# Supplementary material for: Loss of the Kidney Urate Transporter, Urat1, Leads to Disrupted Redox Homeostasis in Mice
Source: Antioxidants (Basel). 2023 Mar 22;12(3):780. doi: 10.3390/antiox12030780 (PMC10045411; doi:10.3390/antiox12030780)
Supplement: Supplementary file 1 [file antioxidants-12-00780-s001.zip]

Archive with 7 entries (6 files):
- supp_tables.3.xlsx
- __MACOSX/
- __MACOSX/._supp_tables.3.xlsx
- 210908_rst_KO.json
- rst_WT_corda.json
- rst_KO_corda.json
- 210908_rst_WT.json
