# Supplementary material for: Loss of the Kidney Urate Transporter, Urat1, Leads to Disrupted Redox Homeostasis in Mice
Source: Antioxidants (Basel). 2023 Mar 22;12(3):780. doi: 10.3390/antiox12030780 (PMC10045411; doi:10.3390/antiox12030780)
Supplement: Supplementary file 1 [file antioxidants-12-00780-s001.zip › supp_tables.3.xlsx]

## Sheet: legend
Table	Description
Supp Table 1	metabolomics data with fold changes and significance cutoff values
Supp Table 2	ratio of mean sampled KO to mean sampled WT reaction
Supp Table 3	metabolite connectivity for the subnetwork that is unique to WT (for p<0.05 metabolite cutoff for GEM simulations)
Supp Table 4	metabolite connectivity for the subnetwork that is unique to KO (for p<0.05 metabolite cutoff for GEM simulations)
Supp Table 5	metabolite connectivity for the subnetwork that is unique to WT (for p<0.1 metabolite cutoff for GEM simulations)
Supp Table 6	metabolite connectivity for the subnetwork that is unique to KO (for p<0.1 metabolite cutoff for GEM simulations)
Supp Table 7	metabolite connectivity for WT and KO specific subnetworks for CORDA model construction algorithms

## Sheet: Supp_table_1
Biochemical Name	Comp ID	KEGG	HMDB	PUBCHEM	Fold of Change RST KO/WT	p-value Welch's T-test
mannose	48153	C00159	HMDB00169	18950	1.24	0.0077
3-hydroxy-2-ethylpropionate	32397		HMDB00396	188979	1.96	0.0109
sphingomyelin (d18:1/25:0, d19:0/24:1, d20:1/23:0, d19:1/24:0)*	57478				0.62	0.0204
campesterol	33997	C01789	HMDB02869	173183	0.62	0.033
oleoylcarnitine (C18:1)	35160		HMDB05065	6441392	1.46	0.0372
1-aminocyclopropanecarboxylic acid	38098	C01234		535	4.51	0.048
10-undecenoate (11:1n1)	32497	C13910	HMDB33724	14891	1.87	0.0498
2'-deoxyuridine	52602	C00526	HMDB00012	13712	1.27	0.0514
3-aminoisobutyrate	1566	C05145	HMDB03911	64956	1.87	0.0609
3-hydroxylaurate	32457		HMDB00387	94216	1.65	0.062
palmitoylcarnitine (C16)	44681	C02990	HMDB00222	461	1.27	0.0639
caproate (6:0)	32489	C01585	HMDB00535	8892	1.34	0.0658
N-acetylglycine	27710		HMDB00532	10972	1.24	0.0687
cysteinylglycine disulfide*	62103		HMDB00709		1.44	0.0704
5-methyluridine (ribothymidine)	35136		HMDB00884	445408	1.32	0.0723
hydroxyasparagine**	62060	C03124	HMDB32332	97663	1.29	0.0775
ceramide (d18:2/24:1, d18:1/24:2)*	57443				1.28	0.0778
cis-4-decenoylcarnitine (C10:1)	38178				1.34	0.0815
tauroursodeoxycholate	39378		HMDB00874	9848818	2.32	0.087
trans-4-hydroxyproline	32306	C01157	HMDB00725	5810	0.85	0.0941
gamma-glutamylcitrulline*	62104				1.47	0.0985
kynurenine	15140	C00328	HMDB00684	161166	1.18	0.10486
beta-sitosterol	27414	C01753	HMDB00852	222284	0.69	0.1163
lignoceroyl sphingomyelin (d18:1/24:0)	57330				0.76	0.1176
myristoylcarnitine (C14)	33952		HMDB05066	6426854	1.33	0.124
3-methylhistidine	15677	C01152	HMDB00479	64969	1.3	0.1257
9,10-DiHOME	38399	C14828	HMDB04704	9966640	1.31	0.1319
chiro-inositol	37112	C19891	HMDB34220		0.71	0.132
pro-hydroxy-pro	35127		HMDB06695	11673055	0.86	0.1342
carnosine	1768	C00386	HMDB00033	439224	0.54	0.1389
anserine	15747	C01262	HMDB00194	112072	0.56	0.1408
linoleoylcarnitine (C18:2)*	46223		HMDB06469	6450015	1.4	0.1443
palmitoleoylcarnitine (C16:1)*	53223			71464547	1.36	0.1465
3-hydroxysebacate	31943		HMDB00350	3017884	0.67	0.1495
arachidonoylcarnitine (C20:4)	57518				1.48	0.1501
N6-acetyllysine	36752	C02727	HMDB00206	92832	0.87	0.1505
taurohyodeoxycholic acid	43588			119046	2.45	0.1514
azelate (C9-DC)	18362	C08261	HMDB00784	2266	1.26	0.1549
N6-succinyladenosine	48130		HMDB00912	165243	0.32	0.157
4-ethylphenylsulfate	36099	C13637			0.39	0.1575
5-methyl-2'-deoxycytidine	38159	C03592	HMDB02224	440055	0.8	0.1598
cytosine	573	C00380	HMDB00630	597	0.83	0.1603
adrenate (22:4n6)	32980	C16527	HMDB02226	5497181	1.78	0.1605
myristoleoylcarnitine (C14:1)*	48182			90659872	1.34	0.1638
tricosanoyl sphingomyelin (d18:1/23:0)*	52436		HMDB12105		0.74	0.1644
gamma-glutamylglutamine	2730	C05283	HMDB11738	150914	1.2	0.1661
sphingomyelin (d18:1/21:0, d17:1/22:0, d16:1/23:0)*	52495				0.76	0.167
1-(1-enyl-palmitoyl)-2-arachidonoyl-GPE (P-16:0/20:4)*	52673		HMDB11352		0.85	0.1693
1-palmitoyl-2-docosahexaenoyl-GPE (16:0/22:6)*	52465		HMDB05324	9546799	1.24	0.1703
suberoylcarnitine (C8-DC)	52990				0.76	0.1725
3-methoxytyrosine	12017		HMDB01434	1670	0.6	0.1822
pentadecanoylcarnitine (C15)*	57522				1.4	0.1839
6-oxopiperidine-2-carboxylate	43231		HMDB61705	3014237	1.43	0.1873
pipecolate	1444	C00408	HMDB00070	849	1.17	0.1887
ectoine	35651	C06231		126041	0.79	0.1897
S-methylmethionine	38127	C05319	HMDB38670	458	0.65	0.195
dodecadienoate (12:2)*	62276				1.55	0.1972
1-methylhistidine	30460	C01152	HMDB00001	92105	1.15	0.1979
dihomo-linoleate (20:2n6)	17805	C16525	HMDB05060	6439848	1.25	0.2081
taurodeoxycholate	12261	C05463	HMDB00896	2733768	1.63	0.2099
methyl glucopyranoside (alpha + beta)	46144				1.14	0.2105
16-hydroxypalmitate	39609	C18218	HMDB06294	10466	1.26	0.2135
sphingomyelin (d17:1/16:0, d18:1/15:0, d16:1/17:0)*	52433				0.85	0.2149
N-palmitoyl-sphinganine (d18:0/16:0)	52604		HMDB11760	5283572	0.59	0.2177
N-acetylglutamine	33943	C02716	HMDB06029	182230	1.39	0.2197
ornithine	1493	C00077	HMDB03374	6262	1.18	0.2212
xylose	15581	C00181	HMDB00098	135191	1.72	0.2227
eicosenoylcarnitine (C20:1)*	57519				1.36	0.2229
2-hydroxy-3-methylvalerate	36746		HMDB00317	164623	1.3	0.2234
behenoyl sphingomyelin (d18:1/22:0)*	48492		HMDB12103		0.8	0.2271
orotate	1505	C00295	HMDB00226	967	0.82	0.2293
N-acetyl-aspartyl-glutamate (NAAG)	35665	C12270	HMDB01067	5255	0.78	0.2349
1-palmitoyl-2-arachidonoyl-GPE (16:0/20:4)*	52464		HMDB05323	9546800	1.17	0.2404
4-acetamidobutanoate	1558	C02946	HMDB03681	18189	0.62	0.2411
glycosyl-N-nervonoyl-sphingosine (d18:1/24:1)*	57369				1.39	0.2415
S-carboxymethyl-L-cysteine	47897	C03727	HMDB29415	1080	0.68	0.2444
13-HODE + 9-HODE	37752			43013	0.85	0.2465
thymidine	2183	C00214	HMDB00273	5789	1.27	0.2465
succinylcarnitine (C4-DC)	37058		HMDB61717	71464481	0.73	0.2471
2'-deoxycytidine	15949	C00881	HMDB00014	13711	0.82	0.2506
1-(1-enyl-stearoyl)-2-linoleoyl-GPE (P-18:0/18:2)*	52748		HMDB11376		0.76	0.2508
taurochenodeoxycholate	18494	C05465	HMDB00951	387316	1.95	0.2539
3-(3-hydroxyphenyl)propionate sulfate	45415			187488	0.47	0.2553
1-methylhistamine	43831	C05127	HMDB00898	3614	1.33	0.2555
phosphate	42109	C00009	HMDB01429	1061	1.22	0.2563
sphingomyelin (d18:1/19:0, d19:1/18:0)*	57475				0.78	0.2644
trigonelline (N'-methylnicotinate)	32401	C01004	HMDB00875	5570	0.79	0.2688
pimeloylcarnitine/3-methyladipoylcarnitine (C7-DC)	53224				0.49	0.2689
S-(3-hydroxypropyl)mercapturic acid (HPMA)	44552			3371179	0.65	0.2693
ceramide (d16:1/24:1, d18:1/22:1)*	57437				1.29	0.2708
N6-carboxymethyllysine	36713			123800	0.78	0.2735
tauro-beta-muricholate	33983		HMDB00932	168408	2.13	0.2747
arabinose	575	C00216	HMDB00646	66308	1.93	0.2772
1-(1-enyl-palmitoyl)-2-linoleoyl-GPE (P-16:0/18:2)*	52677		HMDB11343		0.77	0.2784
5-(galactosylhydroxy)-L-lysine	43582				0.8	0.2834
1-oleoyl-2-docosahexaenoyl-GPC (18:1/22:6)*	52697		HMDB08123		1.09	0.2838
1-palmitoyl-2-linoleoyl-GPI (16:0/18:2)	52450		HMDB09784		0.82	0.2849
2-palmitoylglycerol (16:0)	33419		HMDB11533	123409	0.87	0.2871
trimethylamine N-oxide	40406	C01104	HMDB00925	1145	1.13	0.2927
N-acetylhistamine	48679	C05135	HMDB13253	69602	1.25	0.2931
gamma-glutamylmethionine	44872		HMDB29155	7009567	1.27	0.2941
biotin	568	C00120	HMDB00030	171548	1.39	0.2942
sphingomyelin (d18:2/23:0, d18:1/23:1, d17:1/24:1)*	52435				0.84	0.2943
alpha-hydroxyisovalerate	33937		HMDB00407	99823	1.2	0.2951
palmitoyl dihydrosphingomyelin (d18:0/16:0)*	52434			9939965	0.86	0.2965
2-linoleoylglycerol (18:2)	32506		HMDB11538	5365676	1.27	0.2977
1-linoleoyl-GPC (18:2)	34419	C04100	HMDB10386	11988421	0.93	0.3058
flavin adenine dinucleotide (FAD)	2134	C00016	HMDB01248	643975	1.26	0.3071
guanidinoacetate	43802	C00581	HMDB00128	763	1.07	0.311
1-(1-enyl-palmitoyl)-2-oleoyl-GPE (P-16:0/18:1)*	52477		HMDB11342		0.73	0.3139
quinolinate	1899	C03722	HMDB00232	1066	1.79	0.3144
sphingomyelin (d18:1/14:0, d16:1/16:0)*	42463		HMDB12097	11433862	0.88	0.3158
malonylcarnitine	37059		HMDB02095	22833583	0.83	0.3194
1-oleoyl-2-arachidonoyl-GPE (18:1/20:4)*	55041		HMDB09069		1.14	0.3218
linoleoyl-docosahexaenoyl-glycerol (18:2/22:6) [2]*	54950		HMDB07266		1.46	0.3241
sphingomyelin (d18:2/14:0, d18:1/14:1)*	47154				0.77	0.3251
N-formylmethionine	2829	C03145	HMDB01015	439750	0.86	0.3258
dihomo-linolenoylcarnitine (C20:3n3 or 6)*	57521				1.25	0.3281
lignoceroylcarnitine (C24)*	57515				0.84	0.3283
1-(1-enyl-palmitoyl)-2-linoleoyl-GPC (P-16:0/18:2)*	52682		HMDB11211		0.91	0.3308
fumarate	1643	C00122	HMDB00134	444972	0.54	0.3328
palmitoyl-arachidonoyl-glycerol (16:0/20:4) [1]*	54957		HMDB07112		0.76	0.3349
1-lignoceroyl-GPC (24:0)	49617		HMDB10405		0.88	0.3379
citrate	1564	C00158	HMDB00094	311	1.13	0.3381
myristoleate (14:1n5)	32418	C08322	HMDB02000	5281119	1.13	0.3401
N-acetyl-1-methylhistidine*	43255			193270	1.3	0.3429
2-hydroxyphenylacetate	1432	C05852	HMDB00669	11970	1.17	0.3448
mead acid (20:3n9)	35174		HMDB10378	5312531	1.13	0.346
5,6-dihydrouridine	61833			94312	1.14	0.3469
cystathionine	15705	C02291	HMDB00099	439258	0.8	0.3493
2-hydroxybutyrate/2-hydroxyisobutyrate	52281				1.31	0.3516
N-acetyltyrosine	32390		HMDB00866	68310	0.79	0.3548
pseudouridine	33442	C02067	HMDB00767	15047	1.14	0.3556
biliverdin	2137	C00500	HMDB01008	5353439	0.89	0.3569
dihomo-linoleoylcarnitine (C20:2)*	57520				1.24	0.3589
1-dihomo-linoleoylglycerol (20:2)	35103				0.76	0.3592
hexadecadienoate (16:2n6)	57652		HMDB00477		1.18	0.3596
N-methylpipecolate	47101			11286529	1.16	0.3602
sphingosine	17747	C00319	HMDB00252	5353955	0.73	0.3645
1,2-dipalmitoyl-GPE (16:0/16:0)*	57341		HMDB08923	445468	0.49	0.3646
creatine	27718	C00300	HMDB00064	586	0.93	0.3695
N-acetylthreonine	33939			152204	1.19	0.3702
caprylate (8:0)	32492	C06423	HMDB00482	379	0.72	0.3712
3-acetylphenol sulfate	48693				0.49	0.3739
3-methoxycatechol sulfate (1)	48763				0.61	0.3739
3-hydroxycinnamate sulfate	48409			6443141	0.89	0.3739
o-cresol sulfate	36845			11615528	1.13	0.3739
laurylcarnitine (C12)	34534		HMDB02250	10427569	1.23	0.3752
3-hydroxyoctanoate	22001		HMDB01954	26613	1.33	0.3754
1-linoleoyl-GPE (18:2)*	36600		HMDB11507	52925130	0.87	0.376
carnitine	15500	C00318	HMDB00062	10917	1.02	0.376
5-dodecenoylcarnitine (C12:1)	61769				1.2	0.3765
N-acetyl-isoputreanine*	62309				0.78	0.3773
5-hydroxylysine	15685	C16741	HMDB00450	1029	0.74	0.3777
2-aminoadipate	6146	C00956	HMDB00510	469	1.28	0.3777
N-acetylmethionine	1589	C02712	HMDB11745	448580	0.78	0.3808
carboxyethyl-GABA	40007		HMDB02201	2572	0.87	0.3815
betonicine	38100	C08269	HMDB29412	164642	0.82	0.3818
phenylpropionylglycine	35434		HMDB00860	152323	0.37	0.3828
N-acetylmethionine sulfoxide	45428			193368	0.79	0.3841
N-acetylhistidine	33946	C02997	HMDB32055	75619	1.18	0.3853
4-methyl-2-oxopentanoate	22116	C00233	HMDB00695	70	0.84	0.3881
1-ribosyl-imidazoleacetate*	61868	C05131	HMDB02331	5117448	0.8	0.3894
creatinine	513	C00791	HMDB00562	588	0.91	0.3894
2-aminoheptanoate	43761			227939	1.13	0.3918
suberate (C8-DC)	15730	C08278	HMDB00893	10457	0.8	0.3923
arginine	1638	C00062	HMDB00517	232	0.89	0.393
gamma-tocopherol/beta-tocopherol	52473				1.2	0.3932
deoxycarnitine	36747	C01181	HMDB01161	134	1.21	0.394
7-ketodeoxycholate	31904		HMDB00391	188292	1.42	0.3955
choline phosphate	34396	C00588	HMDB01565	1014	0.81	0.3987
4-hydroxy-2-oxoglutaric acid	40062	C01127	HMDB02070	599	0.68	0.3998
stachydrine	34384	C10172	HMDB04827	115244	0.91	0.4008
1-palmitoylglycerol (16:0)	21127		HMDB31074	14900	1.19	0.4014
mevalonolactone	48118		HMDB06024	10428	0.82	0.4031
fructose	48195	C00095	HMDB00660	5984	1.17	0.4054
2,3-dihydroxyisovalerate	38276	C04039	HMDB12141	677	1.19	0.4061
ribulonate/xylulonate*	61858				0.71	0.4063
2-keto-3-deoxy-gluconate	48141	C00204	HMDB01353	161227	0.74	0.4077
1,2-dilinoleoyl-GPE (18:2/18:2)*	53174		HMDB09093	9546812	0.83	0.4101
glycerol 3-phosphate	43847	C00093	HMDB00126	754	0.86	0.4111
palmitoyl-linolenoyl-glycerol (16:0/18:3) [2]*	54965		HMDB07105		0.78	0.4115
oleate/vaccenate (18:1)	52285				1.17	0.4119
beta-muricholate	31885	C17726	HMDB00415	5283853	1.82	0.4141
linoleate (18:2n6)	1105	C01595	HMDB00673	5280450	1.17	0.4147
sulfate*	46960	C00059	HMDB01448	1118	1.06	0.416
2-oxoadipate	38347	C00322	HMDB00225	71	1.5	0.4167
pyridoxal	1651	C00250	HMDB01545	1050	1.3	0.4183
octadecenedioylcarnitine (C18:1-DC)*	61865				0.88	0.4195
adipate (C6-DC)	21134	C06104	HMDB00448	196	0.83	0.4221
N-acetylpyrraline	48438				0.79	0.4232
3-carboxy-4-methyl-5-propyl-2-furanpropanoate (CMPF)	31787		HMDB61112	123979	0.79	0.4269
pyrraline	48428		HMDB33143	122228	0.87	0.4274
biopterin	12358	C06313	HMDB00468	445040	1.2	0.4283
17-methylstearate (i19:0)	38296		HMDB37397	3083779	0.9	0.4303
1-palmitoyl-2-arachidonoyl-GPI (16:0/20:4)*	52467		HMDB09789		1.09	0.431
4-hydroxycinnamate	36770	C00811	HMDB02035	637542	0.79	0.4311
7-alpha-hydroxy-3-oxo-4-cholestenoate (7-Hoca)	36776	C17337	HMDB12458	3081085	1.12	0.4324
cysteine sulfinic acid	37443	C00606	HMDB00996	109	1.21	0.4355
eicosapentaenoate (EPA; 20:5n3)	18467	C06428	HMDB01999	446284	0.93	0.4362
cystine	56	C00491	HMDB00192	67678	1.2	0.4373
2-aminooctanoate	43343		HMDB00991	69522	1.1	0.4396
linolenoylcarnitine (C18:3)*	57511				1.2	0.4398
cysteine s-sulfate	22176	C05824	HMDB00731	115015	1.13	0.4405
phenol sulfate	32553	C02180	HMDB60015	74426	1.44	0.4424
glucuronate	15443	C00191	HMDB00127	444791	1.09	0.4431
phenol glucuronide	52747		HMDB60014	87235	1.49	0.444
behenoyl dihydrosphingomyelin (d18:0/22:0)*	57331		HMDB12091		0.81	0.4465
argininosuccinate	15497	C03406	HMDB00052	828	0.74	0.4469
malate	1303	C00149	HMDB00156	525	0.56	0.4478
1-linoleoylglycerol (18:2)	27447			5283469	1.39	0.4489
linoleoyl-docosahexaenoyl-glycerol (18:2/22:6) [1]*	54949				1.39	0.449
indolepropionylglycine	54917			7677842	0.84	0.4495
sphingomyelin (d18:1/20:0, d16:1/22:0)*	48490		HMDB12102		0.86	0.4507
sphingomyelin (d18:1/20:1, d18:2/20:0)*	48491				0.89	0.4557
1-linoleoyl-2-arachidonoyl-GPC (18:2/20:4n6)*	52710		HMDB08147		1.11	0.4572
maltose	15586	C00208	HMDB00163	10991489	1.3	0.4581
dihomo-linolenoyl-choline	53262				1.54	0.4596
methylphosphate	37070		HMDB61711	13130	0.75	0.46
1-stearoyl-GPE (18:0)	42398		HMDB11130	9547068	0.92	0.4611
2-hydroxypalmitate	35675		HMDB31057	92836	0.94	0.4654
1-stearoyl-2-docosahexaenoyl-GPE (18:0/22:6)*	52466		HMDB05334	9546798	1.05	0.4656
carotene diol (1)	57635				0.86	0.4663
2-hydroxydecanoate	42489			21488	1.09	0.467
1-oleoyl-GPE (18:1)	35628		HMDB11506	9547071	0.88	0.4671
N2,N2-dimethylguanosine	35137		HMDB04824	92919	0.88	0.4674
imidazole lactate	15716	C05568	HMDB02320	440129	0.81	0.4681
glycerophosphoethanolamine	37455	C01233	HMDB00114	123874	0.92	0.4683
tyrosine	1299	C00082	HMDB00158	6057	0.91	0.4705
indolin-2-one	43374	C12312		321710	1.62	0.4705
N1-methylinosine	48351		HMDB02721	65095	1.19	0.4708
glycosyl ceramide (d18:2/24:1, d18:1/24:2)*	57453				1.15	0.4714
phenyllactate (PLA)	22130	C05607	HMDB00779	3848	0.68	0.4725
aspartate	443	C00049	HMDB00191	5960	1.15	0.4733
sphingomyelin (d18:1/17:0, d17:1/18:0, d19:1/16:0)	52615				0.9	0.4759
ribonate	27731	C01685	HMDB00867	5460677	1.11	0.4777
2,3-dihydroxy-2-methylbutyrate	57547		HMDB29576	301941	0.85	0.4803
1-palmitoyl-2-oleoyl-GPI (16:0/18:1)*	52669		HMDB09783		0.88	0.4815
2-palmitoyl-GPC (16:0)*	35253		HMDB61702	15061532	1.14	0.4829
N-acetylputrescine	37496	C02714	HMDB02064	122356	0.92	0.4842
palmitoleoyl-arachidonoyl-glycerol (16:1/20:4) [2]*	57406				1.24	0.4843
guaiacol sulfate	46111		HMDB60013	22473	0.49	0.4877
palmitoyl-palmitoyl-glycerol (16:0/16:0) [2]*	54990		HMDB07098		0.85	0.4879
adenosine 5'-monophosphate (AMP)	32342	C00020	HMDB00045	6083	3.33	0.4899
trans-urocanate	607	C00785	HMDB00301	736715	0.86	0.49
1,5-anhydroglucitol (1,5-AG)	20675	C07326	HMDB02712	64960	1.11	0.4914
dodecanedioate (C12-DC)	32388	C02678	HMDB00623	12736	0.84	0.4944
N-acetyl-3-methylhistidine*	43256			193270	1.21	0.4956
3-ureidopropionate	3155	C02642	HMDB00026	111	0.83	0.496
alpha-ketoglutarate	528	C00026	HMDB00208	51	0.85	0.4976
arachidonoylcholine	53261				1.55	0.5002
arachidate (20:0)	1118	C06425	HMDB02212	10467	0.9	0.5004
caprate (10:0)	1642	C01571	HMDB00511	2969	1.1	0.5011
histidine betaine (hercynine)*	62278			3083620	0.63	0.5021
docosahexaenoylcholine	53263				1.48	0.5025
ergothioneine	37459	C05570	HMDB03045	3032311	0.67	0.5049
cysteine-glutathione disulfide	35159		HMDB00656	4247235	1.7	0.5095
taurocholate	18497	C05122	HMDB00036	6675	1.76	0.5138
tryptophan	54	C00078	HMDB00929	6305	1.05	0.5149
gamma-glutamyl-2-aminobutyrate	37092				1.03	0.5158
3-methylcytidine	35132			159649	1.29	0.5167
sphingosine 1-phosphate	34445	C06124	HMDB00277	5283560	1.11	0.5168
prolylglycine	40703		HMDB11178	6426709	0.84	0.5169
glycine	58	C00037	HMDB00123	750	0.94	0.5188
N-acetyl-beta-alanine	37432	C01073		76406	0.93	0.5194
genistein sulfate*	62061				1.11	0.5202
p-cresol-glucuronide*	48841		HMDB11686	154035	0.16	0.5218
3-methoxycatechol sulfate (2)	48752				0.79	0.5218
1-linoleoyl-GPI (18:2)*	36594				0.86	0.5233
methionine	1302	C00073	HMDB00696	6137	0.87	0.5233
nonadecanoate (19:0)	1356	C16535	HMDB00772	12591	0.93	0.5238
3-hydroxybutyrate (BHBA)	542	C01089	HMDB00357	441	1.16	0.5246
putrescine	1408	C00134	HMDB01414	1045	0.93	0.5252
caffeic acid sulfate	53254		HMDB41708		0.56	0.5258
palmitoyl sphingomyelin (d18:1/16:0)	37506			9939941	0.96	0.5258
N1-Methyl-2-pyridone-5-carboxamide	40469	C05842	HMDB04193	69698	1.16	0.5266
3-hydroxyoleate*	61843				0.85	0.5271
isocitrate	12110	C00311	HMDB00193	1198	1.06	0.5275
2-oxindole-3-acetate	40479		HMDB35514	3080590	1.11	0.5278
glycosyl-N-palmitoyl-sphingosine (d18:1/16:0)	53013				1.12	0.5287
uridine	606	C00299	HMDB00296	6029	1.3	0.5287
glutamate	57	C00025	HMDB00148	611	0.94	0.5288
N2,N5-diacetylornithine	43591			10398396	1.14	0.5301
1-(1-enyl-stearoyl)-2-arachidonoyl-GPE (P-18:0/20:4)*	52475		HMDB05779	9547058	0.87	0.5309
N-acetylvaline	1591		HMDB11757	66789	1.14	0.532
phosphoenolpyruvate (PEP)	597	C00074	HMDB00263	1005	0.75	0.5332
serine	1648	C00065	HMDB00187	5951	0.95	0.5341
gulonate*	46957	C00257	HMDB03290	9794176	1.46	0.5356
adenine	554	C00147	HMDB00034	190	1.06	0.5369
sphingomyelin (d18:1/22:1, d18:2/22:0, d16:1/24:1)*	48493		HMDB12104		0.91	0.5377
(N(1) + N(8))-acetylspermidine	57814				0.87	0.5381
phosphoethanolamine	1600	C00346	HMDB00224	1015	0.92	0.5422
N-monomethylarginine	43586	C03884	HMDB29416	132862	1.2	0.5445
indolepropionate	32405		HMDB02302	3744	0.91	0.5484
docosapentaenoate (n6 DPA; 22:5n6)	37478	C16513	HMDB01976	6441454	1.07	0.5487
linoleoyl-arachidonoyl-glycerol (18:2/20:4) [1]*	54955		HMDB07257		1.17	0.5489
sphingomyelin (d18:2/18:1)*	57474				0.87	0.5491
1-palmitoyl-GPC (16:0)	33955		HMDB10382	86554	0.96	0.55
sphingomyelin (d18:2/23:1)*	57482				0.9	0.5507
pelargonate (9:0)	12035	C01601	HMDB00847	8158	0.81	0.5512
beta-hydroxyisovalerate	12129		HMDB00754	69362	1.11	0.5519
1-oleoyl-2-arachidonoyl-GPI (18:1/20:4) *	54994		HMDB09844		1.13	0.5527
glycerate	1572	C00258	HMDB00139	752	1.12	0.5535
pantothenate	1508	C00864	HMDB00210	6613	1.11	0.5553
1-myristoyl-2-palmitoyl-GPC (14:0/16:0)	19258		HMDB07869	129657	0.94	0.5572
sedoheptulose	53237		HMDB03219	5459879	0.74	0.5578
adenosine	555	C00212	HMDB00050	60961	3.35	0.5582
N-linoleoyltaurine*	61826				0.75	0.5597
glycosyl ceramide (d16:1/24:1, d18:1/22:1)*	57457				1.31	0.5609
methionine sulfone	44878			69961	1.15	0.5618
beta-alanine	55	C00099	HMDB00056	239	0.94	0.5619
3-carboxy-4-methyl-5-pentyl-2-furanpropionate (3-Cmpfp)**	61871			194501	1.13	0.5621
ursodeoxycholate	1605	C07880	HMDB00946	31401	1.28	0.5622
sphinganine	17769	C00836	HMDB00269	3126	0.73	0.5634
N-acetylneuraminate	32377	C00270	HMDB00230	439197	0.89	0.5645
imidazole propionate	40730		HMDB02271	70630	0.89	0.565
1-palmitoyl-2-linoleoyl-GPC (16:0/18:2)	42446		HMDB07973	5287971	0.96	0.5661
4-guanidinobutanoate	15681	C01035	HMDB03464	500	0.79	0.5666
betaine	3141	C00719	HMDB00043	247	0.95	0.5698
margaroylcarnitine (C17)*	57512		HMDB06210		1.13	0.5728
histidine	59	C00135	HMDB00177	6274	0.95	0.5735
2-methylbutyrylcarnitine (C5)	45095		HMDB00378	6426901	1.22	0.5757
2-hydroxyglutarate	37253	C02630	HMDB00606	43	1.15	0.5771
1-methyl-4-imidazoleacetate	32350	C05828	HMDB02820	75810	1.36	0.5787
methyl indole-3-acetate	1584		HMDB29738	74706	0.62	0.5791
N1-Methyl-4-pyridone-3-carboxamide	57584	C05843	HMDB04194	440810	1.1	0.5801
benzoate	15778	C00180	HMDB01870	243	0.75	0.5813
1-stearoyl-2-arachidonoyl-GPE (18:0/20:4)	52447		HMDB09003	5289133	1.07	0.5827
genistein glucuronide*	62063				1.11	0.5834
homoserine	18351	C00263	HMDB00719	12647	1.09	0.5839
sarcosine	1516	C00213	HMDB00271	1088	0.97	0.5854
heneicosapentaenoate (21:5n3)	57658			11998573	0.87	0.5877
mevalonate	39583	C02104	HMDB00227	439230	1.08	0.5897
retinol (Vitamin A)	1806	C00473	HMDB00305	445354	0.95	0.5902
myristate (14:0)	1365	C06424	HMDB00806	11005	1.06	0.593
10-nonadecenoate (19:1n9)	33972		HMDB13622	5312513	1.07	0.5949
1-stearoyl-2-linoleoyl-GPI (18:0/18:2)	52468		HMDB09809		0.89	0.5963
linoleoylcholine*	57463				1.32	0.5972
indoleacetate	27513	C00954	HMDB00197	802	0.72	0.5981
N-acetyltaurine	48187			159864	1.08	0.5998
argininate*	57461		HMDB03148	160437	0.91	0.6002
creatine phosphate	33951	C02305	HMDB01511	587	1.37	0.6024
hexadecenedioate (C16:1-DC)*	61862				0.84	0.6026
N-acetylasparagine	33942		HMDB06028	99715	1.11	0.6043
methionine sulfoxide	18374	C02989	HMDB02005	158980	0.88	0.6053
N-acetylaspartate (NAA)	22185	C01042	HMDB00812	65065	0.84	0.6054
hypotaurine	590	C00519	HMDB00965	107812	1.28	0.608
1-linolenoyl-GPC (18:3)*	45951		HMDB10388		0.92	0.6084
galactonate	27719	C00880	HMDB00565	128869	1.11	0.6089
N-acetylcitrulline	48434	C15532	HMDB00856	656979	1.44	0.6097
threonine	1284	C00188	HMDB00167	6288	0.92	0.61
gamma-glutamyltryptophan	33947		HMDB29160	3989307	1.06	0.6102
malonate	15872	C00383	HMDB00691	867	1.08	0.611
5-aminovalerate	18319	C00431	HMDB03355	138	0.93	0.612
pentadecanoate (15:0)	1361	C16537	HMDB00826	13849	0.96	0.6143
dimethylarginine (SDMA + ADMA)	36808	C03626	HMDB01539	123831	1.07	0.6155
nisinate (24:6n3)	57810		HMDB02007	11792612	1.19	0.6174
propionylglycine	31932		HMDB00783	98681	1.2	0.6191
1,2-dipalmitoyl-GPC (16:0/16:0)	19130		HMDB00564	452110	0.94	0.6193
5-methylcytidine	22119		HMDB00982	92918	0.94	0.6194
1-linolenoylglycerol (18:3)	34393		HMDB11569	53480978	0.85	0.6235
N-acetylproline	34387			322640	0.87	0.6238
1-stearoyl-2-arachidonoyl-GPC (18:0/20:4)	42450		HMDB08048	16219824	1.04	0.6244
myo-inositol	1124	C00137	HMDB00211	892	0.92	0.6247
1,2-dilinoleoyl-GPC (18:2/18:2)	52603		HMDB08138	5288075	0.95	0.6254
sphingomyelin (d18:2/21:0, d16:2/23:0)*	57480				0.87	0.6259
sphingomyelin (d18:1/18:1, d18:2/18:0)	37529		HMDB12101	6443882	0.95	0.6265
palmitoylcholine	52944			151731	1.32	0.6299
corticosterone	5983	C02140	HMDB01547	5753	1.01	0.6315
gamma-glutamylleucine	18369		HMDB11171	151023	1.06	0.6329
proline	1898	C00148	HMDB00162	145742	0.94	0.634
thioproline	53231			93176	1.18	0.6355
heptanoyl glycine	42629			10932172	0.79	0.6359
N-acetylserine	37076		HMDB02931	65249	1.08	0.6362
heme	41754	C00032	HMDB03178	26945	0.85	0.6373
3-hydroxybutyrylcarnitine (1)	43264		HMDB13127	53481617	1.32	0.6374
N-acetylkynurenine (2)	48757				0.89	0.6379
stearoylcholine*	57464				1.47	0.6418
threonate	27738	C01620	HMDB00943	151152	1.12	0.6422
hypoxanthine	3127	C00262	HMDB00157	790	0.9	0.6433
propionylcarnitine (C3)	32452	C03017	HMDB00824	107738	1.14	0.6444
3-indoxyl sulfate	27672		HMDB00682	10258	1.3	0.6451
dihomo-linolenate (20:3n3 or n6)	35718	C03242	HMDB02925	5280581	1.08	0.6505
erucate (22:1n9)	1552	C08316	HMDB02068	5281116	0.89	0.6533
12-HHTrE	57393	C20388	HMDB12535	5283141	1.46	0.6559
3-hydroxydecanoate	22053		HMDB02203	26612	1.29	0.656
succinate	1437	C00042	HMDB00254	1110	0.79	0.6571
glutarate (C5-DC)	396	C00489	HMDB00661	743	0.68	0.6579
xanthine	3147	C00385	HMDB00292	1188	0.89	0.6627
stearoyl-linoleoyl-glycerol (18:0/18:2) [2]*	54947				0.89	0.6632
aconitate [cis or trans]	46173				1.11	0.6635
urea	1670	C00086	HMDB00294	1176	0.97	0.6637
N1-methyladenosine	15650	C02494	HMDB03331	27476	1.1	0.6651
palmitoleoyl-linoleoyl-glycerol (16:1/18:2) [1]*	54967		HMDB07132		1.22	0.6679
guanosine 5'- monophosphate (5'-GMP)	2849	C00144	HMDB01397	6804	1.67	0.6684
1-arachidonoyl-GPC (20:4n6)*	33228	C05208	HMDB10395		1.04	0.6688
1-palmitoyl-GPE (16:0)	35631		HMDB11503	9547069	0.96	0.6693
1-palmitoyl-2-oleoyl-GPC (16:0/18:1)	52461		HMDB07972	6436017	0.96	0.6704
gamma-glutamyl-alpha-lysine	55015			65254	1.03	0.672
12,13-DiHOME	38395	C14829	HMDB04705	10236635	0.93	0.6722
allantoic acid	33434	C00499	HMDB01209	203	1.05	0.6747
sphingomyelin (d18:1/24:1, d18:2/24:0)*	47153		HMDB12107		0.94	0.6758
stearate (18:0)	1358	C01530	HMDB00827	5281	0.96	0.6767
nervonoylcarnitine (C24:1)*	57531				0.92	0.677
1-(1-enyl-palmitoyl)-2-arachidonoyl-GPC (P-16:0/20:4)*	52689		HMDB11220		0.95	0.6783
5,6-dihydrothymine	1418	C00906	HMDB00079	93556	0.82	0.679
docosahexaenoate (DHA; 22:6n3)	44675	C06429	HMDB02183	445580	1.05	0.6791
1-stearoyl-2-oleoyl-GPG (18:0/18:1)	52623				0.92	0.6802
1-(1-enyl-palmitoyl)-GPC (P-16:0)*	52474		HMDB10407	10917802	0.97	0.6806
p-cresol sulfate	36103		HMDB11635	4615423	0.25	0.6844
N6,N6,N6-trimethyllysine	1498	C03793	HMDB01325	440120	0.91	0.686
3-hydroxyadipate*	62069		HMDB00345	151913	0.88	0.6904
behenoylcarnitine (C22)*	57514				0.91	0.6911
N-glycolylneuraminate	37123	C03410	HMDB00833	123802	0.92	0.6923
equol sulfate	40478				1.05	0.6928
alpha-hydroxyisocaproate	22132	C03264	HMDB00746	83697	1.04	0.6934
1-dihomo-linolenylglycerol (20:3)	48341				1.08	0.6941
N-acetyl-2-aminooctanoate*	62059		HMDB59745	95555	1.05	0.6943
ribitol	15772	C00474	HMDB00508	6912	1.44	0.6945
1-methylguanidine	48114	C02294	HMDB01522	10111	0.97	0.6958
cytidine	514	C00475	HMDB00089	6175	0.97	0.6969
2-aminobutyrate	42374	C02261	HMDB00650	439691	0.92	0.6972
2-hydroxyhippurate (salicylurate)	18281	C07588	HMDB00840	10253	1.12	0.6977
N-acetylglucosamine/N-acetylgalactosamine	46539		HMDB00215	24139	1.05	0.6985
glutarylcarnitine (C5-DC)	44664		HMDB13130	71464488	0.98	0.6986
glycosyl-N-stearoyl-sphingosine (d18:1/18:0)	52234				1.14	0.6986
formiminoglutamate	43493	C00439	HMDB00854	439233	1.16	0.7003
asparagine	512	C00152	HMDB00168	6267	0.94	0.7009
uracil	605	C00106	HMDB00300	1174	1.45	0.7037
glutathione, oxidized (GSSG)	27727	C00127	HMDB03337	65359	1.34	0.7057
indolelactate	18349	C02043	HMDB00671	92904	0.82	0.7068
1-linoleoyl-GPG (18:2)*	54885				0.97	0.7092
4-hydroxyphenylacetate sulfate	53027				0.84	0.7105
2-butenoylglycine	61785			6303498	1.06	0.711
glycerophosphoglycerol	48857	C03274		439964	1.02	0.7124
N-oleoyltaurine	39732			6437033	1.08	0.7161
1-palmitoyl-2-arachidonoyl-GPC (16:0/20:4n6)	52462		HMDB07982	10747814	1.03	0.7166
alpha-muricholate	34092	C17647	HMDB00506	3083761	1.07	0.7174
cysteine	1868	C00097	HMDB00574	5862	1.03	0.7179
1-(1-enyl-palmitoyl)-GPE (P-16:0)*	39270				0.98	0.7209
eicosenoate (20:1)	33587	C16526	HMDB02231	5282768	1.08	0.7213
S-methylglutathione	33944	C11347		3605667	1.09	0.7217
palmitoyl-arachidonoyl-glycerol (16:0/20:4) [2]*	54958		HMDB07112		0.98	0.7226
isocaproylcarnitine	61779				1.13	0.7234
diacylglycerol (16:1/18:2 [2], 16:0/18:3 [1])*	54966				1.18	0.7234
hydantoin-5-propionic acid	40473	C05565	HMDB01212	782	0.71	0.7258
decanoylcarnitine (C10)	33941		HMDB00651	10245190	1.24	0.7262
14-HDoHE/17-HDoHE	53034				1.2	0.7265
1-stearoyl-2-oleoyl-GPE (18:0/18:1)	42448		HMDB08993		0.85	0.7285
1-oleoyl-GPI (18:1)*	36602				0.88	0.7287
2-methylbutyrylglycine	31928		HMDB00339	193872	1.25	0.7295
butyrylglycine	31850		HMDB00808	88412	0.77	0.73
bilirubin (Z,Z)	43807	C00486	HMDB00054	5280352	0.97	0.7333
hexadecanedioate (C16-DC)	35678	C19615	HMDB00672	10459	0.89	0.7364
N-octanoylglycine	43502		HMDB00832	84290	1.11	0.7364
linoleoyl ethanolamide	52608		HMDB12252	5283446	0.89	0.7373
4-acetylphenol sulfate	44620			4684006	0.76	0.7386
diacylglycerol (14:0/18:1, 16:0/16:1) [1]*	54953				0.89	0.739
1-(1-enyl-palmitoyl)-2-palmitoyl-GPC (P-16:0/16:0)*	52716		HMDB11206	11146967	1.04	0.7393
octadecadienedioate (C18:2-DC)*	61860				0.98	0.7414
isobutyrylglycine	35437		HMDB00730	10855600	0.99	0.7426
N-acetylleucine	1587	C02710	HMDB11756	70912	1.11	0.7433
stearoylcarnitine (C18)	34409		HMDB00848	6426855	1.03	0.7443
glycosyl ceramide (d18:1/20:0, d16:1/22:0)*	57595				1.09	0.7446
indoleacetylglycine	54730			446640	0.81	0.7448
stearoyl sphingomyelin (d18:1/18:0)	19503	C00550	HMDB01348	6453725	0.96	0.7465
1-oleoylglycerol (18:1)	21184		HMDB11567	5283468	1.16	0.7468
glycerophosphoinositol*	47155			167572	0.96	0.747
deoxycholate	1114	C04483	HMDB00626	222528	1.53	0.747
p-hydroxybenzaldehyde	17665	C00633	HMDB11718	126	1	0.7474
tigloylglycine	1598		HMDB00959	6441567	1.1	0.7481
alanine	1126	C00041	HMDB00161	5950	0.94	0.75
2-stearoyl-GPE (18:0)*	41220		HMDB11129		0.91	0.7505
glycolate (hydroxyacetate)	15737	C00160	HMDB00115	757	0.95	0.7545
S-1-pyrroline-5-carboxylate	42370	C04322	HMDB01301	1196	1.19	0.7564
3-methyl-2-oxovalerate	15676	C00671	HMDB03736	47	0.99	0.7597
glycosyl ceramide (d18:1/23:1, d17:1/24:1)*	57448				0.94	0.7603
sphingomyelin (d17:1/14:0, d16:1/15:0)*	62152				0.93	0.7624
guanosine	1573	C00387	HMDB00133	6802	1.28	0.7626
N6-methyladenosine	37114		HMDB04044	1869	0.99	0.763
N-methylproline	37431			557	1.1	0.763
docosatrienoate (22:3n6)*	57467				1.07	0.7654
tartronate (hydroxymalonate)	20693	C02287	HMDB35227	45	1.08	0.7657
5-methylthioadenosine (MTA)	1419	C00170	HMDB01173	439176	0.95	0.7663
3-(4-hydroxyphenyl)propionate	39587	C01744	HMDB02199	10394	0.7	0.767
gamma-glutamylisoleucine*	34456		HMDB11170	14253342	1.02	0.7672
thyroxine	2761	C01829	HMDB01918	5819	1.11	0.7674
palmitoyl-oleoyl-glycerol (16:0/18:1) [1]*	54943	C13861	HMDB07102		0.89	0.7684
4-methylcatechol sulfate	46146				0.67	0.7685
glutamine	53	C00064	HMDB00641	5961	0.99	0.7701
phenylalanine	64	C00079	HMDB00159	6140	0.98	0.7723
2-hydroxyadipate	31934	C02360	HMDB00321	193530	1.14	0.7726
oleoylcholine	53260				1.24	0.7753
N-acetyltryptophan	33959	C03137	HMDB13713	700653	0.83	0.7754
arabonate/xylonate	48255				0.86	0.7754
N-acetylalanine	1585	C02847	HMDB00766	88064	0.98	0.7755
glycosyl-N-behenoyl-sphingadienine (d18:2/22:0)*	57421				0.95	0.7761
oxalate (ethanedioate)	20694	C00209	HMDB02329	971	1.08	0.7763
3-(3-hydroxyphenyl)propionate	35635	C11457	HMDB00375	91	1.23	0.7765
indoxyl glucuronide	52749		HMDB59804	2733785	0.95	0.7771
ribose	1471	C00121	HMDB00283	5779	0.97	0.7773
glycerophosphorylcholine (GPC)	15990	C00670	HMDB00086	71920	0.99	0.7782
N-trimethyl 5-aminovalerate	57687				1.08	0.7785
1-stearoyl-2-docosahexaenoyl-GPC (18:0/22:6)	52611		HMDB08057		1.02	0.7789
alpha-ketoglutaramate**	62101				1.05	0.7792
sphingomyelin (d18:2/16:0, d18:1/16:1)*	42459				0.97	0.7798
alpha-tocopherol	1561	C02477	HMDB01893	14985	0.98	0.7799
hexadecatrienoate (16:3n3)	57651			5312428	0.95	0.7805
1-palmitoyl-2-docosahexaenoyl-GPC (16:0/22:6)	52610		HMDB07991	6441886	1.02	0.7812
arachidonate (20:4n6)	1110	C00219	HMDB01043	444899	1.04	0.7841
4-imidazoleacetate	32349	C02835	HMDB02024	96215	0.98	0.7848
mannitol/sorbitol	46142	C00794	HMDB00247	5780	1.16	0.7862
N-stearoyl-sphingosine (d18:1/18:0)*	54979		HMDB04950	5283565	0.91	0.7869
4-hydroxyhippurate	35527		HMDB13678	151012	1.02	0.7876
anthranilate	57746	C00108	HMDB01123	227	0.9	0.7901
7-methylguanine	35114	C02242	HMDB00897	11361	0.98	0.7908
ethyl glucuronide	39603		HMDB10325	152226	1	0.7931
linolenate [alpha or gamma; (18:3n3 or 6)]	34035	C06426	HMDB03073	5280934	1.08	0.7933
tricarballylate	15729	C19806	HMDB31193	14925	1.13	0.7944
1-palmitoleoylglycerol (16:1)*	52431		HMDB11565		0.86	0.795
1-palmitoyl-2-palmitoleoyl-GPC (16:0/16:1)*	52470		HMDB07969		0.98	0.7952
3-methylcrotonylglycine	31940		HMDB00459	169485	1.04	0.7954
gamma-glutamylvaline	43829		HMDB11172	7015683	0.99	0.796
1-palmitoyl-2-oleoyl-GPE (16:0/18:1)	19263		HMDB05320	5283496	0.76	0.797
gamma-glutamylhistidine	18245			7017195	1.01	0.7974
nicotinamide	594	C00153	HMDB01406	936	1.03	0.7998
2-oleoylglycerol (18:1)	21232		HMDB11537	5319879	1.15	0.8013
xanthurenate	15679	C02470	HMDB00881	5699	0.92	0.8048
1-arachidonoyl-GPE (20:4n6)*	35186		HMDB11517	42607465	0.97	0.8053
S-adenosylhomocysteine (SAH)	42382	C00021	HMDB00939	439155	1.2	0.8062
sphingomyelin (d18:2/24:2)*	57479				1.02	0.8082
5-methylthioribose**	62100		HMDB01087	494	1.05	0.8082
S-methylcysteine	39592		HMDB02108	24417	1.08	0.8097
2'-O-methyluridine	57655			102212	1.15	0.8103
cholate	22842	C00695	HMDB00619	221493	0.94	0.8104
orotidine	35172		HMDB00788	92751	1.02	0.811
3-phenylpropionate (hydrocinnamate)	15749	C05629	HMDB00764	107	0.77	0.8114
3-hydroxypyridine sulfate	48448				1.83	0.8118
1-palmitoyl-2-dihomo-linolenoyl-GPC (16:0/20:3n3 or 6)*	52454				1.02	0.8126
N-acetylphenylalanine	33950	C03519	HMDB00512	74839	0.91	0.8146
indole-3-carboxylic acid	38116	C19837	HMDB03320	69867	1.08	0.8157
C-glycosyltryptophan	48782			10981970	1.03	0.816
1-palmitoyl-GPI (16:0)	35305		HMDB61695		0.88	0.8161
1-arachidonylglycerol (20:4)	34397	C13857	HMDB11549	5282281	0.91	0.8165
N6-carbamoylthreonyladenosine	35157		HMDB41623	161466	1.15	0.8179
N-acetylarginine	33953	C02562	HMDB04620	67427	0.99	0.8202
sedoheptulose-7-phosphate	35649	C05382	HMDB01068	616	0.7	0.822
daidzein	32453	C10208	HMDB03312	5281708	0.72	0.8237
picolinate	1512	C10164	HMDB02243	1018	1	0.8243
nicotinamide N-oxide	39582		HMDB02730	72661	1.07	0.8243
N-acetylisoleucine	33967		HMDB61684	2802421	1.08	0.8246
ceramide (d18:1/20:0, d16:1/22:0, d20:1/18:0)*	57440				1.08	0.8246
gamma-glutamylglutamate	36738	C05282	HMDB11737	92865	1.03	0.8252
1-palmitoyl-2-linoleoyl-GPE (16:0/18:2)	42449		HMDB05322	9546747	1.01	0.8267
hexanoylcarnitine (C6)	32328		HMDB00705	6426853	0.96	0.8279
N-palmitoyl-sphingosine (d18:1/16:0)	44877		HMDB04949	5283564	0.99	0.829
linoleoyl-linolenoyl-glycerol (18:2/18:3) [2]*	54964		HMDB07250		1.22	0.8317
docosatrienoate (22:3n3)	32417	C16534	HMDB02823	5312556	1.07	0.8318
sphinganine-1-phosphate	52605		HMDB01383	520	1.04	0.8324
hexanoylglycine	35436		HMDB00701	99463	0.94	0.8326
quinate	18335	C00296	HMDB03072	6508	0.92	0.8327
gamma-glutamylalanine	37063		HMDB29142	440103	0.92	0.8328
stearidonate (18:4n3)	33969	C16300	HMDB06547	5312508	0.98	0.8337
oleoyl-oleoyl-glycerol (18:1/18:1) [1]*	54945		HMDB07218		0.98	0.8352
1-palmitoleoyl-GPC (16:1)*	33230		HMDB10383	24779461	0.98	0.8353
1-oleoyl-GPG (18:1)*	45968				0.91	0.8363
1-oleoyl-2-linoleoyl-GPC (18:1/18:2)*	52453				1.03	0.8365
glycylvaline	18357		HMDB28854	97417	1.64	0.8366
daidzein glucuronide*	62070		HMDB41718	11316354	0.89	0.8375
4-allylphenol sulfate	37181				0.86	0.8382
3-hydroxybutyrylcarnitine (2)	52984		HMDB13127		1.05	0.8388
methylmalonate (MMA)	1496	C02170	HMDB00202	487	0.96	0.8411
chenodeoxycholate	1563	C02528	HMDB00518	10133	0.95	0.8415
oleoyl-linoleoyl-glycerol (18:1/18:2) [1]	46798		HMDB07219		1.15	0.8425
catechol sulfate	35320		HMDB59724	3083879	0.85	0.8438
1-linoleoyl-2-arachidonoyl-GPE (18:2/20:4)*	53189		HMDB09102		0.91	0.8453
ethylmalonate	15765		HMDB00622	11756	0.8	0.8474
3-methyl-2-oxobutyrate	44526	C00141	HMDB00019	49	1.07	0.8474
kynurenate	1417	C01717	HMDB00715	3845	0.91	0.8478
3-hydroxyhexanoate	53230			151492	0.98	0.8478
perfluorooctanesulfonic acid (PFOS)	57564	C18142	HMDB59586	74483	1.06	0.8483
inosine	1123	C00294	HMDB00195	6021	1.15	0.8485
4-hydroxybutyrate (GHB)	34585	C00989	HMDB00710	10413	0.88	0.8492
N-delta-acetylornithine	43249			9920500	1.03	0.8499
butyrylcarnitine (C4)	32412	C02862	HMDB02013	439829	1	0.8507
heptanoate (7:0)	1644	C17714	HMDB00666	8094	1.18	0.8511
maleate	20676	C01384	HMDB00176	444266	0.84	0.8513
1-oleoyl-GPC (18:1)	48258		HMDB02815	16081932	0.99	0.8527
1-linoleoyl-2-linolenoyl-GPC (18:2/18:3)*	53176		HMDB08141		0.96	0.8538
riboflavin (Vitamin B2)	1827	C00255	HMDB00244	493570	1.08	0.8549
1-palmitoleoyl-2-linoleoyl-GPC (16:1/18:2)*	52683		HMDB08006		0.98	0.861
serotonin	2342	C00780	HMDB00259	5202	1.04	0.861
1-oleoyl-2-linoleoyl-GPE (18:1/18:2)*	52687		HMDB05349	9546753	1.01	0.8639
diacylglycerol (14:0/18:1, 16:0/16:1) [2]*	54954				0.96	0.8655
10-heptadecenoate (17:1n7)	33971		HMDB60038	5312435	0.97	0.8665
ribulose/xylulose	48340			5289590	1.08	0.8666
N2,N6-diacetyllysine	48455			91827	0.96	0.8667
methylsuccinate	15745		HMDB01844	10349	1.1	0.8678
isobutyrylcarnitine (C4)	33441		HMDB00736	168379	1.07	0.8679
oleoyl-linoleoyl-glycerol (18:1/18:2) [2]	46799		HMDB07219		1.14	0.87
1-(1-enyl-stearoyl)-GPE (P-18:0)*	39271				0.99	0.8701
valine	1649	C00183	HMDB00883	6287	0.98	0.8712
margarate (17:0)	1121		HMDB02259	10465	1.04	0.8714
linoleoyl-linoleoyl-glycerol (18:2/18:2) [1]*	54968		HMDB07248		1.2	0.8714
1-(1-enyl-palmitoyl)-2-oleoyl-GPC (P-16:0/18:1)*	52478				1	0.8736
oleoyl-arachidonoyl-glycerol (18:1/20:4) [2]*	54961		HMDB07228		0.99	0.8738
1-arachidonoyl-GPI (20:4)*	34214		HMDB61690		0.98	0.8744
N-methyl-GABA	39577	C15987		70703	1.16	0.8776
N-acetylglutamate	15720	C00624	HMDB01138	70914	1.09	0.8812
valerylglycine	36768		HMDB00927	4737557	1.07	0.8821
retinal	40807	C00376	HMDB01358	638015	1	0.8839
gamma-glutamylphenylalanine	33422		HMDB00594	111299	0.94	0.8852
erythronate*	42420		HMDB00613	2781043	1	0.8895
linoleoyl-linolenoyl-glycerol (18:2/18:3) [1]*	54963		HMDB07249		1.15	0.89
phenylacetylglycine	33945	C05598	HMDB00821	68144	1.15	0.8913
1-stearoyl-2-oleoyl-GPC (18:0/18:1)	52438		HMDB08038		0.98	0.8922
ferulic acid 4-sulfate	47114		HMDB29200	6305574	1.04	0.8922
inosine 5'-monophosphate (IMP)	2133	C00130	HMDB00175	8582	0.82	0.8926
N-alpha-acetylornithine	32984	C00437	HMDB03357	439232	1.03	0.8927
leucine	60	C00123	HMDB00687	6106	1.02	0.8938
1-oleoyl-2-docosahexaenoyl-GPE (18:1/22:6)*	53209				0.99	0.8956
3-hydroxy-3-methylglutarate	531	C03761	HMDB00355	1662	0.9	0.8959
isovalerylglycine	35107		HMDB00678	546304	1	0.896
cinnamoylglycine	38637		HMDB11621	709625	0.8	0.9014
hippurate	15753	C01586	HMDB00714	464	0.79	0.9015
gamma-glutamyltyrosine	2734		HMDB11741	94340	0.96	0.9021
acetylcarnitine (C2)	32198	C02571	HMDB00201	1	1	0.9028
5-oxoproline	1494	C01879	HMDB00267	7405	0.99	0.9069
sphingomyelin (d18:2/24:1, d18:1/24:2)*	52437				0.98	0.9073
homoarginine	22137	C01924	HMDB00670	9085	1.04	0.9077
palmitoyl-oleoyl-glycerol (16:0/18:1) [2]*	54942	C13861	HMDB07102		0.91	0.908
tiglylcarnitine (C5:1-DC)	35428		HMDB02366	22833596	1.02	0.9084
1-methylnicotinamide	27665	C02918	HMDB00699	10129985	0.96	0.9113
2-aminophenol sulfate	43266		HMDB61116	181670	0.71	0.9136
homocitrulline	22138	C02427	HMDB00679	65072	1.01	0.9139
glucose	48152	C00031	HMDB00122	79025	0.97	0.9142
histamine	1574	C00388	HMDB00870	774	0.98	0.9145
lactate	527	C00186	HMDB00190	612	1	0.9148
xanthosine	15136	C01762	HMDB00299	64959	1.4	0.9157
1-myristoyl-2-arachidonoyl-GPC (14:0/20:4)*	53195		HMDB07883		1.11	0.9164
choline	15506	C00114	HMDB00097	305	1.05	0.9187
1-palmitoyl-2-stearoyl-GPC (16:0/18:0)	52616		HMDB07970		0.98	0.9188
lysine	1301	C00047	HMDB00182	5962	0.98	0.9192
3-hydroxyisobutyrate	1549	C06001	HMDB00336	87	1.02	0.9209
1-palmitoleoyl-2-linolenoyl-GPC (16:1/18:3)*	53180		HMDB08008		1.06	0.9212
glycerol	15122	C00116	HMDB00131	753	1.04	0.922
isovalerylcarnitine (C5)	34407		HMDB00688	6426851	0.97	0.9222
palmitoyl-linoleoyl-glycerol (16:0/18:2) [2]*	52634		HMDB07103		1.03	0.9234
citrulline	2132	C00327	HMDB00904	9750	1	0.9257
2-ketogulonate	15306	C15673	HMDB11732	50	1.06	0.9272
1-(1-enyl-oleoyl)-GPE (P-18:1)*	44621				1.04	0.9277
12-HEPE	46293		HMDB10202	10041593	0.94	0.9283
eicosanodioate (C20-DC)	39831			75502	1.05	0.9292
arabitol/xylitol	48885	C01904		6912	1.2	0.9332
N-formylphenylalanine	48433			759256	0.86	0.9348
gamma-glutamyl-epsilon-lysine	33934		HMDB03869	7015685	0.89	0.935
pyroglutamine*	46225			134508	0.99	0.9351
1-docosahexaenoylglycerol (22:6)	35153		HMDB11587		1.03	0.9362
dimethylglycine	5086	C01026	HMDB00092	673	1.02	0.9363
palmitoleate (16:1n7)	33447	C08362	HMDB03229	445638	1	0.9365
5-dodecenoate (12:1n7)	33968		HMDB00529	5312378	1.07	0.9374
genistein	32448	C06563	HMDB03217	5280961	0.79	0.9391
urate	1604	C00366	HMDB00289	1175	0.99	0.9423
1-stearoyl-2-arachidonoyl-GPI (18:0/20:4)	52449		HMDB09815		1	0.9426
2-methylcitrate/homocitrate	52282				1.02	0.9445
3-methylglutaconate	57747		HMDB00522	1551553	1	0.9449
homostachydrine*	33009	C08283	HMDB33433	441447	1.02	0.9453
isovalerate (i5:0)	44656	C08262	HMDB00718	10430	1.23	0.9453
sphingomyelin (d18:0/18:0, d19:0/17:0)*	57473		HMDB12087		0.94	0.9454
oleoyl-oleoyl-glycerol (18:1/18:1) [2]*	54946		HMDB07218		0.89	0.9458
tetradecanedioate (C14-DC)	35669		HMDB00872	13185	0.94	0.9463
12-HETE	37536		HMDB06111	5312983	1.11	0.9469
erythritol	20699	C00503	HMDB02994	222285	1.05	0.9472
dihydroorotate	601	C00337	HMDB03349	648	0.91	0.9476
allantoin	1107	C02350	HMDB00462	204	1.03	0.9489
sphingomyelin (d18:1/22:2, d18:2/22:1, d16:1/24:2)*	57477				1	0.9494
palmitate (16:0)	1336	C00249	HMDB00220	985	1.02	0.953
isocaproylglycine	61789				1.04	0.9555
1-stearoyl-GPC (18:0)	33961		HMDB10384	497299	0.99	0.9574
phenylpyruvate	566	C00166	HMDB00205	997	0.94	0.958
N-formylanthranilic acid	43549	C05653	HMDB04089	101399	1.01	0.9586
octadecanedioate (C18-DC)	36754		HMDB00782	70095	0.95	0.9599
docosapentaenoate (n3 DPA; 22:5n3)	32504	C16513	HMDB06528	6441454	1.01	0.9601
spermidine	485	C00315	HMDB01257	1102	1.12	0.9618
docosadienoate (22:2n6)	32415	C16533	HMDB61714	5282807	0.98	0.9631
sucrose	1519	C00089	HMDB00258	5988	1.47	0.9642
N-behenoyl-sphingadienine (d18:2/22:0)*	57372				1.06	0.9649
indoleacrylate	22114		HMDB00734	15030923	0.96	0.9653
cholesterol	63	C00187	HMDB00067	11025495	0.98	0.9656
1-palmitoyl-2-gamma-linolenoyl-GPC (16:0/18:3n6)*	54812		HMDB07974		1.01	0.9657
2'-O-methylcytidine	57554			150971	1.02	0.9674
octadecenedioate (C18:1-DC)*	61861				1.02	0.9675
4-hydroxyphenylpyruvate	1669	C01179	HMDB00707	979	1.01	0.9677
linoleoyl-arachidonoyl-glycerol (18:2/20:4) [2]*	54956		HMDB07257		1	0.9679
salicylate	1515	C00805	HMDB01895	338	0.94	0.9684
gluconate	587	C00257	HMDB00625	10690	0.9	0.9691
2-oxoarginine*	55072	C03771	HMDB04225	558	1.05	0.9694
taurine	2125	C00245	HMDB00251	1123	1	0.9703
pyridoxate	31555	C00847	HMDB00017	6723	1.04	0.9709
oleoyl-linolenoyl-glycerol (18:1/18:3) [2]*	54970		HMDB07220		1.17	0.9731
gamma-glutamylthreonine	33364		HMDB29159	76078708	0.94	0.9733
pyruvate	48990	C00022	HMDB00243	1060	1.03	0.9745
isoleucine	1125	C00407	HMDB00172	6306	1	0.9752
bilirubin (E,E)*	32586			5315454	1.03	0.9753
adipoylcarnitine (C6-DC)	52988		HMDB61677	71296139	1.01	0.9769
ophthalmate	34592		HMDB05765	7018721	0.66	0.9772
2-hydroxystearate	17945	C03045		69417	1	0.9774
gamma-glutamylglycine	33949		HMDB11667	165527	0.97	0.9797
octanoylcarnitine (C8)	33936	C02838	HMDB00791	123701	0.85	0.9802
2-hydroxyoctanoate	22036		HMDB02264	94180	0.95	0.9802
stearoyl-arachidonoyl-glycerol (18:0/20:4) [2]*	57449				1.08	0.9802
N2-acetyllysine	36751	C12989	HMDB00446	92907	1.02	0.9813
1-stearoyl-2-linoleoyl-GPE (18:0/18:2)*	52446		HMDB08994	9546749	0.98	0.9816
equol glucuronide	41948				0.76	0.9818
palmitoyl-linoleoyl-glycerol (16:0/18:2) [1]*	52633		HMDB07103	9543695	1.06	0.9824
6-hydroxyindole sulfate	48698				0.96	0.983
4-cholesten-3-one	38125	C00599	HMDB00921	91477	0.98	0.9832
1-stearoyl-GPI (18:0)	19324		HMDB61696		1.04	0.9839
daidzein sulfate (2)	48728				0.96	0.988
stearoyl-arachidonoyl-glycerol (18:0/20:4) [1]*	57450				1.04	0.9889
4-vinylphenol sulfate	36098	C05627	HMDB04072	6426766	1	0.9909
1-stearoyl-2-linoleoyl-GPC (18:0/18:2)*	52452		HMDB08039		1	0.991
valerylcarnitine (C5)	34406		HMDB13128	6426903	1.32	0.9917
3-(4-hydroxyphenyl)lactate	32197	C03672	HMDB00755	9378	0.97	0.9932
dihydrobiopterin	35129	C00268	HMDB00038	1879	1.02	0.9953
3-phosphoglycerate	1414	C00597	HMDB00807	724	0.94	0.9999
4-hydroxyphenylacetate	541	C00642	HMDB00020	127	1
2-amino-p-cresol sulfate	37180				1
4-ethylphenol glucuronide	52937				1
1H-indole-7-acetic acid	57783				1
hydroquinone sulfate	35322	C00530	HMDB02434	161220	1

## Sheet: Supp_table_2
Reaction	Biochemical Transformation	Ratio KO/WT	Sub-systems
12HTACRtep	12htacr_c <=> 12htacr_e	1.60567	Drug metabolism
12HTACRtu	h2o_c + atp_c + 12htacr_c -> h_c + adp_c + pi_c + 12htacr_e	1.60567	Drug metabolism
31DMTtep	31dmt_c <=> 31dmt_e	0.554105	Drug metabolism
31DMTtu	h2o_c + atp_c + 31dmt_c -> h_c + adp_c + pi_c + 31dmt_e	0.554105	Drug metabolism
3HPVSteb	h2o_c + atp_c + 3hpvs_c -> h_c + adp_c + pi_c + 3hpvs_e	0.570274	Drug metabolism
3HPVSTETteb	h2o_c + atp_c + 3hpvstet_c -> h_c + adp_c + pi_c + 3hpvstet_e	0.629467	Drug metabolism
3HPVSTETtev	3hpvstet_c <=> 3hpvstet_e	0.629467	Drug metabolism
3UIBtd	3uib_c <=> 3uib_e	1.52381	Transport, extracellular
56DHPVSteb	h2o_c + atp_c + 56dhpvs_c -> h_c + adp_c + pi_c + 56dhpvs_e	0.580328	Drug metabolism
56DHPVStev	56dhpvs_c <=> 56dhpvs_e	0.580328	Drug metabolism
AM9CSAteb	h2o_c + atp_c + am9csa_c -> h_c + adp_c + pi_c + am9csa_e	0.633157	Drug metabolism
AM9CSAtep	am9csa_c <=> am9csa_e	0.633157	Drug metabolism
APRGSTRNABCt	h2o_c + atp_c + na1_e + aprgstrn_e -> h_c + adp_c + pi_c + na1_c + aprgstrn_c	1.86667	Transport, extracellular
ARGARGMETr	2 h2o_c + argargmet_c <=> 2 arg__L_c + met__L_c	0.631868	Peptide metabolism
ARGARGMETt	h_e + argargmet_e <=> h_c + argargmet_c	0.631868	Transport, extracellular
ARGLYSASPr	2 h2o_c + arglysasp_c <=> asp__L_c + lys__L_c + arg__L_c	0.597633	Peptide metabolism
ARGLYSASPt	h_e + arglysasp_e <=> h_c + arglysasp_c	0.597633	Transport, extracellular
C05770te	h2o_c + atp_c + C05770_c -> h_c + adp_c + pi_c + C05770_e	1.57261	Transport, extracellular
C14826ATP	h2o_c + atp_c + C14826_c -> h_c + adp_c + pi_c + C14826_e	1.64775	Transport, extracellular
C14826td	C14826_c <=> C14826_e	1.64775	Transport, extracellular
CE2510ABCt	h2o_c + atp_c + CE2510_e -> h_c + adp_c + pi_c + CE2510_c	1.52494	Transport, extracellular
CE4843t	h2o_c + atp_c + eidi1114ac_c -> h_c + adp_c + pi_c + eidi1114ac_e	0.629827	Transport, extracellular
CE4843td	eidi1114ac_c <=> eidi1114ac_e	0.629827	Transport, extracellular
CITL	cit_c -> ac_c + oaa_c	2.84253	Citric acid cycle
DESAT18_12	o2_c + h_c + nadh_c + octd11ecoa_c -> 2 h2o_c + nad_c + lneldccoa_c	1.49669	Fatty acid synthesis
DM_Ser_Gly_Ala_X_Gly_l	Ser_Gly_Ala_X_Gly_l ->	1.88288	Intracellular demand
DM_taur_c	taur_c ->	0.636187	Intracellular demand
DNDPt2m	atp_m + datp_c -> atp_c + datp_m	1.56641	Transport, mitochondrial
DNDPt45m	adp_m + dttp_c -> adp_c + dttp_m	0.588235	Transport, mitochondrial
DNDPt46m	dudp_m + dttp_c -> dttp_m + dudp_c	1.55738	Transport, mitochondrial
DNDPt48m	dgdp_m + dttp_c -> dgdp_c + dttp_m	1.80769	Transport, mitochondrial
DNDPt49m	dadp_m + dttp_c -> dadp_c + dttp_m	2.2037	Transport, mitochondrial
DNDPt50m	dcdp_m + dttp_c -> dcdp_c + dttp_m	1.96875	Transport, mitochondrial
DNDPt56m	atp_m + dctp_c -> atp_c + dctp_m	1.73171	Transport, mitochondrial
DNDPt61m	dgtp_c + dtdp_m -> dgtp_m + dtdp_c	1.57993	Transport, mitochondrial
DNDPt7m	datp_c + dadp_m -> dadp_c + datp_m	1.76225	Transport, mitochondrial
EX_3uib_e	3uib_e <=>	1.52381	Extracellular exchange
EX_argargmet_e	argargmet_e <=>	0.631868	Extracellular exchange
EX_arglysasp_e	arglysasp_e <=>	0.597633	Extracellular exchange
EX_asp__L_e	asp__L_e <=>	0.441785	Extracellular exchange
EX_cit_e	cit_e <=>	1.75532	Extracellular exchange
EX_fru_e	fru_e <=>	0.628253	Extracellular exchange
EX_glnlyslys_e	glnlyslys_e <=>	0.635762	Extracellular exchange
EX_gluargleu_e	gluargleu_e <=>	1.62162	Extracellular exchange
EX_phe__L_e	phe__L_e <=>	0.659836	Extracellular exchange
EX_pro__L_e	pro__L_e <=>	2.09494	Extracellular exchange
EX_tyrasparg_e	tyrasparg_e <=>	0.649007	Extracellular exchange
FACOAL140	atp_c + coa_c + ttdca_c -> amp_c + ppi_c + tdcoa_c	2.25891	Fatty acid oxidation
FACOAL204	atp_c + coa_c + arachd_c -> amp_c + ppi_c + arachdcoa_c	1.66834	Fatty acid oxidation
FACOAL2251	atp_c + coa_c + dcsptn1_c -> amp_c + ppi_c + dcsptn1coa_c	0.639405	Fatty acid oxidation
FACOAL244_1	atp_c + coa_c + tettet6_c -> amp_c + ppi_c + tettet6coa_c	0.618983	Fatty acid oxidation
FAOXC12C12OHm	h2o_m + fad_m + ddcacoa_m -> fadh2_m + 3hddcoa_m	1.80945	Fatty acid oxidation
FAOXC140	6 h2o_m + 6 nad_m + 6 coa_m + 6 fad_m + tdcoa_m -> 6 h_m + 6 nadh_m + 7 accoa_m + 6 fadh2_m	0.605882	Fatty acid oxidation
FAOXC16Brx	coa_x + atp_x + phyt_x -> amp_x + ppi_x + phytcoa_x	1.54889	Fatty acid oxidation
FAOXC1811603m	5 h2o_m + 5 nad_m + 5 coa_m + 4 fad_m + odecoa_m -> 5 h_m + 5 nadh_m + 5 accoa_m + 4 fadh2_m + occoa_m	1.52326	Fatty acid oxidation
FAOXC61C4m	h2o_m + nad_m + coa_m + hx2coa_m -> h_m + nadh_m + accoa_m + btcoa_m	0.589474	Fatty acid oxidation
FATP2t	na1_c + ocdcea_c <=> na1_e + ocdcea_e	-5.53846	Transport, extracellular
FATP3t	na1_c + ocdca_c <=> na1_e + ocdca_e	0.191795	Transport, extracellular
GALSGLT1le	h2o_c + atp_c + 2 na1_e + gal_e -> h_c + adp_c + pi_c + 2 na1_c + gal_c	0.619727	Transport, extracellular
GALSIDEtl	galside_hs_c <=> galside_hs_l	0.197147	Transport, lysosomal
GLNLYSLYSr	2 h2o_c + glnlyslys_c <=> gln__L_c + 2 lys__L_c	0.635762	Peptide metabolism
GLNLYSLYSt	h_e + glnlyslys_e <=> h_c + glnlyslys_c	0.635762	Transport, extracellular
GLUARGLEUr	2 h2o_c + gluargleu_c <=> glu__L_c + arg__L_c + leu__L_c	1.62162	Peptide metabolism
GLUARGLEUt	h_e + gluargleu_e <=> h_c + gluargleu_c	1.62162	Transport, extracellular
GLYOX	h2o_c + lgt__S_c -> h_c + gthrd_c + lac__D_c	1.61382	Pyruvate metabolism
GPDDA1	h2o_c + g3pc_c -> h_c + chol_c + glyc3p_c	1.6	Glycerophospholipid metabolism
HMR_0238	h2o_c + hpdcacoa_c -> h_c + coa_c + hpdca_c	1.61684	Fatty acid oxidation
HMR_0380	M00010_e -> M00010_c	0.65686	Transport, extracellular
HMR_0383	h2o_c + atp_c + M00010_c -> h_c + adp_c + pi_c + M00010_e	0.65686	Transport, extracellular
HMR_0418	h2o_c + tettet6coa_c -> h_c + coa_c + tettet6_c	0.618983	Fatty acid oxidation
HMR_0426	h2o_c + dcsptn1coa_c -> h_c + coa_c + dcsptn1_c	0.639405	Fatty acid oxidation
HMR_0853	cmpacna_c + gd1a_hs_c -> h_c + cmp_c + gt1b_hs_c	0.505859	Glycosphingolipid metabolism
HMR_2018	h_c + nadph_c + andrstandn_c -> nadp_c + andrstrn_c	1.61598	Androgen and estrogen synthesis and metabolism
HMR_2295	o2_c + h_c + nadph_c + stcoa_c -> 2 h2o_c + nadp_c + M00127_c	1.54504	Fatty acid synthesis
HMR_2666	crn_c + M00127_c <=> coa_c + elaidcrn_c	3.21577	Fatty acid oxidation
HMR_4782	o2_c + h_c + 4hpro_LT_c -> 2 h2o_c + 1p3h5c_c	1.64848	Arginine and proline metabolism
HMR_9622	urate_e + lac__L_c -> urate_c + lac__L_e	1.76911	Transport, extracellular
ISOCHOLt	hco3_c + isochol_e <=> hco3_e + isochol_c	0.653128	Transport, extracellular
ISOCHOLt2	2 na1_e + isochol_e -> 2 na1_c + isochol_c	0.65332	Transport, extracellular
LGNCFATPtc	atp_c + coa_c + lgnc_e -> amp_c + ppi_c + ttccoa_c	0.499491	Transport, extracellular
MHGLZABCt	h2o_c + atp_c + mhglz_c -> h_c + adp_c + pi_c + mhglz_e	1.64276	Drug metabolism
MHGLZtev	mhglz_c <=> mhglz_e	1.64276	Drug metabolism
MLTHFte1	h2o_c + atp_c + mlthf_c -> h_c + adp_c + pi_c + mlthf_e	0.486464	Transport, extracellular
NaKt_1	h2o_c + atp_c + na1_c + k_e -> h_c + adp_c + pi_c + na1_e + k_c	0.468519	Transport, extracellular
NDP8	h2o_c + dudp_c -> h_c + pi_c + dump_c	1.50136	Nucleotide interconversion
NRVNCABCt	h2o_c + atp_c + nrvnc_e -> h_c + adp_c + pi_c + nrvnc_c	1.64541	Transport, extracellular
PCHOLN204_HSABCt	h2o_c + atp_c + pcholn204_hs_c -> h_c + adp_c + pi_c + pcholn204_hs_e	0.502941	Transport, extracellular
PCHOLN204_HSt1e	pcholn204_hs_e -> pcholn204_hs_c	0.502941	Transport, extracellular
PCHOLSTE_HSABCt	h2o_c + atp_c + pcholste_hs_c -> h_c + adp_c + pi_c + pcholste_hs_e	1.52591	Transport, extracellular
PCHOLSTE_HSt1e	pcholste_hs_e -> pcholste_hs_c	1.52591	Transport, extracellular
PEAR_HSABCt	h2o_c + atp_c + pear_hs_c -> h_c + adp_c + pi_c + pear_hs_e	1.51139	Transport, extracellular
PEAR_HSt1e	pear_hs_e -> pear_hs_c	1.51139	Transport, extracellular
PESTE_HSABCt	h2o_c + atp_c + peste_hs_c -> h_c + adp_c + pi_c + peste_hs_e	0.449007	Transport, extracellular
PESTE_HSt1e	peste_hs_e -> peste_hs_c	0.449007	Transport, extracellular
PI3P5K	atp_c + pail3p_hs_c -> h_c + adp_c + pail35p_hs_c	1.62231	Inositol phosphate metabolism
PIK3n	atp_n + pail_hs_n -> h_n + adp_n + pail3p_hs_n	1.55693	Inositol phosphate metabolism
PIK4n	atp_n + pail_hs_n -> h_n + adp_n + pail4p_hs_n	1.58806	Inositol phosphate metabolism
PIPLC	h2o_c + pail_hs_c -> h_c + dag_hs_c + mi1p__D_c	1.90393	Inositol phosphate metabolism
PROSTGE1t3	h2o_c + atp_c + prostge1_c -> h_c + adp_c + pi_c + prostge1_e	0.5625	Transport, extracellular
PSt3	ps_hs_e <=> ps_hs_c	8.13636	Transport, extracellular
PTE4x	h2o_x + phytcoa_x -> h_x + coa_x + phyt_x	1.54889	Fatty acid oxidation
r0434	crn_r + pmtcoa_r <=> coa_r + pmtcrn_r	-10.8696	Fatty acid oxidation
r0998	crn_c + pmtcrn_r <=> pmtcrn_c + crn_r	-10.8696	Transport, endoplasmic reticular
r1106	ribflv_e <=> ribflv_c	5.41916	Transport, extracellular
r1530	h2o_c + atp_c + gthrd_c -> h_c + adp_c + pi_c + gthrd_e	1.58534	Transport, extracellular
r1536	h2o_c + atp_c + urate_c -> h_c + adp_c + pi_c + urate_e	2.03453	Transport, extracellular
r1994	gln__L_c + lys__L_e -> gln__L_e + lys__L_c	2.28336	Transport, extracellular
r1998	lys__L_e + phe__L_c -> lys__L_c + phe__L_e	0.593143	Transport, extracellular
r2059	ser__L_c + citr__L_e -> ser__L_e + citr__L_c	0.516129	Transport, extracellular
r2063	tyr__L_c + citr__L_e -> citr__L_c + tyr__L_e	1.63889	Transport, extracellular
r2313	hco3_c + arachd_e + gthrd_c <=> hco3_e + arachd_c + gthrd_e	1.6136	Transport, extracellular
r2389	h_c + akg_m + HC00342_c -> h_m + akg_c + HC00342_m	1.69558	Transport, mitochondrial
r2444	ddca_e <=> ddca_c	0.506459	Transport, extracellular
RE2675C2	o2_c + h_c + nadph_c + dhcrm_hs_c -> 2 h2o_c + nadp_c + crm_hs_c	0.619604	Glycosphingolipid metabolism
RE3050R	h2o_r + nad_r + retinal_cis_13_r <=> 2 h_r + nadh_r + retn_r	-3.34692	Vitamin A metabolism
RE3079X	coa_x + atp_x + prist_x -> amp_x + ppi_x + CE5126_x	0.628079	Fatty acid oxidation
RIBFLVt3o	h2o_c + atp_c + ribflv_c -> h_c + adp_c + pi_c + ribflv_e	1.69421	Transport, extracellular
RSVGLUChc	2 udpglcur_r + rsv_r -> 2 udp_r + rsvgluc_r	1.53354	Drug metabolism
RSVhc	2 h2o_r + rsvgluc_r -> 2 h_r + 2 glcur_r + rsv_r	1.53354	Drug metabolism
RTOTAL2t	Rtotal2_e <=> Rtotal2_c	1.89769	Transport, extracellular
SK_adprbp_c	adprbp_c ->	2.29032	Intracellular demand
SMS	pchol_hs_c + crm_hs_c -> dag_hs_c + sphmyln_hs_c	1.68966	Sphingolipid metabolism
STCOATxc	h2o_c + atp_c + stcoa_c -> h_c + adp_c + pi_c + stcoa_x	0.337777	Transport, peroxisomal
THYOCHOLabc	h2o_c + atp_c + thyochol_c -> h_c + adp_c + pi_c + thyochol_e	0.455341	Transport, extracellular
TYRASPARGr	2 h2o_c + tyrasparg_c <=> asp__L_c + arg__L_c + tyr__L_c	0.649007	Peptide metabolism
TYRASPARGt	h_e + tyrasparg_e <=> h_c + tyrasparg_c	0.649007	Transport, extracellular
UMPtr	ump_c <=> ump_r	6.4999	Transport, endoplasmic reticular
ASPTAm	akg_m + asp__L_m <=> glu__L_m + oaa_m	0.886144	Alanine and aspartate metabolism
ASPTA	akg_c + asp__L_c <=> glu__L_c + oaa_c	0.888631	Alanine and aspartate metabolism
NACASPAH	h2o_c + Nacasp_c -> asp__L_c + ac_c	1.00505	Alanine and aspartate metabolism
ASPNATm	asp__L_m + accoa_m -> h_m + coa_m + Nacasp_m	1.08764	Alanine and aspartate metabolism
ACGALK2	acgal_c + itp_c -> h_c + acgal1p_c + idp_c	0.813936	Aminosugar metabolism
UAGALDP	h_c + acgal1p_c + utp_c -> ppi_c + udpacgal_c	0.84245	Aminosugar metabolism
ACNML	acnam_c <=> pyr_c + acmana_c	1.1251	Aminosugar metabolism
AMANK	atp_c + acmana_c -> h_c + adp_c + acmanap_c	1.14751	Aminosugar metabolism
ACNAMPH	h2o_c + acnamp_c -> pi_c + acnam_c	1.14751	Aminosugar metabolism
ACNAM9PL	h2o_c + acmanap_c + pep_c -> pi_c + acnamp_c	1.14751	Aminosugar metabolism
r0113	h2o_r + uacgam_r -> h_r + udp_r + acmana_r	1.24528	Aminosugar metabolism
NOS2	2 o2_c + nadph_c + 2 nwharg_c -> 2 h2o_c + h_c + nadp_c + 2 citr__L_c + 2 no_c	0.812183	Arginine and proline metabolism
EHGLATm	akg_m + e4hglu_m -> glu__L_m + 4h2oglt_m	0.905065	Arginine and proline metabolism
NOS2_2	o2_c + nadph_c + nwharg_c -> h2o_c + h_c + nadp_c + citr__L_c + no_c	0.907178	Arginine and proline metabolism
NOS1	o2_c + h_c + nadph_c + arg__L_c -> h2o_c + nadp_c + nwharg_c	0.907831	Arginine and proline metabolism
PROD2m	fad_m + pro__L_m -> h_m + fadh2_m + 1pyr5c_m	0.926889	Arginine and proline metabolism
ARGDr	h2o_c + arg__L_c -> nh4_c + citr__L_c	0.942039	Arginine and proline metabolism
HMR_4777	o2_m + akg_m + pro__L_m -> co2_m + succ_m + 4hpro_LT_m	0.952931	Arginine and proline metabolism
DDPGAm	4h2oglt_m <=> pyr_m + glx_m	0.961961	Arginine and proline metabolism
APRTO2	h2o_c + o2_c + aprut_c -> h2o2_c + nh4_c + n4abutn_c	1.00522	Arginine and proline metabolism
NABTNO	h2o_c + nad_c + n4abutn_c -> 2 h_c + nadh_c + 4aabutn_c	1.00522	Arginine and proline metabolism
PTRCAT1	accoa_c + ptrc_c -> h_c + coa_c + aprut_c	1.00522	Arginine and proline metabolism
r0145	2 o2_c + 2 nadph_c + arg__L_c -> 2 h2o_c + 2 nadp_c + citr__L_c + no_c	1.2045	Arginine and proline metabolism
SCP3x	coa_x + o2_x + dhcholestancoa_x -> h2o_x + dcholcoa_x + ppcoa_x	0.694444	Bile acid synthesis
RE2649M	h2o_m + ppcoa_m -> h_m + coa_m + ppa_m	0.925676	Bile acid synthesis
r0739	nad_c + xol7ah3_c <=> h_c + nadh_c + xol7ah2al_c	0.931936	Bile acid synthesis
r0698	4 h_x + dcholcoa_x + ppcoa_x -> coa_x + h2o_x + dhcholestancoa_x	0.952337	Bile acid synthesis
r1025	h2o_r + atp_r + xoldiolone_r -> xoldiolone_c + adp_r + h_r + pi_r	0.961012	Bile acid synthesis
RE1836C	o2_c + coa_c + dhcholestancoa_c -> h2o_c + ppcoa_c + dcholcoa_c	0.972689	Bile acid synthesis
RE3346M	2 h_m + nadh_m + thcholstoic_m -> h2o_m + nad_m + CE4872_m	1.0761	Bile acid synthesis
RE2626M	h2o_m + nadp_m + CE4872_m <=> 2 h_m + nadph_m + thcholstoic_m	1.07695	Bile acid synthesis
r0650	atp_r + coa_r + C02528_r -> amp_r + ppi_r + dcholcoa_r	1.293	Bile acid synthesis
RE1835C	h2o_c + dcholcoa_c -> h_c + coa_c + C02528_c	1.293	Bile acid synthesis
ATPM	h2o_c + atp_c -> h_c + adp_c + pi_c	1.0246	Biomass and maintenance functions
ACOAD1fm	fad_m + btcoa_m -> b2coa_m + fadh2_m	0.721649	Butanoate metabolism
3HBCDm	h2o_m + b2coa_m <=> 3hbcoa__R_m	0.960426	Butanoate metabolism
HMR_3656	chsterol_r + M03047_r -> coa_r + M01509_r	0.692737	Cholesterol metabolism
HMR_3715	h2o_r + M01509_r -> h_r + chsterol_r + M03045_r	0.692737	Cholesterol metabolism
HMR_3657	chsterol_r + ttccoa_r -> coa_r + M01508_r	0.742063	Cholesterol metabolism
HMR_3716	h2o_r + M01508_r -> h_r + chsterol_r + lgnc_r	0.742063	Cholesterol metabolism
HMR_3666	chsterol_r + tetpent3coa_r -> coa_r + M01482_r	0.764576	Cholesterol metabolism
HMR_3725	h2o_r + M01482_r -> h_r + chsterol_r + tetpent3_r	0.764576	Cholesterol metabolism
HMR_3626	chsterol_r + M03050_r -> coa_r + M01510_r	0.766476	Cholesterol metabolism
HMR_3685	h2o_r + M01510_r -> h_r + chsterol_r + M03051_r	0.766476	Cholesterol metabolism
HMR_3679	chsterol_r + tetpent6coa_r -> coa_r + M01472_r	0.806696	Cholesterol metabolism
HMR_3738	h2o_r + M01472_r -> h_r + chsterol_r + tetpent6_r	0.806696	Cholesterol metabolism
HMR_3645	chsterol_r + M02612_r -> coa_r + M01502_r	0.815197	Cholesterol metabolism
HMR_3704	h2o_r + M01502_r -> h_r + chsterol_r + M02613_r	0.815197	Cholesterol metabolism
HMR_3677	chsterol_r + adrncoa_r -> coa_r + M01476_r	0.830964	Cholesterol metabolism
HMR_3736	h2o_r + M01476_r -> h_r + chsterol_r + adrn_r	0.830964	Cholesterol metabolism
HMR_3633	chsterol_r + M01191_r -> coa_r + M01477_r	0.858304	Cholesterol metabolism
HMR_3692	h2o_r + M01477_r -> h_r + chsterol_r + M01197_r	0.858304	Cholesterol metabolism
HMR_3644	chsterol_r + lneldccoa_r -> coa_r + M01474_r	0.871082	Cholesterol metabolism
HMR_3703	h2o_r + M01474_r -> h_r + chsterol_r + lneldc_r	0.871082	Cholesterol metabolism
HMR_3655	chsterol_r + M00006_r -> coa_r + M01457_r	0.873212	Cholesterol metabolism
HMR_3714	h2o_r + M01457_r -> h_r + chsterol_r + M01582_r	0.873212	Cholesterol metabolism
HMR_3681	chsterol_r + CE4843_r -> coa_r + M01456_r	0.882947	Cholesterol metabolism
HMR_3740	h2o_r + M01456_r -> h_r + chsterol_r + M00008_r	0.882947	Cholesterol metabolism
HMR_3659	chsterol_r + hexccoa_r -> coa_r + M01496_r	0.902959	Cholesterol metabolism
HMR_3718	h2o_r + M01496_r -> h_r + chsterol_r + hexc_r	0.902959	Cholesterol metabolism
r0170	2 frdp_r <=> ppi_r + HC01118_r	0.92659	Cholesterol metabolism
r0575	h_r + nadph_r + HC01118_r <=> nadp_r + ppi_r + sql_r	0.92659	Cholesterol metabolism
SQLSr	h_r + nadph_r + 2 frdp_r -> nadp_r + 2 ppi_r + sql_r	0.92659	Cholesterol metabolism
HMR_3639	chsterol_r + M00020_r -> coa_r + M01464_r	0.934858	Cholesterol metabolism
HMR_3698	h2o_r + M01464_r -> h_r + chsterol_r + M00019_r	0.934858	Cholesterol metabolism
HMR_3628	chsterol_r + M00129_r -> coa_r + M01487_r	0.969484	Cholesterol metabolism
HMR_3687	h2o_r + M01487_r -> h_r + chsterol_r + ttdcea_r	0.969484	Cholesterol metabolism
HMR_3648	chsterol_r + CE5151_r -> coa_r + M01458_r	0.982125	Cholesterol metabolism
HMR_3707	h2o_r + M01458_r -> h_r + chsterol_r + CE2510_r	0.982125	Cholesterol metabolism
HMR_3654	chsterol_r + CE5155_r -> coa_r + M01462_r	1.01407	Cholesterol metabolism
HMR_3713	h2o_r + M01462_r -> h_r + chsterol_r + doco13ac_r	1.01407	Cholesterol metabolism
HMR_3629	chsterol_r + HC10784_r -> coa_r + M01479_r	1.01608	Cholesterol metabolism
HMR_3688	h2o_r + M01479_r -> h_r + chsterol_r + M00117_r	1.01608	Cholesterol metabolism
HMR_3642	chsterol_r + M00127_r -> coa_r + M01486_r	1.02289	Cholesterol metabolism
HMR_3701	h2o_r + M01486_r -> h_r + chsterol_r + elaid_r	1.02289	Cholesterol metabolism
CHOLESACATc_1	Rtotalcoa_c + chsterol_c -> coa_c + xolest2_hs_c	1.07964	Cholesterol metabolism
HMR_3646	chsterol_r + arachcoa_r -> coa_r + M01492_r	1.08122	Cholesterol metabolism
HMR_3705	h2o_r + M01492_r -> h_r + chsterol_r + arach_r	1.08122	Cholesterol metabolism
HMR_3668	chsterol_r + c226coa_r -> coa_r + M01466_r	1.13341	Cholesterol metabolism
HMR_3727	h2o_r + M01466_r -> h_r + chsterol_r + crvnc_r	1.13341	Cholesterol metabolism
HMR_3670	chsterol_r + M00343_r -> coa_r + M01460_r	1.23584	Cholesterol metabolism
HMR_3729	h2o_r + M01460_r -> h_r + chsterol_r + M00341_r	1.23584	Cholesterol metabolism
HMR_3682	chsterol_r + M00023_r -> coa_r + M01461_r	1.238	Cholesterol metabolism
HMR_3741	h2o_r + M01461_r -> h_r + chsterol_r + M00021_r	1.238	Cholesterol metabolism
HMR_3652	chsterol_r + M02052_r -> coa_r + M01494_r	1.254	Cholesterol metabolism
HMR_3711	h2o_r + M01494_r -> h_r + chsterol_r + M02053_r	1.254	Cholesterol metabolism
HMR_3667	chsterol_r + tethex3coa_r -> coa_r + M01471_r	1.35682	Cholesterol metabolism
HMR_3726	h2o_r + M01471_r -> h_r + chsterol_r + tethex3_r	1.35682	Cholesterol metabolism
HMR_3669	chsterol_r + M00012_r -> coa_r + M01455_r	1.36584	Cholesterol metabolism
HMR_3728	h2o_r + M01455_r -> h_r + chsterol_r + M00010_r	1.36584	Cholesterol metabolism
HMR_3627	chsterol_r + tdcoa_r -> coa_r + M01501_r	1.38025	Cholesterol metabolism
HMR_3686	h2o_r + M01501_r -> h_r + chsterol_r + ttdca_r	1.38025	Cholesterol metabolism
ACITL	atp_c + coa_c + cit_c -> adp_c + pi_c + accoa_c + oaa_c	0.943269	Citric acid cycle
LAPCOAl	h2o_l + coa_l -> pi_l + dpcoa_l	0.776488	CoA catabolism
DPCOAK	atp_c + dpcoa_c -> h_c + adp_c + coa_c	0.766508	CoA synthesis
DPCOAPPe	h2o_e + dpcoa_e -> 2 h_e + amp_e + pan4p_e	1.19705	CoA synthesis
r0579	atp_m + ptth_m -> h_m + adp_m + pan4p_m	1.20153	CoA synthesis
DPCOAKm	atp_m + dpcoa_m -> h_m + coa_m + adp_m	1.20153	CoA synthesis
PTPATim	h_m + atp_m + pan4p_m -> ppi_m + dpcoa_m	1.20153	CoA synthesis
PTPATi	h_c + atp_c + pan4p_c -> ppi_c + dpcoa_c	1.20307	CoA synthesis
DPCOAPP	h2o_c + dpcoa_c <=> 2 h_c + amp_c + pan4p_c	1.27396	CoA synthesis
PPNCL2	cys__L_c + ctp_c + 4ppan_c -> h_c + ppi_c + cmp_c + 4ppcys_c	1.34375	CoA synthesis
6EPSteb	h2o_c + atp_c + 6epvs_c -> h_c + adp_c + pi_c + 6epvs_e	0.692626	Drug metabolism
PTVSTATPtu	h2o_c + atp_c + ptvst_c -> h_c + adp_c + pi_c + ptvst_e	0.703757	Drug metabolism
AM4NCStep	am4ncs_c <=> am4ncs_e	0.709399	Drug metabolism
AM4NCSteb	h2o_c + atp_c + am4ncs_c -> h_c + adp_c + pi_c + am4ncs_e	0.709399	Drug metabolism
2HATVLACteb	h2o_c + atp_c + 2hatvlac_c -> h_c + adp_c + pi_c + 2hatvlac_e	0.728448	Drug metabolism
CRVSM1teb	h2o_c + atp_c + crvsm1_c -> h_c + adp_c + pi_c + crvsm1_e	0.763529	Drug metabolism
CRVS1tev	crvsm1_c <=> crvsm1_e	0.763529	Drug metabolism
7AHGLZABCt	h2o_c + atp_c + 7ahglz_c -> h_c + adp_c + pi_c + 7ahglz_e	0.765657	Drug metabolism
7AHGLZtev	7ahglz_c <=> 7ahglz_e	0.765657	Drug metabolism
LVSTPGPtu	h2o_c + atp_c + lvst_c -> h_c + adp_c + pi_c + lvst_e	0.771039	Drug metabolism
LVSTtu	lvst_e <=> lvst_c	0.771039	Drug metabolism
AM1CSAtep	am1csa_c <=> am1csa_e	0.786237	Drug metabolism
Am1CSAteb	h2o_c + atp_c + am1csa_c -> h_c + adp_c + pi_c + am1csa_e	0.786237	Drug metabolism
TRIPVSteb	h2o_c + atp_c + tripvs_c -> h_c + adp_c + pi_c + tripvs_e	0.786401	Drug metabolism
TRIPVStev	tripvs_c <=> tripvs_e	0.786401	Drug metabolism
FVSteb	h2o_c + atp_c + fvs_c -> h_c + adp_c + pi_c + fvs_e	0.794118	Drug metabolism
1513TACRtu	h2o_c + atp_c + 1513tacr_c -> h_c + adp_c + pi_c + 1513tacr_e	0.8	Drug metabolism
1513TACRtep	1513tacr_c <=> 1513tacr_e	0.8	Drug metabolism
AM4NC9CSteb	h2o_c + atp_c + am4n9cs_c -> h_c + adp_c + pi_c + am4n9cs_e	0.800934	Drug metabolism
AM4N9CStev	am4n9cs_c <=> am4n9cs_e	0.800934	Drug metabolism
ACMPtu	h2o_c + atp_c + acmp_c -> h_c + adp_c + pi_c + acmp_e	0.803121	Drug metabolism
ACMPdt	acmp_e <=> acmp_c	0.803121	Drug metabolism
4HATVACIDteb	h2o_c + atp_c + 4hatvacid_c -> h_c + adp_c + pi_c + 4hatvacid_e	0.809023	Drug metabolism
13DMTtu	h2o_c + atp_c + 13dmt_c -> h_c + adp_c + pi_c + 13dmt_e	0.846238	Drug metabolism
13DMTtep	13dmt_c <=> 13dmt_e	0.846238	Drug metabolism
6BHGLZABCt	h2o_c + atp_c + 6bhglz_c -> h_c + adp_c + pi_c + 6bhglz_e	0.858002	Drug metabolism
6BHGLZtev	6bhglz_c <=> 6bhglz_e	0.858002	Drug metabolism
CRVSATPtu	h2o_c + atp_c + crvs_c -> h_c + adp_c + pi_c + crvs_e	0.867538	Drug metabolism
CRVSM23teb	h2o_c + atp_c + crvsm23_c -> h_c + adp_c + pi_c + crvsm23_e	0.879921	Drug metabolism
CRVSM23tev	crvsm23_c <=> crvsm23_e	0.879921	Drug metabolism
CRVSM1hr	h2o_r + cvm1gluc_r -> glcur_r + crvsm1_r	0.885057	Drug metabolism
CVM1GLUChc	udpglcur_r + crvsm1_r -> h_r + udp_r + cvm1gluc_r	0.885057	Drug metabolism
AM1ACStep	am1acs_c <=> am1acs_e	0.904293	Drug metabolism
AM1ACSteb	h2o_c + atp_c + am1acs_c -> h_c + adp_c + pi_c + am1acs_e	0.904293	Drug metabolism
PVSGLUCteb	h2o_c + atp_c + pvsgluc_c -> h_c + adp_c + pi_c + pvsgluc_e	0.910694	Drug metabolism
PVSGLUCtev	pvsgluc_c <=> pvsgluc_e	0.910694	Drug metabolism
AM1ALCStep	am1alcs_c <=> am1alcs_e	0.944684	Drug metabolism
AM1ALCSteb	h2o_c + atp_c + am1alcs_c -> h_c + adp_c + pi_c + am1alcs_e	0.944684	Drug metabolism
ATVETHGLUChc	2 udpglcur_r + atvacid_r -> 2 h_r + 2 udp_r + atvethgluc_r	1.05817	Drug metabolism
ATVACIDhr	2 h2o_r + atvethgluc_r -> 2 glcur_r + atvacid_r	1.05817	Drug metabolism
6BHGLZGLCABCt	h2o_c + atp_c + 6bhglzglc_c -> h_c + adp_c + pi_c + 6bhglzglc_e	1.06688	Drug metabolism
6BHGLZGLCtev	6bhglzglc_c <=> 6bhglzglc_e	1.06688	Drug metabolism
SMVtu	h2o_c + atp_c + smv_c -> h_c + adp_c + pi_c + smv_e	1.09645	Drug metabolism
SMVtv	smv_e <=> smv_c	1.09645	Drug metabolism
AM19CSteb	h2o_c + atp_c + am19cs_c -> h_c + adp_c + pi_c + am19cs_e	1.11596	Drug metabolism
Am19CStev	am19cs_c <=> am19cs_e	1.11596	Drug metabolism
CSAtu	h2o_c + atp_c + csa_c -> h_c + adp_c + pi_c + csa_e	1.12965	Drug metabolism
CSAtd	csa_e <=> csa_c	1.12965	Drug metabolism
TACRtu	h2o_c + atp_c + tacr_c -> h_c + adp_c + pi_c + tacr_e	1.145	Drug metabolism
TACRDtsc	tacr_e <=> tacr_c	1.145	Drug metabolism
3ISPVSteb	h2o_c + atp_c + 3ispvs_c -> h_c + adp_c + pi_c + 3ispvs_e	1.16722	Drug metabolism
CRGLZABCt	h2o_c + atp_c + crglz_c -> h_c + adp_c + pi_c + crglz_e	1.23043	Drug metabolism
CRGLZtev	crglz_c <=> crglz_e	1.23043	Drug metabolism
LSTNtu	h2o_c + atp_c + lstn_c -> h_c + adp_c + pi_c + lstn_e	1.23819	Drug metabolism
2HATVACIDteb	h2o_c + atp_c + 2hatvacid_c -> h_c + adp_c + pi_c + 2hatvacid_e	1.25228	Drug metabolism
IBUPGLUCtpvb	h2o_c + atp_c + ibupgluc_c -> h_c + adp_c + pi_c + ibupgluc_e	1.28841	Drug metabolism
IBUPGLUCtchep	ibupgluc_e <=> ibupgluc_c	1.28841	Drug metabolism
DHGLZABCt	h2o_c + atp_c + dhglz_c -> h_c + adp_c + pi_c + dhglz_e	1.30179	Drug metabolism
DHGLZtev	dhglz_c <=> dhglz_e	1.30179	Drug metabolism
7BHGLZABCt	h2o_c + atp_c + 7bhglz_c -> h_c + adp_c + pi_c + 7bhglz_e	1.30243	Drug metabolism
7BHGLZtev	7bhglz_c <=> 7bhglz_e	1.30243	Drug metabolism
RSVATPtu	h2o_c + atp_c + rsv_c -> h_c + adp_c + pi_c + rsv_e	1.38014	Drug metabolism
ATVLACtu	h2o_c + atp_c + atvlac_c -> h_c + adp_c + pi_c + atvlac_e	1.43375	Drug metabolism
IBUP_Stbc	h2o_c + atp_c + ibup__S_c -> h_c + adp_c + pi_c + ibup__S_e	1.44014	Drug metabolism
RE3015R	o2_r + h_r + nadph_r + CE2056_r -> h2o_r + nadp_r + CE3554_r	0.882227	Eicosanoid metabolism
RE3016R	h2o_r + h_r + leuktrB4wcooh_r <=> CE3554_r	0.882227	Eicosanoid metabolism
RE3490C	15HPET_c <=> h2o_c + CE7082_c	0.9	Eicosanoid metabolism
RE3491C	h2o_c + CE7079_c <=> CE7083_c	0.989071	Eicosanoid metabolism
RE3486C	CE6508_c <=> h2o_c + CE7079_c	0.989071	Eicosanoid metabolism
RE3496C	CE7088_c <=> HC02213_c	1.20168	Eicosanoid metabolism
ACER21g	h2o_g + crm_hs_g -> Rtotal_g + sphings_g	0.756032	Exchange/demand reaction
ACER12r	h2o_r + dhcrm_hs_r -> sphgn_r + Rtotal_r	1.17693	Exchange/demand reaction
EX_cgly_e	cgly_e <=>	0.67033	Extracellular exchange
EX_udpglcur_e	udpglcur_e <=>	0.685393	Extracellular exchange
EX_metglntyr_e	metglntyr_e <=>	0.690544	Extracellular exchange
EX_proproarg_e	proproarg_e <=>	0.692042	Extracellular exchange
EX_ser__L_e	ser__L_e <=>	0.711823	Extracellular exchange
EX_trptyrgln_e	trptyrgln_e <=>	0.726619	Extracellular exchange
EX_aspglu_e	aspglu_e <=>	0.745382	Extracellular exchange
EX_glyc__R_e	glyc__R_e <=>	0.746201	Extracellular exchange
EX_thrglnglu_e	thrglnglu_e <=>	0.76129	Extracellular exchange
EX_CE4890_e	CE4890_e <=>	0.762274	Extracellular exchange
EX_glntrpglu_e	glntrpglu_e <=>	0.763636	Extracellular exchange
EX_leutrp_e	leutrp_e <=>	0.766667	Extracellular exchange
EX_proasncys_e	proasncys_e <=>	0.76936	Extracellular exchange
EX_prolyspro_e	prolyspro_e <=>	0.775801	Extracellular exchange
EX_saccrp__L_e	saccrp__L_e <=>	0.776923	Extracellular exchange
EX_argprothr_e	argprothr_e <=>	0.77707	Extracellular exchange
EX_glcr_e	glcr_e <=>	0.778	Extracellular exchange
EX_trpglutyr_e	trpglutyr_e <=>	0.780303	Extracellular exchange
EX_CE1261_e	CE1261_e <=>	0.782201	Extracellular exchange
EX_hxa_e	hxa_e <=>	0.784848	Extracellular exchange
EX_ileserarg_e	ileserarg_e <=>	0.793333	Extracellular exchange
EX_pep_e	pep_e <=>	0.794275	Extracellular exchange
EX_3hdececrn_e	3hdececrn_e <=>	0.798343	Extracellular exchange
EX_gluthr_e	gluthr_e <=>	0.8	Extracellular exchange
EX_hdcecrn_e	hdcecrn_e <=>	0.8	Extracellular exchange
EX_tmndnc_e	tmndnc_e <=>	0.8	Extracellular exchange
EX_pcs_e	pcs_e <=>	0.803519	Extracellular exchange
EX_pcresol_e	pcresol_e <=>	0.803519	Extracellular exchange
EX_sucsal_e	sucsal_e <=>	0.804786	Extracellular exchange
EX_acile__L_e	acile__L_e <=>	0.811245	Extracellular exchange
EX_trpsertyr_e	trpsertyr_e <=>	0.813953	Extracellular exchange
EX_taur_e	taur_e <=>	0.816406	Extracellular exchange
EX_C02470_e	C02470_e <=>	0.81791	Extracellular exchange
EX_argalathr_e	argalathr_e <=>	0.818182	Extracellular exchange
EX_serglyglu_e	serglyglu_e <=>	0.819954	Extracellular exchange
EX_ddeccrn_e	ddeccrn_e <=>	0.821918	Extracellular exchange
EX_3tetd7ecoacrn_e	3tetd7ecoacrn_e <=>	0.825963	Extracellular exchange
EX_asnphecys_e	asnphecys_e <=>	0.833333	Extracellular exchange
EX_dopa_e	dopa_e <=>	0.834043	Extracellular exchange
EX_serargala_e	serargala_e <=>	0.835498	Extracellular exchange
EX_proleuarg_e	proleuarg_e <=>	0.837037	Extracellular exchange
EX_ade_e	ade_e <=>	0.839662	Extracellular exchange
EX_prpp_e	prpp_e <=>	0.839662	Extracellular exchange
EX_argvalcys_e	argvalcys_e <=>	0.846154	Extracellular exchange
EX_protrpthr_e	protrpthr_e <=>	0.847826	Extracellular exchange
EX_glnlystrp_e	glnlystrp_e <=>	0.849206	Extracellular exchange
EX_thrasntyr_e	thrasntyr_e <=>	0.85	Extracellular exchange
EX_phelyspro_e	phelyspro_e <=>	0.854167	Extracellular exchange
EX_pheproarg_e	pheproarg_e <=>	0.857651	Extracellular exchange
EX_aact_e	aact_e <=>	0.863806	Extracellular exchange
EX_3thexddcoacrn_e	3thexddcoacrn_e <=>	0.868687	Extracellular exchange
EX_ind3ac_e	ind3ac_e <=>	0.871186	Extracellular exchange
EX_glnhislys_e	glnhislys_e <=>	0.874126	Extracellular exchange
EX_hismetgln_e	hismetgln_e <=>	0.875989	Extracellular exchange
EX_ttdca_e	ttdca_e <=>	0.876847	Extracellular exchange
EX_glntyrleu_e	glntyrleu_e <=>	0.877358	Extracellular exchange
EX_hisglugln_e	hisglugln_e <=>	0.88412	Extracellular exchange
EX_3ohglutac_e	3ohglutac_e <=>	0.887246	Extracellular exchange
EX_3ddcrn_e	3ddcrn_e <=>	0.887836	Extracellular exchange
EX_hyptaur_e	hyptaur_e <=>	0.888889	Extracellular exchange
EX_CE1556_e	CE1556_e <=>	0.896133	Extracellular exchange
EX_tyrala_e	tyrala_e <=>	0.896203	Extracellular exchange
EX_5cysdopa_e	5cysdopa_e <=>	0.897574	Extracellular exchange
EX_alaarggly_e	alaarggly_e <=>	0.899833	Extracellular exchange
EX_CE7082_e	CE7082_e <=>	0.9	Extracellular exchange
EX_hisglnala_e	hisglnala_e <=>	0.901024	Extracellular exchange
EX_abt__D_e	abt__D_e <=>	0.902676	Extracellular exchange
EX_ileprolys_e	ileprolys_e <=>	0.905512	Extracellular exchange
EX_hdd2crn_e	hdd2crn_e <=>	0.907754	Extracellular exchange
EX_glutcon_e	glutcon_e <=>	0.90873	Extracellular exchange
EX_alaasnleu_e	alaasnleu_e <=>	0.910986	Extracellular exchange
EX_argphearg_e	argphearg_e <=>	0.91195	Extracellular exchange
EX_pheglnphe_e	pheglnphe_e <=>	0.919598	Extracellular exchange
EX_mercplaccys_e	mercplaccys_e <=>	0.919729	Extracellular exchange
EX_aspprolys_e	aspprolys_e <=>	0.921769	Extracellular exchange
EX_elaidcrn_e	elaidcrn_e <=>	0.92429	Extracellular exchange
EX_argarg_e	argarg_e <=>	0.924528	Extracellular exchange
EX_c8crn_e	c8crn_e <=>	0.925278	Extracellular exchange
EX_xylu__D_e	xylu__D_e <=>	0.929648	Extracellular exchange
EX_trpvalasp_e	trpvalasp_e <=>	0.934183	Extracellular exchange
EX_leuproarg_e	leuproarg_e <=>	0.93985	Extracellular exchange
EX_fum_e	fum_e <=>	0.943946	Extracellular exchange
EX_2mcit_e	2mcit_e <=>	0.947312	Extracellular exchange
EX_g3pc_e	g3pc_e <=>	0.949749	Extracellular exchange
EX_argalaphe_e	argalaphe_e <=>	0.953237	Extracellular exchange
EX_sercysarg_e	sercysarg_e <=>	0.954918	Extracellular exchange
EX_3bcrn_e	3bcrn_e <=>	0.960426	Extracellular exchange
EX_argserser_e	argserser_e <=>	0.965368	Extracellular exchange
EX_oaa_e	oaa_e <=>	0.967464	Extracellular exchange
EX_2m3hvac_e	2m3hvac_e <=>	0.969562	Extracellular exchange
EX_ethamp_e	ethamp_e <=>	0.970274	Extracellular exchange
EX_glnhishis_e	glnhishis_e <=>	0.974026	Extracellular exchange
EX_4hbz_e	4hbz_e <=>	0.97417	Extracellular exchange
EX_thrphearg_e	thrphearg_e <=>	0.982332	Extracellular exchange
EX_serlyshis_e	serlyshis_e <=>	0.983471	Extracellular exchange
EX_thrthrarg_e	thrthrarg_e <=>	0.984127	Extracellular exchange
EX_HC00342_e	HC00342_e <=>	0.987895	Extracellular exchange
EX_metasntyr_e	metasntyr_e <=>	0.988148	Extracellular exchange
EX_CE7083_e	CE7083_e <=>	0.989071	Extracellular exchange
EX_lyscyshis_e	lyscyshis_e <=>	0.993834	Extracellular exchange
EX_2m3hbu_e	2m3hbu_e <=>	0.996455	Extracellular exchange
EX_akg_e	akg_e <=>	0.997607	Extracellular exchange
EX_provalgln_e	provalgln_e <=>	0.998282	Extracellular exchange
EX_atp_e	atp_e <=>	0.999481	Extracellular exchange
EX_gluglu_e	gluglu_e <=>	0.999698	Extracellular exchange
EX_4hphac_e	4hphac_e <=>	0.999724	Extracellular exchange
EX_val__L_e	val__L_e <=>	0.99976	Extracellular exchange
EX_his__L_e	his__L_e <=>	0.999788	Extracellular exchange
EX_stcrn_e	stcrn_e <=>	0.999828	Extracellular exchange
EX_glyc3p_e	glyc3p_e <=>	0.999836	Extracellular exchange
EX_tyr__L_e	tyr__L_e <=>	0.999888	Extracellular exchange
EX_thr__L_e	thr__L_e <=>	0.999912	Extracellular exchange
EX_pydx_e	pydx_e <=>	0.999944	Extracellular exchange
EX_tyrcysthr_e	tyrcysthr_e <=>	1	Extracellular exchange
EX_trp__L_e	trp__L_e <=>	1.00002	Extracellular exchange
EX_citr__L_e	citr__L_e <=>	1.00007	Extracellular exchange
EX_asn__L_e	asn__L_e <=>	1.00007	Extracellular exchange
EX_glc__D_e	glc__D_e <=>	1.00018	Extracellular exchange
EX_gln__L_e	gln__L_e <=>	1.00131	Extracellular exchange
EX_Nacasp_e	Nacasp_e <=>	1.00147	Extracellular exchange
EX_phepheasn_e	phepheasn_e <=>	1.00344	Extracellular exchange
EX_prophe_e	prophe_e <=>	1.00403	Extracellular exchange
EX_glnasngln_e	glnasngln_e <=>	1.0051	Extracellular exchange
EX_4aabutn_e	4aabutn_e <=>	1.00522	Extracellular exchange
EX_trpprogly_e	trpprogly_e <=>	1.01905	Extracellular exchange
EX_mal__L_e	mal__L_e <=>	1.02336	Extracellular exchange
EX_aspvalasn_e	aspvalasn_e <=>	1.0257	Extracellular exchange
EX_camp_e	camp_e <=>	1.02663	Extracellular exchange
EX_phetyr_e	phetyr_e <=>	1.02966	Extracellular exchange
EX_asplyshis_e	asplyshis_e <=>	1.0311	Extracellular exchange
EX_4hpro_LT_e	4hpro_LT_e <=>	1.03274	Extracellular exchange
EX_lysglnphe_e	lysglnphe_e <=>	1.03689	Extracellular exchange
EX_lysgluglu_e	lysgluglu_e <=>	1.04091	Extracellular exchange
EX_56dthm_e	56dthm_e <=>	1.04286	Extracellular exchange
EX_glcur_e	glcur_e <=>	1.04412	Extracellular exchange
EX_prohis_e	prohis_e <=>	1.04483	Extracellular exchange
EX_ppiogly_e	ppiogly_e <=>	1.04786	Extracellular exchange
EX_metphearg_e	metphearg_e <=>	1.05106	Extracellular exchange
EX_nacvanala_e	nacvanala_e <=>	1.0537	Extracellular exchange
EX_glx_e	glx_e <=>	1.05637	Extracellular exchange
EX_serargtrp_e	serargtrp_e <=>	1.05785	Extracellular exchange
EX_nwharg_e	nwharg_e <=>	1.07054	Extracellular exchange
EX_propropro_e	propropro_e <=>	1.07367	Extracellular exchange
EX_asnmetpro_e	asnmetpro_e <=>	1.08612	Extracellular exchange
EX_CE2176_e	CE2176_e <=>	1.09138	Extracellular exchange
EX_M00003_e	M00003_e <=>	1.09756	Extracellular exchange
EX_asphispro_e	asphispro_e <=>	1.09783	Extracellular exchange
EX_asnasnarg_e	asnasnarg_e <=>	1.10044	Extracellular exchange
EX_vanillac_e	vanillac_e <=>	1.10386	Extracellular exchange
EX_35cgmp_e	35cgmp_e <=>	1.10403	Extracellular exchange
EX_cytd_e	cytd_e <=>	1.10843	Extracellular exchange
EX_cysglutrp_e	cysglutrp_e <=>	1.11719	Extracellular exchange
EX_thrmetarg_e	thrmetarg_e <=>	1.11765	Extracellular exchange
EX_adprbp_e	adprbp_e <=>	1.11982	Extracellular exchange
EX_argsuc_e	argsuc_e <=>	1.12322	Extracellular exchange
EX_hcys__L_e	hcys__L_e <=>	1.12355	Extracellular exchange
EX_metglyarg_e	metglyarg_e <=>	1.12534	Extracellular exchange
EX_proglulys_e	proglulys_e <=>	1.13167	Extracellular exchange
EX_acgly_e	acgly_e <=>	1.13864	Extracellular exchange
EX_trpglngln_e	trpglngln_e <=>	1.14407	Extracellular exchange
EX_3mglutac_e	3mglutac_e <=>	1.14734	Extracellular exchange
EX_valarggly_e	valarggly_e <=>	1.14975	Extracellular exchange
EX_lystrparg_e	lystrparg_e <=>	1.15385	Extracellular exchange
EX_aspglutrp_e	aspglutrp_e <=>	1.15504	Extracellular exchange
EX_asntyrthr_e	asntyrthr_e <=>	1.15789	Extracellular exchange
EX_odecrn_e	odecrn_e <=>	1.16268	Extracellular exchange
EX_cyssermet_e	cyssermet_e <=>	1.16418	Extracellular exchange
EX_cysaspphe_e	cysaspphe_e <=>	1.16447	Extracellular exchange
EX_gluilelys_e	gluilelys_e <=>	1.16842	Extracellular exchange
EX_adp_e	adp_e <=>	1.1686	Extracellular exchange
EX_gthox_e	gthox_e <=>	1.16964	Extracellular exchange
EX_leutrparg_e	leutrparg_e <=>	1.17391	Extracellular exchange
EX_proglnpro_e	proglnpro_e <=>	1.17421	Extracellular exchange
EX_fdp_e	fdp_e <=>	1.17436	Extracellular exchange
EX_asntyrgly_e	asntyrgly_e <=>	1.18126	Extracellular exchange
EX_methsucc_e	methsucc_e <=>	1.18546	Extracellular exchange
EX_trpproleu_e	trpproleu_e <=>	1.18699	Extracellular exchange
EX_hisglu_e	hisglu_e <=>	1.18894	Extracellular exchange
EX_HC02213_e	HC02213_e <=>	1.20168	Extracellular exchange
EX_strdnc_e	strdnc_e <=>	1.20565	Extracellular exchange
EX_pheasp_e	pheasp_e <=>	1.20725	Extracellular exchange
EX_thrilearg_e	thrilearg_e <=>	1.21525	Extracellular exchange
EX_trpgluleu_e	trpgluleu_e <=>	1.21667	Extracellular exchange
EX_glyc_e	glyc_e <=>	1.21774	Extracellular exchange
EX_gluthrlys_e	gluthrlys_e <=>	1.21782	Extracellular exchange
EX_thrglntyr_e	thrglntyr_e <=>	1.21849	Extracellular exchange
EX_ddca_e	ddca_e <=>	1.2188	Extracellular exchange
EX_argarglys_e	argarglys_e <=>	1.22321	Extracellular exchange
EX_ppi_e	ppi_e <=>	1.23063	Extracellular exchange
EX_C02712_e	C02712_e <=>	1.23529	Extracellular exchange
EX_trpglugly_e	trpglugly_e <=>	1.23636	Extracellular exchange
EX_acmana_e	acmana_e <=>	1.24528	Extracellular exchange
EX_aspasnglu_e	aspasnglu_e <=>	1.24938	Extracellular exchange
EX_so3_e	so3_e <=>	1.2513	Extracellular exchange
EX_dopa4sf_e	dopa4sf_e <=>	1.25405	Extracellular exchange
EX_ump_e	ump_e <=>	1.25714	Extracellular exchange
EX_caproic_e	caproic_e <=>	1.2597	Extracellular exchange
EX_glumethis_e	glumethis_e <=>	1.26	Extracellular exchange
EX_proargasp_e	proargasp_e <=>	1.26738	Extracellular exchange
EX_trpargala_e	trpargala_e <=>	1.27338	Extracellular exchange
EX_dcmp_e	dcmp_e <=>	1.27397	Extracellular exchange
EX_trpthrglu_e	trpthrglu_e <=>	1.27551	Extracellular exchange
EX_argtyrval_e	argtyrval_e <=>	1.27679	Extracellular exchange
EX_3moxtyr_e	3moxtyr_e <=>	1.27713	Extracellular exchange
EX_M01966_e	M01966_e <=>	1.28324	Extracellular exchange
EX_CE7081_e	CE7081_e <=>	1.2973	Extracellular exchange
EX_dopasf_e	dopasf_e <=>	1.31522	Extracellular exchange
EX_phesertrp_e	phesertrp_e <=>	1.32773	Extracellular exchange
EX_M01197_e	M01197_e <=>	1.32895	Extracellular exchange
EX_tyrtyr_e	tyrtyr_e <=>	1.33333	Extracellular exchange
EX_4glu56dihdind_e	4glu56dihdind_e <=>	1.37963	Extracellular exchange
EX_glyc2p_e	glyc2p_e <=>	1.3823	Extracellular exchange
EX_acleu__L_e	acleu__L_e <=>	1.39752	Extracellular exchange
EX_utp_e	utp_e <=>	1.4	Extracellular exchange
EX_5ohhexa_e	5ohhexa_e <=>	1.42029	Extracellular exchange
EX_3h3mglt_e	3h3mglt_e <=>	1.42539	Extracellular exchange
EX_lneldc_e	lneldc_e <=>	1.42661	Extracellular exchange
EX_tyrleuarg_e	tyrleuarg_e <=>	1.42708	Extracellular exchange
EX_drib_e	drib_e <=>	1.44073	Extracellular exchange
EX_valserarg_e	valserarg_e <=>	1.44828	Extracellular exchange
EX_thrserarg_e	thrserarg_e <=>	1.47674	Extracellular exchange
EX_procys_e	procys_e <=>	1.47727	Extracellular exchange
EX_xylu__L_e	xylu__L_e <=>	1.48404	Extracellular exchange
HMR_0193	h2o_c + M03050_c -> h_c + coa_c + M03051_c	0.669112	Fatty acid oxidation
FACOAL1831	atp_c + coa_c + lnlncg_c -> amp_c + ppi_c + lnlncgcoa_c	0.67592	Fatty acid oxidation
HMR_0242	h2o_c + M00004_c -> h_c + coa_c + M00003_c	0.681886	Fatty acid oxidation
HMR_0406	h2o_c + dlnlcgcoa_c -> h_c + coa_c + dlnlcg_c	0.699704	Fatty acid oxidation
FACOAL203	atp_c + coa_c + dlnlcg_c -> amp_c + ppi_c + dlnlcgcoa_c	0.701687	Fatty acid oxidation
FACOAE1836Z9Z12Z	h2o_c + lnlncgcoa_c -> h_c + coa_c + lnlncg_c	0.706144	Fatty acid oxidation
HMR_3409	8 h2o_m + 8 nad_m + 8 coa_m + 6 fad_m + lneldccoa_m -> 8 h_m + 8 nadh_m + 9 accoa_m + 6 fadh2_m	0.722222	Fatty acid oxidation
HMR_0324	h2o_c + M00006_c -> h_c + coa_c + M01582_c	0.723266	Fatty acid oxidation
HMR_3406	8 h2o_m + 8 nad_m + 8 coa_m + 7 fad_m + M00020_m -> 8 h_m + 8 nadh_m + 9 accoa_m + 7 fadh2_m	0.732558	Fatty acid oxidation
OCT11EFATP_1	atp_c + coa_c + vacc_e -> amp_c + ppi_c + octd11ecoa_c	0.742857	Fatty acid oxidation
r1260	atp_r + coa_r + lnlncg_r -> amp_r + ppi_r + lnlncgcoa_r	0.767553	Fatty acid oxidation
FAOXC140120x	nad_x + coa_x + tdcoa_x + o2_x + h2o_x -> h_x + nadh_x + accoa_x + ddcacoa_x + h2o2_x	0.770919	Fatty acid oxidation
HMR_0206	h2o_c + HC10784_c -> h_c + coa_c + M00117_c	0.787897	Fatty acid oxidation
FAOXC120100m	h2o_m + nad_m + coa_m + fad_m + ddcacoa_m -> h_m + nadh_m + accoa_m + fadh2_m + dcacoa_m	0.793264	Fatty acid oxidation
C161OHc	crn_c + 3hdeccoa_c <=> coa_c + 3hdececrn_c	0.798343	Fatty acid oxidation
FAOXC161C161OHm	h2o_m + fad_m + hdcoa_m -> fadh2_m + 3hdeccoa_m	0.798343	Fatty acid oxidation
HEDCECRNe	3hdececrn_c -> 3hdececrn_e	0.798343	Fatty acid oxidation
HDECEACBP	3hdeccoa_m <=> 3hdeccoa_c	0.798343	Fatty acid oxidation
RE3160R	atp_r + coa_r + tetpent6_r -> amp_r + ppi_r + tetpent6coa_r	0.806696	Fatty acid oxidation
TTDCEAc	h2o_c + ttdceacoa_c -> h_c + coa_c + ttdcea_c	0.81265	Fatty acid oxidation
HMR_3491	CE5126_x <=> pristcoa_x	0.817698	Fatty acid oxidation
C120CPT1	crn_c + ddcacoa_c <=> coa_c + ddeccrn_c	0.821918	Fatty acid oxidation
DDECCRNe	ddeccrn_c -> ddeccrn_e	0.821918	Fatty acid oxidation
C141OHe	3tetd7ecoacrn_c -> 3tetd7ecoacrn_e	0.825963	Fatty acid oxidation
FAOXC141C141OHm	h2o_m + fad_m + tetd7ecoa_m -> fadh2_m + 3tetd7ecoa_m	0.825963	Fatty acid oxidation
C141OHc	crn_c + 3tetd7ecoa_c <=> coa_c + 3tetd7ecoacrn_c	0.825963	Fatty acid oxidation
C141ACBP	3tetd7ecoa_m <=> 3tetd7ecoa_c	0.825963	Fatty acid oxidation
DCATDc	dca_e <=> dca_c	0.837294	Fatty acid oxidation
FACOAL226	atp_c + coa_c + crvnc_c -> amp_c + ppi_c + c226coa_c	0.852814	Fatty acid oxidation
HMR_0378	h2o_c + c226coa_c -> h_c + coa_c + crvnc_c	0.857241	Fatty acid oxidation
FACOAL160	atp_c + coa_c + hdca_c -> amp_c + ppi_c + pmtcoa_c	0.862014	Fatty acid oxidation
C162OHe	3thexddcoacrn_c -> 3thexddcoacrn_e	0.868687	Fatty acid oxidation
FAOXC162C162OHm	h2o_m + fad_m + thexddcoa_m -> fadh2_m + 3thexddcoa_m	0.868687	Fatty acid oxidation
C162OHc	crn_c + 3thexddcoa_c <=> coa_c + 3thexddcoacrn_c	0.868687	Fatty acid oxidation
C162ACBP	3thexddcoa_m <=> 3thexddcoa_c	0.868687	Fatty acid oxidation
FACOAL2042	atp_c + coa_c + eicostet_c -> amp_c + ppi_c + eicostetcoa_c	0.874178	Fatty acid oxidation
HMR_0358	h2o_c + eicostetcoa_c -> h_c + coa_c + eicostet_c	0.874178	Fatty acid oxidation
HMR_0210	h2o_c + M01141_c -> h_c + coa_c + M02745_c	0.885981	Fatty acid oxidation
C12OHc	crn_c + 3hddcoa_c <=> coa_c + 3ddcrn_c	0.887836	Fatty acid oxidation
HDDACBP	3hddcoa_m <=> 3hddcoa_c	0.887836	Fatty acid oxidation
DDCRNe	3ddcrn_c -> 3ddcrn_e	0.887836	Fatty acid oxidation
RE2759X	CE5125_x <=> CE5126_x	0.887876	Fatty acid oxidation
RE3074X	coa_x + atp_x + prist_x -> amp_x + ppi_x + CE5125_x	0.887876	Fatty acid oxidation
r1487	atp_r + coa_r + hdcea_r -> amp_r + ppi_r + hdcoa_r	0.893528	Fatty acid oxidation
r0444	crn_r + hdcoa_r -> coa_r + hdcecrn_r	0.893528	Fatty acid oxidation
HMR_0290	h2o_c + M00018_c -> h_c + coa_c + M00017_c	0.896095	Fatty acid oxidation
FAOXC160140x	nad_x + coa_x + pmtcoa_x + o2_x + h2o_x -> h_x + nadh_x + accoa_x + tdcoa_x + h2o2_x	0.902028	Fatty acid oxidation
FACOAL180	atp_c + coa_c + ocdca_c -> amp_c + ppi_c + stcoa_c	0.905138	Fatty acid oxidation
ACOADH60_m	fad_m + hxcoa_m -> fadh2_m + hx2coa_m	0.919086	Fatty acid oxidation
C8CRNe	c8crn_c -> c8crn_e	0.925278	Fatty acid oxidation
FAOXC10080x	nad_x + coa_x + dcacoa_x + o2_x + h2o_x -> h_x + nadh_x + accoa_x + occoa_x + h2o2_x	0.925414	Fatty acid oxidation
HMR_3407	8 h2o_m + 8 nad_m + 8 coa_m + 7 fad_m + M00127_m -> 8 h_m + 8 nadh_m + 9 accoa_m + 7 fadh2_m	0.943757	Fatty acid oxidation
HACD4m	h_m + nadh_m + 3odcoa_m <=> nad_m + 3hdcoa_m	0.945867	Fatty acid oxidation
ACACT4m	accoa_m + occoa_m <=> coa_m + 3odcoa_m	0.945867	Fatty acid oxidation
HMR_0386	h2o_c + M00343_c -> h_c + coa_c + M00341_c	0.945946	Fatty acid oxidation
ECOAH4m	3hdcoa_m <=> h2o_m + dc2coa_m	0.946078	Fatty acid oxidation
HMR_0298	h2o_c + M01236_c -> h_c + coa_c + M01235_c	0.946655	Fatty acid oxidation
FAOXC101C8m	h2o_m + nad_m + coa_m + dc2coa_m -> h_m + nadh_m + accoa_m + occoa_m	0.948834	Fatty acid oxidation
HMR_0346	h2o_c + M02112_c -> h_c + coa_c + M03153_c	0.950108	Fatty acid oxidation
HMR_0246	h2o_c + M01237_c -> h_c + coa_c + M01238_c	0.958955	Fatty acid oxidation
C4OHc	crn_c + 3hbcoa__R_c <=> coa_c + 3bcrn_c	0.960426	Fatty acid oxidation
3HBCOARc	3hbcoa__R_m <=> 3hbcoa__R_c	0.960426	Fatty acid oxidation
BCRNe	3bcrn_c -> 3bcrn_e	0.960426	Fatty acid oxidation
ECOAH5p	3hddcoa_x -> h2o_x + dd2coa_x	0.96875	Fatty acid oxidation
HACD5p	h_x + nadh_x + 3oddcoa_x -> nad_x + 3hddcoa_x	0.96875	Fatty acid oxidation
ACACT5p	coa_x + 3oddcoa_x -> accoa_x + dcacoa_x	0.96875	Fatty acid oxidation
RE2912M	coa_m + atp_m + hdcea_m -> amp_m + ppi_m + hdcoa_m	0.979873	Fatty acid oxidation
FAOXC161C141m	h2o_m + nad_m + coa_m + fad_m + hdcoa_m -> h_m + nadh_m + accoa_m + fadh2_m + tetd7ecoa_m	0.986557	Fatty acid oxidation
r0308	h_x + coa_x + arachd_x -> h2o_x + arachdcoa_x	0.989901	Fatty acid oxidation
FAOXC170150m	h2o_m + nad_m + coa_m + fad_m + hpdcacoa_m -> h_m + nadh_m + accoa_m + fadh2_m + ptdcacoa_m	1	Fatty acid oxidation
OCD11COACPT1_1	crn_c + octd11ecoa_c <=> coa_c + ocdececrn_c	1.01508	Fatty acid oxidation
OCD11CRNCACT	ocdececrn_c <=> ocdececrn_m	1.01508	Fatty acid oxidation
OCD11CRNCPT2_1	coa_m + ocdececrn_m <=> crn_m + octd11ecoa_m	1.01508	Fatty acid oxidation
HMR_2611	2 h_c + crn_c + M00129_c <=> coa_c + ttdcrn_c	1.01817	Fatty acid oxidation
FAOXC121C101m	h2o_m + nad_m + coa_m + fad_m + dd5ecoa_m -> h_m + nadh_m + accoa_m + fadh2_m + dece3coa_m	1.03033	Fatty acid oxidation
FAOXC141C121m	h2o_m + nad_m + coa_m + fad_m + tetd7ecoa_m -> h_m + nadh_m + accoa_m + fadh2_m + dd5ecoa_m	1.03033	Fatty acid oxidation
HMR_0410	h2o_c + arachdcoa_c -> h_c + coa_c + arachd_c	1.03111	Fatty acid oxidation
r1481	coa_m + HC10858_m -> accoa_m + hdcoa_m	1.03704	Fatty acid oxidation
ADPACDAc	atp_c + coa_c + adpac_c -> amp_c + ppi_c + adpcoa_c	1.04062	Fatty acid oxidation
ADPCOACROT	crn_x + adpcoa_x <=> coa_x + c6dc_x	1.04062	Fatty acid oxidation
C6DCc	crn_c + adpcoa_c <=> coa_c + c6dc_c	1.04062	Fatty acid oxidation
ADPCOAPTE	h2o_x + adpcoa_x -> h_x + coa_x + adpac_x	1.04062	Fatty acid oxidation
ADPACTD	adpac_x <=> adpac_c	1.04062	Fatty acid oxidation
C6DCCACT	c6dc_x <=> c6dc_c	1.04062	Fatty acid oxidation
HMR_3100	nad_x + HC01407_x -> h_x + nadh_x + HC01408_x	1.04211	Fatty acid oxidation
HMR_3101	coa_x + HC01408_x -> accoa_x + btcoa_x	1.04211	Fatty acid oxidation
HMR_3099	h2o_x + hx2coa_x -> HC01407_x	1.04211	Fatty acid oxidation
FAOXC181C161m	h2o_m + nad_m + coa_m + fad_m + octd11ecoa_m -> h_m + nadh_m + accoa_m + fadh2_m + hdcoa_m	1.0429	Fatty acid oxidation
FAOXC15ATPx	coa_x + atp_x + prist_x -> amp_x + ppi_x + pristcoa_x	1.04659	Fatty acid oxidation
HMR_0430	h2o_c + CE4843_c -> h_c + coa_c + M00008_c	1.05515	Fatty acid oxidation
FACOAL245_1	atp_c + coa_c + tetpent6_c -> amp_c + ppi_c + tetpent6coa_c	1.077	Fatty acid oxidation
HMR_0422	h2o_c + tetpent6coa_c -> h_c + coa_c + tetpent6_c	1.077	Fatty acid oxidation
FACOAL1822	atp_c + coa_c + lneldc_c -> amp_c + ppi_c + lneldccoa_c	1.08502	Fatty acid oxidation
HMR_2633	crn_c + M01191_c <=> coa_c + hdd2crn_c	1.09329	Fatty acid oxidation
FACOAE1839Z12Z15Z	h2o_c + lnlncacoa_c -> h_c + coa_c + lnlnca_c	1.10384	Fatty acid oxidation
FAOXC4C4DCc	crn_c + succoa_c <=> coa_c + c4dc_c	1.10528	Fatty acid oxidation
FAOXTC182TC162m	h2o_m + nad_m + coa_m + fad_m + lneldccoa_m -> h_m + nadh_m + accoa_m + fadh2_m + thexddcoa_m	1.11365	Fatty acid oxidation
SUCCCROT	crn_x + succoa_x <=> coa_x + c4dc_x	1.11487	Fatty acid oxidation
SUCCOAPET	h2o_x + succoa_x -> h_x + coa_x + succ_x	1.11487	Fatty acid oxidation
C4DCCACT	c4dc_x <=> c4dc_c	1.11487	Fatty acid oxidation
r1255	atp_r + coa_r + ocdcea_r -> amp_r + ppi_r + odecoa_r	1.11537	Fatty acid oxidation
HMR_0256	h2o_c + M00020_c -> h_c + coa_c + M00019_c	1.11833	Fatty acid oxidation
CAPROICc	h2o_c + hxcoa_c -> h_c + coa_c + caproic_c	1.12283	Fatty acid oxidation
HMR_0276	h2o_c + lneldccoa_c -> h_c + coa_c + lneldc_c	1.14927	Fatty acid oxidation
DOCOSACTDe	docosac_e <=> docosac_c	1.15844	Fatty acid oxidation
HMR_0438	h2o_c + CE4847_c -> h_c + coa_c + M00265_c	1.16359	Fatty acid oxidation
ETHMALCOAc	co2_c + btcoa_c -> h_c + ethmalcoa_c	1.16496	Fatty acid oxidation
C12DCACT	atp_c + coa_c + dodecanac_c -> amp_c + ppi_c + c12dccoa_c	1.17685	Fatty acid oxidation
FAOXC12DCc	crn_c + c12dccoa_c <=> coa_c + c12dc_c	1.17685	Fatty acid oxidation
FAOXC12DCx	crn_x + c12dccoa_x <=> coa_x + c12dc_x	1.17685	Fatty acid oxidation
C12DCACOT	h2o_x + c12dccoa_x -> h_x + coa_x + dodecanac_x	1.17685	Fatty acid oxidation
C12DCTD	dodecanac_x <=> dodecanac_c	1.17685	Fatty acid oxidation
FAOXC12DCTc	c12dc_x <=> c12dc_c	1.17685	Fatty acid oxidation
HMR_3149	fad_m + occoa_m -> fadh2_m + HC01415_m	1.17782	Fatty acid oxidation
METHSUCC	h2o_c + methsuccoa_c -> h_c + coa_c + methsucc_c	1.18546	Fatty acid oxidation
METHSUCCOAc	ethmalcoa_c -> methsuccoa_c	1.18546	Fatty acid oxidation
FACOAL181	atp_c + coa_c + ocdcea_c -> amp_c + ppi_c + odecoa_c	1.19478	Fatty acid oxidation
ACOADH100_m	fad_m + dcacoa_m -> fadh2_m + dc2coa_m	1.21563	Fatty acid oxidation
r1251	atp_r + coa_r + hdcea_r -> amp_r + ppi_r + hdd2coa_r	1.21569	Fatty acid oxidation
HMR_0390	h2o_c + CE4854_c -> h_c + coa_c + M00260_c	1.22002	Fatty acid oxidation
FAOXTC162TC142m	h2o_m + nad_m + coa_m + fad_m + thexddcoa_m -> h_m + nadh_m + accoa_m + fadh2_m + ttetddcoa_m	1.23052	Fatty acid oxidation
r1257	atp_r + coa_r + lnlc_r -> amp_r + ppi_r + lnlccoa_r	1.23271	Fatty acid oxidation
FACOAL200	atp_c + coa_c + arach_c -> amp_c + ppi_c + arachcoa_c	1.24552	Fatty acid oxidation
FACOAE1829Z12Z	h2o_c + lnlccoa_c -> h_c + coa_c + lnlc_c	1.25696	Fatty acid oxidation
RE3114R	atp_r + coa_r + lnlnca_r -> amp_r + ppi_r + lnlncacoa_r	1.25937	Fatty acid oxidation
FAOXTC101TC102m	fad_m + tdec4ecoa_m -> fadh2_m + ctdecdcoa_m	1.26434	Fatty acid oxidation
FAOXTC102C101m	h_m + nadph_m + ctdecdcoa_m -> nadp_m + dece3coa_m	1.26434	Fatty acid oxidation
FAOXTC122TC101m	h2o_m + nad_m + coa_m + tddedi2coa_m -> h_m + nadh_m + accoa_m + tdec4ecoa_m	1.26434	Fatty acid oxidation
FAOXTC142TC122m	h2o_m + nad_m + coa_m + fad_m + ttetddcoa_m -> h_m + nadh_m + accoa_m + fadh2_m + tddedicoa_m	1.26434	Fatty acid oxidation
FAOXTC122m	tddedicoa_m -> tddedi2coa_m	1.26434	Fatty acid oxidation
FACOAE140	h2o_c + tdcoa_c -> h_c + coa_c + ttdca_c	1.27086	Fatty acid oxidation
HMR_0272	h2o_c + M00116_c -> h_c + coa_c + M00115_c	1.28825	Fatty acid oxidation
r1254	8 h_c + atp_c + coa_c + strdnc_c -> amp_c + ppi_c + stcoa_c	1.31818	Fatty acid oxidation
FACOAL260	atp_c + coa_c + hexc_c -> amp_c + ppi_c + hexccoa_c	1.32252	Fatty acid oxidation
ACChex	h_c + coa_c + hexc_c -> h2o_c + hexccoa_c	1.32252	Fatty acid oxidation
RE3146R	atp_r + coa_r + tethex3_r -> amp_r + ppi_r + tethex3coa_r	1.35682	Fatty acid oxidation
HMR_0394	h2o_c + CE4855_c -> h_c + coa_c + M00315_c	1.37647	Fatty acid oxidation
FACOAL1821	atp_c + coa_c + lnlc_c -> amp_c + ppi_c + lnlccoa_c	1.40543	Fatty acid oxidation
HXCOAm	h2o_m + hxcoa_m -> h_m + coa_m + hxa_m	1.41935	Fatty acid oxidation
5OHHEXAc	o2_c + h_c + nadph_c + caproic_c -> h2o_c + nadp_c + 5ohhexa_c	1.42029	Fatty acid oxidation
FACOAL245_2	atp_c + coa_c + tetpent3_c -> amp_c + ppi_c + tetpent3coa_c	1.42924	Fatty acid oxidation
HMR_0370	h2o_c + tetpent3coa_c -> h_c + coa_c + tetpent3_c	1.42924	Fatty acid oxidation
HMR_0241	atp_c + coa_c + M00003_c -> amp_c + ppi_c + M00004_c	0.668726	Fatty acid synthesis
HMR_0192	atp_c + coa_c + M03051_c -> amp_c + ppi_c + M03050_c	0.669112	Fatty acid synthesis
HMR_2976	atp_r + coa_r + M03045_r -> amp_r + ppi_r + M03047_r	0.692737	Fatty acid synthesis
HMR_0323	atp_c + coa_c + M01582_c -> amp_c + ppi_c + M00006_c	0.723266	Fatty acid synthesis
HMR_0204	atp_c + coa_c + M00117_c -> amp_c + ppi_c + HC10784_c	0.741597	Fatty acid synthesis
HMR_2977	atp_r + coa_r + lgnc_r -> amp_r + ppi_r + ttccoa_r	0.742063	Fatty acid synthesis
RE0579C_1	h2o_c + ttccoa_c <=> h_c + coa_c + lgnc_c	0.750891	Fatty acid synthesis
HMR_2986	atp_r + coa_r + tetpent3_r -> amp_r + ppi_r + tetpent3coa_r	0.764576	Fatty acid synthesis
HMR_2943	atp_r + coa_r + M03051_r -> amp_r + ppi_r + M03050_r	0.766476	Fatty acid synthesis
DESAT18_6	o2_c + h_c + nadh_c + odecoa_c -> 2 h2o_c + nad_c + lneldccoa_c	0.78125	Fatty acid synthesis
DESAT14_9	o2_c + h_c + nadh_c + tdcoa_c -> 2 h2o_c + nad_c + ttdceacoa_c	0.81265	Fatty acid synthesis
HMR_0200	atp_c + coa_c + ttdcea_c -> amp_c + ppi_c + M00129_c	0.814262	Fatty acid synthesis
HMR_2965	atp_r + coa_r + M02613_r -> amp_r + ppi_r + M02612_r	0.815197	Fatty acid synthesis
HMR_2998	atp_r + coa_r + adrn_r -> amp_r + ppi_r + adrncoa_r	0.830964	Fatty acid synthesis
HMR_2951	atp_r + coa_r + M01197_r -> amp_r + ppi_r + M01191_r	0.858304	Fatty acid synthesis
DESAT18_5	o2_c + h_c + nadh_c + stcoa_c -> 2 h2o_c + nad_c + od2coa_c	0.858974	Fatty acid synthesis
HMR_0209	atp_c + coa_c + M02745_c -> amp_c + ppi_c + M01141_c	0.860133	Fatty acid synthesis
HMR_2964	atp_r + coa_r + lneldc_r -> amp_r + ppi_r + lneldccoa_r	0.871082	Fatty acid synthesis
HMR_2975	atp_r + coa_r + M01582_r -> amp_r + ppi_r + M00006_r	0.873212	Fatty acid synthesis
HMR_3002	atp_r + coa_r + M00008_r -> amp_r + ppi_r + CE4843_r	0.882947	Fatty acid synthesis
DESAT16	o2_c + h_c + nadph_c + pmtcoa_c -> 2 h2o_c + nadp_c + hdcoa_c	0.888713	Fatty acid synthesis
HMR_0289	atp_c + coa_c + M00017_c -> amp_c + ppi_c + M00018_c	0.896095	Fatty acid synthesis
HMR_2979	atp_r + coa_r + hexc_r -> amp_r + ppi_r + hexccoa_r	0.902959	Fatty acid synthesis
HMR_2962	atp_r + coa_r + M00019_r -> amp_r + ppi_r + M00020_r	0.934858	Fatty acid synthesis
HMR_0245	atp_c + coa_c + M01238_c -> amp_c + ppi_c + M01237_c	0.94487	Fatty acid synthesis
HMR_0297	atp_c + coa_c + M01235_c -> amp_c + ppi_c + M01236_c	0.946655	Fatty acid synthesis
HMR_0345	atp_c + coa_c + M03153_c -> amp_c + ppi_c + M02112_c	0.950108	Fatty acid synthesis
HMR_2946	atp_r + coa_r + ttdcea_r -> amp_r + ppi_r + M00129_r	0.969484	Fatty acid synthesis
HMR_0168	atp_c + coa_c + caproic_c -> amp_c + ppi_c + hxcoa_c	0.979943	Fatty acid synthesis
HMR_2967	atp_r + coa_r + CE2510_r -> amp_r + ppi_r + CE5151_r	0.982125	Fatty acid synthesis
HMR_2994	atp_r + coa_r + dlnlcg_r -> amp_r + ppi_r + dlnlcgcoa_r	0.986215	Fatty acid synthesis
HMR_2359	o2_c + h_c + nadph_c + odecoa_c -> 2 h2o_c + nadp_c + lneldccoa_c	1.01099	Fatty acid synthesis
HMR_2974	atp_r + coa_r + doco13ac_r -> amp_r + ppi_r + CE5155_r	1.01407	Fatty acid synthesis
HMR_2947	atp_r + coa_r + M00117_r -> amp_r + ppi_r + HC10784_r	1.01608	Fatty acid synthesis
HMR_2961	atp_r + coa_r + elaid_r -> amp_r + ppi_r + M00127_r	1.02289	Fatty acid synthesis
HMR_0429	atp_c + coa_c + M00008_c -> amp_c + ppi_c + CE4843_c	1.05515	Fatty acid synthesis
HMR_2296	o2_c + h_c + nadph_c + stcoa_c -> 2 h2o_c + nadp_c + M00116_c	1.07188	Fatty acid synthesis
HMR_2966	atp_r + coa_r + arach_r -> amp_r + ppi_r + arachcoa_r	1.08122	Fatty acid synthesis
HMR_2281	o2_c + h_c + nadph_c + tdcoa_c -> 2 h2o_c + nadp_c + M00129_c	1.09887	Fatty acid synthesis
HMR_2287	o2_c + h_c + nadph_c + pmtcoa_c -> 2 h2o_c + nadp_c + M01191_c	1.10257	Fatty acid synthesis
HMR_0267	atp_c + coa_c + elaid_c -> amp_c + ppi_c + M00127_c	1.11199	Fatty acid synthesis
DESAT18_8	o2_c + h_c + nadh_c + od2coa_c -> 2 h2o_c + nad_c + lneldccoa_c	1.12047	Fatty acid synthesis
HMR_2988	atp_r + coa_r + crvnc_r -> amp_r + ppi_r + c226coa_r	1.13341	Fatty acid synthesis
HMR_0293	atp_c + coa_c + CE2510_c -> amp_c + ppi_c + CE5151_c	1.13476	Fatty acid synthesis
RE3238C	h2o_c + CE5151_c <=> h_c + coa_c + CE2510_c	1.13476	Fatty acid synthesis
DESAT18_11	o2_c + h_c + nadh_c + stcoa_c -> 2 h2o_c + nad_c + octd11ecoa_c	1.13736	Fatty acid synthesis
HMR_0255	atp_c + coa_c + M00019_c -> amp_c + ppi_c + M00020_c	1.13867	Fatty acid synthesis
HMR_0437	atp_c + coa_c + M00265_c -> amp_c + ppi_c + CE4847_c	1.16359	Fatty acid synthesis
HMR_2973	atp_r + coa_r + docosac_r -> amp_r + ppi_r + docoscoa_r	1.18109	Fatty acid synthesis
HMR_0319	atp_c + coa_c + doco13ac_c -> amp_c + ppi_c + CE5155_c	1.20164	Fatty acid synthesis
RE3239C	h2o_c + CE5155_c <=> h_c + coa_c + doco13ac_c	1.20164	Fatty acid synthesis
HMR_2581	2 o2_c + h_c + nadph_c + tmndnc_c -> h2o_c + nadp_c + CE7088_c	1.20168	Fatty acid synthesis
HMR_0389	atp_c + coa_c + M00260_c -> amp_c + ppi_c + CE4854_c	1.22002	Fatty acid synthesis
HMR_2990	atp_r + coa_r + M00341_r -> amp_r + ppi_r + M00343_r	1.23584	Fatty acid synthesis
HMR_3003	atp_r + coa_r + M00021_r -> amp_r + ppi_r + M00023_r	1.238	Fatty acid synthesis
HMR_2972	atp_r + coa_r + M02053_r -> amp_r + ppi_r + M02052_r	1.254	Fatty acid synthesis
HMR_0271	atp_c + coa_c + M00115_c -> amp_c + ppi_c + M00020_c	1.28571	Fatty acid synthesis
HMR_2989	atp_r + coa_r + M00010_r -> amp_r + ppi_r + M00012_r	1.36584	Fatty acid synthesis
HMR_0393	atp_c + coa_c + M00315_c -> amp_c + ppi_c + CE4855_c	1.37647	Fatty acid synthesis
HMR_2944	atp_r + coa_r + ttdca_r -> amp_r + ppi_r + tdcoa_r	1.38025	Fatty acid synthesis
r0358	datp_c + fru_c -> h_c + dadp_c + f6p_c	0.97215	Fructose and mannose metabolism
HEX7	atp_c + fru_c -> h_c + adp_c + f6p_c	1.00885	Fructose and mannose metabolism
GTHPm	h2o2_m + 2 gthrd_m -> 2 h2o_m + gthox_m	0.971944	Glutathione metabolism
PAFHe	h2o_e + paf_hs_e -> h_e + ac_e + ak2lgchol_hs_e	0.703741	Glycerophospholipid metabolism
PSDm_hs	h_m + ps_hs_m -> co2_m + pe_hs_m	0.81493	Glycerophospholipid metabolism
SPHPL	sph1p_c -> ethamp_c + hxdcal_c	0.901731	Glycerophospholipid metabolism
GLYK	atp_c + glyc_c -> h_c + adp_c + glyc3p_c	0.948515	Glycerophospholipid metabolism
GPDDACHOL	h2o_c + g3pc_c -> h_c + chol_c + glyc2p_c	0.974462	Glycerophospholipid metabolism
ETHAAL	etha_c -> nh4_c + acald_c	1.00314	Glycerophospholipid metabolism
CHLPCTD	h_c + ctp_c + cholp_c -> ppi_c + cdpchol_c	1.10739	Glycerophospholipid metabolism
PETHCT	h_c + ctp_c + ethamp_c -> ppi_c + cdpea_c	1.1219	Glycerophospholipid metabolism
HMR_0614	cdpea_c + HC02057_c -> h_c + cmp_c + pe_hs_c	1.14933	Glycerophospholipid metabolism
HMR_0598	h2o_c + HC02051_c -> pi_c + HC02057_c	1.14933	Glycerophospholipid metabolism
HMR_0642	h2o_c + pe_hs_c -> h_c + etha_c + HC02051_c	1.14933	Glycerophospholipid metabolism
CEPTC	cdpchol_c + dag_hs_c -> h_c + cmp_c + pchol_hs_c	1.19724	Glycerophospholipid metabolism
HMR_7755	atp_e + dha_e -> h_e + adp_e + dhap_e	1.31646	Glycerophospholipid metabolism
PIK4	atp_c + pail_hs_c -> h_c + adp_c + pail4p_hs_c	1.39298	Glycerophospholipid metabolism
GLYKm	atp_m + glyc_m -> h_m + adp_m + glyc3p_m	1.42953	Glycerophospholipid metabolism
GLYATm	accoa_m + gly_m <=> coa_m + 2aobut_m	0.863806	Glycine, serine, alanine, and threonine metabolism
AOBUTDsm	h_m + 2aobut_m -> co2_m + aact_m	0.863806	Glycine, serine, alanine, and threonine metabolism
PPIOGLYc	ppcoa_m + gly_m <=> h_m + coa_m + ppiogly_m	1.04786	Glycine, serine, alanine, and threonine metabolism
GLYACm	accoa_m + gly_m -> h_m + coa_m + acgly_m	1.13864	Glycine, serine, alanine, and threonine metabolism
GHMT2rm	thf_m + ser__L_m <=> h2o_m + gly_m + mlthf_m	1.26547	Glycine, serine, alanine, and threonine metabolism
G3PD2m	fad_m + glyc3p_c -> fadh2_m + dhap_c	0.889136	Glycolysis/gluconeogenesis
r0355	datp_c + glc__D_c -> h_c + dadp_c + g6p_c	0.985152	Glycolysis/gluconeogenesis
r0354	itp_c + glc__D_c -> h_c + idp_c + g6p_c	1.02985	Glycolysis/gluconeogenesis
ACS	atp_c + coa_c + ac_c -> accoa_c + amp_c + ppi_c	1.12386	Glycolysis/gluconeogenesis
FBP	h2o_c + fdp_c -> pi_c + f6p_c	1.20124	Glycolysis/gluconeogenesis
HEX1	atp_c + glc__D_c -> h_c + adp_c + g6p_c	1.31792	Glycolysis/gluconeogenesis
HMR_0837	cmpacna_c + gm1_hs_c -> h_c + cmp_c + gd1a_hs_c	0.794485	Glycosphingolipid metabolism
RE2677N_1	udpgal_n + crm_hs_n -> h_n + udp_n + galside_hs_n	0.799677	Glycosphingolipid metabolism
HMR_0807	h2o_c + gbside_hs_c -> thcrm_hs_c + acgal_c	0.84245	Glycosphingolipid metabolism
HMR_0805	thcrm_hs_c + udpacgal_c -> h_c + udp_c + gbside_hs_c	0.84245	Glycosphingolipid metabolism
HMR_0844	cmpacna_c + gd1b_hs_c -> h_c + cmp_c + gt1b_hs_c	1.06033	Glycosphingolipid metabolism
HMR_0849	cmpacna_c + ga2_hs_c -> h_c + cmp_c + gm2_hs_c	1.11903	Glycosphingolipid metabolism
RE2677R_1	crm_hs_r + udpgal_r -> h_r + udp_r + galside_hs_r	1.12603	Glycosphingolipid metabolism
RE2666C_1	udpgal_c + galside_hs_c -> h_c + udp_c + digalside_hs_c	1.24127	Glycosphingolipid metabolism
GLYCLTDym	h_m + nadph_m + glx_m -> nadp_m + glyclt_m	0.971212	Glyoxylate and dicarboxylate metabolism
GLYCLTDy	h_c + nadph_c + glx_c -> nadp_c + glyclt_c	0.986607	Glyoxylate and dicarboxylate metabolism
MI145PP	h2o_c + mi145p_c -> pi_c + mi14p_c	0.695153	Inositol phosphate metabolism
PI45P3K	atp_c + pail45p_hs_c -> h_c + adp_c + pail345p_hs_c	0.718524	Inositol phosphate metabolism
PI5P4K	atp_c + pail5p_hs_c -> h_c + adp_c + pail45p_hs_c	0.737522	Inositol phosphate metabolism
PIK5n	atp_n + pail_hs_n -> h_n + adp_n + pail5p_hs_n	0.764603	Inositol phosphate metabolism
PI45PLC	h2o_c + pail45p_hs_c -> h_c + dag_hs_c + mi145p_c	0.843537	Inositol phosphate metabolism
PMI12346PHn	h2o_n + ppmi12346p_n -> h_n + minohp_n + pi_n	0.862301	Inositol phosphate metabolism
PI5P4Kn	atp_n + pail5p_hs_n -> h_n + adp_n + pail45p_hs_n	0.885017	Inositol phosphate metabolism
MI1PS	g6p_c -> mi1p__D_c	0.92383	Inositol phosphate metabolism
MI1PP	h2o_c + mi1p__D_c -> pi_c + inost_c	0.945133	Inositol phosphate metabolism
PI3P4K	atp_c + pail3p_hs_c -> h_c + adp_c + pail34p_hs_c	1.01983	Inositol phosphate metabolism
MI145PK	atp_c + mi145p_c -> h_c + adp_c + mi1345p_c	1.07363	Inositol phosphate metabolism
MITKP	h2o_c + mi1345p_c -> pi_c + mi145p_c	1.08789	Inositol phosphate metabolism
PI5P3K	atp_c + pail5p_hs_c -> h_c + adp_c + pail35p_hs_c	1.193	Inositol phosphate metabolism
PI34P3Pn	h2o_n + pail34p_hs_n -> pail4p_hs_n + pi_n	1.2267	Inositol phosphate metabolism
HMR_6595	atp_c + pail35p_hs_c -> h_c + adp_c + pail345p_hs_c	1.32014	Inositol phosphate metabolism
HMR_6558	h2o_c + pail345p_hs_c -> pi_c + pail35p_hs_c	1.38482	Inositol phosphate metabolism
PI345P3Pn	h2o_n + pail345p_hs_n -> pail45p_hs_n + pi_n	1.41504	Inositol phosphate metabolism
PIK3	atp_c + pail_hs_c -> h_c + adp_c + pail3p_hs_c	1.43983	Inositol phosphate metabolism
PI3P4Kn	atp_n + pail3p_hs_n -> h_n + adp_n + pail34p_hs_n	1.47532	Inositol phosphate metabolism
PMI12346PH	h2o_c + ppmi12346p_c -> h_c + pi_c + minohp_c	1.47902	Inositol phosphate metabolism
DM_anth_c	anth_c ->	0.682726	Intracellular demand
DM_4hpro_LT_m	4hpro_LT_m ->	0.72354	Intracellular demand
DM_6hddopaqn_c	6hddopaqn_c ->	0.764526	Intracellular demand
DM_datp_n	datp_n ->	0.798077	Intracellular demand
DM_hista_c	hista_c ->	0.803738	Intracellular demand
DM_tym_c	tym_c ->	0.815166	Intracellular demand
DM_na1_r	na1_r ->	0.894339	Intracellular demand
DM_dopa_c	dopa_c ->	0.906433	Intracellular demand
DM_datp_m	datp_m ->	0.907363	Intracellular demand
DM_CE1261_c	CE1261_c ->	1.02239	Intracellular demand
DM_4abut_n	4abut_n ->	1.08634	Intracellular demand
DM_kynate_c	kynate_c ->	1.11111	Intracellular demand
DM_btn_m	btn_m ->	1.15789	Intracellular demand
DM_5cysdopa_c	5cysdopa_c ->	1.16505	Intracellular demand
DM_dgtp_m	dgtp_m ->	1.20122	Intracellular demand
DM_CE5025_c	CE5025_c ->	1.20628	Intracellular demand
DM_protein_c	protein_c ->	1.23894	Intracellular demand
SK_mi134p_c	mi134p_c ->	1.35417	Intracellular demand
DM_kdn_c	kdn_c ->	1.35878	Intracellular demand
SK_akg_c	akg_c ->	1.3668	Intracellular demand
DM_dttp_m	dttp_m ->	1.40643	Intracellular demand
SK_nadp_c	nadp_c <=>	0.675676	Intracellular source/sink
SK_trp__L_c	trp__L_c <=>	0.788462	Intracellular source/sink
SK_glu__L_c	glu__L_c <=>	0.797558	Intracellular source/sink
SK_odecoa_c	odecoa_c <=>	0.82	Intracellular source/sink
SK_chol_c	chol_c <=>	0.860465	Intracellular source/sink
SK_ser__L_c	ser__L_c <=>	0.893891	Intracellular source/sink
SK_phe__L_c	phe__L_c <=>	0.901423	Intracellular source/sink
SK_ala__L_c	ala__L_c <=>	0.901882	Intracellular source/sink
SK_cys__L_c	cys__L_c <=>	1	Intracellular source/sink
SK_gln__L_c	gln__L_c <=>	1.1598	Intracellular source/sink
SK_coa_c	coa_c <=>	1.17431	Intracellular source/sink
SK_pro__L_c	pro__L_c <=>	1.19552	Intracellular source/sink
SK_cholate_c	cholate_c <=>	1.20261	Intracellular source/sink
SK_Ser_Gly_Ala_X_Gly_r	Ser_Gly_Ala_X_Gly_r <=>	1.24554	Intracellular source/sink
SK_gly_c	gly_c <=>	1.26034	Intracellular source/sink
SK_nad_c	nad_c <=>	1.33333	Intracellular source/sink
SK_stcoa_c	stcoa_c <=>	1.45714	Intracellular source/sink
SK_pmtcoa_c	pmtcoa_c <=>	1.47368	Intracellular source/sink
3HGLUTCOAm	h2o_m + td2glutrcoa_m -> 3hglutcoa_m	0.887246	Lysine metabolism
TD2GLTRCOAm	glutcoa_m + fad_m -> fadh2_m + td2glutrcoa_m	0.887246	Lysine metabolism
3OHGLUTACm	h2o_m + 3hglutcoa_m -> h_m + coa_m + 3ohglutac_m	0.887246	Lysine metabolism
GLUTCONm	h2o_m + glutacoa_m -> h_m + coa_m + glutcon_m	0.90873	Lysine metabolism
GLUTACOAm	glutcoa_m + fad_m -> fadh2_m + glutacoa_m	0.90873	Lysine metabolism
HYPTROXe	o2_e + 2 hyptaur_e -> 2 taur_e	0.894118	Methionine and cysteine metabolism
MCLACCYSR	nad_c + cys__L_c + mercplac_c -> h_c + nadh_c + mercplaccys_c	0.919729	Methionine and cysteine metabolism
MCLORi	h_c + nadh_c + mercppyr_c <=> nad_c + mercplac_c	0.919729	Methionine and cysteine metabolism
r0142	h2o_m + o2_m + so3_m -> h2o2_m + so4_m	1.134	Methionine and cysteine metabolism
r1170	chsterol_r + lnlncgcoa_r -> coa_r + HC02026_r	0.763959	Miscellaneous
r1182	h2o_r + HC02026_r -> h_r + chsterol_r + lnlncg_r	0.763959	Miscellaneous
PCSF	paps_c + pcresol_c -> pap_c + pcs_c	0.803519	Miscellaneous
r1164	chsterol_r + pmtcoa_r -> coa_r + HC02020_r	0.935859	Miscellaneous
r1172	h2o_r + HC02020_r -> h_r + chsterol_r + hdca_r	0.935859	Miscellaneous
r0097	h_c + atp_c + ac_c -> ppi_c + HC01672_c	0.970837	Miscellaneous
r0068	coa_c + HC01672_c -> h_c + accoa_c + amp_c	0.970837	Miscellaneous
PPAn	h2o_n + ppi_n -> h_n + 2 pi_n	0.982856	Miscellaneous
r0510	o2_c + 2 h_c + pmtcoa_c + 2 HC00619_c -> 2 h2o_c + hdcoa_c + 2 HC00617_c	1.15485	Miscellaneous
r0023	nadh_c + 2 HC00617_c -> h_c + nad_c + 2 HC00619_c	1.18966	Miscellaneous
r1168	chsterol_r + lnlccoa_r -> coa_r + HC02024_r	1.20111	Miscellaneous
r1179	h2o_r + HC02024_r -> h_r + chsterol_r + lnlc_r	1.20111	Miscellaneous
r1165	chsterol_r + hdd2coa_r -> coa_r + HC02021_r	1.21569	Miscellaneous
r1174	h2o_r + HC02021_r -> h_r + chsterol_r + hdcea_r	1.21569	Miscellaneous
r0422	nadp_c + icit_c <=> h_c + nadph_c + HC01434_c	1.30243	Miscellaneous
r0082	h_c + HC01434_c -> akg_c + co2_c	1.30243	Miscellaneous
r0511	o2_c + 2 h_c + stcoa_c + 2 HC00619_c -> 2 h2o_c + odecoa_c + 2 HC00617_c	1.35023	Miscellaneous
DOLGLCP_Lter	0.1 dolglcp__L_c -> 0.1 dolglcp__L_r	1.04802	N-glycan synthesis
UDPDOLPT_L	0.1 dolp__L_c + udpg_c -> udp_c + 0.1 dolglcp__L_c	1.04802	N-glycan synthesis
DOLGPP_Ler	h2o_r + 0.1 dolglcp__L_r -> h_r + 0.1 dolp__L_r + glc__D_r	1.08207	N-glycan synthesis
RNMK	atp_c + rnam_c -> h_c + adp_c + nmn_c	0.813984	NAD metabolism
NADN	h2o_c + nad_c -> h_c + adprib_c + ncam_c	0.858097	NAD metabolism
NMNATn	atp_n + h_n + nmn_n -> ppi_n + nad_n	0.918902	NAD metabolism
NNATn	atp_n + h_n + nicrnt_n -> ppi_n + dnad_n	0.945913	NAD metabolism
THD1m	nadp_m + h_c + nadh_m -> h_m + nadph_m + nad_m	1.11249	NAD metabolism
NADK	atp_c + nad_c -> h_c + adp_c + nadp_c	1.18972	NAD metabolism
NADPPPS	h2o_c + nadp_c -> pi_c + nad_c	1.19186	NAD metabolism
NT5C	h2o_c + nicrnt_c -> pi_c + nicrns_c	1.24005	NAD metabolism
NICRNS	atp_c + nicrns_c -> h_c + adp_c + nicrnt_c	1.24005	NAD metabolism
NADPN	h2o_c + nadp_c -> h_c + adprbp_c + ncam_c	1.38489	NAD metabolism
GMPS2	h2o_c + atp_c + gln__L_c + xmp_c -> 2 h_c + glu__L_c + amp_c + ppi_c + gmp_c	0.75	Nucleotide interconversion
ATPH1e	2 h2o_e + atp_e -> 2 h_e + 2 pi_e + amp_e	0.805104	Nucleotide interconversion
CTPS1	nh4_c + atp_c + utp_c -> 2 h_c + adp_c + pi_c + ctp_c	0.847508	Nucleotide interconversion
ADPRDP	h2o_c + adprib_c -> 2 h_c + amp_c + r5p_c	0.858097	Nucleotide interconversion
TMDK1	atp_c + thymd_c -> h_c + adp_c + dtmp_c	0.870235	Nucleotide interconversion
RNDR1	adp_c + trdrd_c -> h2o_c + dadp_c + trdox_c	0.871224	Nucleotide interconversion
DGK1	atp_c + dgmp_c <=> adp_c + dgdp_c	1.0837	Nucleotide interconversion
DGK2m	datp_m + dgmp_m <=> dadp_m + dgdp_m	1.0837	Nucleotide interconversion
DGNSKm	atp_m + dgsn_m -> h_m + adp_m + dgmp_m	1.08404	Nucleotide interconversion
NTD8	h2o_c + dgmp_c -> pi_c + dgsn_c	1.08782	Nucleotide interconversion
NTD7	h2o_c + amp_c -> pi_c + adn_c	1.13032	Nucleotide interconversion
GUACYC	gtp_c -> 35cgmp_c + ppi_c	1.14885	Nucleotide interconversion
TMDK1m	atp_m + thymd_m -> h_m + adp_m + dtmp_m	1.22614	Nucleotide interconversion
NDP6	h2o_c + dcdp_c -> h_c + pi_c + dcmp_c	1.23772	Nucleotide interconversion
DTMPK	atp_c + dtmp_c -> adp_c + dtdp_c	1.28719	Nucleotide interconversion
ATPH2e	h2o_e + adp_e -> h_e + pi_e + amp_e	1.34261	Nucleotide interconversion
PDE4	h2o_c + 35cgmp_c -> h_c + gmp_c	1.35473	Nucleotide interconversion
NTD6	h2o_c + damp_c -> pi_c + dad_2_c	1.41372	Nucleotide interconversion
DADNK	atp_c + dad_2_c -> h_c + adp_c + damp_c	1.41372	Nucleotide interconversion
HMR_3966	h2o_m + atp_m -> h_m + amp_m + ppi_m	0.684814	Nucleotide metabolism
HXPRT	hxan_c + prpp_c -> ppi_c + imp_c	1.00385	Nucleotide salvage pathway
HMR_7197	ser__L_c -> h2o_c + Ser_Gly_Ala_X_Gly_c	1.36596	O-glycan metabolism
G3PDm	fad_m + glyc3p_m -> fadh2_m + dhap_m	1.03424	Oxidative phosphorylation
ABTD1	nad_c + abt__D_c <=> h_c + nadh_c + xylu__L_c	0.902676	Pentose phosphate pathway
PGL	h2o_c + 6pgl_c -> h_c + 6pgc_c	1.20558	Pentose phosphate pathway
METGLNTYRr	2 h2o_c + metglntyr_c <=> gln__L_c + met__L_c + tyr__L_c	0.690544	Peptide metabolism
PROPROARGr	2 h2o_c + proproarg_c <=> arg__L_c + 2 pro__L_c	0.692042	Peptide metabolism
TRPTYRGLNr	2 h2o_c + trptyrgln_c <=> gln__L_c + tyr__L_c + trp__L_c	0.726619	Peptide metabolism
ASPGLUr	h2o_c + aspglu_c <=> glu__L_c + asp__L_c	0.745382	Peptide metabolism
THRGLNGLUr	2 h2o_c + thrglnglu_c <=> glu__L_c + gln__L_c + thr__L_c	0.76129	Peptide metabolism
GLNTRPGLUr	2 h2o_c + glntrpglu_c <=> glu__L_c + gln__L_c + trp__L_c	0.763636	Peptide metabolism
LEUTRPr	h2o_c + leutrp_c <=> leu__L_c + trp__L_c	0.766667	Peptide metabolism
PROASNCYSr	2 h2o_c + proasncys_c <=> asn__L_c + cys__L_c + pro__L_c	0.76936	Peptide metabolism
PROLYSPROr	2 h2o_c + prolyspro_c <=> lys__L_c + 2 pro__L_c	0.775801	Peptide metabolism
ARGPROTHRr	2 h2o_c + argprothr_c <=> thr__L_c + arg__L_c + pro__L_c	0.77707	Peptide metabolism
TRPGLUTYRr	2 h2o_c + trpglutyr_c <=> glu__L_c + tyr__L_c + trp__L_c	0.780303	Peptide metabolism
ILESERARGr	2 h2o_c + ileserarg_c <=> ser__L_c + arg__L_c + ile__L_c	0.793333	Peptide metabolism
GLUTHRr	h2o_c + gluthr_c <=> glu__L_c + thr__L_c	0.8	Peptide metabolism
TRPSERTYRr	2 h2o_c + trpsertyr_c <=> ser__L_c + tyr__L_c + trp__L_c	0.813953	Peptide metabolism
ARGALATHRr	2 h2o_c + argalathr_c <=> ala__L_c + thr__L_c + arg__L_c	0.818182	Peptide metabolism
SERGLYGLUr	2 h2o_c + serglyglu_c <=> glu__L_c + gly_c + ser__L_c	0.819954	Peptide metabolism
ASNPHECYSr	2 h2o_c + asnphecys_c <=> asn__L_c + cys__L_c + phe__L_c	0.833333	Peptide metabolism
SERARGALAr	2 h2o_c + serargala_c <=> ala__L_c + ser__L_c + arg__L_c	0.835498	Peptide metabolism
PROLEUARGr	2 h2o_c + proleuarg_c <=> arg__L_c + leu__L_c + pro__L_c	0.837037	Peptide metabolism
ARGVALCYSr	2 h2o_c + argvalcys_c <=> cys__L_c + arg__L_c + val__L_c	0.846154	Peptide metabolism
PROTRPTHRr	2 h2o_c + protrpthr_c <=> thr__L_c + trp__L_c + pro__L_c	0.847826	Peptide metabolism
GLNLYSTRPr	2 h2o_c + glnlystrp_c <=> gln__L_c + lys__L_c + trp__L_c	0.849206	Peptide metabolism
THRASNTYRr	2 h2o_c + thrasntyr_c <=> asn__L_c + thr__L_c + tyr__L_c	0.85	Peptide metabolism
PHELYSPROr	2 h2o_c + phelyspro_c <=> lys__L_c + phe__L_c + pro__L_c	0.854167	Peptide metabolism
PHEPROARGr	2 h2o_c + pheproarg_c <=> arg__L_c + phe__L_c + pro__L_c	0.857651	Peptide metabolism
GLNHISLYSr	2 h2o_c + glnhislys_c <=> gln__L_c + lys__L_c + his__L_c	0.874126	Peptide metabolism
HISMETGLNr	2 h2o_c + hismetgln_c <=> gln__L_c + met__L_c + his__L_c	0.875989	Peptide metabolism
GLNTYRLEUr	2 h2o_c + glntyrleu_c <=> gln__L_c + tyr__L_c + leu__L_c	0.877358	Peptide metabolism
HISGLUGLNr	2 h2o_c + hisglugln_c <=> glu__L_c + gln__L_c + his__L_c	0.88412	Peptide metabolism
TYRALAr	h2o_c + tyrala_c <=> ala__L_c + tyr__L_c	0.896203	Peptide metabolism
ALAARGGLYr	2 h2o_c + alaarggly_c <=> ala__L_c + gly_c + arg__L_c	0.899833	Peptide metabolism
HISGLNALAr	2 h2o_c + hisglnala_c <=> ala__L_c + gln__L_c + his__L_c	0.901024	Peptide metabolism
ILEPROLYSr	2 h2o_c + ileprolys_c <=> lys__L_c + ile__L_c + pro__L_c	0.905512	Peptide metabolism
ALAASNLEUr	2 h2o_c + alaasnleu_c <=> ala__L_c + asn__L_c + leu__L_c	0.910986	Peptide metabolism
ARGPHEARGr	2 h2o_c + argphearg_c <=> 2 arg__L_c + phe__L_c	0.91195	Peptide metabolism
PHEGLNPHEr	2 h2o_c + pheglnphe_c <=> gln__L_c + 2 phe__L_c	0.919598	Peptide metabolism
ASPPROLYSr	2 h2o_c + aspprolys_c <=> asp__L_c + lys__L_c + pro__L_c	0.921769	Peptide metabolism
ARGARGr	h2o_c + argarg_c <=> 2 arg__L_c	0.924528	Peptide metabolism
TRPVALASPr	2 h2o_c + trpvalasp_c <=> asp__L_c + trp__L_c + val__L_c	0.934183	Peptide metabolism
LEUPROARGr	2 h2o_c + leuproarg_c <=> arg__L_c + leu__L_c + pro__L_c	0.93985	Peptide metabolism
ARGALAPHEr	2 h2o_c + argalaphe_c <=> ala__L_c + arg__L_c + phe__L_c	0.953237	Peptide metabolism
SERCYSARGr	2 h2o_c + sercysarg_c <=> cys__L_c + ser__L_c + arg__L_c	0.954918	Peptide metabolism
ARGSERSERr	2 h2o_c + argserser_c <=> 2 ser__L_c + arg__L_c	0.965368	Peptide metabolism
GLNHISHISr	2 h2o_c + glnhishis_c <=> gln__L_c + 2 his__L_c	0.974026	Peptide metabolism
THRPHEARGr	2 h2o_c + thrphearg_c <=> thr__L_c + arg__L_c + phe__L_c	0.982332	Peptide metabolism
SERLYSHISr	2 h2o_c + serlyshis_c <=> ser__L_c + lys__L_c + his__L_c	0.983471	Peptide metabolism
THRTHRARGr	2 h2o_c + thrthrarg_c <=> 2 thr__L_c + arg__L_c	0.984127	Peptide metabolism
METASNTYRr	2 h2o_c + metasntyr_c <=> asn__L_c + met__L_c + tyr__L_c	0.988148	Peptide metabolism
LYSCYSHISr	2 h2o_c + lyscyshis_c <=> cys__L_c + lys__L_c + his__L_c	0.993834	Peptide metabolism
PROVALGLNr	2 h2o_c + provalgln_c <=> gln__L_c + pro__L_c + val__L_c	0.998282	Peptide metabolism
GLUGLUr	h2o_c + gluglu_c <=> 2 glu__L_c	0.999698	Peptide metabolism
TYRCYSTHRr	2 h2o_c + tyrcysthr_c <=> cys__L_c + thr__L_c + tyr__L_c	1	Peptide metabolism
PHEPHEASNr	2 h2o_c + phepheasn_c <=> asn__L_c + 2 phe__L_c	1.00344	Peptide metabolism
PROPHEr	h2o_c + prophe_c <=> phe__L_c + pro__L_c	1.00403	Peptide metabolism
GLNASNGLNr	2 h2o_c + glnasngln_c <=> asn__L_c + 2 gln__L_c	1.0051	Peptide metabolism
TRPPROGLYr	trp__L_c + progly_c <=> h2o_c + h_c + trpprogly_c	1.01905	Peptide metabolism
ASPVALASNr	2 h2o_c + aspvalasn_c <=> asp__L_c + asn__L_c + val__L_c	1.0257	Peptide metabolism
PHETYRr	h2o_c + phetyr_c <=> tyr__L_c + phe__L_c	1.02966	Peptide metabolism
ASPLYSHISr	2 h2o_c + asplyshis_c <=> asp__L_c + lys__L_c + his__L_c	1.0311	Peptide metabolism
LYSGLNPHEr	2 h2o_c + lysglnphe_c <=> gln__L_c + lys__L_c + phe__L_c	1.03689	Peptide metabolism
LYSGLUGLUr	2 h2o_c + lysgluglu_c <=> 2 glu__L_c + lys__L_c	1.04091	Peptide metabolism
PROHISr	h2o_c + prohis_c <=> his__L_c + pro__L_c	1.04483	Peptide metabolism
METPHEARGr	2 h2o_c + metphearg_c <=> arg__L_c + met__L_c + phe__L_c	1.05106	Peptide metabolism
SERARGTRPr	2 h2o_c + serargtrp_c <=> ser__L_c + arg__L_c + trp__L_c	1.05785	Peptide metabolism
PROPROPROr	2 h2o_c + propropro_c <=> 3 pro__L_c	1.07367	Peptide metabolism
ASNMETPROr	2 h2o_c + asnmetpro_c <=> asn__L_c + met__L_c + pro__L_c	1.08612	Peptide metabolism
ASPHISPROr	2 h2o_c + asphispro_c <=> asp__L_c + his__L_c + pro__L_c	1.09783	Peptide metabolism
ASNASNARGr	2 h2o_c + asnasnarg_c <=> 2 asn__L_c + arg__L_c	1.10044	Peptide metabolism
CYSGLUTRPr	2 h2o_c + cysglutrp_c <=> glu__L_c + cys__L_c + trp__L_c	1.11719	Peptide metabolism
THRMETARGr	2 h2o_c + thrmetarg_c <=> thr__L_c + arg__L_c + met__L_c	1.11765	Peptide metabolism
METGLYARGr	2 h2o_c + metglyarg_c <=> gly_c + arg__L_c + met__L_c	1.12534	Peptide metabolism
PROGLULYSr	2 h2o_c + proglulys_c <=> glu__L_c + lys__L_c + pro__L_c	1.13167	Peptide metabolism
TRPGLNGLNr	2 h2o_c + trpglngln_c <=> 2 gln__L_c + trp__L_c	1.14407	Peptide metabolism
VALARGGLYr	2 h2o_c + valarggly_c <=> gly_c + arg__L_c + val__L_c	1.14975	Peptide metabolism
LYSTRPARGr	2 h2o_c + lystrparg_c <=> lys__L_c + arg__L_c + trp__L_c	1.15385	Peptide metabolism
ASPGLUTRPr	2 h2o_c + aspglutrp_c <=> glu__L_c + asp__L_c + trp__L_c	1.15504	Peptide metabolism
ASNTYRTHRr	2 h2o_c + asntyrthr_c <=> asn__L_c + thr__L_c + tyr__L_c	1.15789	Peptide metabolism
CYSSERMETr	2 h2o_c + cyssermet_c <=> cys__L_c + ser__L_c + met__L_c	1.16418	Peptide metabolism
CYSASPPHEr	2 h2o_c + cysaspphe_c <=> asp__L_c + cys__L_c + phe__L_c	1.16447	Peptide metabolism
GLUILELYSr	2 h2o_c + gluilelys_c <=> glu__L_c + lys__L_c + ile__L_c	1.16842	Peptide metabolism
LEUTRPARGr	2 h2o_c + leutrparg_c <=> arg__L_c + leu__L_c + trp__L_c	1.17391	Peptide metabolism
PROGLNPROr	2 h2o_c + proglnpro_c <=> gln__L_c + 2 pro__L_c	1.17421	Peptide metabolism
ASNTYRGLYr	2 h2o_c + asntyrgly_c <=> asn__L_c + gly_c + tyr__L_c	1.18126	Peptide metabolism
TRPPROLEUr	2 h2o_c + trpproleu_c <=> leu__L_c + trp__L_c + pro__L_c	1.18699	Peptide metabolism
HISGLUr	h2o_c + hisglu_c <=> glu__L_c + his__L_c	1.18894	Peptide metabolism
PHEASPr	h2o_c + pheasp_c <=> asp__L_c + phe__L_c	1.20725	Peptide metabolism
THRILEARGr	2 h2o_c + thrilearg_c <=> thr__L_c + arg__L_c + ile__L_c	1.21525	Peptide metabolism
TRPGLULEUr	2 h2o_c + trpgluleu_c <=> glu__L_c + leu__L_c + trp__L_c	1.21667	Peptide metabolism
GLUTHRLYSr	2 h2o_c + gluthrlys_c <=> glu__L_c + thr__L_c + lys__L_c	1.21782	Peptide metabolism
THRGLNTYRr	2 h2o_c + thrglntyr_c <=> gln__L_c + thr__L_c + tyr__L_c	1.21849	Peptide metabolism
ARGARGLYSr	2 h2o_c + argarglys_c <=> lys__L_c + 2 arg__L_c	1.22321	Peptide metabolism
TRPGLUGLYr	2 h2o_c + trpglugly_c <=> glu__L_c + gly_c + trp__L_c	1.23636	Peptide metabolism
ASPASNGLUr	2 h2o_c + aspasnglu_c <=> glu__L_c + asp__L_c + asn__L_c	1.24938	Peptide metabolism
GLUMETHISr	2 h2o_c + glumethis_c <=> glu__L_c + met__L_c + his__L_c	1.26	Peptide metabolism
PROARGASPr	2 h2o_c + proargasp_c <=> asp__L_c + arg__L_c + pro__L_c	1.26738	Peptide metabolism
TRPARGALAr	2 h2o_c + trpargala_c <=> ala__L_c + arg__L_c + trp__L_c	1.27338	Peptide metabolism
TRPTHRGLUr	2 h2o_c + trpthrglu_c <=> glu__L_c + thr__L_c + trp__L_c	1.27551	Peptide metabolism
ARGTYRVALr	2 h2o_c + argtyrval_c <=> arg__L_c + tyr__L_c + val__L_c	1.27679	Peptide metabolism
PHESERTRPr	2 h2o_c + phesertrp_c <=> ser__L_c + trp__L_c + phe__L_c	1.32773	Peptide metabolism
TYRTYRr	h2o_c + tyrtyr_c <=> 2 tyr__L_c	1.33333	Peptide metabolism
TYRLEUARGr	2 h2o_c + tyrleuarg_c <=> arg__L_c + tyr__L_c + leu__L_c	1.42708	Peptide metabolism
VALSERARGr	2 h2o_c + valserarg_c <=> ser__L_c + arg__L_c + val__L_c	1.44828	Peptide metabolism
THRSERARGr	2 h2o_c + thrserarg_c <=> ser__L_c + thr__L_c + arg__L_c	1.47674	Peptide metabolism
PROCYSr	h2o_c + procys_c <=> cys__L_c + pro__L_c	1.47727	Peptide metabolism
HMR_6874	o2_c + tyr__L_c -> h2o_c + dopaqn_c	0.708029	Phenylalanine metabolism
HMR_6782	h_c + nadh_c + 34hpp_c -> nad_c + 34hpl_c	1.0018	Phenylalanine metabolism
4CMCOAS	atp_c + coa_c + T4hcinnm_c -> amp_c + ppi_c + coucoa_c	1.03358	Phenylalanine metabolism
HMR_6786	h2o_c + 4hbzcoa_c -> h_c + coa_c + 4hbz_c	1.03358	Phenylalanine metabolism
HMR_6785	h2o_c + nad_c + coa_c + coucoa_c -> h_c + nadh_c + accoa_c + 4hbzcoa_c	1.03358	Phenylalanine metabolism
PPOR	o2_c + phpyr_c -> co2_c + 2hyoxplac_c	1.23051	Phenylalanine metabolism
MCITS	h2o_c + oaa_c + ppcoa_c -> h_c + 2mcit_c + coa_c	0.947312	Propanoate metabolism
2M3HVACc	h_c + nadh_c + 2m3ovac_c <=> nad_c + 2m3hvac_c	0.969562	Propanoate metabolism
2M3OVACm	h2o_m + 2m3ovcoa_m -> h_m + coa_m + 2m3ovac_m	0.969562	Propanoate metabolism
2M3OVCOAm	2 ppcoa_m <=> coa_m + 2m3ovcoa_m	0.969562	Propanoate metabolism
ACCOALm	coa_m + atp_m + ppa_m -> ppcoa_m + amp_m + ppi_m	1.17078	Propanoate metabolism
PROTEIN_BS	0.386 glu__L_c + 0.359 asp__L_c + 0.6 ala__L_c + 0.2881 asn__L_c + 0.145 cys__L_c + 0.322 gln__L_c + 0.538 gly_c + 0.43 ser__L_c + 0.386 thr__L_c + 0.57 lys__L_c + 0.377 arg__L_c + 0.138 met__L_c + 0.143 his__L_c + 0.182 tyr__L_c + 0.324 ile__L_c + 0.564 leu__L_c + 0.044 trp__L_c + 0.219 phe__L_c + 0.313 pro__L_c + 0.416 val__L_c -> protein_c	1.23894	Protein formation
XAO2x	o2_x + h2o_x + hxan_x -> h2o2_x + xan_x	0.742394	Purine catabolism
r0051	amp_e + ppi_e <=> ade_e + prpp_e	0.839662	Purine catabolism
ADAe	h_e + h2o_e + adn_e -> nh4_e + ins_e	1.35584	Purine catabolism
ADNK4	adn_c + dgtp_c -> h_c + amp_c + dgdp_c	1.11199	Purine synthesis
CYTD	h2o_c + h_c + cytd_c -> nh4_c + uri_c	0.82243	Pyrimidine catabolism
NTD5	h2o_c + dtmp_c -> pi_c + thymd_c	0.943114	Pyrimidine catabolism
DHPM1	h2o_c + 56dura_c -> h_c + cala_c	1.13315	Pyrimidine catabolism
DUTPDP	h2o_c + dutp_c -> h_c + ppi_c + dump_c	1.18333	Pyrimidine catabolism
NTD3	h2o_c + dcmp_c -> pi_c + dcyt_c	1.26031	Pyrimidine catabolism
DTMPKm	atp_m + dtmp_m -> adp_m + dtdp_m	0.872536	Pyrimidine synthesis
RE0452M	datp_m + dtmp_m <=> dadp_m + dtdp_m	1.19748	Pyrimidine synthesis
LCADm	h2o_m + nad_m + lald__L_m -> 2 h_m + nadh_m + lac__L_m	0.764912	Pyruvate metabolism
ACOAHim	h2o_m + accoa_m -> h_m + coa_m + ac_m	0.940253	Pyruvate metabolism
ARTCOAL1_cho	h2o_c + Rtotalcoa_c -> h_c + coa_c + Rtotal_c	0.942	R group synthesis
ARTCOAL2_cho	h2o_c + Rtotal2coa_c -> h_c + coa_c + Rtotal2_c	1.39678	R group synthesis
NEU22	h2o_c + gd1b_hs_c -> acnam_c + gm1_hs_c	0.78372	Sphingolipid metabolism
GBAl	h2o_l + gluside_hs_l -> crm_hs_l + glc__D_l	0.794444	Sphingolipid metabolism
SBPP1er	h2o_r + sph1p_r -> pi_r + sphgn_r	0.86925	Sphingolipid metabolism
SBPP3er	h2o_r + sphs1p_r -> pi_r + sphings_r	0.878386	Sphingolipid metabolism
DHCRD2	dhcrm_hs_c + fad_c -> crm_hs_c + fadh2_c	0.883026	Sphingolipid metabolism
HMR_0750	sphgn_c + HC02048_c -> h_c + coa_c + dhcrm_hs_c	0.88704	Sphingolipid metabolism
HMR_0758	h_c + coa_c + crm_hs_c -> sphings_c + HC02048_c	0.88704	Sphingolipid metabolism
r1457	h_c + nadph_c + HC02228_c -> nadp_c + hxdcal_c	0.901731	Sphingolipid metabolism
r0786	sphs1p_c -> ethamp_c + HC02228_c	0.901731	Sphingolipid metabolism
ASAH1	h2o_l + crm_hs_l -> Rtotal_l + sphings_l	0.902197	Sphingolipid metabolism
ACER11r	h2o_r + crm_hs_r -> sphings_r + Rtotal_r	0.991758	Sphingolipid metabolism
HMR_0761	crm_hs_c + udpg_c -> h_c + udp_c + gluside_hs_c	1.0368	Sphingolipid metabolism
HMR_0783	h2o_e + sphs1p_e -> pi_e + sphings_e	1.03755	Sphingolipid metabolism
BGAL1e	h2o_e + galgluside_hs_e -> gal_e + gluside_hs_e	1.07614	Sphingolipid metabolism
NEU25	h2o_c + gm2_hs_c -> acnam_c + ga2_hs_c	1.11903	Sphingolipid metabolism
HMR_0795	h2o_c + sphmyln_hs_c -> h_c + crm_hs_c + cholp_c	1.13101	Sphingolipid metabolism
GBA	h2o_c + gluside_hs_c -> glc__D_c + crm_hs_c	1.14619	Sphingolipid metabolism
SMS1S2	crm_hs_g + pchol_hs_g -> sphmyln_hs_g + dag_hs_g	1.15674	Sphingolipid metabolism
GLAl	h2o_l + digalside_hs_l -> galside_hs_l + gal_l	1.24127	Sphingolipid metabolism
DHCRD1	nadp_c + dhcrm_hs_c -> h_c + nadph_c + crm_hs_c	1.35414	Sphingolipid metabolism
SBPP3	h2o_c + sphs1p_c -> pi_c + sphings_c	1.40019	Sphingolipid metabolism
SPHMDAc	h2o_c + sphmyln_hs_c -> Rtotal_c + spc_hs_c	1.40961	Sphingolipid metabolism
SMPD4	h2o_c + spc_hs_c -> h_c + cholp_c + sphings_c	1.40961	Sphingolipid metabolism
HMR_8585	g1p_c + 13dpg_c -> 3pg_c + M01966_c	1.28324	Starch and sucrose metabolism
HMR_1996	nadp_c + crtsl_c -> h_c + nadph_c + cortsn_c	1.12325	Steroid metabolism
3SALACBOXL_cho	2 h_c + 3sala_c -> co2_c + hyptaur_c	0.683436	Taurine and hypotaurine metabolism
LCYSTCBOXL	h_c + Lcyst_c -> co2_c + taur_c	0.831081	Taurine and hypotaurine metabolism
PHETHPTOX	o2_c + thbpt_c + phe__L_c -> h2o_c + dhbpt_c + tyr__L_c	0.928115	Tetrahydrobiopterin metabolism
TDP	h2o_c + thmpp_c -> h_c + pi_c + thmmp_c	0.847458	Thiamine metabolism
TMDPPK	atp_c + thmpp_c -> adp_c + thmtp_c	0.901681	Thiamine metabolism
THMTP	h2o_c + thmtp_c -> h_c + pi_c + thmpp_c	0.901681	Thiamine metabolism
SPH1Pter	sph1p_c <=> sph1p_r	0.86925	Transport, endoplasmic reticular
SPHS1Ptr	sphs1p_c <=> sphs1p_r	0.878386	Transport, endoplasmic reticular
SPHINGStr	sphings_c <=> sphings_r	0.889362	Transport, endoplasmic reticular
r1000	crn_c + hdcecrn_r -> hdcecrn_c + crn_r	0.893528	Transport, endoplasmic reticular
r1303	hdcea_l -> hdcea_r	0.906279	Transport, endoplasmic reticular
r2514	crn_r + hdcea_c <=> crn_c + hdcea_r	0.906285	Transport, endoplasmic reticular
XOLDIOLONEt	xoldiolone_c <=> xoldiolone_r	0.961012	Transport, endoplasmic reticular
SPHGNtr	sphgn_r <=> sphgn_c	0.981767	Transport, endoplasmic reticular
CRTSLtr	crtsl_c <=> crtsl_r	1.12325	Transport, endoplasmic reticular
CORTSNti	cortsn_r <=> cortsn_c	1.12325	Transport, endoplasmic reticular
GALSIDEter	galside_hs_c <=> galside_hs_r	1.12603	Transport, endoplasmic reticular
DHCRMter	dhcrm_hs_c -> dhcrm_hs_r	1.17693	Transport, endoplasmic reticular
ANDRSTRNtr	andrstrn_r <=> andrstrn_c	1.18903	Transport, endoplasmic reticular
ANDRSTANDRtr	h2o_c + atp_c + andrstandn_r -> h_c + adp_c + pi_c + andrstandn_c	1.18903	Transport, endoplasmic reticular
r0908	acgam_c <=> acgam_r	1.22925	Transport, endoplasmic reticular
r0909	acgam_l <=> acgam_r	1.22925	Transport, endoplasmic reticular
r0845	uacgam_c + ump_r -> ump_c + uacgam_r	1.24528	Transport, endoplasmic reticular
r0968	acmana_r -> acmana_e	1.24528	Transport, endoplasmic reticular
HMR_2859	coa_r + M02637_r <=> crn_r + lnlncacoa_r	1.25937	Transport, endoplasmic reticular
HMR_2857	crn_c + M02637_r <=> crn_r + M02637_c	1.25937	Transport, endoplasmic reticular
ATP1ter	atp_c + adp_r <=> adp_c + atp_r	1.26664	Transport, endoplasmic reticular
r0994	C02528_c <=> C02528_r	1.293	Transport, endoplasmic reticular
r1018	dcholcoa_r <=> dcholcoa_c	1.293	Transport, endoplasmic reticular
HMR_7257	dolp__L_r -> dolp__L_c	1.35294	Transport, endoplasmic reticular
r1024	h2o_r + atp_r + xol7aone_r -> xol7aone_c + adp_r + h_r + pi_r	1.4857	Transport, endoplasmic reticular
GLYC2P3Pc	glyc2p_c <=> glyc3p_c	-0.717241	Transport, extracellular
HMR_0387	h2o_c + atp_c + M00341_c -> h_c + adp_c + pi_c + M00341_e	0.678691	Transport, extracellular
UDPGLCURtr	udpglcur_e <=> udpglcur_c	0.685393	Transport, extracellular
METGLNTYRt	h_e + metglntyr_e <=> h_c + metglntyr_c	0.690544	Transport, extracellular
PROPROARGt	h_e + proproarg_e <=> h_c + proproarg_c	0.692042	Transport, extracellular
r1528	h2o_c + atp_c + ddca_c -> h_c + adp_c + pi_c + ddca_e	0.697244	Transport, extracellular
OLEICFATPtc	atp_c + coa_c + ocdcea_e -> amp_c + ppi_c + odecoa_c	0.698604	Transport, extracellular
15HPETUPKt	15HPET_e -> 15HPET_c	0.713446	Transport, extracellular
COPROSTabc	h2o_c + atp_c + coprost_c -> h_c + adp_c + pi_c + coprost_e	0.717447	Transport, extracellular
15HPETATP	h2o_c + atp_c + 15HPET_c -> h_c + adp_c + pi_c + 15HPET_e	0.717742	Transport, extracellular
3DHDCAt	hco3_c + 3dhdchol_e <=> hco3_e + 3dhdchol_c	0.722174	Transport, extracellular
3DHDCAt2	2 na1_e + 3dhdchol_e -> 2 na1_c + 3dhdchol_c	0.722321	Transport, extracellular
TRPTYRGLNt	h_e + trptyrgln_e <=> h_c + trptyrgln_c	0.726619	Transport, extracellular
HMR_0253	h2o_c + atp_c + ocdca_c -> h_c + adp_c + pi_c + ocdca_e	0.729668	Transport, extracellular
HDD2CRNte2	na1_e + hdd2crn_e -> na1_c + hdd2crn_c	0.733481	Transport, extracellular
HDD2CRNte	hdd2crn_c <=> hdd2crn_e	0.733489	Transport, extracellular
PEPALM_HSASBCt	h2o_c + atp_c + pcholpalm_hs_c -> h_c + adp_c + pi_c + pcholpalm_hs_e	0.734659	Transport, extracellular
PEPALM_HSt1e	pcholpalm_hs_e -> pcholpalm_hs_c	0.734659	Transport, extracellular
CE1243UPKt	CE1243_e -> CE1243_c	0.735304	Transport, extracellular
CE1243ATP	h2o_c + atp_c + CE1243_c -> h_c + adp_c + pi_c + CE1243_e	0.735304	Transport, extracellular
ASPGLUt	h_e + aspglu_e <=> h_c + aspglu_c	0.745382	Transport, extracellular
HMR_0287	h2o_c + atp_c + arach_c -> h_c + adp_c + pi_c + arach_e	0.745683	Transport, extracellular
GLYC_Rt	glyc__R_c <=> glyc__R_e	0.746201	Transport, extracellular
r1523	h2o_c + atp_c + hdcea_c -> h_c + adp_c + pi_c + hdcea_e	0.752373	Transport, extracellular
PCHLN225_HSABCt	h2o_c + atp_c + pcholn226_hs_c -> h_c + adp_c + pi_c + pcholn226_hs_e	0.753045	Transport, extracellular
PCHLN225_HSt1e	pcholn226_hs_e -> pcholn226_hs_c	0.753045	Transport, extracellular
PCHOLLINL_HSABCt	h2o_c + atp_c + pchollinl_hs_c -> h_c + adp_c + pi_c + pchollinl_hs_e	0.75375	Transport, extracellular
PCHOLLINL_HSt1e	pchollinl_hs_e -> pchollinl_hs_c	0.75375	Transport, extracellular
ARGB0AT3tc	na1_e + arg__L_e + cl_e -> na1_c + arg__L_c + cl_c	0.754954	Transport, extracellular
CE2513ATP	h2o_c + atp_c + nrvnc_c -> h_c + adp_c + pi_c + nrvnc_e	0.755245	Transport, extracellular
r2068	val__L_c + citr__L_e -> citr__L_c + val__L_e	0.76087	Transport, extracellular
THRGLNGLUt	h_e + thrglnglu_e <=> h_c + thrglnglu_c	0.76129	Transport, extracellular
CE4890te2	CE4890_c <=> CE4890_e	0.762274	Transport, extracellular
GLNTRPGLUt	h_e + glntrpglu_e <=> h_c + glntrpglu_c	0.763636	Transport, extracellular
FOLABCCte	h2o_c + atp_c + fol_c -> h_c + adp_c + pi_c + fol_e	0.764428	Transport, extracellular
r2064	cys__L_c + citr__L_e -> cys__L_e + citr__L_c	0.764706	Transport, extracellular
AK2LGCHOLt	ak2lgchol_hs_e -> ak2lgchol_hs_c	0.76581	Transport, extracellular
LEUTRPt	h_e + leutrp_e <=> h_c + leutrp_c	0.766667	Transport, extracellular
PE2LINL_HSABCt	h2o_c + atp_c + pe2linl_hs_c -> h_c + adp_c + pi_c + pe2linl_hs_e	0.767092	Transport, extracellular
PE2LINL_HSt1e	pe2linl_hs_e -> pe2linl_hs_c	0.767092	Transport, extracellular
PELPALM_HSABCt	h2o_c + atp_c + pepalm_hs_c -> h_c + adp_c + pi_c + pepalm_hs_e	0.767667	Transport, extracellular
PELPALM_HSt1e	pepalm_hs_e -> pepalm_hs_c	0.767667	Transport, extracellular
HMR_9178	ahandrostan_c <=> ahandrostan_e	0.768437	Transport, extracellular
AHANDROSTANte	h2o_c + atp_c + ahandrostan_c -> h_c + adp_c + pi_c + ahandrostan_e	0.768437	Transport, extracellular
PROASNCYSt	h_e + proasncys_e <=> h_c + proasncys_c	0.76936	Transport, extracellular
3DHCDCHOLabc	h2o_c + atp_c + 3dhcdchol_c -> h_c + adp_c + pi_c + 3dhcdchol_e	0.769554	Transport, extracellular
PE12_HSABCt	h2o_c + atp_c + pe12_hs_c -> h_c + adp_c + pi_c + pe12_hs_e	0.769912	Transport, extracellular
PE12_HSt1e	pe12_hs_e -> pe12_hs_c	0.769912	Transport, extracellular
ASPt6	h_e + 3 na1_e + k_c + asp__L_e -> h_c + 3 na1_c + asp__L_c + k_e	0.77033	Transport, extracellular
HYOCHOLabc	h2o_c + atp_c + hyochol_c -> h_c + adp_c + pi_c + hyochol_e	0.773902	Transport, extracellular
PROLYSPROt	h_e + prolyspro_e <=> h_c + prolyspro_c	0.775801	Transport, extracellular
SACCRP_Ltm	saccrp__L_c <=> saccrp__L_e	0.776923	Transport, extracellular
ARGPROTHRt	h_e + argprothr_e <=> h_c + argprothr_c	0.77707	Transport, extracellular
GLCRt1	glcr_e <=> glcr_c	0.778	Transport, extracellular
7DHCHOLabc	h2o_c + atp_c + 7dhchol_c -> h_c + adp_c + pi_c + 7dhchol_e	0.778256	Transport, extracellular
THMATPe	h2o_c + atp_c + thm_c -> h_c + adp_c + pi_c + thm_e	0.778409	Transport, extracellular
TRPGLUTYRt	h_e + trpglutyr_e <=> h_c + trpglutyr_c	0.780303	Transport, extracellular
HEXCt	hexc_e <=> hexc_c	0.780981	Transport, extracellular
HMR_0343	h2o_c + atp_c + hexc_c -> h_c + adp_c + pi_c + hexc_e	0.780981	Transport, extracellular
r2071	ile__L_c + citr__L_e -> citr__L_c + ile__L_e	0.781818	Transport, extracellular
CE1261t	CE1261_c <=> CE1261_e	0.782201	Transport, extracellular
PCHOLAR_HSABCt	h2o_c + atp_c + pcholar_hs_c -> h_c + adp_c + pi_c + pcholar_hs_e	0.784154	Transport, extracellular
PCHOLAR_HSt1e	pcholar_hs_e -> pcholar_hs_c	0.784154	Transport, extracellular
HXAt3	hxa_c <=> hxa_e	0.784848	Transport, extracellular
AK2LGCHOLABCt	h2o_c + atp_c + ak2lgchol_hs_c -> h_c + adp_c + pi_c + ak2lgchol_hs_e	0.787241	Transport, extracellular
PE14_HSABCt	h2o_c + atp_c + pe14_hs_c -> h_c + adp_c + pi_c + pe14_hs_e	0.790582	Transport, extracellular
PE14_HSt1e	pe14_hs_e -> pe14_hs_c	0.790582	Transport, extracellular
r2058	gln__L_c + citr__L_e -> gln__L_e + citr__L_c	0.792453	Transport, extracellular
ILESERARGt	h_e + ileserarg_e <=> h_c + ileserarg_c	0.793333	Transport, extracellular
PEPtr	hco3_e + pep_c <=> hco3_c + pep_e	0.794275	Transport, extracellular
GLUTHRt	h_e + gluthr_e <=> h_c + gluthr_c	0.8	Transport, extracellular
PCRESOLup	pcresol_e -> pcresol_c	0.803519	Transport, extracellular
PCSsec	pcs_c -> pcs_e	0.803519	Transport, extracellular
SUCSALte	sucsal_c <=> sucsal_e	0.804786	Transport, extracellular
PCHOLN201_HSABCt	h2o_c + atp_c + pcholn201_hs_c -> h_c + adp_c + pi_c + pcholn201_hs_e	0.810575	Transport, extracellular
PCHOLN201_HSt1e	pcholn201_hs_e -> pcholn201_hs_c	0.810575	Transport, extracellular
ACILEte	acile__L_c <=> acile__L_e	0.811245	Transport, extracellular
TRPSERTYRt	h_e + trpsertyr_e <=> h_c + trpsertyr_c	0.813953	Transport, extracellular
ARACHFATPc	atp_c + coa_c + arach_e -> amp_c + ppi_c + arachcoa_c	0.81407	Transport, extracellular
r1030	C02470_c <=> C02470_e	0.81791	Transport, extracellular
ARGALATHRt	h_e + argalathr_e <=> h_c + argalathr_c	0.818182	Transport, extracellular
SERGLYGLUt	h_e + serglyglu_e <=> h_c + serglyglu_c	0.819954	Transport, extracellular
PE226_HSABCt	h2o_c + atp_c + pe226_hs_c -> h_c + adp_c + pi_c + pe226_hs_e	0.821705	Transport, extracellular
PE226_HSt1e	pe226_hs_e -> pe226_hs_c	0.821705	Transport, extracellular
ICDCHOLabc	h2o_c + atp_c + icdchol_c -> h_c + adp_c + pi_c + icdchol_e	0.82465	Transport, extracellular
3AIBt	3aib_c -> 3aib_e	0.828332	Transport, extracellular
HEXDIACtd	hexdiac_c <=> hexdiac_e	0.830833	Transport, extracellular
HEXDIACATP	h2o_c + atp_c + hexdiac_c -> h_c + adp_c + pi_c + hexdiac_e	0.830833	Transport, extracellular
ASNPHECYSt	h_e + asnphecys_e <=> h_c + asnphecys_c	0.833333	Transport, extracellular
SERARGALAt	h_e + serargala_e <=> h_c + serargala_c	0.835498	Transport, extracellular
PROLEUARGt	h_e + proleuarg_e <=> h_c + proleuarg_c	0.837037	Transport, extracellular
r1527	h2o_c + atp_c + dca_c -> h_c + adp_c + pi_c + dca_e	0.837294	Transport, extracellular
3OHGLUTACOAT3t	akg_e + 3ohglutac_c <=> akg_c + 3ohglutac_e	0.837415	Transport, extracellular
3OHGLUTACte	3ohglutac_c -> 3ohglutac_e	0.837422	Transport, extracellular
ARGVALCYSt	h_e + argvalcys_e <=> h_c + argvalcys_c	0.846154	Transport, extracellular
PROTRPTHRt	h_e + protrpthr_e <=> h_c + protrpthr_c	0.847826	Transport, extracellular
GLNLYSTRPt	h_e + glnlystrp_e <=> h_c + glnlystrp_c	0.849206	Transport, extracellular
r2067	asn__L_c + citr__L_e -> asn__L_e + citr__L_c	0.85	Transport, extracellular
THRASNTYRt	h_e + thrasntyr_e <=> h_c + thrasntyr_c	0.85	Transport, extracellular
C14768ATP	h2o_c + atp_c + C14768_c -> h_c + adp_c + pi_c + C14768_e	0.850845	Transport, extracellular
C14768td	C14768_c <=> C14768_e	0.850845	Transport, extracellular
3DHCDCHOLt2	2 na1_e + 3dhcdchol_e -> 2 na1_c + 3dhcdchol_c	0.851873	Transport, extracellular
3DHCDCHOLt	hco3_c + 3dhcdchol_e <=> hco3_e + 3dhcdchol_c	0.851911	Transport, extracellular
HMR_0304	M02457_e -> M02457_c	0.854	Transport, extracellular
HMR_0307	h2o_c + atp_c + M02457_c -> h_c + adp_c + pi_c + M02457_e	0.854	Transport, extracellular
PHELYSPROt	h_e + phelyspro_e <=> h_c + phelyspro_c	0.854167	Transport, extracellular
PCHOLN2254_HSABCt	h2o_c + atp_c + pcholn2254_hs_c -> h_c + adp_c + pi_c + pcholn2254_hs_e	0.855711	Transport, extracellular
PCHOLN2254_HSt1e	pcholn2254_hs_e -> pcholn2254_hs_c	0.855711	Transport, extracellular
HMR_0415	h2o_c + atp_c + adrn_c -> h_c + adp_c + pi_c + adrn_e	0.857344	Transport, extracellular
PHEPROARGt	h_e + pheproarg_e <=> h_c + pheproarg_c	0.857651	Transport, extracellular
3MOXTYRt	3moxtyr_c <=> 3moxtyr_e	0.857852	Transport, extracellular
HMR_0191	M03051_e -> M03051_c	0.859697	Transport, extracellular
HMR_0194	h2o_c + atp_c + M03051_c -> h_c + adp_c + pi_c + M03051_e	0.859697	Transport, extracellular
Pe13_HSABCt	h2o_c + atp_c + pe13_hs_c -> h_c + adp_c + pi_c + pe13_hs_e	0.860759	Transport, extracellular
Pe13_HSt1e	pe13_hs_e -> pe13_hs_c	0.860759	Transport, extracellular
r2000	cys__L_c + lys__L_e -> cys__L_e + lys__L_c	0.860846	Transport, extracellular
r1017	h2o_x + atp_x + tchola_x -> h_x + adp_x + pi_x + tchola_e	0.862997	Transport, extracellular
AACTte	aact_e <=> aact_c	0.863806	Transport, extracellular
IND3ACt	ind3ac_c <=> ind3ac_e	0.871186	Transport, extracellular
r2046	his__L_e + phe__L_c -> his__L_c + phe__L_e	0.873957	Transport, extracellular
GLNHISLYSt	h_e + glnhislys_e <=> h_c + glnhislys_c	0.874126	Transport, extracellular
HISMETGLNt	h_e + hismetgln_e <=> h_c + hismetgln_c	0.875989	Transport, extracellular
r1516	h2o_c + atp_c + ocdcea_c -> h_c + adp_c + pi_c + ocdcea_e	0.876078	Transport, extracellular
CE7172ATP	h2o_c + atp_c + CE7172_c -> h_c + adp_c + pi_c + CE7172_e	0.877072	Transport, extracellular
CE7172UPKt	CE7172_e -> CE7172_c	0.877072	Transport, extracellular
GLNTYRLEUt	h_e + glntyrleu_e <=> h_c + glntyrleu_c	0.877358	Transport, extracellular
HMR_0215	h2o_c + atp_c + ptdca_c -> h_c + adp_c + pi_c + ptdca_e	0.878739	Transport, extracellular
GLUSIDEtg	h2o_g + atp_g + gluside_hs_e -> h_g + gluside_hs_g + pi_g + adp_g	0.879199	Transport, extracellular
r1993	ala__L_c + lys__L_e -> ala__L_e + lys__L_c	0.881923	Transport, extracellular
ADRNLtu	adrnl_e <=> adrnl_c	0.883786	Transport, extracellular
ADRNLPVESSEC_1	h2o_c + atp_c + adrnl_c -> h_c + adp_c + pi_c + adrnl_e	0.883786	Transport, extracellular
HISGLUGLNt	h_e + hisglugln_e <=> h_c + hisglugln_c	0.88412	Transport, extracellular
PIt	pi_c -> pi_e	0.885184	Transport, extracellular
PCHOLEIC_HSABCt	h2o_c + atp_c + pcholeic_hs_c -> h_c + adp_c + pi_c + pcholeic_hs_e	0.885591	Transport, extracellular
PCHOLEIC_HSt1e	pcholeic_hs_e -> pcholeic_hs_c	0.885591	Transport, extracellular
RIBFLVt3	h2o_c + atp_c + ribflv_e -> h_c + adp_c + pi_c + ribflv_c	0.886636	Transport, extracellular
CE1556td	CE1556_c <=> CE1556_e	0.896133	Transport, extracellular
TYRALAt	h_e + tyrala_e <=> h_c + tyrala_c	0.896203	Transport, extracellular
5CYSDOPAt	5cysdopa_c <=> 5cysdopa_e	0.897574	Transport, extracellular
7DHCHOLt2	2 na1_e + 7dhchol_e -> 2 na1_c + 7dhchol_c	0.899725	Transport, extracellular
7DHCHOLt	hco3_c + 7dhchol_e <=> hco3_e + 7dhchol_c	0.899772	Transport, extracellular
ALAARGGLYt	h_e + alaarggly_e <=> h_c + alaarggly_c	0.899833	Transport, extracellular
HYOCHOLt2	2 na1_e + hyochol_e -> 2 na1_c + hyochol_c	0.900852	Transport, extracellular
HYOCHOLt	hco3_c + hyochol_e <=> hco3_e + hyochol_c	0.900876	Transport, extracellular
HISGLNALAt	h_e + hisglnala_e <=> h_c + hisglnala_c	0.901024	Transport, extracellular
BTNTe	btn_c -> btn_e	0.902924	Transport, extracellular
ILEPROLYSt	h_e + ileprolys_e <=> h_c + ileprolys_c	0.905512	Transport, extracellular
GLUTCONte	glutcon_c -> glutcon_e	0.90873	Transport, extracellular
ALAASNLEUt	h_e + alaasnleu_e <=> h_c + alaasnleu_c	0.910986	Transport, extracellular
ARGPHEARGt	h_e + argphearg_e <=> h_c + argphearg_c	0.91195	Transport, extracellular
C14825ATP	h2o_c + atp_c + C14825_c -> h_c + adp_c + pi_c + C14825_e	0.912983	Transport, extracellular
C14825td	C14825_c <=> C14825_e	0.912983	Transport, extracellular
PCHOL2STE_HSABCt	h2o_c + atp_c + pchol2ste_hs_c -> h_c + adp_c + pi_c + pchol2ste_hs_e	0.913125	Transport, extracellular
PCHOL2STE_HSt1e	pchol2ste_hs_e -> pchol2ste_hs_c	0.913125	Transport, extracellular
PHEGLNPHEt	h_e + pheglnphe_e <=> h_c + pheglnphe_c	0.919598	Transport, extracellular
MERCPLACCYSt	mercplaccys_c -> mercplaccys_e	0.919729	Transport, extracellular
ASPPROLYSt	h_e + aspprolys_e <=> h_c + aspprolys_c	0.921769	Transport, extracellular
PCHOLN264_HSABCt	h2o_c + atp_c + pcholn24_hs_c -> h_c + adp_c + pi_c + pcholn24_hs_e	0.924392	Transport, extracellular
PCHOLN264_HSt1e	pcholn24_hs_e -> pcholn24_hs_c	0.924392	Transport, extracellular
ARGARGt	h_e + argarg_e <=> h_c + argarg_c	0.924528	Transport, extracellular
TETDECA511ACt	h2o_c + atp_c + tetdeca511ac_c -> h_c + adp_c + pi_c + tetdeca511ac_e	0.924548	Transport, extracellular
TETDECA511ACtd	tetdeca511ac_c <=> tetdeca511ac_e	0.924548	Transport, extracellular
PHEB0AT3tc	na1_e + cl_e + phe__L_e -> na1_c + cl_c + phe__L_c	0.926878	Transport, extracellular
r2035	asn__L_c + orn_e -> orn_c + asn__L_e	0.927721	Transport, extracellular
r1997	lys__L_e + trp__L_c -> lys__L_c + trp__L_e	0.929379	Transport, extracellular
XYLUDte	xylu__D_c <=> xylu__D_e	0.929648	Transport, extracellular
ASCBt5	2 na1_e + ascb__L_e -> 2 na1_c + ascb__L_c	0.931587	Transport, extracellular
TRPVALASPt	h_e + trpvalasp_e <=> h_c + trpvalasp_c	0.934183	Transport, extracellular
3MOXTYRESSte	2 h2o_c + 2 atp_c + 3 3moxtyr_c -> 2 h_c + 2 adp_c + 2 pi_c + 3 3moxtyr_e	0.939212	Transport, extracellular
LEUPROARGt	h_e + leuproarg_e <=> h_c + leuproarg_c	0.93985	Transport, extracellular
FUMtr	fum_e <=> fum_c	0.943946	Transport, extracellular
2MCITt	2mcit_c <=> 2mcit_e	0.947312	Transport, extracellular
HMR_0254	M00019_e -> M00019_c	0.949208	Transport, extracellular
G3PCt	g3pc_e <=> g3pc_c	0.949749	Transport, extracellular
HMR_0257	h2o_c + atp_c + M00019_c -> h_c + adp_c + pi_c + M00019_e	0.952274	Transport, extracellular
ARGALAPHEt	h_e + argalaphe_e <=> h_c + argalaphe_c	0.953237	Transport, extracellular
SERCYSARGt	h_e + sercysarg_e <=> h_c + sercysarg_c	0.954918	Transport, extracellular
TAURt	taur_c -> taur_e	0.959626	Transport, extracellular
TAUPAT1c	h_e + taur_e -> h_c + taur_c	0.959629	Transport, extracellular
ARGSERSERt	h_e + argserser_e <=> h_c + argserser_c	0.965368	Transport, extracellular
OAAt_1	h_c + oaa_c <=> h_e + oaa_e	0.967464	Transport, extracellular
2M3HVACte	2m3hvac_c -> 2m3hvac_e	0.969562	Transport, extracellular
CORE8t	core8_g -> core8_e	0.970252	Transport, extracellular
HMR_9662	core8_c <=> core8_e	0.970252	Transport, extracellular
ETHAMPtr	ethamp_e <=> ethamp_c	0.970274	Transport, extracellular
CE2512te	doco13ac_c <=> doco13ac_e	0.970328	Transport, extracellular
HMR_0321	h2o_c + atp_c + doco13ac_c -> h_c + adp_c + pi_c + doco13ac_e	0.970328	Transport, extracellular
r2014	arg__L_e + phe__L_c -> arg__L_c + phe__L_e	0.973061	Transport, extracellular
GLNHISHISt	h_e + glnhishis_e <=> h_c + glnhishis_c	0.974026	Transport, extracellular
TTDCAFATPc	atp_c + coa_c + ttdca_e -> amp_c + ppi_c + tdcoa_c	0.974086	Transport, extracellular
4HBZte	4hbz_c -> 4hbz_e	0.97417	Transport, extracellular
PEDH203_HSABCt	h2o_c + atp_c + pedh203_hs_c -> h_c + adp_c + pi_c + pedh203_hs_e	0.978072	Transport, extracellular
PEDH203_HSt1e	pedh203_hs_e -> pedh203_hs_c	0.978072	Transport, extracellular
HMR_0300	M01207_e -> M01207_c	0.982029	Transport, extracellular
HMR_0303	h2o_c + atp_c + M01207_c -> h_c + adp_c + pi_c + M01207_e	0.982029	Transport, extracellular
THRPHEARGt	h_e + thrphearg_e <=> h_c + thrphearg_c	0.982332	Transport, extracellular
SERLYSHISt	h_e + serlyshis_e <=> h_c + serlyshis_c	0.983471	Transport, extracellular
THRTHRARGt	h_e + thrthrarg_e <=> h_c + thrthrarg_c	0.984127	Transport, extracellular
HC00342te	3 na1_c + HC00342_c <=> 3 na1_e + HC00342_e	0.987895	Transport, extracellular
METASNTYRt	h_e + metasntyr_e <=> h_c + metasntyr_c	0.988148	Transport, extracellular
CE7083t	h2o_c + atp_c + CE7083_c -> h_c + adp_c + pi_c + CE7083_e	0.989071	Transport, extracellular
21HPRGNLONEt1	h2o_c + atp_c + 21hprgnlone_c -> h_c + adp_c + pi_c + 21hprgnlone_e	0.989238	Transport, extracellular
21HPRGNLONEt2	21hprgnlone_c <=> 21hprgnlone_e	0.989238	Transport, extracellular
7DHCHSTEROLt	h2o_c + atp_c + 7dhchsterol_c -> h_c + adp_c + pi_c + 7dhchsterol_e	0.990279	Transport, extracellular
7DHCHSTEROLtd	7dhchsterol_c <=> 7dhchsterol_e	0.990279	Transport, extracellular
LYSCYSHISt	h_e + lyscyshis_e <=> h_c + lyscyshis_c	0.993834	Transport, extracellular
2M3HBUte	2m3hbu_c -> 2m3hbu_e	0.996455	Transport, extracellular
ARACHt	arach_e <=> arach_c	0.997839	Transport, extracellular
PROVALGLNt	h_e + provalgln_e <=> h_c + provalgln_c	0.998282	Transport, extracellular
GLUGLUt	h_e + gluglu_e <=> h_c + gluglu_c	0.999698	Transport, extracellular
HPACtr	4hphac_c <=> 4hphac_e	0.999724	Transport, extracellular
GLYC3tr	glyc3p_e <=> glyc3p_c	0.999836	Transport, extracellular
PYDXtr	pydx_e <=> pydx_c	0.999944	Transport, extracellular
TYRCYSTHRt	h_e + tyrcysthr_e <=> h_c + tyrcysthr_c	1	Transport, extracellular
NACASPt	3 na1_c + Nacasp_c <=> 3 na1_e + Nacasp_e	1.00147	Transport, extracellular
PTDCAt	ptdca_e <=> ptdca_c	1.00201	Transport, extracellular
PROSTGE2t3	h2o_c + atp_c + prostge2_c -> h_c + adp_c + pi_c + prostge2_e	1.00341	Transport, extracellular
PHEPHEASNt	h_e + phepheasn_e <=> h_c + phepheasn_c	1.00344	Transport, extracellular
PROPHEt	h_e + prophe_e <=> h_c + prophe_c	1.00403	Transport, extracellular
GLNASNGLNt	h_e + glnasngln_e <=> h_c + glnasngln_c	1.0051	Transport, extracellular
4AABUTNt	4aabutn_e <=> 4aabutn_c	1.00522	Transport, extracellular
HMR_0388	M00260_e -> M00260_c	1.01603	Transport, extracellular
HMR_0391	h2o_c + atp_c + M00260_c -> h_c + adp_c + pi_c + M00260_e	1.01603	Transport, extracellular
TRPPROGLYt	h_e + trpprogly_e <=> h_c + trpprogly_c	1.01905	Transport, extracellular
MALt	mal__L_e <=> mal__L_c	1.02336	Transport, extracellular
ASPVALASNt	h_e + aspvalasn_e <=> h_c + aspvalasn_c	1.0257	Transport, extracellular
CAMPt	h2o_c + atp_c + camp_c -> h_c + adp_c + pi_c + camp_e	1.02663	Transport, extracellular
CORE7t	core7_g -> core7_e	1.02824	Transport, extracellular
HMR_9661	core7_c <=> core7_e	1.02824	Transport, extracellular
PHETYRt	h_e + phetyr_e <=> h_c + phetyr_c	1.02966	Transport, extracellular
ASPLYSHISt	h_e + asplyshis_e <=> h_c + asplyshis_c	1.0311	Transport, extracellular
HC02194te	h2o_c + atp_c + HC02194_c -> h_c + adp_c + pi_c + HC02194_e	1.03137	Transport, extracellular
HMR_9652	homoval_c -> homoval_e	1.03423	Transport, extracellular
HOMOVALte	homoval_c + akg_e <=> akg_c + homoval_e	1.03423	Transport, extracellular
LYSGLNPHEt	h_e + lysglnphe_e <=> h_c + lysglnphe_c	1.03689	Transport, extracellular
SPHGNSte	sphings_c <=> sphings_e	1.03755	Transport, extracellular
LYSGLUGLUt	h_e + lysgluglu_e <=> h_c + lysgluglu_c	1.04091	Transport, extracellular
r1519	h2o_c + atp_c + elaid_c -> h_c + adp_c + pi_c + elaid_e	1.04378	Transport, extracellular
GLCURtr	glcur_e <=> glcur_c	1.04412	Transport, extracellular
PROHISt	h_e + prohis_e <=> h_c + prohis_c	1.04483	Transport, extracellular
PPIOGLYte	ppiogly_c -> ppiogly_e	1.04786	Transport, extracellular
HMR_0326	M03045_e -> M03045_c	1.0505	Transport, extracellular
HMR_0329	h2o_c + atp_c + M03045_c -> h_c + adp_c + pi_c + M03045_e	1.0505	Transport, extracellular
METPHEARGt	h_e + metphearg_e <=> h_c + metphearg_c	1.05106	Transport, extracellular
2HYDOGte	2hydog_c -> 2hydog_e	1.05191	Transport, extracellular
2HYDOGOAT3t	akg_e + 2hydog_c <=> akg_c + 2hydog_e	1.05191	Transport, extracellular
NACVANALAte	nacvanala_c -> nacvanala_e	1.0537	Transport, extracellular
12HPETUPKt	12HPET_e -> 12HPET_c	1.05457	Transport, extracellular
12HPETATP	h2o_c + atp_c + 12HPET_c -> h_c + adp_c + pi_c + 12HPET_e	1.05457	Transport, extracellular
GLXt	glx_c -> glx_e	1.05637	Transport, extracellular
SERARGTRPt	h_e + serargtrp_e <=> h_c + serargtrp_c	1.05785	Transport, extracellular
ELAIDt	elaid_e <=> elaid_c	1.06274	Transport, extracellular
NWHARGtd	nwharg_c <=> nwharg_e	1.07054	Transport, extracellular
PROPROPROt	h_e + propropro_e <=> h_c + propropro_c	1.07367	Transport, extracellular
PSFLIP	h2o_c + atp_c + ps_hs_e -> h_c + adp_c + pi_c + ps_hs_c	1.07926	Transport, extracellular
CHOLESTle_1	h2o_e + xolest2_hs_e -> h_e + chsterol_e + Rtotal_e	1.07964	Transport, extracellular
HMR_0244	M01238_e -> M01238_c	1.08178	Transport, extracellular
ASNMETPROt	h_e + asnmetpro_e <=> h_c + asnmetpro_c	1.08612	Transport, extracellular
HMR_0247	h2o_c + atp_c + M01238_c -> h_c + adp_c + pi_c + M01238_e	1.08746	Transport, extracellular
CE2176t	leu__L_c + CE2176_e <=> leu__L_e + CE2176_c	1.09138	Transport, extracellular
ASPHISPROt	h_e + asphispro_e <=> h_c + asphispro_c	1.09783	Transport, extracellular
ASNASNARGt	h_e + asnasnarg_e <=> h_c + asnasnarg_c	1.10044	Transport, extracellular
URATEt	urate_c -> urate_e	1.10142	Transport, extracellular
VANILLACte	vanillac_c -> vanillac_e	1.10386	Transport, extracellular
CGMPt	h2o_c + atp_c + 35cgmp_c -> h_c + adp_c + pi_c + 35cgmp_e	1.10403	Transport, extracellular
CYTDt	cytd_e <=> cytd_c	1.10843	Transport, extracellular
DODECANACtd	dodecanac_c <=> dodecanac_e	1.10881	Transport, extracellular
DODECANACt	h2o_c + atp_c + dodecanac_c -> h_c + adp_c + pi_c + dodecanac_e	1.10881	Transport, extracellular
1MNCAMt	1mncam_e <=> 1mncam_c	1.11364	Transport, extracellular
PCHOLN1836_HSABCt	h2o_c + atp_c + pcholn1836_hs_c -> h_c + adp_c + pi_c + pcholn1836_hs_e	1.11574	Transport, extracellular
PCHOLN1836_HSt1e	pcholn1836_hs_e -> pcholn1836_hs_c	1.11574	Transport, extracellular
PCHOL2OLE_HSABCt	h2o_c + atp_c + pchol2ole_hs_c -> h_c + adp_c + pi_c + pchol2ole_hs_e	1.11648	Transport, extracellular
PCHOL2OLE_HSt1e	pchol2ole_hs_e -> pchol2ole_hs_c	1.11648	Transport, extracellular
CYSGLUTRPt	h_e + cysglutrp_e <=> h_c + cysglutrp_c	1.11719	Transport, extracellular
THRMETARGt	h_e + thrmetarg_e <=> h_c + thrmetarg_c	1.11765	Transport, extracellular
ICDCHOLt2	2 na1_e + icdchol_e -> 2 na1_c + icdchol_c	1.11881	Transport, extracellular
ICDCHOLt	hco3_c + icdchol_e <=> hco3_e + icdchol_c	1.11895	Transport, extracellular
HMR_9642	adprbp_c <=> adprbp_e	1.11982	Transport, extracellular
ARGSUCte	argsuc_c -> argsuc_e	1.12322	Transport, extracellular
HCYSte	hcys__L_e <=> hcys__L_c	1.12355	Transport, extracellular
1MNCAMti	h2o_c + 1mncam_c + atp_c -> h_c + 1mncam_e + adp_c + pi_c	1.12444	Transport, extracellular
METGLYARGt	h_e + metglyarg_e <=> h_c + metglyarg_c	1.12534	Transport, extracellular
PROGLULYSt	h_e + proglulys_e <=> h_c + proglulys_c	1.13167	Transport, extracellular
C14771ATP	h2o_c + atp_c + C14771_c -> h_c + adp_c + pi_c + C14771_e	1.13541	Transport, extracellular
C14771UPKt	C14771_e -> C14771_c	1.13541	Transport, extracellular
ACGLYte	acgly_c <=> acgly_e	1.13864	Transport, extracellular
CRNtHa	h_e + crn_c -> h_c + crn_e	1.14068	Transport, extracellular
PHYQt	h2o_c + atp_c + phllqne_e -> h_c + adp_c + pi_c + phllqne_c	1.14086	Transport, extracellular
VITKtl	phllqne_c -> phllqne_e	1.14086	Transport, extracellular
TRPGLNGLNt	h_e + trpglngln_e <=> h_c + trpglngln_c	1.14407	Transport, extracellular
PEOLE_HSABCt	h2o_c + atp_c + peole_hs_c -> h_c + adp_c + pi_c + peole_hs_e	1.14436	Transport, extracellular
PEOLE_HSt1e	peole_hs_e -> peole_hs_c	1.14436	Transport, extracellular
3MGLUTACte	3mglutac_c -> 3mglutac_e	1.14734	Transport, extracellular
PCHOLOLE_HSABCt	h2o_c + atp_c + pcholole_hs_c -> h_c + adp_c + pi_c + pcholole_hs_e	1.14807	Transport, extracellular
PCHOLOLE_HSt1e	pcholole_hs_e -> pcholole_hs_c	1.14807	Transport, extracellular
VALARGGLYt	h_e + valarggly_e <=> h_c + valarggly_c	1.14975	Transport, extracellular
LYSTRPARGt	h_e + lystrparg_e <=> h_c + lystrparg_c	1.15385	Transport, extracellular
ASPGLUTRPt	h_e + aspglutrp_e <=> h_c + aspglutrp_c	1.15504	Transport, extracellular
HMR_0270	M00115_e -> M00115_c	1.15578	Transport, extracellular
ASNTYRTHRt	h_e + asntyrthr_e <=> h_c + asntyrthr_c	1.15789	Transport, extracellular
HMR_0317	h2o_c + atp_c + docosac_c -> h_c + adp_c + pi_c + docosac_e	1.15844	Transport, extracellular
PAFABCt	h2o_c + atp_c + paf_hs_c -> h_c + adp_c + pi_c + paf_hs_e	1.16207	Transport, extracellular
HMR_0273	h2o_c + atp_c + M00115_c -> h_c + adp_c + pi_c + M00115_e	1.16226	Transport, extracellular
SO4t4_3	3 na1_e + so4_e -> 3 na1_c + so4_c	1.16345	Transport, extracellular
CYSSERMETt	h_e + cyssermet_e <=> h_c + cyssermet_c	1.16418	Transport, extracellular
CYSASPPHEt	h_e + cysaspphe_e <=> h_c + cysaspphe_c	1.16447	Transport, extracellular
UCHOLt2	2 na1_e + uchol_e -> 2 na1_c + uchol_c	1.16776	Transport, extracellular
UCHOLt	hco3_c + uchol_e <=> hco3_e + uchol_c	1.16778	Transport, extracellular
GLUILELYSt	h_e + gluilelys_e <=> h_c + gluilelys_c	1.16842	Transport, extracellular
STCRNtr	stcrn_e <=> stcrn_c	1.16862	Transport, extracellular
COPROSTt2	2 na1_e + coprost_e -> 2 na1_c + coprost_c	1.17069	Transport, extracellular
COPROSTt	hco3_c + coprost_e <=> hco3_e + coprost_c	1.17079	Transport, extracellular
STCRNte	na1_c + stcrn_c -> na1_e + stcrn_e	1.17127	Transport, extracellular
LEUTRPARGt	h_e + leutrparg_e <=> h_c + leutrparg_c	1.17391	Transport, extracellular
PROGLNPROt	h_e + proglnpro_e <=> h_c + proglnpro_c	1.17421	Transport, extracellular
FDPte	fdp_c <=> fdp_e	1.17436	Transport, extracellular
ASNTYRGLYt	h_e + asntyrgly_e <=> h_c + asntyrgly_c	1.18126	Transport, extracellular
HMR_9176	estriol_c <=> estriol_e	1.1816	Transport, extracellular
ESTRIOLATP	h2o_c + atp_c + estriol_c -> h_c + adp_c + pi_c + estriol_e	1.1816	Transport, extracellular
CE2537ABCt	h2o_c + atp_c + CE2537_e -> h_c + adp_c + pi_c + CE2537_c	1.18241	Transport, extracellular
CE2537ATP	h2o_c + atp_c + CE2537_c -> h_c + adp_c + pi_c + CE2537_e	1.18241	Transport, extracellular
PELINL_HSABCt	h2o_c + atp_c + pelinl_hs_c -> h_c + adp_c + pi_c + pelinl_hs_e	1.18516	Transport, extracellular
PELINL_HSt1e	pelinl_hs_e -> pelinl_hs_c	1.18516	Transport, extracellular
METHSUCCte	methsucc_c -> methsucc_e	1.18546	Transport, extracellular
TRPPROLEUt	h_e + trpproleu_e <=> h_c + trpproleu_c	1.18699	Transport, extracellular
HISGLUt	h_e + hisglu_e <=> h_c + hisglu_c	1.18894	Transport, extracellular
HMR_0278	M02613_e -> M02613_c	1.19555	Transport, extracellular
HMR_0281	h2o_c + atp_c + M02613_c -> h_c + adp_c + pi_c + M02613_e	1.19555	Transport, extracellular
HMR_0232	M01197_e -> M01197_c	1.19606	Transport, extracellular
PTPATe	h_e + atp_e + pan4p_e -> ppi_e + dpcoa_e	1.19705	Transport, extracellular
PHEASPt	h_e + pheasp_e <=> h_c + pheasp_c	1.20725	Transport, extracellular
HMR_0235	h2o_c + atp_c + M01197_c -> h_c + adp_c + pi_c + M01197_e	1.20821	Transport, extracellular
4HPRO_LTte	4hpro_LT_e <=> 4hpro_LT_m	1.20971	Transport, extracellular
THRILEARGt	h_e + thrilearg_e <=> h_c + thrilearg_c	1.21525	Transport, extracellular
TRPGLULEUt	h_e + trpgluleu_e <=> h_c + trpgluleu_c	1.21667	Transport, extracellular
GLUTHRLYSt	h_e + gluthrlys_e <=> h_c + gluthrlys_c	1.21782	Transport, extracellular
THRGLNTYRt	h_e + thrglntyr_e <=> h_c + thrglntyr_c	1.21849	Transport, extracellular
r1162	h2o_c + atp_c + so4_c -> h_c + adp_c + pi_c + so4_e	1.2187	Transport, extracellular
PE203_HSABCt	h2o_c + atp_c + pe203_hs_c -> h_c + adp_c + pi_c + pe203_hs_e	1.22154	Transport, extracellular
PE203_HSt1e	pe203_hs_e -> pe203_hs_c	1.22154	Transport, extracellular
ARGARGLYSt	h_e + argarglys_e <=> h_c + argarglys_c	1.22321	Transport, extracellular
HMR_0436	M00265_e -> M00265_c	1.22412	Transport, extracellular
HMR_0439	h2o_c + atp_c + M00265_c -> h_c + adp_c + pi_c + M00265_e	1.22412	Transport, extracellular
LTHSTRLt	lthstrl_c <=> lthstrl_e	1.22647	Transport, extracellular
LTHSTRLABCt	h2o_c + atp_c + lthstrl_c -> h_c + adp_c + pi_c + lthstrl_e	1.22647	Transport, extracellular
CE7082ATP	h2o_c + atp_c + CE7082_c -> h_c + adp_c + pi_c + CE7082_e	1.22748	Transport, extracellular
C02712te	na1_c + C02712_c <=> na1_e + C02712_e	1.23529	Transport, extracellular
TRPGLUGLYt	h_e + trpglugly_e <=> h_c + trpglugly_c	1.23636	Transport, extracellular
CE7082UPKt	CE7082_e -> CE7082_c	1.23841	Transport, extracellular
C04717ATP	h2o_c + atp_c + C04717_c -> h_c + adp_c + pi_c + C04717_e	1.24073	Transport, extracellular
C04717td	C04717_c <=> C04717_e	1.24073	Transport, extracellular
HMR_0261	h2o_c + atp_c + vacc_c -> h_c + adp_c + pi_c + vacc_e	1.24196	Transport, extracellular
PE161_HSABCt	h2o_c + atp_c + pe161_hs_c -> h_c + adp_c + pi_c + pe161_hs_e	1.24606	Transport, extracellular
PE161_HSt1e	pe161_hs_e -> pe161_hs_c	1.24606	Transport, extracellular
ASPASNGLUt	h_e + aspasnglu_e <=> h_c + aspasnglu_c	1.24938	Transport, extracellular
DOPA4SFt	dopa4sf_c -> dopa4sf_e	1.25405	Transport, extracellular
TETTET6t	tettet6_e <=> tettet6_c	1.25594	Transport, extracellular
HMR_0419	h2o_c + atp_c + tettet6_c -> h_c + adp_c + pi_c + tettet6_e	1.25594	Transport, extracellular
HMR_0167	caproic_e <=> caproic_c	1.2597	Transport, extracellular
GLUMETHISt	h_e + glumethis_e <=> h_c + glumethis_c	1.26	Transport, extracellular
PROARGASPt	h_e + proargasp_e <=> h_c + proargasp_c	1.26738	Transport, extracellular
TRPARGALAt	h_e + trpargala_e <=> h_c + trpargala_c	1.27338	Transport, extracellular
12DHCHOLabc	h2o_c + atp_c + 12dhchol_c -> h_c + adp_c + pi_c + 12dhchol_e	1.27361	Transport, extracellular
DCMPtr	dcmp_e <=> dcmp_c	1.27397	Transport, extracellular
TRPTHRGLUt	h_e + trpthrglu_e <=> h_c + trpthrglu_c	1.27551	Transport, extracellular
HMR_0344	M03153_e -> M03153_c	1.27663	Transport, extracellular
HMR_0347	h2o_c + atp_c + M03153_c -> h_c + adp_c + pi_c + M03153_e	1.27663	Transport, extracellular
ARGTYRVALt	h_e + argtyrval_e <=> h_c + argtyrval_c	1.27679	Transport, extracellular
HMR_9187	M01966_c <=> M01966_e	1.28324	Transport, extracellular
C14770UPKt	C14770_e -> C14770_c	1.28422	Transport, extracellular
C14770ATP	h2o_c + atp_c + C14770_c -> h_c + adp_c + pi_c + C14770_e	1.28422	Transport, extracellular
r1514	h2o_c + atp_c + arachd_c -> h_c + adp_c + pi_c + arachd_e	1.28953	Transport, extracellular
r2002	lys__L_e + pro__L_c -> lys__L_c + pro__L_e	1.29709	Transport, extracellular
CE7081tm	h2o_c + atp_c + CE7081_c -> h_c + adp_c + pi_c + CE7081_e	1.2973	Transport, extracellular
3DHCHOLabc	h2o_c + atp_c + 3dhchol_c -> h_c + adp_c + pi_c + 3dhchol_e	1.2978	Transport, extracellular
VACCt	vacc_e <=> vacc_c	1.30765	Transport, extracellular
DOPASFt	dopasf_c -> dopasf_e	1.31522	Transport, extracellular
5HPETATP	h2o_c + atp_c + 5HPET_c -> h_c + adp_c + pi_c + 5HPET_e	1.31566	Transport, extracellular
5HPETtd	5HPET_c <=> 5HPET_e	1.31566	Transport, extracellular
UDCHOLt2	2 na1_e + HC02194_e -> 2 na1_c + HC02194_c	1.32554	Transport, extracellular
UDCHOLt	hco3_c + HC02194_e <=> hco3_e + HC02194_c	1.32582	Transport, extracellular
PHESERTRPt	h_e + phesertrp_e <=> h_c + phesertrp_c	1.32773	Transport, extracellular
TYRTYRt	h_e + tyrtyr_e <=> h_c + tyrtyr_c	1.33333	Transport, extracellular
PCHOLHEP_HSABCt	h2o_c + atp_c + pcholhep_hs_c -> h_c + adp_c + pi_c + pcholhep_hs_e	1.35496	Transport, extracellular
PCHOLHEP_HSt1e	pcholhep_hs_e -> pcholhep_hs_c	1.35496	Transport, extracellular
HMR_0432	M00021_e -> M00021_c	1.36227	Transport, extracellular
HMR_0435	h2o_c + atp_c + M00021_c -> h_c + adp_c + pi_c + M00021_e	1.36227	Transport, extracellular
NRPPHRtu	nrpphr_e <=> nrpphr_c	1.36732	Transport, extracellular
NRPPHRVESSEC_1	h2o_c + atp_c + nrpphr_c -> h_c + adp_c + pi_c + nrpphr_e	1.36732	Transport, extracellular
r2061	trp__L_c + citr__L_e -> citr__L_c + trp__L_e	1.36986	Transport, extracellular
PCHOLN224_HSABCt	h2o_c + atp_c + pcholn224_hs_c -> h_c + adp_c + pi_c + pcholn224_hs_e	1.37291	Transport, extracellular
PCHOLN224_HSt1e	pcholn224_hs_e -> pcholn224_hs_c	1.37291	Transport, extracellular
4GLU56DIHDINDt	h2o_c + atp_c + 4glu56dihdind_c -> h_c + adp_c + pi_c + 4glu56dihdind_e	1.37963	Transport, extracellular
GLYC2Pte	2 h_c + glyc2p_c <=> 2 h_e + glyc2p_e	1.3823	Transport, extracellular
PEFLIP	h2o_c + atp_c + pe_hs_e -> h_c + adp_c + pi_c + pe_hs_c	1.39186	Transport, extracellular
GTHOXti2	h2o_c + atp_c + gthox_c -> h_c + adp_c + pi_c + gthox_e	1.39726	Transport, extracellular
ACLEUte	acleu__L_c <=> acleu__L_e	1.39752	Transport, extracellular
PAFt	paf_hs_e -> paf_hs_c	1.41467	Transport, extracellular
NORMETEt	normete__L_e <=> normete__L_c	1.41483	Transport, extracellular
HMR_0428	M00008_e -> M00008_c	1.41502	Transport, extracellular
HMR_0431	h2o_c + atp_c + M00008_c -> h_c + adp_c + pi_c + M00008_e	1.41502	Transport, extracellular
NORMETEVESSte	2 h2o_c + 2 atp_c + 3 normete__L_c -> 2 h_c + 2 adp_c + 2 pi_c + 3 normete__L_e	1.4152	Transport, extracellular
RTOTAL2FATPc	atp_c + coa_c + Rtotal2_e -> amp_c + ppi_c + Rtotal2coa_c	1.41616	Transport, extracellular
5OHHEXAte	5ohhexa_c -> 5ohhexa_e	1.42029	Transport, extracellular
3H3MGLTte	3h3mglt_c -> 3h3mglt_e	1.42539	Transport, extracellular
TYRLEUARGt	h_e + tyrleuarg_e <=> h_c + tyrleuarg_c	1.42708	Transport, extracellular
r2065	leu__L_c + citr__L_e -> citr__L_c + leu__L_e	1.4375	Transport, extracellular
HMR_0239	h2o_c + atp_c + hpdca_c -> h_c + adp_c + pi_c + hpdca_e	1.43777	Transport, extracellular
PSHSABCtc	h2o_c + atp_c + ps_hs_c -> h_c + adp_c + pi_c + ps_hs_e	1.43898	Transport, extracellular
DRIBt	drib_e <=> drib_c	1.44073	Transport, extracellular
VALSERARGt	h_e + valserarg_e <=> h_c + valserarg_c	1.44828	Transport, extracellular
ESTRONESt	hco3_c + estrones_e <=> hco3_e + estrones_c	1.45763	Transport, extracellular
HMR_9624	akg_c + estrones_e -> akg_e + estrones_c	1.45763	Transport, extracellular
PCHOLN203_HSABCt	h2o_c + atp_c + pcholn203_hs_c -> h_c + adp_c + pi_c + pcholn203_hs_e	1.46767	Transport, extracellular
PCHOLN203_HSt1e	pcholn203_hs_e -> pcholn203_hs_c	1.46767	Transport, extracellular
THRSERARGt	h_e + thrserarg_e <=> h_c + thrserarg_c	1.47674	Transport, extracellular
PROCYSt	h_e + procys_e <=> h_c + procys_c	1.47727	Transport, extracellular
XYLULte	xylu__L_c <=> xylu__L_e	1.48404	Transport, extracellular
C04805ATP	h2o_c + atp_c + C04805_c -> h_c + adp_c + pi_c + C04805_e	1.48844	Transport, extracellular
C04805td	C04805_c <=> C04805_e	1.48844	Transport, extracellular
PCHOLDOC_HSABCt	h2o_c + atp_c + pcholdoc_hs_c -> h_c + adp_c + pi_c + pcholdoc_hs_e	1.49153	Transport, extracellular
PCHOLDOC_HSt1e	pcholdoc_hs_e -> pcholdoc_hs_c	1.49153	Transport, extracellular
SPHINGStg	sphings_c <=> sphings_g	0.756032	Transport, golgi apparatus
CHSTEROLtg	h2o_c + atp_c + chsterol_g -> h_c + adp_c + pi_c + chsterol_c	0.770833	Transport, golgi apparatus
HMR_1916	chsterol_c <=> chsterol_g	0.770833	Transport, golgi apparatus
HMR_9671	core8_g <=> core8_c	0.970252	Transport, golgi apparatus
HMR_9670	core7_g <=> core7_c	1.02824	Transport, golgi apparatus
CERT1gt	crm_hs_c <=> crm_hs_g	1.10564	Transport, golgi apparatus
DAG_HStg	dag_hs_g -> dag_hs_c	1.15674	Transport, golgi apparatus
PCHOL_HStg	pchol_hs_c <=> pchol_hs_g	1.15674	Transport, golgi apparatus
SPHMYLNtg	sphmyln_hs_c <=> sphmyln_hs_g	1.15674	Transport, golgi apparatus
COAtl	coa_c <=> coa_l	0.776488	Transport, lysosomal
DPCOAtl	dpcoa_l <=> dpcoa_c	0.776488	Transport, lysosomal
r1150	pi_l -> pi_c	0.776488	Transport, lysosomal
GLCtly	glc__D_l -> glc__D_c	0.794444	Transport, lysosomal
Rtotaltl	Rtotal_c <=> Rtotal_l	0.902197	Transport, lysosomal
r1304	hdcea_c -> hdcea_l	0.906279	Transport, lysosomal
ACGAMtly	acgam_l -> acgam_c	1.22925	Transport, lysosomal
DIGALSIDEtl	digalside_hs_c <=> digalside_hs_l	1.24127	Transport, lysosomal
HMR_7198	Ser_Gly_Ala_X_Gly_l <=> Ser_Gly_Ala_X_Gly_r	1.24554	Transport, lysosomal
HMR_2659	crn_m + M00020_m <=> coa_m + odecrn_m	0.732558	Transport, mitochondrial
DNDPt6m	datp_c + dgdp_m -> dgdp_c + datp_m	0.744539	Transport, mitochondrial
HMR_8505	lald__L_c <=> lald__L_m	0.764912	Transport, mitochondrial
SACCRP_Lte	saccrp__L_c <=> saccrp__L_m	0.776923	Transport, mitochondrial
DNDPt60m	dgtp_c + dudp_m -> dgtp_m + dudp_c	0.794712	Transport, mitochondrial
SUCSALtm	sucsal_m <=> sucsal_c	0.804786	Transport, mitochondrial
ILEtmi	ile__L_m <=> ile__L_c	0.811245	Transport, mitochondrial
ACILEtm	acile__L_m <=> acile__L_c	0.811245	Transport, mitochondrial
PSFLIPm	h2o_c + atp_c + ps_hs_c -> h_c + adp_c + pi_c + ps_hs_m	0.81493	Transport, mitochondrial
DNDPt17m	dcdp_m + dudp_c -> dcdp_c + dudp_m	0.834988	Transport, mitochondrial
DCTPtm_cho	dctp_c -> dctp_m	0.850746	Transport, mitochondrial
DNDPt11m	dadp_c + dgdp_m -> dgdp_c + dadp_m	0.860009	Transport, mitochondrial
AACTtm	aact_m -> aact_c	0.863806	Transport, mitochondrial
HMR_3864	h_c + glu__L_c + 3sala_m -> h_m + glu__L_m + 3sala_c	0.880897	Transport, mitochondrial
3SALAASPm	3sala_m + asp__L_c <=> 3sala_c + asp__L_m	0.882606	Transport, mitochondrial
DNDPt16m	dadp_m + dudp_c -> dadp_c + dudp_m	0.883271	Transport, mitochondrial
DNDPt38m	dudp_m + dutp_c -> dudp_c + dutp_m	0.884102	Transport, mitochondrial
r2382	h_c + cit_c + succ_m -> h_m + cit_m + succ_c	0.887014	Transport, mitochondrial
3OHGLUTACtm	3ohglutac_m -> 3ohglutac_c	0.887246	Transport, mitochondrial
DNDPt4m	datp_c + dudp_m -> datp_m + dudp_c	0.887963	Transport, mitochondrial
DNDPt42m	adp_m + dutp_c -> adp_c + dutp_m	0.88993	Transport, mitochondrial
ASPGLUm	h_c + glu__L_c + asp__L_m -> h_m + glu__L_m + asp__L_c	0.890539	Transport, mitochondrial
DNDPt20m	atp_m + dtdp_c -> atp_c + dtdp_m	0.891404	Transport, mitochondrial
GLUTCONtm	glutcon_m -> glutcon_c	0.90873	Transport, mitochondrial
THYMDtm	thymd_c <=> thymd_m	0.90957	Transport, mitochondrial
r2385	h_c + akg_m + icit_c -> h_m + akg_c + icit_m	0.914396	Transport, mitochondrial
DNDPt12m	adp_m + dadp_c -> adp_c + dadp_m	0.917995	Transport, mitochondrial
r1020	xol7ah3_m <=> xol7ah3_c	0.931936	Transport, mitochondrial
4HBZtm	4hbz_c <=> 4hbz_m	0.934146	Transport, mitochondrial
HMR_2668	crn_m + M00127_m <=> coa_m + elaidcrn_m	0.943757	Transport, mitochondrial
r2394	pep_c + HC00342_m -> pep_m + HC00342_c	0.947071	Transport, mitochondrial
DGTPtm_cho	dgtp_c -> dgtp_m	0.947753	Transport, mitochondrial
PROtm	pro__L_c -> pro__L_m	0.949299	Transport, mitochondrial
DNDPt59m	dgtp_c + dadp_m -> dadp_c + dgtp_m	0.950052	Transport, mitochondrial
PHEt2m	h_m + phe__L_m -> h_c + phe__L_c	0.953869	Transport, mitochondrial
r1456	h_c + phe__L_m -> h_m + phe__L_c	0.953869	Transport, mitochondrial
2M3OVACtm	2m3ovac_m -> 2m3ovac_c	0.969562	Transport, mitochondrial
GLYCLTtm	glyclt_c <=> glyclt_m	0.971212	Transport, mitochondrial
r2514m	crn_m + hdcea_c <=> crn_c + hdcea_m	0.979873	Transport, mitochondrial
GLU5SAtmc	glu5sa_m <=> glu5sa_c	0.982502	Transport, mitochondrial
2M3HBUtm	2m3hbu_m -> 2m3hbu_c	0.996455	Transport, mitochondrial
r2425	adp_m + dgdp_c -> adp_c + dgdp_m	1.02519	Transport, mitochondrial
T4HCINNMtm	T4hcinnm_m <=> T4hcinnm_c	1.03358	Transport, mitochondrial
DTTPtm_cho	dttp_c -> dttp_m	1.03704	Transport, mitochondrial
DNDPt55m	adp_m + dctp_c -> adp_c + dctp_m	1.04651	Transport, mitochondrial
PPIOGLYtm	ppiogly_m -> ppiogly_c	1.04786	Transport, mitochondrial
r1078	tyr__L_c -> tyr__L_m	1.04992	Transport, mitochondrial
CE2176tm	CE2176_c -> CE2176_m	1.0537	Transport, mitochondrial
NACVANALAtm	nacvanala_m -> nacvanala_c	1.0537	Transport, mitochondrial
r2390	h_c + succ_m + HC00342_c -> h_m + succ_c + HC00342_m	1.07701	Transport, mitochondrial
DGSNtm	dgsn_c <=> dgsn_m	1.08404	Transport, mitochondrial
NACASPtm	Nacasp_m -> Nacasp_c	1.08764	Transport, mitochondrial
DNDPt1m	adp_m + datp_c -> adp_c + datp_m	1.1129	Transport, mitochondrial
ACGLYtc	acgly_m <=> acgly_c	1.13864	Transport, mitochondrial
BTNt2m	h_c + btn_c <=> h_m + btn_m	1.15789	Transport, mitochondrial
GLNtm_1	h_c + gln__L_c -> h_m + gln__L_m	1.19455	Transport, mitochondrial
r0973	ptth_m <=> ptth_c	1.20153	Transport, mitochondrial
ID3ACALDtm	id3acald_c <=> id3acald_m	1.2193	Transport, mitochondrial
IND3ACtm	ind3ac_c <=> ind3ac_m	1.2193	Transport, mitochondrial
HMR_4957	cit_m -> cit_c	1.24645	Transport, mitochondrial
DNDPt54m	dctp_c + dadp_m -> dadp_c + dctp_m	1.26471	Transport, mitochondrial
DNDPt23m	dgdp_m + dtdp_c -> dgdp_c + dtdp_m	1.26534	Transport, mitochondrial
r1435	ser__L_c -> ser__L_m	1.26547	Transport, mitochondrial
DNDPt63m	dgtp_c + dcdp_m -> dcdp_c + dgtp_m	1.27661	Transport, mitochondrial
LEUt5m	leu__L_c <=> leu__L_m	1.39752	Transport, mitochondrial
ACLEUtm	acleu__L_m <=> acleu__L_c	1.39752	Transport, mitochondrial
r1155	h_c + 2obut_c -> h_m + 2obut_m	1.39979	Transport, mitochondrial
r1454	h_c + 2obut_m -> h_m + 2obut_c	1.39979	Transport, mitochondrial
HXAt1	hxa_m <=> hxa_c	1.41935	Transport, mitochondrial
r2392	h_c + HC00342_c + oxa_m -> h_m + oxa_c + HC00342_m	1.46074	Transport, mitochondrial
DATPtn	datp_c <=> datp_n	0.798077	Transport, nuclear
CERT1tn	crm_hs_c <=> crm_hs_n	0.799677	Transport, nuclear
GALSIDEtn	galside_hs_c <=> galside_hs_n	0.799677	Transport, nuclear
UDPGALt2n	udpgal_c -> udpgal_n	0.799677	Transport, nuclear
UTPtn	utp_c <=> utp_n	0.799677	Transport, nuclear
PPMI12346Ptn	ppmi12346p_c <=> ppmi12346p_n	0.862301	Transport, nuclear
MINOHPtn	minohp_c <=> minohp_n	0.862301	Transport, nuclear
NMNtn	nmn_c <=> nmn_n	0.918902	Transport, nuclear
NICRNTtn	nicrnt_c <=> nicrnt_n	0.945913	Transport, nuclear
4ABUTtcn	4abut_c -> 4abut_n	1.08634	Transport, nuclear
STRDNCCOAtxc	h2o_c + atp_c + strdnccoa_c -> h_c + adp_c + pi_c + strdnccoa_x	0.704545	Transport, peroxisomal
HXANtx	hxan_c -> hxan_x	0.742394	Transport, peroxisomal
NADPtxu	nadp_x -> nadp_c	0.757088	Transport, peroxisomal
NADPHtxu	nadph_c -> nadph_x	0.757088	Transport, peroxisomal
r2501	h2o_c + atp_c + cholcoa_c -> h_c + adp_c + pi_c + cholcoa_x	0.758932	Transport, peroxisomal
r0990	cholcoa_x <=> cholcoa_c	0.758932	Transport, peroxisomal
r2503	h2o_c + atp_c + arachdcoa_c -> h_c + adp_c + pi_c + arachdcoa_x	0.802344	Transport, peroxisomal
r2517	h2o_c + atp_c + thcholstoic_c -> h_c + adp_c + pi_c + thcholstoic_x	0.857982	Transport, peroxisomal
r2518	h2o_c + atp_c + dhcholestanate_c -> h_c + adp_c + pi_c + dhcholestanate_x	0.931936	Transport, peroxisomal
DHCHOLESTANATEtm	dhcholestanate_m <=> dhcholestanate_x	0.931936	Transport, peroxisomal
r2498	h2o_c + atp_c + hdca_c -> h_c + adp_c + pi_c + hdca_x	0.932	Transport, peroxisomal
r2499	h2o_c + atp_c + ppcoa_c -> h_c + adp_c + pi_c + ppcoa_x	0.938869	Transport, peroxisomal
HMR_1701	dhcholestancoa_c <=> dhcholestancoa_x	0.972689	Transport, peroxisomal
r1019	dcholcoa_x <=> dcholcoa_c	0.972689	Transport, peroxisomal
r1292	ppcoa_c <=> ppcoa_x	0.976451	Transport, peroxisomal
r2497	h2o_c + atp_c + arachd_c -> h_c + adp_c + pi_c + arachd_x	0.989901	Transport, peroxisomal
SUCCtp	succ_c <=> succ_x	1.11487	Transport, peroxisomal
FA160COAabcp_1	h2o_c + atp_c + pmtcoa_c -> h_c + adp_c + pi_c + pmtcoa_x	1.26933	Transport, peroxisomal
LPS2	h2o_c + dag_hs_c -> h_c + Rtotal_c + mag_hs_c	1.10347	Triacylglycerol synthesis
PPAP	h2o_c + pa_hs_c -> pi_c + dag_hs_c	1.13521	Triacylglycerol synthesis
MOGAT	Rtotalcoa_c + mag_hs_c -> coa_c + dag_hs_c	1.30819	Triacylglycerol synthesis
KYN3OX	o2_c + h_c + nadph_c + Lkynr_c -> h2o_c + nadp_c + hLkynr_c	0.81791	Tryptophan metabolism
3HKYNAKGAT	akg_c + hLkynr_c -> glu__L_c + 42A3HP24DB_c	0.895475	Tryptophan metabolism
r0647	42A3HP24DB_c <=> h2o_c + C02470_c	0.895475	Tryptophan metabolism
RE2349C	akg_c + hLkynr_c <=> h2o_c + glu__L_c + C02470_c	0.895486	Tryptophan metabolism
ALDD20xm	h2o_m + nad_m + id3acald_m -> 2 h_m + nadh_m + ind3ac_m	1.2193	Tryptophan metabolism
DOPAOQNOX	h2o2_c + CE5276_c -> h2o_c + 6hddopaqn_c	0.764526	Tyrosine metabolism
RE3095C	h2o2_c + dopa_c -> 2 h2o_c + CE5276_c	0.783019	Tyrosine metabolism
RE1915C	cys__L_c + dopaqn_c <=> CE1261_c	0.841071	Tyrosine metabolism
DOPAOQCYS	cys__L_c + CE5276_c -> 5cysdopa_c	0.957806	Tyrosine metabolism
LACROX	o2_c + CE5665_c -> h2o2_c + 23dh1i56dio_c	0.967508	Tyrosine metabolism
NACVANALAm	accoa_m + CE2176_m -> h_m + coa_m + nacvanala_m	1.0537	Tyrosine metabolism
TYRTAim	34hpp_m + glu__L_m <=> akg_m + tyr__L_m	1.06432	Tyrosine metabolism
DOPAMT	amet_c + dopa_c -> h_c + ahcys_c + 3moxtyr_c	1.08166	Tyrosine metabolism
VANILLACc	h_c + nadh_c + vanilpyr_c <=> nad_c + vanillac_c	1.10386	Tyrosine metabolism
VANILPYRc	akg_c + CE2176_c <=> glu__L_c + vanilpyr_c	1.10386	Tyrosine metabolism
RE1923C	amet_c + C09642_c -> h_c + ahcys_c + CE4890_c	1.11081	Tyrosine metabolism
34HPPOR	o2_c + 34hpp_c -> co2_c + hgentis_c	1.12756	Tyrosine metabolism
RE1918C	dopa_c + acald_c <=> h2o_c + C09642_c	1.14425	Tyrosine metabolism
DACGST	gthrd_c + 23dh1i56dio_c <=> 4glu56dihdind_c	1.18696	Tyrosine metabolism
DOPASULT4	paps_c + dopa_c -> h_c + pap_c + dopa4sf_c	1.25405	Tyrosine metabolism
DOPASULT	paps_c + dopa_c -> h_c + pap_c + dopasf_c	1.31522	Tyrosine metabolism
4HBZFm	h2o_m + 4hbzcoa_m -> h_m + coa_m + 4hbz_m	0.934146	Ubiquinone synthesis
4HBZCOAFm	h2o_m + nad_m + coa_m + coucoa_m -> h_m + nadh_m + 4hbzcoa_m + accoa_m	0.934146	Ubiquinone synthesis
COUCOAFm	coa_m + atp_m + T4hcinnm_m -> coucoa_m + amp_m + ppi_m	0.934146	Ubiquinone synthesis
T4HCINNMFM	34hpl_m -> h2o_m + T4hcinnm_m	0.97417	Ubiquinone synthesis
34HPLFM	h_m + nadh_m + 34hpp_m -> nad_m + 34hpl_m	1.06432	Ubiquinone synthesis
RE2644C	h2o_c + CE1556_c <=> ac_c + asn__L_c	0.896133	Urea cycle
G5SADs	glu5sa_c -> h2o_c + h_c + 1pyr5c_c	0.982502	Urea cycle
ACILEm	accoa_m + ile__L_m -> h_m + coa_m + acile__L_m	0.811245	Valine, leucine, and isoleucine metabolism
MMCDm	h_m + mmcoa__S_m -> co2_m + ppcoa_m	0.952331	Valine, leucine, and isoleucine metabolism
2M3HBUc	h2o_m + 3hmbcoa_m -> h_m + coa_m + 2m3hbu_m	0.996455	Valine, leucine, and isoleucine metabolism
MMSAD1m	nad_m + coa_m + 2mop_m -> nadh_m + co2_m + ppcoa_m	1.00198	Valine, leucine, and isoleucine metabolism
ACLEUm	accoa_m + leu__L_m -> h_m + coa_m + acleu__L_m	1.39752	Valine, leucine, and isoleucine metabolism
3H3MGLTc	h2o_c + hmgcoa_c -> h_c + coa_c + 3h3mglt_c	1.42539	Valine, leucine, and isoleucine metabolism
OCOAT1m	acac_m + succoa_m -> aacoa_m + succ_m	1.47712	Valine, leucine, and isoleucine metabolism
LRAT2	pchol_hs_c + retinol_9_cis_c -> lpchol_hs_c + 9_cis_retfa_c	0.802632	Vitamin A metabolism
RETH1	h2o_c + 9_cis_retfa_c -> h_c + Rtotal2_c + retinol_9_cis_c	0.802632	Vitamin A metabolism
LRAT1	pchol_hs_c + retinol_cis_11_c -> lpchol_hs_c + 11_cis_retfa_c	1.42678	Vitamin A metabolism
RETH2	h2o_c + 11_cis_retfa_c -> h_c + Rtotal2_c + retinol_cis_11_c	1.42678	Vitamin A metabolism
NMNHYD	h2o_c + nmn_c -> pi_c + rnam_c	0.813984	Vitamin B2 metabolism
FADRx	h_c + nadh_c + fad_c -> nad_c + fadh2_c	0.828103	Vitamin B2 metabolism
FADDP	h2o_c + fad_c -> 2 h_c + fmn_c + amp_c	1.15393	Vitamin B2 metabolism
GLACO	2 h2o_c + nad_c + glac_c -> 3 h_c + nadh_c + glcr_c	0.778	Vitamin C metabolism
sink_34hpp	34hpp_c ->	0.769784	#N/A
sink_3aib_m	3aib_m ->	0.93241	#N/A
sink_acnam_c	acnam_c ->	0.995455	#N/A
sink_4hphac_c	4hphac_c ->	0.999724	#N/A
sink_glx_c	glx_c ->	1.05837	#N/A

## Sheet: Supp_table_3
Metabolite	Connectivity
10fthf_c	0
10fthf_m	0
13dampp_c	0
h2o_c	23
o2_c	8
h2o2_c	0
nh4_c	0
h2o_m	1
o2_m	0
h_m	2
nadph_m	0
nadp_m	0
h_c	19
1mncam_c	0
1mncam_e	0
atp_c	13
adp_c	12
pi_c	14
h_x	2
1pipdn2c_x	0
nadh_x	1
Lpipecol_x	0
nad_x	1
pyr_c	0
nadph_c	1
nadp_c	1
paps_c	0
Lcyst_c	0
pap_c	0
L2aadp_c	0
L2aadp_m	0
akg_m	0
akg_c	1
2dr1p_c	0
drib_c	0
nadh_c	0
nad_c	0
2hb_c	0
2obut_c	0
h_e	1
2hb_e	0
hco3_e	0
hco3_c	0
na1_e	0
na1_c	0
2mcit_c	0
2mcit_e	0
nadh_m	1
nad_m	1
2oxoadp_m	0
coa_m	1
co2_m	0
glutcoa_m	0
2oxoadp_c	0
amet_c	0
ahcys_c	0
homoval_c	0
34dhphe_c	4
34dhpac_c	0
34hpp_m	0
34hpl_m	0
co2_c	1
34hpp_c	0
hgentis_c	0
35cgmp_c	0
35cgmp_n	0
3aib_m	0
2mop_m	0
glu__L_m	0
3aib_c	0
sphgn_c	0
b2coa_m	0
3hbcoa__R_m	0
3hmp_m	0
glu__L_c	1
hLkynr_c	0
42A3HP24DB_c	0
dopa_c	2
coa_c	3
3mob_c	0
3mob_m	0
3moxtyr_c	0
h2o_l	0
pi_l	0
3sala_m	0
3sala_c	0
asp__L_c	0
asp__L_m	0
hyptaur_c	0
3snpyr_c	0
3snpyr_m	0
so3_c	0
pyr_m	0
so3_m	0
adrnl_c	0
nrpphr_c	0
4abut_c	0
4abut_m	0
coucoa_m	0
4hbzcoa_m	0
accoa_m	1
4hbz_m	0
4hglusa_m	0
e4hglu_m	0
4hphac_c	0
5aop_c	0
5aop_m	0
h2o_e	0
srtn_c	0
5hoxindact_c	0
5hoxindoa_c	0
5mthf_e	0
5mthf_c	0
7dhchsterol_c	0
man_c	0
galgluside_hs_c	0
udpgal_c	0
thcrm_hs_c	0
udp_c	0
h_g	0
galgluside_hs_g	0
aact_c	0
mthgxl_c	0
aact_m	0
L2aadp6sa_m	0
sucsal_m	0
abt_c	0
xylu__L_c	0
abt_e	0
4abut_e	0
2maacoa_m	0
ppcoa_m	0
aacoa_m	2
coa_x	2
accoa_x	3
aacoa_x	3
acac_c	2
acac_m	5
3odcoa_x	0
occoa_x	0
3oddcoa_x	0
dcacoa_x	0
3otdcoa_x	0
ddcacoa_x	0
3ohdcoa_x	0
tdcoa_x	0
3ohodcoa_x	0
pmtcoa_x	0
acac_x	1
acald_m	0
acald_c	0
atp_m	1
adp_m	0
pi_m	0
hco3_m	0
accoa_c	2
amp_m	1
ppi_m	1
ppa_m	0
acetone_e	0
acetone_c	1
acetone_m	0
acgal_c	0
acgal1p_c	0
itp_c	0
idp_c	0
gam6p_c	0
acgam6p_c	0
acgam_c	0
acgam1p_c	0
acgam_l	0
ac_c	0
ac_e	0
chol_e	0
cit_c	0
oaa_c	0
acmanap_c	0
pep_c	0
acnamp_c	0
man6p_c	0
kdnp_c	0
acnam_c	0
acnam_n	0
acmana_c	0
fad_m	0
2mb2coa_m	0
fadh2_m	0
btcoa_m	0
o2_x	1
h2o2_x	1
hdd2coa_x	0
orn_c	0
cit_m	0
icit_m	0
fad_x	0
fadh2_x	0
dhcholoylcoa_x	0
thcholoylcoa_x	0
h2o_x	2
fmn_c	0
ribflv_c	0
acrn_c	0
acrn_m	0
amp_c	1
ppi_c	1
ppcoa_c	0
ppa_c	0
ac_m	0
melatn_c	0
acetol_c	1
adn_c	0
ins_c	0
nh4_e	0
adn_e	0
ins_e	0
ade_e	0
ade_c	0
gtp_c	0
gdp_c	0
gtp_m	0
gdp_m	0
damp_c	0
datp_c	0
dadp_c	0
camp_c	0
adn_m	0
g1p_c	1
adprib_c	0
adp_x	0
adrncoa_c	0
crn_c	0
adrncrn_c	0
crn_m	0
adrncrn_m	0
adrnl_e	0
adrn_e	0
adrn_c	0
aps_c	0
dcamp_c	0
fum_c	0
25aics_c	0
aicar_c	0
cdpchol_c	0
cmp_c	0
cdpea_c	0
Rtotal2_c	1
Rtotal2coa_c	0
alpa_hs_c	0
pa_hs_c	0
ala__L_m	0
glx_m	0
gly_m	0
pyr_x	0
glx_x	0
gly_x	0
air_c	0
5aizc_c	0
succoa_m	1
mal__L_c	0
mal__L_m	0
akg_e	0
akg_x	0
aprgstrn_c	0
xol7ah_c	0
xol7ah2_c	0
xoldioloneh_c	0
xoltriol_c	0
xol7aone_c	0
xoldiolone_c	0
ala__L_e	0
ala__L_c	0
asn__L_c	0
asn__L_e	0
cys__L_c	0
cys__L_e	0
ala__D_e	0
ala__D_c	0
gln__L_c	0
gln__L_e	0
gly_c	0
gly_e	0
ser__L_c	0
ser__L_e	0
thr__L_c	0
thr__L_e	0
12ppd__R_c	0
lald__D_c	0
12ppd__S_c	0
lald__L_c	0
id3acald_c	0
ind3ac_c	0
id3acald_m	0
ind3ac_m	0
pristanal_c	0
prist_c	0
dhap_c	0
arachd_c	0
12HPET_c	0
15HPET_c	0
5HPET_c	0
dhcholestancoa_x	0
h2o_r	0
o2_r	0
amet_m	0
ahcys_m	0
imp_c	0
cgly_e	0
amp_x	0
amp_r	0
glc__D_e	0
andrstrn_c	0
andrstrn_r	0
2aobut_m	0
msa_m	0
ala_B_m	0
lys__L_c	0
lys__L_m	0
aprut_c	0
n4abutn_c	0
arachcoa_c	0
arachcoa_x	0
arachcrn_c	0
arachcoa_m	0
arachcrn_m	0
arachdcoa_c	0
arachdcoa_x	0
arachd_e	0
arachd_r	0
arach_e	0
arach_c	0
lys__L_e	0
arg__L_e	0
arg__L_c	0
orn_m	0
argsuc_c	0
citr__L_c	0
galside_hs_l	0
Rtotal_c	0
Rtotalcoa_c	0
Rtotal3coa_c	0
Rtotal3_c	0
pmtcoa_c	0
hdcoa_c	0
tdcoa_c	0
lnlncacoa_c	0
lnlncgcoa_c	0
strdnccoa_c	0
dlnlcgcoa_c	0
tmndnccoa_c	0
lnlccoa_c	0
clpndcoa_c	0
dcsptn1coa_c	0
c226coa_c	0
stcoa_c	0
odecoa_c	0
octd11ecoa_c	0
lneldccoa_c	0
nrvnccoa_c	0
od2coa_c	0
ttccoa_c	0
hexccoa_c	0
eicostetcoa_c	0
tetpent6coa_c	0
tetpent3coa_c	0
tettet6coa_c	0
tethex3coa_c	0
hdd2coa_c	0
pmtcoa_m	0
Rtotal_l	0
crm_hs_l	0
sphings_l	0
ascb__L_c	0
ascb__L_e	0
nh4_m	0
cbp_c	0
cbasp_c	0
asp__D_e	0
asp__D_c	0
k_c	0
k_e	0
Nacasp_m	0
asp__L_e	0
oaa_m	0
atp_r	0
adp_r	0
atp_e	0
pi_e	0
amp_e	0
adp_e	0
atp_n	0
atp_x	0
h2o_g	0
gluside_hs_g	0
cholcoa_x	0
tchola_x	0
dcholcoa_x	0
btn_c	0
btn_m	0
ala_B_c	0
ala_B_e	0
4tmeabutn_c	0
succ_c	0
retinal_c	0
glc__D_c	0
bhb_m	1
betald_m	0
glyb_m	0
bhb_e	0
bhb_c	0
hcys__L_c	0
glyb_c	0
dmgly_c	0
met__L_c	0
bilirub_c	0
bilirub_r	0
h_r	0
dolp__L_r	0
h2o_n	0
btn_n	0
btn_e	0
3uib_c	0
3aib__D_c	0
but_c	0
nadph_r	0
nadp_r	0
pmtcrn_c	0
pmtcrn_m	0
hdcecrn_c	0
hdd2crn_c	0
hdcoa_m	0
hdcecrn_m	0
hdd2coa_m	0
hdd2crn_m	0
stcrn_c	0
stcoa_m	0
stcrn_m	0
odecrn_c	0
odecoa_m	0
odecrn_m	0
arachdcrn_c	0
arachdcrn_m	0
c226coa_x	0
c226crn_c	0
c226coa_m	0
c226crn_m	0
co2_r	0
nadh_r	0
nad_r	0
ca2_c	0
ca2_e	0
h2o2_m	0
nh4_r	0
glc__D_r	0
cbp_r	0
g6p_r	0
pi_r	0
ppi_r	0
prostge1_c	0
prostge2_c	0
prostgf2_c	0
cdpdag_hs_c	0
inost_c	2
pail_hs_c	0
ctp_c	0
dag_hs_c	0
pchol_hs_c	1
pe_hs_c	0
crm_hs_c	0
crm_hs_g	0
crm_hs_r	0
gluside_hs_c	0
gluside_hs_r	0
cgly_c	0
chsterol_r	0
chol_c	0
cholp_c	0
chol_m	0
cholate_e	0
cholate_c	0
chsterol_c	0
chsterol_l	0
chsterol_m	0
chsterol_g	0
itaccoa_m	0
citr__L_m	0
cit_e	0
pep_m	0
creat_m	0
pcreat_m	0
creat_c	0
pcreat_c	0
cl_e	0
cl_c	0
for_c	0
for_e	0
i_c	0
i_e	0
oxa_c	0
clpndcrn_c	0
clpndcrn_m	0
clpnd_e	0
clpnd_c	0
pglyc_hs_c	0
cmpacna_c	0
cmpacna_n	0
ppi_n	0
ctp_n	0
co2_x	0
coa_l	0
coa_r	0
q10_m	0
core5_g	0
core7_g	0
core8_g	0
T4hcinnm_m	0
creat_e	0
crn_x	0
pcrn_c	0
acrn_x	0
crn_e	0
dmnoncrn_x	0
dmnoncrn_m	0
crtn_c	0
crtsl_c	0
crtsl_r	0
crvnc_e	0
crvnc_c	0
Ser_Gly_Ala_X_Gly_l	0
pcrn_m	0
dmnoncoa_x	0
ppcoa_x	0
crn_r	0
q10h2_m	0
cysi__L_c	0
gthrd_c	0
gthox_c	0
mercppyr_c	0
glu__L_e	0
cytd_c	0
uri_c	0
nh4_n	0
h_n	0
cytd_e	0
cdp_c	0
dgtp_c	0
dgdp_c	0
cmp_n	0
cdp_n	0
dgtp_n	0
dgdp_n	0
dcmp_c	0
dcdp_c	0
dcmp_n	0
dcdp_n	0
dctp_c	0
dctp_n	0
datp_n	0
dadp_n	0
utp_c	0
udp_n	0
utp_n	0
adp_n	0
gtp_n	0
gdp_n	0
3aib__D_e	0
3aib__D_m	0
dad_2_c	0
nh4_x	0
ala__D_x	0
oaa_x	0
dd2coa_m	0
dd3coa_m	0
dcmp_m	0
dcyt_m	0
dcsptn1crn_c	0
dcsptn1crn_m	0
dcsptn1_e	0
dcsptn1_c	0
L_dpchrm_c	1
dcyt_c	0
duri_c	0
4h2oglt_m	0
tag_hs_c	0
datp_m	0
dadp_m	0
dgdp_m	0
dgmp_m	0
dgsn_m	0
dgsn_c	0
3dhguln_c	0
dhap_x	0
dhcholestanate_m	0
dhcholestanate_x	0
fad_r	0
fadh2_r	0
chlstol_r	0
lthstrl_r	0
dhcrm_hs_c	0
fad_c	0
fadh2_c	0
dheas_e	0
dheas_c	0
dhf_c	0
dhf_m	0
orot_c	0
56dura_c	0
cala_c	0
56dthm_c	0
dhbpt_c	0
thbpt_c	0
mlthf_c	0
digalside_hs_c	0
digalside_hs_l	0
dkmpp_c	0
2kmb_c	0
lac__D_e	0
lac__D_c	0
lac__D_m	0
dlnlcgcrn_c	0
dlnlcgcrn_m	0
dlnlcg_c	0
dctp_m	0
dgtp_m	0
dttp_m	0
dttp_n	0
ethamp_r	0
kdn_c	0
sprm_c	0
ppi_x	0
fald_m	0
dmgly_m	0
sarcs_m	0
dmhptcrn_c	0
dmhptcrn_m	0
dmnoncrn_c	0
dmnoncoa_c	0
dnad_c	0
dnad_n	0
dcdp_m	0
dtdp_m	0
dtdp_c	0
dudp_c	0
dudp_m	0
dutp_c	0
dutp_m	0
dttp_c	0
dolglcp__L_c	0
dolglcp__L_r	0
dolp__L_c	0
2c23dh56dhoxin_c	1
dopaqn_c	2
dopasf_c	0
dopasf_e	0
dopa_e	0
orn__D_x	0
5a2opntn_x	0
dpcoa_l	0
dpcoa_c	0
3pg_c	1
23dpg_c	0
13dpg_c	1
pi_x	0
ipdp_c	0
frdp_c	0
drib_e	0
2dr5p_c	0
g3p_c	0
dtdp_n	0
dump_c	0
ura_c	0
thym_c	0
dump_m	0
duri_m	0
3hbcoa_m	0
b2coa_x	2
3hbcoa_x	2
3hmbcoa_m	0
eicostetcrn_c	0
eicostetcrn_m	0
eicostet_e	0
eicostet_c	0
elaidcrn_c	0
od2coa_m	0
elaidcrn_m	0
elaid_e	0
elaid_c	0
estradiolglc_e	0
estradiolglc_c	0
estradiol_c	0
estradiol_r	0
estriol_c	0
estrones_e	0
estrones_c	0
estrone_r	0
estrone_c	0
ethamp_c	0
etha_c	0
35cgmp_e	0
3aib_e	0
4hphac_e	0
adprbp_e	0
ak2lgchol_hs_e	0
aprgstrn_e	0
camp_e	0
chsterol_e	0
gchola_e	0
gluala_e	0
gmp_e	0
gsn_e	0
gthox_e	0
gthrd_e	0
h2o2_e	0
hdca_e	0
hdcea_e	0
hexc_e	0
hista_e	0
hpdca_e	0
imp_e	0
inost_e	1
leuktrD4_e	0
lgnc_e	0
lneldc_e	0
lnlc_e	0
lpchol_hs_e	0
meoh_e	0
mercplaccys_e	0
mthgxl_e	0
ncam_e	0
no_e	0
nrpphr_e	0
nrvnc_e	0
ocdca_e	0
ocdcea_e	0
paf_hs_e	0
pchol_hs_e	0
pe_hs_e	0
pglyc_hs_e	0
phllqne_e	0
pro__D_e	0
prostgd2_e	0
prostge1_e	0
prostge2_e	0
prostgf2_e	0
ps_hs_e	0
ptdca_e	0
rbt_e	0
retn_e	0
Rtotal_e	0
Rtotal2_e	0
sphs1p_e	0
srtn_e	0
strdnc_e	0
tchola_e	0
tdchola_e	0
tethex3_e	0
tetpent3_e	0
tetpent6_e	0
tettet6_e	0
thmmp_e	0
tmndnc_e	0
tsul_e	0
ttdca_e	0
tymsf_e	0
udp_e	0
ump_e	0
urate_e	1
utp_e	0
vacc_e	0
xolest2_hs_e	0
xylt_e	0
f1a_g	0
f1a_l	0
ddca_c	0
ttdca_c	0
ttdcea_c	0
hdca_c	0
hdcea_c	0
ocdca_c	0
ocdcea_c	0
lnlc_c	0
lneldc_c	0
ptdca_c	0
ptdcacoa_c	0
hpdca_c	0
hpdcacoa_c	0
vacc_c	0
lnlncg_c	0
lnlnca_c	0
strdnc_c	0
pristcoa_c	0
tmndnc_c	0
phytcoa_c	0
lgnc_c	0
nrvnc_c	0
tettet6_c	0
tetpent6_c	0
tetpent3_c	0
tethex3_c	0
hexc_c	0
occoa_c	0
fald_c	0
Sfglutth_c	0
tdcoa_m	0
ptdcacoa_m	0
occoa_m	0
hpdcacoa_m	0
stcoa_x	0
octd11ecoa_m	0
lneldccoa_m	0
lnlncacoa_m	0
strdnccoa_m	0
strdnccoa_x	0
tmndnccoa_m	0
tmndnccoa_x	0
odecoa_x	0
tethex3coa_x	0
dcacoa_c	0
ddcacoa_c	0
xu1p__D_c	0
gcald_c	0
glyald_c	0
f6p_c	0
f26bp_c	0
Lfmkynr_c	0
Lkynr_c	0
fol_c	0
fol_e	0
for_m	0
thf_m	0
frdp_x	0
frdp_r	0
fru_e	0
fru_c	0
thf_c	0
fum_m	0
so4_m	0
so4_c	0
tsul_m	0
tsul_c	0
glyc3p_c	0
glu5sa_m	0
1pyr5c_m	0
6pgl_r	0
g6p_c	0
gudac_c	0
gal_l	0
galgluside_hs_l	0
gal_c	0
galside_hs_c	0
gal_e	0
gar_c	0
fgam_c	0
glc__D_l	0
gluside_hs_l	0
gbside_hs_c	0
glyclt_m	0
mlthf_m	0
gchola_c	0
gmp_c	0
Tyr_ggn_c	0
udpg_c	0
ggn_c	0
ttc_ggdp_c	0
leuktrE4_c	0
leuktrF4_c	0
ser__L_m	0
glac_c	0
glcr_c	0
glac_r	0
glygn2_c	0
glygn1_c	0
uacgam_c	0
ump_c	0
glcur_c	0
glcur_r	0
dxtrn_c	0
glygn3_c	0
guln__L_r	0
gullac_r	0
gln__L_m	0
gullac_c	0
glucys_c	0
glx_c	0
glyc3p_m	0
2pg_c	0
glyc__R_c	0
glyclt_c	0
glyclt_x	0
glyc_c	0
glyc_m	0
gthrd_m	0
lgt__S_m	0
gmp_n	0
6pgc_r	0
ru5p__D_r	0
sarcs_c	0
hdca_r	0
gsn_c	0
gthox_m	0
xan_c	0
guln__L_c	0
glcur1p_c	0
h2o2_l	0
udpglcur_c	0
hestratriol_c	0
his__L_c	0
hista_c	0
his__L_e	0
aacoa_c	3
hmgcoa_c	1
hmgcoa_m	2
hmgcoa_x	2
pristanal_x	0
hpdcacrn_c	0
hpdcacrn_m	0
cortsn_r	0
nadph_x	0
nadp_x	0
andrstandn_r	0
xol7aone_r	0
hxan_c	0
hxan_x	0
taur_c	0
icit_c	0
icit_x	0
tyr__L_c	3
ile__L_e	0
ile__L_c	0
ile__L_m	0
itacon_m	0
f1p_c	0
xylu__D_c	0
anth_c	0
4aphdob_c	0
kynate_c	0
lgt__S_c	0
lald__L_m	0
lac__L_m	0
leuktrB4_c	0
leuktrC4_c	0
leuktrD4_c	0
leu__L_e	0
leu__L_c	0
leu__L_m	0
nformanth_c	0
lac__L_c	1
lneldccrn_c	0
lneldccrn_m	0
lnlccrn_c	0
lnlccrn_m	0
lnlncacrn_c	0
lnlncacrn_m	0
lnlncgcrn_c	0
lnlncgcrn_m	0
lpchol_hs_c	0
g3pc_c	0
thp2c_x	0
mag_hs_c	0
glyc_e	0
retinol_c	0
11_cis_retfa_c	0
retinol_cis_11_c	0
9_cis_retfa_c	0
retinol_9_cis_c	0
pd3_c	0
trp__L_c	0
trypta_c	0
lys__L_x	0
6a2ohxnt_x	0
man_e	0
normete__L_c	0
3mgcoa_m	1
mercplaccys_c	0
mercplac_c	0
5mdru1p_c	0
mescon_m	0
mescoa_m	0
6hoxmelatn_c	0
meoh_c	0
mepi_c	0
mepi_e	0
met__L_e	0
mev__R_x	0
minohp_c	0
mi1345p_c	0
mi134p_c	0
mi13p_c	0
mi1p__D_c	0
mi145p_c	0
mi14p_c	1
mi4p__D_c	2
mi3p__D_c	0
minohp_n	0
mmcoa__S_m	0
mmcoa__R_m	0
5mta_c	0
5mdr1p_c	0
4aabutn_c	0
Nacasp_c	0
nac_e	0
nac_c	0
adprbp_c	0
ncam_c	0
nad_n	0
na1_g	0
na1_x	0
udp_r	0
ump_r	0
pi_g	0
nicrns_c	0
nicrnt_c	0
nicrnt_n	0
nmn_m	0
nmn_n	0
nmn_c	0
prpp_c	0
nwharg_c	0
no_c	0
r1p_c	0
uri_e	0
dtmp_m	0
thymd_m	0
xmp_c	0
succ_m	1
retn_c	0
orn_e	0
orot5p_c	0
xoltetrol_m	0
thcholst_m	0
thcholstoic_m	0
xol7ah2_m	0
xol7ah3_m	0
xol7ah2al_m	0
xol27oh_m	0
leuktrB4woh_r	0
xol27oh_r	0
xoldiolone_r	0
leuktrB4wcooh_r	0
pro__L_m	0
ak2lgchol_hs_c	0
paf_hs_c	0
pail_hs_n	0
pail45p_hs_c	0
pail45p_hs_n	0
pail4p_hs_c	0
pail4p_hs_n	0
pan4p_c	0
ptth_c	0
pchol_hs_g	0
pydx5p_c	0
pe_hs_m	0
peamn_c	0
pristcoa_x	0
3php_c	0
prostgd2_c	0
prostgh2_c	0
prostgd2_r	0
prostgh2_r	0
prostge2_r	0
prostgi2_r	0
1p3h5c_m	0
phe__L_e	0
phe__L_c	0
phe__L_m	0
thbpt4acam_c	0
succ_x	0
phytcoa_x	0
phllqne_c	0
pail345p_hs_c	0
pi_n	0
pail345p_hs_n	0
pail34p_hs_c	0
pail34p_hs_n	0
pail3p_hs_n	0
pail3p_hs_c	0
pail35p_hs_c	0
pail5p_hs_c	0
pail5p_hs_n	0
ppmi12346p_c	0
ppmi12346p_n	0
pnto__R_c	0
pnto__R_e	0
ppa_e	0
phpyr_c	0
2hyoxplac_c	0
pram_c	0
prist_x	0
pro__D_c	0
prostgh2_e	0
prostgi2_e	0
prostgi2_c	0
pro__L_c	0
pro__L_e	0
ps_hs_c	0
ps_hs_m	0
ptdcacrn_c	0
ptdcacrn_m	0
hdca_x	0
phyt_x	0
ptrc_c	0
4abutn_c	0
pydx_c	0
quln_c	0
retinal_cis_13_c	0
retinal_11_cis_c	0
retinal_cis_9_c	0
ru5p__D_c	0
rbt_c	0
retinol_cis_13_c	0
retn_r	0
13_cis_retn_r	0
ribflv_e	0
rib__D_e	0
rib__D_c	0
rnam_c	0
saccrp__L_m	0
fald_x	0
sarcs_x	0
sphgn_r	0
sph1p_r	0
sphings_r	0
sphs1p_r	0
sbt__D_c	0
selmeth_c	0
sph1p_c	0
sphmyln_hs_g	0
sphmyln_hs_l	0
sphings_c	0
spc_hs_c	0
sphmyln_hs_c	0
so4_e	0
sphs1p_c	0
spmd_c	0
o2_e	0
sql_r	0
strdnccrn_c	0
strdnccrn_m	0
succ_e	0
T4hcinnm_c	0
taur_e	0
tchola_c	0
tdchola_c	0
tdchola_x	0
thmmp_c	0
thmpp_c	0
thmmp_m	0
thmpp_m	0
tetpent3crn_c	0
tetpent3coa_m	0
tetpent3crn_m	0
tetpent6crn_c	0
tetpent6coa_m	0
tetpent6crn_m	0
tettet6crn_c	0
tettet6coa_m	0
tettet6crn_m	0
thcholstoic_x	0
thymd_c	0
thm_c	0
thmtp_c	0
thp2c_c	0
tmndnccrn_c	0
tmndnccrn_m	0
trdrd_c	0
trdox_c	0
q10_c	0
q10h2_c	0
trp__L_e	0
ttdcrn_m	0
ttdcrn_c	0
txa2_c	0
txa2_r	0
tymsf_c	0
tym_c	0
tyr__L_e	0
tyr__L_m	0
udpacgal_c	0
udpglcur_r	0
udpg_r	0
ahandrostan_r	0
ump_n	0
urate_c	1
urate_x	0
urea_e	0
urea_c	0
val__L_e	0
val__L_c	0
val__L_m	0
vitd3_c	0
xan_x	0
xolest2_hs_c	0
xu5p__D_c	0
xylt_c	0
Ser_Gly_Ala_X_Gly_r	0
acmana_e	0
dha_e	0
dhap_e	0
fad_e	0
fald_e	0
HC00250_e	0
orot_e	0
prpp_e	0
pydx5p_e	0
HC00617_c	0
HC00619_c	0
dpcoa_m	0
ppi_e	0
HC01672_c	0
HC01434_m	0
HC01434_x	0
HC00591_c	0
HC00591_m	0
uacgam_r	0
acmana_r	0
HC01118_r	0
lac__L_x	0
fdp_c	0
HC00250_c	0
HC01496_m	0
glyc3p_x	0
HC01668_m	0
glyald_m	0
r5p_r	0
ptrc_e	0
HC01408_m	0
arachd_x	0
pmtcoa_r	0
HC00342_m	0
56dthm_m	0
thym_m	0
3pg_m	0
glyc__R_m	0
e4p_c	0
HC00361_c	0
s7p_c	0
pmtcrn_r	0
pmtcrn_x	0
lnlccoa_r	0
lnlccrn_r	0
lnlccoa_x	0
lnlccrn_x	0
arachdcoa_r	0
arachdcrn_r	0
arachdcrn_x	0
hdcoa_r	0
hdcecrn_r	0
dgmp_c	0
HC00718_c	0
mev__R_c	0
fol_m	0
hxdcal_c	0
HC01522_c	0
HC00460_c	0
HC00900_m	0
pan4p_m	0
ptth_m	0
L2aadp6sa_c	0
HC01501_c	0
HC00664_c	0
HC01180_c	0
1p3h5c_c	0
4hpro_LT_c	0
4hpro_LT_m	0
thcholstoic_c	0
cholcoa_c	0
HC01415_m	0
3odcoa_m	0
c8crn_m	0
c8crn_x	0
ddcacoa_m	0
3otdcoa_m	0
2mop_c	0
HC00900_c	0
C02470_c	0
co2_e	0
dcholcoa_r	0
C02528_r	0
dcholcoa_c	0
C02528_c	0
HC01412_m	0
3ohdcoa_m	0
3hddcoa_m	0
dd2coa_x	0
3hddcoa_x	0
fpram_c	0
4ppcys_c	0
dhcholestanate_c	0
xol7ah2al_c	0
HC01397_m	0
HC01397_x	0
3htdcoa_m	0
3htdcoa_x	0
HC01412_x	0
3oddcoa_m	0
dcacoa_m	0
3hdcoa_m	0
3hdcoa_x	0
dc2coa_m	0
dc2coa_x	0
HC01405_m	0
HC01406_m	0
hxcoa_m	0
HC01407_m	0
hx2coa_m	0
xol7ah3_c	0
xoltetrol_c	0
HC02228_c	0
HC01842_c	0
citr__L_e	0
HC00319_c	0
HC00319_m	0
r5p_c	0
cmp_r	0
acgam_r	0
arachd_l	0
hdca_l	0
na1_r	0
strdnc_r	0
lnlc_l	0
lnlc_r	0
c8crn_c	0
C02470_e	0
thr__L_m	0
dtmp_c	0
2obut_m	0
cdpchol_r	0
HC02020_r	0
hdd2coa_r	0
HC02021_r	0
stcoa_r	0
HC02022_r	0
odecoa_r	0
HC02023_r	0
HC02024_r	0
lnlncgcoa_r	0
HC02025_r	0
HC02026_r	0
HC02027_r	0
hdcea_r	0
ocdcea_r	0
ocdcea_l	0
lnlnca_r	0
lnlncg_r	0
lnlncg_l	0
hdcea_l	0
lnlnca_l	0
dlnlcg_l	0
dlnlcg_r	0
HC02121_c	0
xtsn_c	0
HC02136_c	0
btcoa_c	0
dlnlcgcoa_r	0
HC10856_m	0
HC10857_m	0
HC10858_m	0
dca_c	0
dca_e	0
zn2_e	0
zn2_c	0
pyr_e	0
acac_e	0
lac__L_e	1
but_e	0
HC02194_e	0
HC02194_c	0
HC02180_c	0
wharachd_e	0
wharachd_c	0
HC02203_e	0
HC02203_c	0
HC02205_c	0
HC02207_c	0
HC02213_e	0
HC02213_c	0
HC00342_c	0
oxa_m	0
c4crn_c	0
c4crn_m	0
so3_e	0
sprm_e	0
6pgc_c	0
glcn_c	0
docoscoa_c	0
docosac_c	0
CE1944_c	0
CE2705_c	0
thbpt4acam_n	0
CE2705_n	0
CE1243_c	0
atp_g	0
adp_g	0
pail_hs_g	0
CE0785_m	0
CE2432_m	0
dec24dicoa_x	0
dece4coa_x	0
C05279_m	0
CE2417_m	0
CE2424_m	0
C05280_m	0
CE4888_c	1
CE5253_c	0
CE5236_c	0
CE5236_n	0
CE1918_c	0
xol7aone_m	0
CE4990_c	0
CE4990_m	0
CE4990_x	0
dhcholestancoa_c	0
tdechola_c	0
CE5586_c	0
retinal_cis_9_r	0
CE1617_r	0
retinal_cis_13_r	0
retinal_r	0
CE1261_c	0
CE5026_c	1
C09642_c	0
CE5626_c	0
CE5629_c	0
CE4890_c	0
CE1401_c	0
C02356_c	0
prostge2_m	0
HC02203_m	0
C05957_r	0
C05957_c	0
CE4877_c	0
dchac_c	0
CE2176_c	1
CE2172_c	0
CE1297_c	0
CE5276_c	1
CE5025_c	0
CE5021_c	0
CE5022_c	0
CE5665_c	0
glcur_e	0
CE6205_c	0
CE4872_c	0
CE4872_m	0
C02712_c	0
CE1556_c	0
udpgal_n	0
galside_hs_n	0
crm_hs_n	0
udpgal_r	0
galside_hs_r	0
C01747_l	0
C01747_c	0
CE5125_x	0
CE5126_x	0
alltn_c	0
CE0074_c	0
CE0074_e	0
hdcea_m	0
CE0955_r	0
CE5117_m	0
CE5118_m	0
CE5119_m	0
CE5120_m	0
CE4790_m	0
CE4792_m	0
CE4794_m	0
leuktrB4_m	0
leuktrB4_x	0
CE2053_r	0
leuktrB4wcooh_c	0
CE2056_r	0
CE3554_r	0
CE2567_c	0
h2o2_r	0
CE7172_c	0
C06315_c	0
C06314_c	0
C05770_c	0
eicostetcoa_r	0
strdnccoa_r	0
lnlncacoa_r	0
clpndcoa_r	0
tmndnccoa_r	0
tmndnc_r	0
lthstrl_c	0
tethex3coa_r	0
tethex3_r	0
adrncoa_r	0
tetpent6coa_r	0
tetpent6_r	0
CE4843_c	0
CE4843_r	0
CE4847_c	0
CE4854_c	0
CE4855_c	0
CE5151_c	0
CE5151_r	0
CE5155_c	0
CE5155_r	0
nrvnccoa_r	0
CE2510_c	0
doco13ac_c	0
CE4874_c	0
CE4874_m	0
C14826_c	0
C14825_c	0
C14768_c	0
C14770_c	0
C14769_c	0
C14771_c	0
C11821_c	0
dmpp_c	0
C04717_c	0
CE4876_r	0
CE4876_c	0
CE5944_c	0
CE5944_x	0
CE4987_c	0
CE4988_c	0
CE4988_x	0
CE5947_c	0
C04805_c	0
CE6508_c	0
CE7079_c	0
CE7091_c	0
CE7091_r	0
CE7082_c	0
CE7083_c	0
CE7085_c	0
CE7088_c	0
CE7081_r	0
CE7090_c	0
12HPET_e	0
leuktrB4wcooh_x	0
CE2537_c	0
CE5947_x	0
dece3coa_m	0
CE2089_c	0
CE2088_c	0
2mb2coa_c	0
3hbcoa__R_c	0
adpac_c	0
adpcoa_c	0
adpac_x	0
adpcoa_x	0
c6dc_x	0
3bcrn_c	0
3bcrn_e	0
c10crn_c	0
c10crn_e	0
c10dc_x	0
c10dc_c	0
sebcoa_c	0
3hdcoa_c	0
3deccrn_c	0
ddeccrn_c	0
c12dccoa_x	0
dodecanac_x	0
c12dccoa_c	0
dodecanac_c	0
c12dc_c	0
3hddcoa_c	0
3ddcrn_c	0
3tetd7ecoa_m	0
3tetd7ecoa_c	0
3tetd7ecoacrn_c	0
3tetd7ecoacrn_e	0
3ttetddcoa_m	0
3ttetddcoa_c	0
3ttetddcoacrn_c	0
3ttetddcoacrn_e	0
3htdcoa_c	0
3tdcrn_c	0
3hdeccoa_c	0
3hdececrn_c	0
3thexddcoa_m	0
3thexddcoa_c	0
3thexddcoacrn_c	0
3thexddcoacrn_e	0
3hexdcoa_c	0
3hexdcrn_c	0
3hodcoa_c	0
3octdeccrn_c	0
c4crn_e	0
c4dc_x	0
c4dc_c	0
c4dc_e	0
c4crn_x	0
btcoa_x	1
c51crn_c	0
c5dc_c	0
c5dc_e	0
hxcoa_c	0
c6crn_c	0
hxcoa_x	0
c6crn_x	0
c6crn_e	0
c6dc_c	0
c8crn_e	0
sbcoa_c	0
c8dc_c	0
3ddcrn_e	0
ddeccrn_e	0
3deccrn_e	0
doco13ac_e	0
docosac_e	0
docosac_r	0
3hdececrn_e	0
3hexdcrn_e	0
3octdeccrn_e	0
3tdcrn_e	0
c51crn_e	0
dec47dicoa_m	0
dectricoa_m	0
dec47dicoa_x	0
dectricoa_x	0
2decdicoa_m	0
octe5coa_m	0
2decdicoa_x	0
octe5coa_x	0
3decdicoa_m	0
3decdicoa_x	0
sebcoa_x	0
sbcoa_x	0
undcoa_m	0
noncoa_m	0
dd5ecoa_m	0
dd3coa_x	0
2dodtricoa_m	0
2dodtricoa_x	0
3dodtricoa_m	0
3dodtricoa_x	0
c12dc_x	0
tridcoa_m	0
tetd7ecoa_m	0
ttetddcoa_m	0
5tedtricoa_m	0
5tedtricoa_x	0
3hdeccoa_m	0
thexddcoa_m	0
2hexdtetcoa_m	0
2hexdtetcoa_x	0
4hexdtetcoa_m	0
hexdpencoa_m	0
4hexdtetcoa_x	0
hexdpencoa_x	0
3hexdtetcoa_m	0
3hexdtetcoa_x	0
3hexdcoa_m	0
2octpencoa_m	0
3octpencoa_m	0
3hodcoa_m	0
5eipencoa_m	0
2docohexecoa_m	0
docohepcoa_m	0
docosahexcoa_m	0
succoa_c	0
pentcoa_m	0
glutcoa_c	0
hx2coa_x	0
hexe3coa_m	0
hexe3coa_x	0
succoa_x	0
hepcoa_m	0
hexdiac_c	0
sebacid_c	0
tdec4ecoa_m	0
ctdecdcoa_m	0
tddedi2coa_m	0
tddedicoa_m	0
ocdececrn_c	0
ocdececrn_m	0
subeac_x	0
sebacid_x	0
subeac_c	0
c8dc_x	0
ttdcrn_e	0
4hpro_LT_e	0
alaala_c	0
tdechola_e	0
glygly_c	0
glyphe_c	0
glypro_e	0
glypro_c	0
dchac_e	0
leuleu_c	0
leuleu_e	0
progly_e	0
progly_c	0
thm_e	0
4abut_n	0
oh1_c	0
oh1_e	0
hyptaur_e	0
dhap_m	0
dpcoa_e	0
pan4p_e	0
slfcys_e	0
fmn_e	0
6pgl_c	0
glu5sa_c	0
mal__L_x	0
1pyr5c_c	0
slfcys_c	0
34hpp_e	0
3mob_e	0
5mta_e	0
ahcys_e	0
aicar_e	0
anth_e	0
cbasp_e	0
mal__L_e	0
5hoxindoa_e	0
glyald_e	0
pep_e	0
gudac_e	0
Lkynr_e	0
cala_e	0
crtn_e	0
kynate_e	0
quln_e	0
2pg_e	0
cholp_e	0
cyst__L_e	0
cyst__L_c	0
dcmp_e	0
dmgly_e	0
ethamp_e	0
fum_e	0
g3pc_e	0
icit_e	0
L2aadp_e	0
xan_e	0
xmp_e	0
xtsn_e	0
3pg_e	0
udpglcur_e	0
glyc3p_e	0
nicrnt_e	0
orot5p_e	0
hcys__L_e	0
argsuc_e	0
acrn_e	0
pcrn_e	0
lneldccrn_e	0
odecrn_e	0
stcrn_e	0
pmtcrn_e	0
hdcecrn_e	0
pcreat_e	0
HC00342_e	0
adpoh_c	0
phlac_c	0
ttdceacoa_c	0
21hprgnlone_c	0
3mhis_c	0
hmcr_c	0
pcholmyr_hs_e	0
pcholole_hs_e	0
peole_hs_e	0
pcholpalme_hs_e	0
pcholpalm_hs_e	0
pepalm_hs_e	0
pcholste_hs_e	0
peste_hs_e	0
pchol2linl_hs_e	0
pe2linl_hs_e	0
pchol2ole_hs_e	0
pchol2ste_hs_e	0
pcholn15_hs_e	0
pcholar_hs_e	0
pcholn183_hs_e	0
pcholn1836_hs_e	0
pcholn19_hs_e	0
pcholn201_hs_e	0
pcholn204_hs_e	0
pcholn205_hs_e	0
pcholn224_hs_e	0
pcholn225_hs_e	0
pcholn2254_hs_e	0
pcholn226_hs_e	0
pear_hs_e	0
pe203_hs_e	0
pe226_hs_e	0
pedh203_hs_e	0
pe12_hs_e	0
pe14_hs_e	0
pe161_hs_e	0
pe13_hs_e	0
pe15_hs_e	0
pe17_hs_e	0
pcholn203_hs_e	0
pcholn24_hs_e	0
pcholdoc_hs_e	0
pcholeic_hs_e	0
pcholet_hs_e	0
pcholhep_hs_e	0
pchollinl_hs_e	0
pelinl_hs_e	0
pcholmyr_hs_c	0
pcholole_hs_c	0
peole_hs_c	0
pcholpalme_hs_c	0
pcholpalm_hs_c	0
pepalm_hs_c	0
pcholste_hs_c	0
pchol2linl_hs_c	0
pe2linl_hs_c	0
pchol2ole_hs_c	0
pchol2ste_hs_c	0
pcholn15_hs_c	0
pcholar_hs_c	0
pcholn183_hs_c	0
pcholn1836_hs_c	0
pcholn19_hs_c	0
pcholn201_hs_c	0
pcholn204_hs_c	0
pcholn205_hs_c	0
pcholn224_hs_c	1
pcholn225_hs_c	0
pcholn2254_hs_c	0
pcholn226_hs_c	0
pear_hs_c	0
pe203_hs_c	0
pe226_hs_c	0
pedh203_hs_c	0
pe12_hs_c	0
pe14_hs_c	0
pe161_hs_c	0
pe13_hs_c	0
pe15_hs_c	0
pe17_hs_c	0
pcholn203_hs_c	0
pcholn24_hs_c	0
pcholdoc_hs_c	0
pcholeic_hs_c	0
pcholet_hs_c	0
pcholhep_hs_c	0
pchollinl_hs_c	0
pelinl_hs_c	0
eidi1114ac_c	0
hxa_c	0
tetdeca511ac_c	0
glyc2p_c	0
aclys_c	0
hmcarn_c	0
4mtob_c	0
3mtp_c	0
3mtp_e	0
elaidcrn_e	0
lnlccrn_e	0
phlac_e	0
15HPET_e	0
21hprgnlone_e	0
2oxoadp_e	0
34hpl_c	0
34hpl_e	0
3hmp_c	0
3hmp_e	0
3mhis_e	0
3moxtyr_e	0
3uib_e	0
4aabutn_e	0
4tmeabutn_e	0
56dthm_e	0
56dura_e	0
5aop_e	0
5HPET_e	0
7dhchsterol_e	0
abt__D_e	0
abt__D_c	0
acgly_m	0
acgly_c	0
acgly_e	0
aclys_e	0
aclys_m	0
acthr__L_m	0
acthr__L_c	0
acthr__L_e	0
adpoh_e	0
alltn_e	0
amet_e	0
C02356_e	0
C02712_e	0
C04717_e	0
C04805_e	0
C05957_e	0
C06314_e	0
C06315_e	0
C14768_e	0
C14769_e	0
C14770_e	0
C14771_e	0
C14825_e	0
C14826_e	0
CE0955_c	0
CE1243_e	0
CE1297_e	0
CE1556_e	0
CE2176_e	0
CE2510_e	0
CE2537_e	0
eidi1114ac_e	0
CE7082_e	0
CE7083_e	0
CE7172_e	0
cortsn_c	0
dodecanac_e	0
HC00319_e	0
HC00900_e	0
hexdiac_e	0
hgentis_e	0
hmcarn_e	0
hmcr_e	0
hxcoa_e	0
Lpipecol_e	0
lthstrl_e	0
mev__R_e	0
mi1p__D_e	0
Nacasp_e	0
nwharg_e	0
saccrp__L_e	0
tetdeca511ac_e	0
glyc__R_e	0
glyc2p_e	0
glyclt_e	0
hxa_m	0
hxa_x	0
ind3ac_e	0
Lcyst_e	0
Lpipecol_c	0
oaa_e	0
pser__L_c	0
pser__L_e	0
saccrp__L_c	0
ttdcea_e	0
txb2_c	0
acile__L_m	0
acile__L_c	0
acile__L_e	0
acleu__L_m	0
acleu__L_c	0
acleu__L_e	0
estriol_e	0
ddca_e	0
pcresol_c	0
pcs_c	0
pcresol_e	0
pcs_e	0
normete__L_e	0
alaargcys_e	0
alaarggly_e	0
alaasnleu_e	0
alaglylys_e	0
alahisala_e	0
alalysthr_e	0
argalaala_e	0
argalaphe_e	0
argalathr_e	0
argarg_e	0
argarglys_e	0
argargmet_e	0
argcysgly_e	0
argcysser_e	0
arggluglu_e	0
argglupro_e	0
argglygly_e	0
arghisthr_e	0
argleuphe_e	0
arglysasp_e	0
argphearg_e	0
argpromet_e	0
argprothr_e	0
argserser_e	0
argtyrval_e	0
argvalcys_e	0
argvaltrp_e	0
asnasnarg_e	0
asncyscys_e	0
asnmetpro_e	0
asnpheasp_e	0
asnphecys_e	0
asntyrgly_e	0
asntyrphe_e	0
asntyrthr_e	0
aspalaarg_e	0
aspasnglu_e	0
aspglu_e	0
aspglupro_e	0
aspglutrp_e	0
asphiscys_e	0
asphispro_e	0
asplysglu_e	0
asplyshis_e	0
aspmetasp_e	0
aspprolys_e	0
aspvalasn_e	0
cysasnmet_e	0
cysaspphe_e	0
[truncated: 1,091 more rows]

## Sheet: Supp_table_4
Metabolite	Connectivity
10fthf_c	0
10fthf_m	1
11_cis_retfa_c	0
12dhchol_c	0
12dhchol_e	0
12HPET_c	0
12HPET_e	0
12htacr_c	0
12htacr_e	0
12ppd__R_c	0
12ppd__R_e	0
12ppd__S_c	0
13_cis_retn_r	0
13dampp_c	0
13dmt_c	0
13dmt_e	0
13dpg_c	0
1513tacr_c	0
1513tacr_e	0
15dmt_c	0
15dmt_e	0
15HPET_c	0
15HPET_e	0
1acpc_c	0
1mncam_c	0
1mncam_e	0
1p3h5c_c	0
1p3h5c_m	0
1pipdn2c_x	0
1pyr5c_c	0
1pyr5c_m	0
21hprgnlone_c	0
21hprgnlone_e	0
23dh1i56dio_c	0
23dpg_c	0
25aics_c	0
2aobut_m	0
2ddecdicoa_m	2
2decdicoa_m	0
2decdicoa_x	0
2docohexecoa_m	0
2dodtricoa_m	0
2dodtricoa_x	0
2dr1p_c	0
2dr5p_c	0
2hatvacid_c	0
2hatvacid_e	0
2hatvlac_c	0
2hatvlac_e	0
2hb_c	0
2hb_e	0
2hexdtetcoa_m	0
2hexdtetcoa_x	0
2hexdtricoa_m	2
2hiv_c	0
2hiv_e	0
2hydog_c	0
2hydog_e	0
2hyoxplac_c	0
2hyoxplac_e	0
2kmb_c	1
2m3hbu_c	0
2m3hbu_e	0
2m3hbu_m	0
2m3hvac_c	0
2m3hvac_e	0
2m3ovac_c	0
2m3ovac_m	0
2m3ovcoa_m	0
2maacoa_m	0
2mb2coa_c	0
2mb2coa_m	0
2mcit_c	0
2mcit_e	0
2mop_c	0
2mop_m	0
2mp2coa_m	4
2obut_c	0
2obut_e	0
2obut_m	0
2octpencoa_m	0
2oxoadp_c	0
2oxoadp_e	0
2oxoadp_m	0
2pg_c	0
2pg_e	0
31dmt_c	0
31dmt_e	0
34dhpac_c	0
34dhpe_c	0
34dhpe_e	0
34hpl_c	0
34hpl_e	0
34hpl_m	0
34hpp_c	0
34hpp_e	0
34hpp_m	0
35cgmp_c	0
35cgmp_e	0
35cgmp_n	0
35dhpvs_c	0
35dhpvs_e	0
3aib__D_c	0
3aib__D_e	0
3aib__D_m	0
3aib_c	0
3aib_e	0
3aib_m	0
3bcrn_c	0
3bcrn_e	0
3ddcrn_c	0
3ddcrn_e	0
3ddecdicoa_m	2
3deccrn_c	0
3deccrn_e	0
3decdicoa_m	0
3decdicoa_x	0
3dhcdchol_c	0
3dhcdchol_e	0
3dhchol_c	0
3dhchol_e	0
3dhdchol_c	0
3dhdchol_e	0
3dhguln_c	0
3dhlchol_c	0
3dhlchol_e	0
3dodtricoa_m	0
3dodtricoa_x	0
3hbcoa__R_c	0
3hbcoa__R_m	0
3hbcoa_m	0
3hdcoa_c	0
3hdcoa_m	0
3hdcoa_x	0
3hddcoa_c	0
3hddcoa_m	0
3hddcoa_x	0
3hdeccoa_c	0
3hdeccoa_m	0
3hdececrn_c	0
3hdececrn_e	0
3hexdcoa_c	0
3hexdcoa_m	0
3hexdcrn_c	0
3hexdcrn_e	0
3hexdtetcoa_m	0
3hexdtetcoa_x	0
3hexdtricoa_m	2
3hglutcoa_m	0
3hibutcoa_m	1
3hmbcoa_m	0
3hmp_c	0
3hmp_e	0
3hmp_m	1
3hodcoa_c	0
3hodcoa_m	0
3hpvs_c	0
3hpvs_e	0
3hpvstet_c	0
3hpvstet_e	0
3htdcoa_c	0
3htdcoa_m	0
3htdcoa_x	0
3ispvs_c	0
3ispvs_e	0
3mhis_c	0
3mhis_e	0
3mob_c	0
3mob_e	0
3mob_m	1
3moxtyr_c	0
3moxtyr_e	0
3mtp_c	0
3mtp_e	0
3octdeccrn_c	0
3octdeccrn_e	0
3octpencoa_m	0
3odcoa_m	0
3odcoa_x	0
3oddcoa_m	0
3oddcoa_x	0
3ohdcoa_m	0
3ohdcoa_x	0
3ohglutac_c	0
3ohglutac_e	0
3ohglutac_m	0
3ohodcoa_m	0
3ohodcoa_x	0
3otdcoa_m	0
3otdcoa_x	0
3pg_c	0
3pg_e	0
3pg_m	0
3php_c	0
3sala_c	0
3sala_m	0
3snpyr_c	0
3snpyr_m	0
3spyr_c	2
3tdcrn_c	0
3tdcrn_e	0
3tetd7ecoa_c	0
3tetd7ecoa_m	0
3tetd7ecoacrn_c	0
3tetd7ecoacrn_e	0
3thexddcoa_c	0
3thexddcoa_m	0
3thexddcoacrn_c	0
3thexddcoacrn_e	0
3ttetddcoa_c	0
3ttetddcoa_m	0
3ttetddcoacrn_c	0
3ttetddcoacrn_e	0
3uib_c	0
3uib_e	0
42A3HP24DB_c	0
4aabutn_c	0
4aabutn_e	0
4abut_c	0
4abut_e	0
4abut_m	0
4abut_n	0
4abutn_c	0
4aphdob_c	0
4bhglz_c	0
4bhglz_e	0
4glu56dihdind_c	0
4glu56dihdind_e	0
4h2oglt_m	0
4hatvacid_c	0
4hatvacid_e	0
4hatvlac_c	0
4hatvlac_e	0
4hbz_c	0
4hbz_e	0
4hbz_m	0
4hbzcoa_c	0
4hbzcoa_m	0
4hexdtetcoa_m	0
4hexdtetcoa_x	0
4hexdtricoa_m	2
4hglusa_m	0
4hphac_c	0
4hphac_e	0
4hpro_LT_c	0
4hpro_LT_e	0
4hpro_LT_m	0
4izp_c	2
4mtob_c	0
4ohbut_c	0
4ohbut_e	0
4ohbut_m	0
4ppan_c	0
4ppcys_c	0
4tmeabutn_c	0
4tmeabutn_e	0
56dhpvs_c	0
56dhpvs_e	0
56dthm_c	0
56dthm_e	0
56dthm_m	0
56dura_c	0
56dura_e	0
56eppvs_c	0
56eppvs_e	0
5a2opntn_c	0
5a2opntn_e	0
5a2opntn_x	0
5aizc_c	0
5aop_c	0
5aop_e	0
5aop_m	0
5cysdopa_c	0
5cysdopa_e	0
5eipencoa_m	0
5forthf_c	2
5hoxindact_c	0
5hoxindoa_c	0
5hoxindoa_e	0
5HPET_c	0
5HPET_e	0
5mdr1p_c	0
5mdru1p_c	0
5mta_c	0
5mta_e	0
5mthf_c	0
5mthf_e	0
5ohhexa_c	0
5ohhexa_e	0
5tedtricoa_m	1
5tedtricoa_x	0
6a2ohxnt_x	0
6ahglz_c	0
6ahglz_e	0
6bhglz_c	0
6bhglz_e	0
6bhglzglc_c	0
6bhglzglc_e	0
6epvs_c	0
6epvs_e	0
6hddopaqn_c	0
6hoxmelatn_c	0
6pgc_c	0
6pgc_r	0
6pgl_c	0
6pgl_r	0
7ahglz_c	0
7ahglz_e	0
7bhglz_c	0
7bhglz_e	0
7bhglzglc_c	0
7bhglzglc_e	0
7dhcdchol_c	0
7dhcdchol_e	0
7dhchol_c	0
7dhchol_e	0
7dhchsterol_c	0
7dhchsterol_e	0
7hpvs_c	0
7hpvs_e	0
9_cis_retfa_c	0
aacoa_m	0
aact_c	0
aact_e	0
aact_m	0
abt__D_c	0
abt__D_e	0
abt_c	0
abt_e	0
ac_c	0
ac_e	0
ac_m	0
ac_x	0
acac_c	0
acac_e	0
acald_c	0
acald_e	0
acald_m	0
accoa_c	0
accoa_m	14
accoa_x	0
acetol_c	0
acetone_c	0
acetone_e	0
acetone_m	0
acgal_c	0
acgal1p_c	0
acgam_c	0
acgam_l	0
acgam_r	0
acgam1p_c	0
acgam6p_c	0
acgly_c	0
acgly_e	0
acgly_m	0
acile__L_c	0
acile__L_e	0
acile__L_m	0
acleu__L_c	0
acleu__L_e	0
acleu__L_m	0
aclys_c	0
aclys_e	0
aclys_m	0
acmana_c	0
acmana_e	0
acmana_r	0
acmanap_c	0
acnam_c	0
acnam_e	0
acnam_n	0
acnamp_c	0
acrn_c	0
acrn_e	0
acrn_m	0
acrn_x	0
acthr__L_c	0
acthr__L_e	0
acthr__L_m	0
actyr_c	0
actyr_e	0
actyr_m	0
ade_c	1
ade_e	0
adn_c	1
adn_e	0
adn_m	0
adp_c	2
adp_e	0
adp_g	0
adp_m	1
adp_n	0
adp_r	0
adp_x	0
adpac_c	0
adpac_x	0
adpcoa_c	0
adpcoa_x	0
adpoh_c	0
adpoh_e	0
adprbp_c	0
adprbp_e	0
adprib_c	0
adrn_c	0
adrn_e	0
adrn_r	0
adrncoa_c	0
adrncoa_r	0
adrncrn_c	0
adrncrn_m	0
adrnl_c	0
adrnl_e	0
ahandrostan_c	0
ahandrostan_r	0
ahcys_c	0
ahcys_e	0
ahcys_m	0
aicar_c	0
aicar_e	0
air_c	0
ak2lgchol_hs_c	0
ak2lgchol_hs_e	0
akg_c	1
akg_e	0
akg_m	1
akg_x	0
ala__D_c	0
ala__D_e	0
ala__D_x	0
ala__L_c	1
ala__L_e	0
ala__L_m	0
ala_B_c	0
ala_B_e	0
ala_B_m	0
alaala_c	0
alaargcys_c	0
alaargcys_e	0
alaarggly_c	0
alaarggly_e	0
alaasnleu_c	0
alaasnleu_e	0
alaglylys_c	0
alaglylys_e	0
alahisala_c	0
alahisala_e	0
alalysthr_c	0
alalysthr_e	0
alltn_c	0
alltn_e	0
alpa_hs_c	0
am19cs_c	0
am19cs_e	0
am1acs_c	0
am1acs_e	0
am1alcs_c	0
am1alcs_e	0
am1c9cs_c	0
am1c9cs_e	0
am1ccs_c	0
am1ccs_e	0
am1csa_c	0
am1csa_e	0
am4n9cs_c	0
am4n9cs_e	0
am4ncs_c	0
am4ncs_e	0
am9csa_c	0
am9csa_e	0
amet_c	0
amet_e	0
amet_m	0
amp_c	0
amp_e	0
amp_m	0
amp_n	0
amp_r	0
amp_x	0
andrstandn_c	0
andrstandn_r	0
andrstrn_c	0
andrstrn_r	0
anth_c	0
anth_e	0
aprgstrn_c	0
aprgstrn_e	0
aprut_c	0
aps_c	0
arach_c	0
arach_e	0
arach_r	0
arachcoa_c	0
arachcoa_m	0
arachcoa_r	0
arachcoa_x	0
arachcrn_c	0
arachcrn_m	0
arachd_c	0
arachd_e	0
arachd_l	0
arachd_r	0
arachd_x	0
arachdcoa_c	0
arachdcoa_r	0
arachdcoa_x	0
arachdcrn_c	0
arachdcrn_m	0
arachdcrn_r	0
arachdcrn_x	0
arg__L_c	0
arg__L_e	0
argalaala_c	0
argalaala_e	0
argalaphe_c	0
argalaphe_e	0
argalathr_c	0
argalathr_e	0
argarg_c	0
argarg_e	0
argarglys_c	0
argarglys_e	0
argargmet_c	0
argargmet_e	0
argcysgly_c	0
argcysgly_e	0
argcysser_c	0
argcysser_e	0
arggluglu_c	0
arggluglu_e	0
argglupro_c	0
argglupro_e	0
argglygly_c	0
argglygly_e	0
arghisthr_c	0
arghisthr_e	0
argleuphe_c	0
argleuphe_e	0
arglysasp_c	0
arglysasp_e	0
argphearg_c	0
argphearg_e	0
argpromet_c	0
argpromet_e	0
argprothr_c	0
argprothr_e	0
argserser_c	0
argserser_e	0
argsuc_c	0
argsuc_e	0
argtyrval_c	0
argtyrval_e	0
argvalcys_c	0
argvalcys_e	0
argvaltrp_c	0
argvaltrp_e	0
ascb__L_c	1
ascb__L_e	0
asn__L_c	0
asn__L_e	0
asnasnarg_c	0
asnasnarg_e	0
asncyscys_c	0
asncyscys_e	0
asnmetpro_c	0
asnmetpro_e	0
asnpheasp_c	0
asnpheasp_e	0
asnphecys_c	0
asnphecys_e	0
asntyrgly_c	0
asntyrgly_e	0
asntyrphe_c	0
asntyrphe_e	0
asntyrthr_c	0
asntyrthr_e	0
asp__D_c	0
asp__D_e	0
asp__L_c	0
asp__L_e	0
asp__L_m	0
aspalaarg_c	0
aspalaarg_e	0
aspasnglu_c	0
aspasnglu_e	0
aspglu_c	0
aspglu_e	0
aspglupro_c	0
aspglupro_e	0
aspglutrp_c	0
aspglutrp_e	0
asphiscys_c	0
asphiscys_e	0
asphispro_c	0
asphispro_e	0
asplysglu_c	0
asplysglu_e	0
asplyshis_c	0
asplyshis_e	0
aspmetasp_c	0
aspmetasp_e	0
aspprolys_c	0
aspprolys_e	0
aspvalasn_c	0
aspvalasn_e	0
atp_c	3
atp_e	0
atp_g	0
atp_m	1
atp_n	0
atp_r	0
atp_x	0
atvacid_c	0
atvacid_e	0
atvacid_r	0
atvethgluc_r	0
atvlac_c	0
atvlac_e	0
atvlac_r	0
atvlacgluc_r	0
b2coa_m	2
betald_m	0
bhb_c	0
bhb_e	0
bilirub_c	0
bilirub_r	0
btcoa_c	0
btcoa_m	1
btcoa_x	0
btn_c	0
btn_e	0
btn_m	0
btn_n	0
but_c	0
but_e	0
C01747_c	0
C01747_l	0
C02356_c	0
C02356_e	0
C02470_c	0
C02470_e	0
C02528_c	0
C02528_r	0
C02712_c	0
C02712_e	0
C04717_c	0
C04717_e	0
C04805_c	0
C04805_e	0
C05279_m	1
C05280_m	0
C05770_c	0
C05770_e	0
C05957_c	0
C05957_e	0
C05957_r	0
C06314_c	0
C06314_e	0
C06315_c	0
C06315_e	0
C09642_c	0
C09642_e	0
c10crn_c	0
c10crn_e	0
c10dc_c	0
c10dc_x	0
C11821_c	0
c12dc_c	0
c12dc_x	0
c12dccoa_c	0
c12dccoa_x	0
C14768_c	0
C14768_e	0
C14769_c	0
C14769_e	0
C14770_c	0
C14770_e	0
C14771_c	0
C14771_e	0
C14825_c	0
C14825_e	0
C14826_c	0
C14826_e	0
c226coa_c	0
c226coa_m	0
c226coa_r	0
c226coa_x	0
c226crn_c	0
c226crn_m	0
c4crn_c	0
c4crn_e	0
c4crn_m	0
c4crn_x	0
c4dc_c	0
c4dc_e	0
c4dc_x	0
c51crn_c	0
c51crn_e	0
c5dc_c	0
c5dc_e	0
c6crn_c	0
c6crn_e	0
c6crn_x	0
c6dc_c	0
c6dc_x	0
c8crn_c	0
c8crn_e	0
c8crn_m	0
c8crn_x	0
c8dc_c	0
c8dc_x	0
ca2_c	2
ca2_e	2
cala_c	0
cala_e	0
camp_c	0
camp_e	0
caproic_c	0
caproic_e	0
cbasp_c	1
cbasp_e	0
cbp_c	0
cbp_r	0
cdp_c	0
cdp_n	0
cdpchol_c	0
cdpchol_r	0
cdpdag_hs_c	0
cdpea_c	0
CE0074_c	0
CE0074_e	0
CE0693_m	2
CE0785_m	1
CE0955_c	0
CE0955_r	0
CE1243_c	0
CE1243_e	0
CE1297_c	0
CE1297_e	0
CE1401_c	0
CE1401_e	0
CE1447_c	0
CE1556_c	0
CE1556_e	0
CE1617_r	0
CE1918_c	0
CE1918_e	0
CE1944_c	0
CE2053_r	0
CE2056_r	0
CE2088_c	0
CE2089_c	0
CE2172_c	0
CE2172_e	0
CE2243_m	0
CE2243_x	0
CE2247_m	0
CE2247_x	0
CE2248_m	0
CE2248_x	0
CE2251_m	0
CE2251_x	0
CE2417_m	0
CE2418_m	2
CE2420_m	2
CE2422_m	2
CE2424_m	0
CE2432_m	0
CE2433_m	2
CE2437_m	2
CE2438_m	2
CE2439_m	2
CE2440_m	2
CE2441_m	2
CE2442_m	2
CE2510_c	0
CE2510_e	0
CE2510_r	0
CE2537_c	0
CE2537_e	0
CE2567_c	0
CE2705_c	0
CE2705_n	0
CE2872_c	1
CE2873_c	1
CE2874_c	1
CE2875_c	1
CE3554_r	0
CE4790_m	0
CE4791_m	2
CE4792_m	0
CE4793_m	2
CE4794_m	0
CE4843_c	0
CE4843_r	0
CE4847_c	0
CE4854_c	0
CE4855_c	0
CE4872_c	0
CE4872_m	0
CE4874_c	0
CE4874_m	0
CE4876_c	0
CE4876_r	0
CE4877_c	0
CE4888_c	0
CE4890_c	0
CE4890_e	0
CE4969_c	0
CE4969_e	0
CE4969_m	1
CE4987_c	0
CE4988_c	0
CE4988_x	0
CE4990_c	0
CE4990_m	0
CE4990_x	0
CE5021_c	0
CE5022_c	0
CE5025_c	0
CE5025_e	0
CE5114_m	1
CE5117_m	0
CE5118_m	0
CE5119_m	0
CE5120_m	0
CE5125_x	0
CE5126_x	0
CE5151_c	0
CE5151_r	0
CE5155_c	0
CE5155_r	0
CE5236_c	0
CE5236_n	0
CE5253_c	0
CE5253_l	0
CE5276_c	0
CE5586_c	0
CE5626_c	0
CE5629_c	0
CE5629_e	0
CE5665_c	0
CE5944_c	0
CE5944_x	0
CE5947_c	0
CE5947_x	0
CE6205_c	0
CE6205_e	0
CE6508_c	0
CE7079_c	0
CE7081_c	0
CE7081_e	0
CE7081_r	0
CE7082_c	0
CE7082_e	0
CE7083_c	0
CE7083_e	0
CE7085_c	0
CE7085_e	0
CE7088_c	0
CE7090_c	0
CE7090_e	0
CE7091_c	0
CE7091_r	0
CE7172_c	0
CE7172_e	0
cgly_c	0
cgly_e	0
chlstol_r	0
chol_c	2
chol_e	0
chol_g	1
chol_m	0
chol_r	1
cholate_c	3
cholate_e	0
cholate_m	2
cholate_x	2
cholcoa_c	3
cholcoa_m	2
cholcoa_x	1
cholp_c	1
cholp_e	0
chsterol_c	0
chsterol_e	0
chsterol_g	0
chsterol_l	0
chsterol_m	0
chsterol_r	0
cit_c	0
cit_e	0
cit_m	0
citr__L_c	0
citr__L_e	0
citr__L_m	0
cl_c	2
cl_e	2
clpnd_c	0
clpnd_e	0
clpnd_r	0
clpndcoa_c	0
clpndcoa_r	0
clpndcrn_c	0
clpndcrn_m	0
cmp_c	0
cmp_n	0
cmp_r	0
cmpacna_c	0
cmpacna_n	0
co2_c	0
co2_e	0
co2_m	4
co2_r	0
co2_x	0
coa_c	2
coa_l	0
coa_m	19
coa_r	0
coa_x	1
coprost_c	0
coprost_e	0
core5_c	0
core5_e	0
core5_g	0
core7_c	0
core7_e	0
core7_g	0
core8_c	0
core8_e	0
core8_g	0
cortsn_c	0
cortsn_r	0
coucoa_c	0
coucoa_m	0
creat_c	0
creat_e	0
creat_m	0
crglz_c	0
crglz_e	0
crm_hs_c	0
crm_hs_g	0
crm_hs_l	0
crm_hs_n	0
crm_hs_r	0
crn_c	0
crn_e	0
crn_m	1
crn_r	0
crn_x	0
crtn_c	0
crtn_e	0
crtsl_c	0
crtsl_r	0
crvnc_c	0
crvnc_e	0
crvnc_r	0
crvs_c	0
crvs_e	0
crvsm1_c	0
crvsm1_e	0
crvsm1_r	0
crvsm23_c	0
crvsm23_e	0
crvsm23_r	0
crvsm24_c	0
crvsm24_e	0
csasulp_c	0
csasulp_e	0
ctdecdcoa_m	0
ctp_c	0
ctp_n	0
cvm1gluc_r	0
cvm23gluc_r	0
cys__L_c	0
cys__L_e	0
cysam_c	2
cysasnmet_c	0
cysasnmet_e	0
cysaspphe_c	0
cysaspphe_e	0
cyscys_c	0
cyscys_e	0
cysglnmet_c	0
cysglnmet_e	0
cysgluhis_c	0
cysgluhis_e	0
cysglutrp_c	0
cysglutrp_e	0
cysi__L_c	0
cysleuthr_c	0
cysleuthr_e	0
cyssermet_c	0
cyssermet_e	0
cyst__L_c	0
cyst__L_e	0
cystyrasn_c	0
cystyrasn_e	0
cytd_c	0
cytd_e	0
dad_2_c	0
dadp_c	0
dadp_m	0
dadp_n	0
dag_hs_c	0
dag_hs_g	0
damp_c	0
datp_c	1
datp_m	0
datp_n	0
dc2coa_m	1
dc2coa_x	0
dca_c	0
dca_e	0
dcacoa_c	0
dcacoa_m	1
dcacoa_x	0
dcamp_c	0
dcdp_c	0
dcdp_m	0
dcdp_n	0
dchac_c	0
dchac_e	0
dcholcoa_c	0
dcholcoa_r	0
dcholcoa_x	0
dcmp_c	0
dcmp_e	0
dcmp_m	0
dcmp_n	0
dcsptn1_c	0
dcsptn1_e	0
dcsptn1_r	0
dcsptn1coa_c	0
dcsptn1coa_r	0
dcsptn1crn_c	0
dcsptn1crn_m	0
dctp_c	0
dctp_m	0
dctp_n	0
dcyt_c	0
dcyt_m	0
dd2coa_m	1
dd2coa_x	0
dd3coa_m	0
dd3coa_x	0
dd5ecoa_m	0
ddca_c	0
ddca_e	0
ddca_r	0
ddcacoa_c	0
ddcacoa_m	1
ddcacoa_r	0
ddcacoa_x	0
ddeccrn_c	0
ddeccrn_e	0
dec24dicoa_m	4
dec24dicoa_x	0
dec47dicoa_m	0
dec47dicoa_x	0
dece3coa_m	2
dece4coa_m	4
dece4coa_x	0
dectricoa_m	0
dectricoa_x	0
dgdp_c	0
dgdp_m	0
dgdp_n	0
dgmp_c	0
dgmp_m	0
dgsn_c	0
dgsn_m	0
dgtp_c	0
dgtp_m	0
dgtp_n	0
dha_e	0
dhap_c	1
dhap_e	0
dhap_m	0
dhap_x	0
dhbpt_c	0
dhcholestanate_c	0
dhcholestanate_m	0
dhcholestanate_x	0
dhcholestancoa_c	0
dhcholestancoa_x	0
dhcholoylcoa_x	0
dhcrm_hs_c	0
dhcrm_hs_g	0
dhcrm_hs_r	0
dhdascb_c	1
dheas_c	0
dheas_e	0
dhf_c	0
dhf_m	0
dhglz_c	0
dhglz_e	0
dhmtp_c	0
dhor__S_c	2
digalside_hs_c	0
digalside_hs_l	0
dkmpp_c	1
dlnlcg_c	0
dlnlcg_l	0
dlnlcg_r	0
dlnlcgcoa_c	0
dlnlcgcoa_r	0
dlnlcgcrn_c	0
dlnlcgcrn_m	0
dlnlcgcrn_r	0
dmgly_c	0
dmgly_e	0
dmgly_m	0
dmhptcrn_c	0
dmhptcrn_m	0
dmnoncoa_c	0
dmnoncoa_x	0
dmnoncrn_c	0
dmnoncrn_m	0
dmnoncrn_x	0
dmpp_c	0
dnad_c	0
dnad_n	0
doco13ac_c	0
doco13ac_e	0
doco13ac_r	0
docohepcoa_m	0
docosac_c	0
docosac_e	0
docosac_r	0
docosahexcoa_m	0
docoscoa_c	0
docoscoa_r	0
dodecanac_c	0
dodecanac_e	0
dodecanac_x	0
dolglcp__L_c	0
dolglcp__L_r	0
dolp__L_c	0
dolp__L_r	0
dopa_c	0
dopa_e	0
dopa4sf_c	0
dopa4sf_e	0
dopasf_c	0
dopasf_e	0
dpcoa_c	0
dpcoa_e	0
dpcoa_l	0
dpcoa_m	0
drib_c	0
drib_e	0
dspvs_c	0
dspvs_e	0
dtdp_c	0
dtdp_m	0
dtdp_n	0
dtmp_c	0
dtmp_m	0
dttp_c	0
dttp_m	0
dttp_n	0
dudp_c	0
dudp_m	0
dump_c	0
dump_m	0
duri_c	1
duri_e	1
duri_m	0
dutp_c	0
dutp_m	0
dxtrn_c	0
e4hglu_m	0
e4p_c	0
eicostet_c	0
eicostet_e	0
eicostet_r	0
eicostetcoa_c	0
eicostetcoa_r	0
eicostetcrn_c	0
eicostetcrn_m	0
eidi1114ac_c	0
eidi1114ac_e	0
elaid_c	0
elaid_e	0
elaid_r	0
elaidcrn_c	0
elaidcrn_e	0
elaidcrn_m	0
estradiol_c	0
estradiol_r	0
estradiolglc_c	0
estradiolglc_e	0
estriol_c	0
estriol_e	0
estrone_c	0
estrone_r	0
estrones_c	0
estrones_e	0
etfox_m	2
etfrd_m	2
etha_c	1
etha_e	0
ethamp_c	1
ethamp_e	0
ethamp_r	0
ethmalac_c	0
ethmalac_e	0
ethmalcoa_c	0
f1a_e	0
f1a_g	0
f1a_l	0
f1p_c	0
f26bp_c	0
f6p_c	0
fad_c	0
fad_e	0
fad_m	12
fad_r	0
fad_x	0
fadh2_c	0
fadh2_m	12
fadh2_r	0
fadh2_x	0
fald_c	0
fald_e	0
fald_m	0
fald_x	0
fdp_c	0
fdp_e	0
fgam_c	0
ficytC_m	4
fmn_c	0
fmn_e	0
focytC_m	4
fol_c	0
fol_e	0
fol_m	0
for_c	1
for_e	0
for_m	0
forglu_c	2
forglu_e	0
fpram_c	0
fprica_c	0
frdp_c	0
frdp_r	0
frdp_x	0
fru_c	0
fru_e	1
fum_c	0
fum_e	0
fum_m	1
fvs_c	0
fvs_e	0
fvs_r	0
fvsgluc_r	0
g1p_c	0
g3p_c	0
g3pc_c	0
g3pc_e	0
g6p_c	0
g6p_r	0
ga2_hs_c	0
gal_c	0
gal_e	0
gal_l	0
gal1p_c	0
galgluside_hs_c	0
galgluside_hs_e	0
galgluside_hs_g	0
galgluside_hs_l	0
galgluside_hs_r	0
galside_hs_c	0
galside_hs_l	0
galside_hs_n	0
galside_hs_r	0
gam6p_c	0
gar_c	0
gbside_hs_c	0
gcald_c	0
gcald_m	1
gchola_c	0
gchola_e	0
gd1a_hs_c	0
gd1b_hs_c	0
gdp_c	0
gdp_m	0
gdp_n	0
ggn_c	0
glac_c	0
glac_r	0
glc__D_c	0
glc__D_e	1
glc__D_l	0
glc__D_r	0
glcn_c	0
glcn_e	0
glcr_c	0
glcr_e	0
glcur_c	0
glcur_e	0
glcur_r	0
glcur1p_c	0
gln__L_c	0
gln__L_e	0
gln__L_m	0
glnasngln_c	0
glnasngln_e	0
glnhishis_c	0
glnhishis_e	0
glnhislys_c	0
glnhislys_e	0
glnlyslys_c	0
glnlyslys_e	0
glnlystrp_c	0
glnlystrp_e	0
glnproglu_c	0
glnproglu_e	0
glntrpglu_c	0
glntrpglu_e	0
glntyrleu_c	0
glntyrleu_e	0
glu__L_c	2
glu__L_e	0
glu__L_m	1
glu5sa_c	0
glu5sa_m	0
gluala_e	0
gluargleu_c	0
gluargleu_e	0
gluasnleu_c	0
gluasnleu_e	0
glucys_c	0
glucys_e	0
gluglu_c	0
gluglu_e	0
gluilelys_c	0
gluilelys_e	0
gluleu_c	0
gluleu_e	0
glumet_c	0
glumet_e	0
glumethis_c	0
glumethis_e	0
gluside_hs_c	0
gluside_hs_e	0
gluside_hs_g	0
gluside_hs_l	0
gluside_hs_r	0
glutacoa_m	0
glutar_c	0
glutar_e	0
glutcoa_c	0
glutcoa_m	1
glutcon_c	0
glutcon_e	0
glutcon_m	0
gluthr_c	0
gluthr_e	0
gluthrlys_c	0
gluthrlys_e	0
glutrpala_c	0
glutrpala_e	0
glx_c	0
glx_e	0
glx_m	0
glx_x	0
gly_c	1
gly_e	0
gly_m	2
gly_x	0
glyald_c	0
glyald_e	0
glyald_m	0
glyb_c	0
glyb_m	0
glyc__R_c	1
glyc__R_e	0
glyc__R_m	0
glyc__S_c	1
glyc__S_e	0
glyc_c	0
glyc_e	0
glyc_m	0
glyc2p_c	0
glyc2p_e	0
glyc3p_c	1
glyc3p_e	0
glyc3p_m	0
glyc3p_x	0
glyclt_c	0
glyclt_e	0
glyclt_m	1
glyclt_x	0
glygly_c	0
glygn1_c	0
glygn2_c	0
glygn3_c	0
glyhisasn_c	0
glyhisasn_e	0
glyhislys_c	0
glyhislys_e	0
glyleu_c	0
glylyscys_c	0
glylyscys_e	0
glylysphe_c	0
glylysphe_e	0
glyphe_c	0
glypro_c	0
glypro_e	0
glytyrlys_c	0
glytyrlys_e	0
glyvalhis_c	0
glyvalhis_e	0
glz_c	0
glz_e	0
gm1_hs_c	0
gm2_hs_c	0
gmp_c	1
gmp_e	0
gmp_n	0
gsn_c	1
gsn_e	0
gt1b_hs_c	0
gthox_c	0
gthox_e	0
gthox_m	0
gthrd_c	0
gthrd_e	0
gthrd_m	0
gtp_c	0
gtp_m	0
gtp_n	0
gua_c	3
gudac_c	0
gudac_e	0
gullac_c	0
gullac_r	0
guln__L_c	0
guln__L_r	0
h_c	28
h_e	1
h_g	1
h_i	4
h_m	31
h_n	1
h_r	3
h_x	2
h2o_c	17
h2o_e	1
h2o_g	1
h2o_l	0
h2o_m	22
h2o_n	0
h2o_r	3
h2o_x	1
h2o2_c	2
h2o2_e	1
h2o2_l	0
h2o2_m	4
h2o2_n	1
h2o2_r	0
h2o2_x	1
HC00250_c	0
HC00250_e	0
HC00319_c	0
HC00319_e	0
HC00319_m	0
HC00342_c	0
HC00342_e	0
HC00342_m	0
HC00361_c	0
HC00460_c	0
HC00460_e	0
HC00591_c	0
HC00591_m	0
HC00617_c	0
HC00619_c	0
HC00664_c	0
HC00718_c	0
HC00900_c	0
HC00900_e	0
HC00900_m	0
HC01118_r	0
HC01180_c	0
HC01223_m	2
HC01397_m	0
HC01397_x	0
HC01405_m	0
HC01405_x	0
HC01406_m	0
HC01406_x	0
HC01407_m	0
HC01407_x	0
HC01408_m	0
HC01408_x	0
HC01412_m	1
HC01412_x	0
HC01415_m	1
HC01415_x	0
HC01434_c	0
HC01434_m	0
HC01434_x	0
HC01496_m	0
HC01501_c	0
HC01522_c	0
HC01668_c	0
HC01668_m	0
HC01672_c	0
HC01842_c	0
HC02020_r	0
HC02021_r	0
HC02022_r	0
HC02023_r	0
HC02024_r	0
HC02025_r	0
HC02026_r	0
HC02027_r	0
HC02048_c	0
HC02050_c	0
HC02051_c	0
HC02056_c	0
HC02057_c	0
HC02121_c	0
HC02136_c	0
HC02180_c	0
HC02180_r	0
HC02194_c	0
HC02194_e	0
HC02203_c	0
HC02203_e	0
HC02203_m	0
HC02205_c	0
HC02207_c	0
HC02213_c	0
HC02213_e	0
HC02228_c	0
HC10784_c	0
HC10784_r	0
HC10856_m	0
HC10856_x	0
HC10857_m	0
HC10857_x	0
HC10858_m	0
HC10858_x	0
hco3_c	0
hco3_e	0
hco3_m	0
hcys__L_c	0
hcys__L_e	0
hdca_c	0
hdca_e	0
hdca_l	0
hdca_r	0
hdca_x	0
hdcea_c	0
hdcea_e	0
hdcea_l	0
hdcea_m	0
hdcea_r	0
hdcecrn_c	0
hdcecrn_e	0
hdcecrn_m	0
hdcecrn_r	0
hdcoa_c	0
hdcoa_m	0
hdcoa_r	0
hdd2coa_c	0
hdd2coa_m	1
hdd2coa_r	0
hdd2coa_x	0
hdd2crn_c	0
hdd2crn_e	0
hdd2crn_m	0
hepcoa_m	0
hestratriol_c	0
hestratriol_l	0
hexc_c	0
hexc_e	0
hexc_r	0
hexccoa_c	0
hexccoa_r	0
hexdectecoa_m	2
hexdiac_c	0
hexdiac_e	0
hexdpencoa_m	0
hexdpencoa_x	0
hexdtrcoa_m	2
hexe3coa_m	0
hexe3coa_x	0
hexgly_c	0
hexgly_e	0
hgentis_c	0
hgentis_e	0
his__L_c	2
his__L_e	1
hisargcys_c	0
hisargcys_e	0
hisargser_c	0
hisargser_e	0
hisasp_c	0
hisasp_e	0
hiscyscys_c	0
hiscyscys_e	0
hisglnala_c	0
hisglnala_e	0
hisglu_c	0
hisglu_e	0
hisglugln_c	0
hisglugln_e	0
hisglylys_c	0
hisglylys_e	0
hishislys_c	0
hishislys_e	0
hislysala_c	0
hislysala_e	0
hislysglu_c	0
hislysglu_e	0
hislysile_c	0
hislysile_e	0
hislysthr_c	0
hislysthr_e	0
hislysval_c	0
hislysval_e	0
hismet_c	0
hismet_e	0
hismetgln_c	0
hismetgln_e	0
hisphearg_c	0
hisphearg_e	0
hisprolys_c	0
hisprolys_e	0
hista_c	0
hista_e	0
histrphis_c	0
histrphis_e	0
hLkynr_c	0
hmcarn_c	0
hmcarn_e	0
hmcr_c	0
hmcr_e	0
hmgcoa_c	0
hmgcoa_x	0
homoval_c	0
homoval_e	0
hpdca_c	0
hpdca_e	0
hpdca_r	0
hpdcacoa_c	0
hpdcacoa_m	0
hpdcacoa_r	0
hpdcacrn_c	0
hpdcacrn_m	0
hpyr_c	3
hpyr_m	0
hx2coa_m	1
hx2coa_x	0
hxa_c	0
hxa_e	0
hxa_m	0
hxa_x	0
hxan_c	1
hxan_x	0
hxcoa_c	0
hxcoa_e	0
hxcoa_m	1
hxcoa_x	0
hxdcal_c	0
hyochol_c	0
hyochol_e	0
hyptaur_c	1
hyptaur_e	0
i_c	0
i_e	0
ibcoa_m	4
ibup__R_c	0
ibup__R_e	0
ibup__S_c	0
ibup__S_e	0
ibupgluc_c	0
ibupgluc_e	0
icdchol_c	0
icdchol_e	0
icit_c	0
icit_e	0
icit_m	0
icit_x	0
id3acald_c	0
id3acald_m	0
idp_c	0
ile__L_c	0
ile__L_e	0
ile__L_m	0
ileargile_c	0
ileargile_e	0
ileasnhis_c	0
ileasnhis_e	0
ileasp_c	0
ileasp_e	0
ileglnglu_c	0
ileglnglu_e	0
ileglyarg_c	0
ileglyarg_e	0
ileprolys_c	0
ileprolys_e	0
ileserarg_c	0
ileserarg_e	0
iletrptyr_c	0
iletrptyr_e	0
imp_c	0
imp_e	0
ind3ac_c	0
ind3ac_e	0
ind3ac_m	0
inost_c	0
inost_e	0
inost_r	1
ins_c	1
ins_e	0
ipdp_c	0
isochol_c	0
isochol_e	0
itaccoa_m	0
itacon_m	0
itp_c	0
k_c	2
k_e	2
kdn_c	0
kdn_e	0
kdnp_c	0
kynate_c	0
kynate_e	0
L2aadp_c	0
L2aadp_e	0
L2aadp_m	0
L2aadp6sa_c	0
L2aadp6sa_m	0
lac__D_c	1
lac__D_e	0
lac__D_m	0
lac__L_c	0
lac__L_e	0
lac__L_m	0
lac__L_x	0
lald__D_c	0
lald__L_c	0
lald__L_m	0
Lcyst_c	1
Lcyst_e	0
leu__L_c	0
leu__L_e	0
leu__L_m	0
leualaarg_c	0
leualaarg_e	0
leuasnasp_c	0
leuasnasp_e	0
leuasplys_c	0
leuasplys_e	0
leuktrB4_c	0
leuktrB4_m	0
leuktrB4_x	0
leuktrB4wcooh_c	0
leuktrB4wcooh_r	0
leuktrB4wcooh_x	0
leuktrB4woh_r	0
leuktrC4_c	0
leuktrD4_c	0
leuktrD4_e	0
leuktrE4_c	0
leuktrF4_c	0
leuleu_c	0
leuleu_e	0
leuleutrp_c	0
leuleutrp_e	0
leupro_c	0
leupro_e	0
leuproarg_c	0
leuproarg_e	0
leusertrp_c	0
leusertrp_e	0
leutrp_c	0
leutrp_e	0
leutrparg_c	0
leutrparg_e	0
leutyrtyr_c	0
leutyrtyr_e	0
leuval_c	0
leuval_e	0
Lfmkynr_c	0
lgnc_c	0
lgnc_e	0
lgnc_r	0
lgt__S_c	0
lgt__S_m	0
Lhcystin_c	0
Lhcystin_e	0
Lkynr_c	0
Lkynr_e	0
lneldc_c	0
lneldc_e	0
lneldc_r	0
lneldccoa_c	0
lneldccoa_m	0
lneldccoa_r	0
lneldccrn_c	0
lneldccrn_e	0
lneldccrn_m	0
lnlc_c	0
lnlc_e	0
lnlc_l	0
lnlc_r	0
lnlccoa_c	0
lnlccoa_r	0
lnlccoa_x	0
lnlccrn_c	0
lnlccrn_e	0
lnlccrn_m	0
lnlccrn_r	0
lnlccrn_x	0
lnlnca_c	1
lnlnca_e	1
lnlnca_l	0
lnlnca_r	0
lnlncacoa_c	2
lnlncacoa_m	3
lnlncacoa_r	0
lnlncacrn_c	0
lnlncacrn_m	0
lnlncg_c	2
lnlncg_e	2
lnlncg_l	0
lnlncg_r	0
lnlncgcoa_c	0
lnlncgcoa_m	5
lnlncgcoa_r	0
lnlncgcrn_c	0
lnlncgcrn_m	1
lnlncgcrn_r	0
lpchol_hs_c	0
lpchol_hs_e	0
Lpipecol_c	0
Lpipecol_e	0
Lpipecol_x	0
lst4exp_c	0
lst4exp_e	0
lstn_c	0
lstn_e	0
lstnm7_c	0
lstnm7_e	0
lthstrl_c	0
lthstrl_e	0
lthstrl_r	0
lys__L_c	1
lys__L_e	1
lys__L_m	0
lys__L_x	0
lysargleu_c	0
lysargleu_e	0
lyscyshis_c	0
lyscyshis_e	0
lysglnphe_c	0
lysglnphe_e	0
lysgluglu_c	0
lysgluglu_e	0
lyslyslys_c	0
lyslyslys_e	0
lyspheile_c	0
lyspheile_e	0
lystrparg_c	0
lystrparg_e	0
lystyrile_c	0
lystyrile_e	0
lysvalphe_c	0
lysvalphe_e	0
lysvaltrp_c	0
lysvaltrp_e	0
M00003_c	0
M00003_e	0
M00003_r	0
M00004_c	0
M00004_m	0
M00004_r	0
M00006_c	0
M00006_r	0
M00008_c	0
M00008_e	0
M00008_r	0
M00010_c	0
M00010_e	0
M00010_r	0
M00012_c	0
M00012_r	0
M00017_c	0
M00017_e	0
M00017_r	0
M00018_c	0
M00018_r	0
M00019_c	0
M00019_e	0
M00019_r	0
M00020_c	0
M00020_m	0
M00020_r	0
M00021_c	0
M00021_e	0
M00021_r	0
M00023_c	0
M00023_r	0
M00046_m	0
M00048_m	0
M00056_m	0
M00061_m	0
M00063_m	0
M00069_m	0
M00071_m	0
M00101_c	0
M00101_r	0
M00115_c	0
M00115_e	0
M00116_c	0
M00116_m	0
M00117_c	0
M00117_e	0
M00117_r	0
M00123_c	0
M00123_r	0
M00127_c	0
M00127_m	0
M00127_r	0
M00129_c	0
M00129_m	0
M00129_r	0
M00170_m	0
M00172_m	0
M00172_x	0
M00245_c	2
M00260_c	0
M00260_e	0
M00265_c	0
M00265_e	0
M00315_c	0
M00315_e	0
M00341_c	0
M00341_e	0
M00341_r	0
M00342_c	0
M00342_m	0
M00343_c	0
M00343_m	0
M00343_r	0
M00780_m	0
M00782_m	0
M00792_m	0
M00795_m	0
M00797_m	0
M00804_m	0
M00806_m	0
M00841_m	0
M00849_m	0
M00849_x	0
M00875_m	0
M00877_m	0
M00885_m	0
M00885_x	0
M00889_m	0
M00897_m	0
M00899_m	0
M00909_m	0
M00911_m	0
M01141_c	0
M01141_m	0
M01141_r	0
M01141_x	0
M01191_c	0
M01191_m	0
M01191_r	0
M01191_x	0
M01197_c	0
M01197_e	0
M01197_r	0
M01207_c	0
M01207_e	0
M01207_r	0
M01235_c	0
M01235_e	0
M01235_r	0
M01236_c	0
M01236_r	0
M01237_c	0
M01237_m	0
M01237_r	0
M01238_c	0
M01238_e	0
M01238_r	0
M01389_c	0
M01454_r	0
M01455_r	0
M01456_r	0
M01457_r	0
M01458_r	0
[truncated: 1,120 more rows]

## Sheet: Supp_table_5
Metabolite	Connectivity
10fthf_c	0
10fthf_m	0
11_cis_retfa_c	0
12dhchol_c	0
12dhchol_e	0
12HPET_c	0
12HPET_e	0
12htacr_c	0
12htacr_e	0
12ppd__R_c	0
12ppd__R_e	0
12ppd__S_c	0
13_cis_retn_r	0
13dampp_c	0
13dmt_c	0
13dmt_e	0
13dpg_c	1
1513tacr_c	0
1513tacr_e	0
15dmt_c	0
15dmt_e	0
15HPET_c	0
15HPET_e	0
1acpc_c	0
1mncam_c	0
1mncam_e	0
1p3h5c_c	0
1p3h5c_m	0
1pipdn2c_x	0
1pyr5c_c	0
1pyr5c_m	0
21hprgnlone_c	0
21hprgnlone_e	0
23dh1i56dio_c	0
23dpg_c	0
25aics_c	0
2aobut_m	0
2c23dh56dhoxin_c	1
2decdicoa_m	0
2decdicoa_x	0
2docohexecoa_m	0
2dodtricoa_m	0
2dodtricoa_x	0
2dr1p_c	0
2dr5p_c	0
2hatvacid_c	0
2hatvacid_e	0
2hatvlac_c	0
2hatvlac_e	0
2hb_c	0
2hb_e	0
2hexdtetcoa_m	0
2hexdtetcoa_x	0
2hiv_c	0
2hiv_e	0
2hydog_c	0
2hydog_e	0
2hyoxplac_c	0
2hyoxplac_e	0
2kmb_c	0
2m3hbu_c	0
2m3hbu_e	0
2m3hbu_m	0
2m3hvac_c	0
2m3hvac_e	0
2m3ovac_c	0
2m3ovac_m	0
2m3ovcoa_m	0
2maacoa_m	0
2mb2coa_c	0
2mb2coa_m	0
2mcit_c	0
2mcit_e	0
2mop_c	0
2mop_m	0
2obut_c	0
2obut_e	0
2obut_m	0
2octpencoa_m	0
2oxoadp_c	0
2oxoadp_e	0
2oxoadp_m	0
2pg_c	0
2pg_e	0
31dmt_c	0
31dmt_e	0
34dhpac_c	0
34dhpe_c	0
34dhpe_e	0
34dhphe_c	4
34hpl_c	0
34hpl_e	0
34hpl_m	0
34hpp_c	0
34hpp_e	0
34hpp_m	0
35cgmp_c	0
35cgmp_e	0
35cgmp_n	0
35dhpvs_c	0
35dhpvs_e	0
3aib__D_c	0
3aib__D_e	0
3aib__D_m	0
3aib_c	0
3aib_e	0
3aib_m	0
3bcrn_c	0
3bcrn_e	0
3ddcrn_c	0
3ddcrn_e	0
3deccrn_c	0
3deccrn_e	0
3decdicoa_m	0
3decdicoa_x	0
3dhcdchol_c	0
3dhcdchol_e	0
3dhchol_c	0
3dhchol_e	0
3dhdchol_c	0
3dhdchol_e	0
3dhguln_c	0
3dhlchol_c	0
3dhlchol_e	0
3dodtricoa_m	0
3dodtricoa_x	0
3h3mglt_c	0
3h3mglt_e	0
3hbcoa__R_c	0
3hbcoa__R_m	0
3hbcoa_m	0
3hbcoa_x	2
3hdcoa_c	0
3hdcoa_m	0
3hdcoa_x	0
3hddcoa_c	0
3hddcoa_m	0
3hddcoa_x	0
3hdeccoa_c	0
3hdeccoa_m	0
3hdececrn_c	0
3hdececrn_e	0
3hexdcoa_c	0
3hexdcoa_m	0
3hexdcrn_c	0
3hexdcrn_e	0
3hexdtetcoa_m	0
3hexdtetcoa_x	0
3hglutcoa_m	0
3hmbcoa_m	0
3hmp_c	0
3hmp_e	0
3hmp_m	0
3hodcoa_c	0
3hodcoa_m	0
3hpvs_c	0
3hpvs_e	0
3hpvstet_c	0
3hpvstet_e	0
3htdcoa_c	0
3htdcoa_m	0
3htdcoa_x	0
3ispvs_c	0
3ispvs_e	0
3mgcoa_m	1
3mglutac_c	0
3mglutac_e	0
3mglutac_m	0
3mglutr_c	0
3mglutr_e	0
3mhis_c	0
3mhis_e	0
3mob_c	0
3mob_e	0
3mob_m	0
3moxtyr_c	0
3moxtyr_e	0
3mtp_c	0
3mtp_e	0
3octdeccrn_c	0
3octdeccrn_e	0
3octpencoa_m	0
3odcoa_m	0
3odcoa_x	0
3oddcoa_m	0
3oddcoa_x	0
3ohdcoa_m	0
3ohdcoa_x	0
3ohglutac_c	0
3ohglutac_e	0
3ohglutac_m	0
3ohodcoa_m	0
3ohodcoa_x	0
3otdcoa_m	0
3otdcoa_x	0
3pg_c	1
3pg_e	0
3pg_m	0
3php_c	0
3sala_c	0
3sala_m	0
3snpyr_c	0
3snpyr_m	0
3tdcrn_c	0
3tdcrn_e	0
3tetd7ecoa_c	0
3tetd7ecoa_m	0
3tetd7ecoacrn_c	0
3tetd7ecoacrn_e	0
3thexddcoa_c	0
3thexddcoa_m	0
3thexddcoacrn_c	0
3thexddcoacrn_e	0
3ttetddcoa_c	0
3ttetddcoa_m	0
3ttetddcoacrn_c	0
3ttetddcoacrn_e	0
3uib_c	0
3uib_e	0
42A3HP24DB_c	0
4aabutn_c	0
4aabutn_e	0
4abut_c	0
4abut_e	0
4abut_m	0
4abut_n	0
4abutn_c	0
4aphdob_c	0
4bhglz_c	0
4bhglz_e	0
4glu56dihdind_c	0
4glu56dihdind_e	0
4h2oglt_m	0
4hatvacid_c	0
4hatvacid_e	0
4hatvlac_c	0
4hatvlac_e	0
4hbz_c	0
4hbz_e	0
4hbz_m	0
4hbzcoa_c	0
4hbzcoa_m	0
4hexdtetcoa_m	0
4hexdtetcoa_x	0
4hglusa_m	0
4hphac_c	0
4hphac_e	0
4hpro_LT_c	0
4hpro_LT_e	0
4hpro_LT_m	0
4mtob_c	0
4ohbut_c	0
4ohbut_e	0
4ohbut_m	0
4ppan_c	0
4ppcys_c	0
4tmeabutn_c	0
4tmeabutn_e	0
56dhpvs_c	0
56dhpvs_e	0
56dthm_c	0
56dthm_e	0
56dthm_m	0
56dura_c	0
56dura_e	0
56eppvs_c	0
56eppvs_e	0
5a2opntn_c	0
5a2opntn_e	0
5a2opntn_x	0
5aizc_c	0
5aop_c	0
5aop_e	0
5aop_m	0
5cysdopa_c	0
5cysdopa_e	0
5eipencoa_m	0
5hoxindact_c	0
5hoxindoa_c	0
5hoxindoa_e	0
5HPET_c	0
5HPET_e	0
5mdr1p_c	0
5mdru1p_c	0
5mta_c	0
5mta_e	0
5mthf_c	0
5mthf_e	0
5ohhexa_c	0
5ohhexa_e	0
5tedtricoa_m	0
5tedtricoa_x	0
6a2ohxnt_x	0
6ahglz_c	0
6ahglz_e	0
6bhglz_c	0
6bhglz_e	0
6bhglzglc_c	0
6bhglzglc_e	0
6epvs_c	0
6epvs_e	0
6hddopaqn_c	0
6hoxmelatn_c	0
6pgc_c	0
6pgc_r	0
6pgl_c	0
6pgl_r	0
7ahglz_c	0
7ahglz_e	0
7bhglz_c	0
7bhglz_e	0
7bhglzglc_c	0
7bhglzglc_e	0
7dhcdchol_c	0
7dhcdchol_e	0
7dhchol_c	0
7dhchol_e	0
7dhchsterol_c	0
7dhchsterol_e	0
7hpvs_c	0
7hpvs_e	0
9_cis_retfa_c	0
aacoa_c	3
aacoa_m	2
aacoa_x	3
aact_c	0
aact_e	0
aact_m	0
abt__D_c	0
abt__D_e	0
abt_c	0
abt_e	0
ac_c	0
ac_e	0
ac_m	0
ac_x	0
acac_c	2
acac_e	0
acac_m	5
acac_x	1
acald_c	0
acald_e	0
acald_m	0
accoa_c	2
accoa_m	1
accoa_x	3
acetol_c	1
acetone_c	1
acetone_e	0
acetone_m	0
acgal_c	0
acgal1p_c	0
acgam_c	0
acgam_l	0
acgam_r	0
acgam1p_c	0
acgam6p_c	0
acgly_c	0
acgly_e	0
acgly_m	0
acile__L_c	0
acile__L_e	0
acile__L_m	0
acleu__L_c	0
acleu__L_e	0
acleu__L_m	0
aclys_c	0
aclys_e	0
aclys_m	0
acmana_c	0
acmana_e	0
acmana_r	0
acmanap_c	0
acmp_c	1
acmp_e	1
acnam_c	0
acnam_e	0
acnam_n	0
acnamp_c	0
acrn_c	0
acrn_e	0
acrn_m	0
acrn_x	0
acthr__L_c	0
acthr__L_e	0
acthr__L_m	0
actyr_c	0
actyr_e	0
actyr_m	0
ade_c	0
ade_e	0
adn_c	0
adn_e	0
adn_m	0
adp_c	12
adp_e	0
adp_g	0
adp_m	0
adp_n	0
adp_r	0
adp_x	0
adpac_c	0
adpac_x	0
adpcoa_c	0
adpcoa_x	0
adpoh_c	0
adpoh_e	0
adprbp_c	0
adprbp_e	0
adprib_c	0
adrn_c	0
adrn_e	0
adrn_r	0
adrncoa_c	0
adrncoa_r	0
adrncrn_c	0
adrncrn_m	0
adrnl_c	0
adrnl_e	0
ahandrostan_c	1
ahandrostan_e	1
ahandrostan_r	0
ahcys_c	0
ahcys_e	0
ahcys_m	0
aicar_c	0
aicar_e	0
air_c	0
ak2lgchol_hs_c	0
ak2lgchol_hs_e	0
akg_c	1
akg_e	0
akg_m	0
akg_x	0
ala__D_c	0
ala__D_e	0
ala__D_x	0
ala__L_c	0
ala__L_e	0
ala__L_m	0
ala_B_c	0
ala_B_e	0
ala_B_m	0
alaala_c	0
alaargcys_c	0
alaargcys_e	0
alaarggly_c	0
alaarggly_e	0
alaasnleu_c	0
alaasnleu_e	0
alaglylys_c	0
alaglylys_e	0
alahisala_c	0
alahisala_e	0
alalysthr_c	0
alalysthr_e	0
alltn_c	0
alltn_e	0
alpa_hs_c	0
am19cs_c	0
am19cs_e	0
am1acs_c	0
am1acs_e	0
am1alcs_c	0
am1alcs_e	0
am1c9cs_c	0
am1c9cs_e	0
am1ccs_c	0
am1ccs_e	0
am1csa_c	0
am1csa_e	0
am4n9cs_c	0
am4n9cs_e	0
am4ncs_c	0
am4ncs_e	0
am9csa_c	0
am9csa_e	0
amet_c	0
amet_e	0
amet_m	0
amp_c	1
amp_e	0
amp_m	1
amp_n	0
amp_r	0
amp_x	0
andrstandn_c	0
andrstandn_r	0
andrstrn_c	0
andrstrn_r	0
anth_c	0
anth_e	0
aprgstrn_c	0
aprgstrn_e	0
aprut_c	0
aps_c	0
arach_c	0
arach_e	0
arach_r	0
arachcoa_c	0
arachcoa_m	0
arachcoa_r	0
arachcoa_x	0
arachcrn_c	0
arachcrn_m	0
arachd_c	0
arachd_e	0
arachd_l	0
arachd_r	0
arachd_x	0
arachdcoa_c	0
arachdcoa_r	0
arachdcoa_x	0
arachdcrn_c	0
arachdcrn_m	0
arachdcrn_r	0
arachdcrn_x	0
arg__L_c	0
arg__L_e	0
argalaala_c	0
argalaala_e	0
argalaphe_c	0
argalaphe_e	0
argalathr_c	0
argalathr_e	0
argarg_c	0
argarg_e	0
argarglys_c	0
argarglys_e	0
argargmet_c	0
argargmet_e	0
argcysgly_c	0
argcysgly_e	0
argcysser_c	0
argcysser_e	0
arggluglu_c	0
arggluglu_e	0
argglupro_c	0
argglupro_e	0
argglygly_c	0
argglygly_e	0
arghisthr_c	0
arghisthr_e	0
argleuphe_c	0
argleuphe_e	0
arglysasp_c	0
arglysasp_e	0
argphearg_c	0
argphearg_e	0
argpromet_c	0
argpromet_e	0
argprothr_c	0
argprothr_e	0
argserser_c	0
argserser_e	0
argsuc_c	0
argsuc_e	0
argtyrval_c	0
argtyrval_e	0
argvalcys_c	0
argvalcys_e	0
argvaltrp_c	0
argvaltrp_e	0
ascb__L_c	0
ascb__L_e	0
asn__L_c	0
asn__L_e	0
asnasnarg_c	0
asnasnarg_e	0
asncyscys_c	0
asncyscys_e	0
asnmetpro_c	0
asnmetpro_e	0
asnpheasp_c	0
asnpheasp_e	0
asnphecys_c	0
asnphecys_e	0
asntyrgly_c	0
asntyrgly_e	0
asntyrphe_c	0
asntyrphe_e	0
asntyrthr_c	0
asntyrthr_e	0
asp__D_c	0
asp__D_e	0
asp__L_c	0
asp__L_e	0
asp__L_m	0
aspalaarg_c	0
aspalaarg_e	0
aspasnglu_c	0
aspasnglu_e	0
aspglu_c	0
aspglu_e	0
aspglupro_c	0
aspglupro_e	0
aspglutrp_c	0
aspglutrp_e	0
asphiscys_c	0
asphiscys_e	0
asphispro_c	0
asphispro_e	0
asplysglu_c	0
asplysglu_e	0
asplyshis_c	0
asplyshis_e	0
aspmetasp_c	0
aspmetasp_e	0
aspprolys_c	0
aspprolys_e	0
aspvalasn_c	0
aspvalasn_e	0
atp_c	13
atp_e	0
atp_g	0
atp_m	1
atp_n	0
atp_r	0
atp_x	0
atvacid_c	1
atvacid_e	1
atvacid_r	0
atvethgluc_r	0
atvlac_c	1
atvlac_e	1
atvlac_r	0
atvlacgluc_r	0
b2coa_m	0
b2coa_x	2
betald_m	0
bhb_c	0
bhb_e	0
bhb_m	1
bilirub_c	0
bilirub_r	0
btcoa_c	0
btcoa_m	0
btcoa_x	1
btn_c	0
btn_e	0
btn_m	0
btn_n	0
but_c	0
but_e	0
C01747_c	0
C01747_l	0
C02356_c	0
C02356_e	0
C02470_c	0
C02470_e	0
C02528_c	0
C02528_r	0
C02712_c	0
C02712_e	0
C04717_c	0
C04717_e	0
C04805_c	0
C04805_e	0
C05279_m	0
C05280_m	0
C05770_c	0
C05770_e	0
C05957_c	0
C05957_e	0
C05957_r	0
C06314_c	0
C06314_e	0
C06315_c	0
C06315_e	0
C09642_c	0
C09642_e	0
c10crn_c	0
c10crn_e	0
c10dc_c	0
c10dc_x	0
C11821_c	0
c12dc_c	0
c12dc_x	0
c12dccoa_c	0
c12dccoa_x	0
C14768_c	0
C14768_e	0
C14769_c	0
C14769_e	0
C14770_c	0
C14770_e	0
C14771_c	0
C14771_e	0
C14825_c	0
C14825_e	0
C14826_c	0
C14826_e	0
c226coa_c	0
c226coa_m	0
c226coa_r	0
c226coa_x	0
c226crn_c	0
c226crn_m	0
c4crn_c	0
c4crn_e	0
c4crn_m	0
c4crn_x	0
c4dc_c	0
c4dc_e	0
c4dc_x	0
c51crn_c	0
c51crn_e	0
c5dc_c	0
c5dc_e	0
c6crn_c	0
c6crn_e	0
c6crn_x	0
c6dc_c	0
c6dc_x	0
c8crn_c	0
c8crn_e	0
c8crn_m	0
c8crn_x	0
c8dc_c	0
c8dc_x	0
ca2_c	0
ca2_e	0
cala_c	0
cala_e	0
camp_c	0
camp_e	0
caproic_c	0
caproic_e	0
cbasp_c	0
cbasp_e	0
cbp_c	0
cbp_r	0
cdp_c	0
cdp_n	0
cdpchol_c	0
cdpchol_r	0
cdpdag_hs_c	0
cdpea_c	0
CE0074_c	0
CE0074_e	0
CE0785_m	0
CE0955_c	0
CE0955_r	0
CE1243_c	0
CE1243_e	0
CE1261_c	0
CE1261_e	0
CE1297_c	0
CE1297_e	0
CE1401_c	0
CE1401_e	0
CE1447_c	0
CE1556_c	0
CE1556_e	0
CE1617_r	0
CE1918_c	0
CE1918_e	0
CE1944_c	0
CE2053_r	0
CE2056_r	0
CE2088_c	0
CE2089_c	0
CE2172_c	0
CE2172_e	0
CE2176_c	1
CE2176_e	0
CE2176_m	0
CE2243_m	0
CE2243_x	0
CE2247_m	0
CE2247_x	0
CE2248_m	0
CE2248_x	0
CE2251_m	0
CE2251_x	0
CE2417_m	0
CE2424_m	0
CE2432_m	0
CE2510_c	0
CE2510_e	0
CE2510_r	0
CE2537_c	0
CE2537_e	0
CE2567_c	0
CE2705_c	0
CE2705_n	0
CE3554_r	0
CE4790_m	0
CE4792_m	0
CE4794_m	0
CE4843_c	0
CE4843_r	0
CE4847_c	0
CE4854_c	0
CE4855_c	0
CE4872_c	0
CE4872_m	0
CE4874_c	0
CE4874_m	0
CE4876_c	0
CE4876_r	0
CE4877_c	0
CE4888_c	1
CE4890_c	0
CE4890_e	0
CE4987_c	0
CE4988_c	0
CE4988_x	0
CE4990_c	0
CE4990_m	0
CE4990_x	0
CE5021_c	0
CE5022_c	0
CE5025_c	0
CE5025_e	0
CE5026_c	1
CE5026_e	1
CE5117_m	0
CE5118_m	0
CE5119_m	0
CE5120_m	0
CE5125_x	0
CE5126_x	0
CE5151_c	0
CE5151_r	0
CE5155_c	0
CE5155_r	0
CE5236_c	0
CE5236_n	0
CE5253_c	0
CE5253_l	0
CE5276_c	1
CE5586_c	0
CE5626_c	0
CE5629_c	0
CE5629_e	0
CE5665_c	0
CE5944_c	0
CE5944_x	0
CE5947_c	0
CE5947_x	0
CE6205_c	0
CE6205_e	0
CE6508_c	0
CE7079_c	0
CE7081_c	0
CE7081_e	0
CE7081_r	0
CE7082_c	0
CE7082_e	0
CE7083_c	0
CE7083_e	0
CE7085_c	0
CE7085_e	0
CE7088_c	0
CE7090_c	0
CE7090_e	0
CE7091_c	0
CE7091_r	0
CE7172_c	0
CE7172_e	0
cgly_c	0
cgly_e	0
chlstol_r	0
chol_c	0
chol_e	0
chol_m	0
cholate_c	0
cholate_e	0
cholcoa_c	0
cholcoa_x	0
cholp_c	0
cholp_e	0
chsterol_c	0
chsterol_e	0
chsterol_g	0
chsterol_l	0
chsterol_m	0
chsterol_r	0
cit_c	0
cit_e	0
cit_m	0
citr__L_c	0
citr__L_e	0
citr__L_m	0
cl_c	0
cl_e	0
clpnd_c	0
clpnd_e	0
clpnd_r	0
clpndcoa_c	0
clpndcoa_r	0
clpndcrn_c	0
clpndcrn_m	0
cmp_c	0
cmp_n	0
cmp_r	0
cmpacna_c	0
cmpacna_n	0
co2_c	1
co2_e	0
co2_m	0
co2_r	0
co2_x	0
coa_c	3
coa_l	0
coa_m	1
coa_r	0
coa_x	2
coprost_c	0
coprost_e	0
core5_c	0
core5_e	0
core5_g	0
core7_c	0
core7_e	0
core7_g	0
core8_c	0
core8_e	0
core8_g	0
cortsn_c	0
cortsn_r	0
coucoa_c	0
coucoa_m	0
creat_c	0
creat_e	0
creat_m	0
crglz_c	0
crglz_e	0
crm_hs_c	0
crm_hs_g	0
crm_hs_l	0
crm_hs_n	0
crm_hs_r	0
crn_c	0
crn_e	0
crn_m	0
crn_r	0
crn_x	0
crtn_c	0
crtn_e	0
crtsl_c	0
crtsl_r	0
crvnc_c	0
crvnc_e	0
crvnc_r	0
crvs_c	0
crvs_e	0
crvsm1_c	0
crvsm1_e	0
crvsm1_r	0
crvsm23_c	0
crvsm23_e	0
crvsm23_r	0
crvsm24_c	0
crvsm24_e	0
csa_c	1
csa_e	1
csasulp_c	0
csasulp_e	0
ctdecdcoa_m	0
ctp_c	0
ctp_n	0
cvm1gluc_r	0
cvm23gluc_r	0
cys__L_c	0
cys__L_e	0
cysasnmet_c	0
cysasnmet_e	0
cysaspphe_c	0
cysaspphe_e	0
cyscys_c	0
cyscys_e	0
cysglnmet_c	0
cysglnmet_e	0
cysgluhis_c	0
cysgluhis_e	0
cysglutrp_c	0
cysglutrp_e	0
cysi__L_c	0
cysleuthr_c	0
cysleuthr_e	0
cyssermet_c	0
cyssermet_e	0
cyst__L_c	0
cyst__L_e	0
cystyrasn_c	0
cystyrasn_e	0
cytd_c	0
cytd_e	0
dad_2_c	0
dadp_c	0
dadp_m	0
dadp_n	0
dag_hs_c	0
dag_hs_g	0
damp_c	0
datp_c	0
datp_m	0
datp_n	0
dc2coa_m	0
dc2coa_x	0
dca_c	0
dca_e	0
dcacoa_c	0
dcacoa_m	0
dcacoa_x	0
dcamp_c	0
dcdp_c	0
dcdp_m	0
dcdp_n	0
dchac_c	0
dchac_e	0
dcholcoa_c	0
dcholcoa_r	0
dcholcoa_x	0
dcmp_c	0
dcmp_e	0
dcmp_m	0
dcmp_n	0
dcsptn1_c	0
dcsptn1_e	0
dcsptn1_r	0
dcsptn1coa_c	0
dcsptn1coa_r	0
dcsptn1crn_c	0
dcsptn1crn_m	0
dctp_c	0
dctp_m	0
dctp_n	0
dcyt_c	0
dcyt_m	0
dd2coa_m	0
dd2coa_x	0
dd3coa_m	0
dd3coa_x	0
dd5ecoa_m	0
ddca_c	0
ddca_e	0
ddca_r	0
ddcacoa_c	0
ddcacoa_m	0
ddcacoa_r	0
ddcacoa_x	0
ddeccrn_c	0
ddeccrn_e	0
dec24dicoa_x	0
dec47dicoa_m	0
dec47dicoa_x	0
dece3coa_m	0
dece4coa_x	0
dectricoa_m	0
dectricoa_x	0
dgdp_c	0
dgdp_m	0
dgdp_n	0
dgmp_c	0
dgmp_m	0
dgsn_c	0
dgsn_m	0
dgtp_c	0
dgtp_m	0
dgtp_n	0
dha_e	0
dhap_c	0
dhap_e	0
dhap_m	0
dhap_x	0
dhbpt_c	0
dhcholestanate_c	0
dhcholestanate_m	0
dhcholestanate_x	0
dhcholestancoa_c	0
dhcholestancoa_x	0
dhcholoylcoa_x	0
dhcrm_hs_c	0
dhcrm_hs_g	0
dhcrm_hs_r	0
dheas_c	0
dheas_e	0
dhf_c	0
dhf_m	0
dhglz_c	0
dhglz_e	0
dhmtp_c	0
digalside_hs_c	0
digalside_hs_l	0
dkmpp_c	0
dlnlcg_c	0
dlnlcg_l	0
dlnlcg_r	0
dlnlcgcoa_c	0
dlnlcgcoa_r	0
dlnlcgcrn_c	0
dlnlcgcrn_m	0
dlnlcgcrn_r	0
dmgly_c	0
dmgly_e	0
dmgly_m	0
dmhptcrn_c	0
dmhptcrn_m	0
dmnoncoa_c	0
dmnoncoa_x	0
dmnoncrn_c	0
dmnoncrn_m	0
dmnoncrn_x	0
dmpp_c	0
dnad_c	0
dnad_n	0
doco13ac_c	0
doco13ac_e	0
doco13ac_r	0
docohepcoa_m	0
docosac_c	0
docosac_e	0
docosac_r	0
docosahexcoa_m	0
docoscoa_c	0
docoscoa_r	0
dodecanac_c	0
dodecanac_e	0
dodecanac_x	0
dolglcp__L_c	0
dolglcp__L_r	0
dolp__L_c	0
dolp__L_r	0
dopa_c	2
dopa_e	0
dopa4sf_c	0
dopa4sf_e	0
dopaqn_c	2
dopasf_c	0
dopasf_e	0
dpcoa_c	0
dpcoa_e	0
dpcoa_l	0
dpcoa_m	0
drib_c	0
drib_e	0
dspvs_c	0
dspvs_e	0
dtdp_c	0
dtdp_m	0
dtdp_n	0
dtmp_c	0
dtmp_m	0
dttp_c	0
dttp_m	0
dttp_n	0
dudp_c	0
dudp_m	0
dump_c	0
dump_m	0
duri_c	0
duri_m	0
dutp_c	0
dutp_m	0
dxtrn_c	0
e4hglu_m	0
e4p_c	0
eicostet_c	0
eicostet_e	0
eicostet_r	0
eicostetcoa_c	0
eicostetcoa_r	0
eicostetcrn_c	0
eicostetcrn_m	0
eidi1114ac_c	0
eidi1114ac_e	0
elaid_c	0
elaid_e	0
elaid_r	0
elaidcrn_c	0
elaidcrn_e	0
elaidcrn_m	0
estradiol_c	0
estradiol_r	0
estradiolglc_c	0
estradiolglc_e	0
estriol_c	0
estriol_e	0
estrone_c	0
estrone_r	0
estrones_c	0
estrones_e	0
etha_c	0
etha_e	0
ethamp_c	0
ethamp_e	0
ethamp_r	0
ethmalac_c	0
ethmalac_e	0
ethmalcoa_c	0
f1a_e	0
f1a_g	0
f1a_l	0
f1p_c	0
f26bp_c	0
f6p_c	0
fad_c	0
fad_e	0
fad_m	0
fad_r	0
fad_x	0
fadh2_c	0
fadh2_m	0
fadh2_r	0
fadh2_x	0
fald_c	0
fald_e	0
fald_m	0
fald_x	0
fdp_c	0
fdp_e	0
fgam_c	0
fmn_c	0
fmn_e	0
fol_c	0
fol_e	0
fol_m	0
for_c	0
for_e	0
for_m	0
fpram_c	0
fprica_c	0
frdp_c	0
frdp_r	0
frdp_x	0
fru_c	0
fru_e	0
fum_c	0
fum_e	0
fum_m	0
fvs_c	0
fvs_e	0
fvs_r	0
fvsgluc_r	0
g1p_c	1
g3p_c	0
g3pc_c	0
g3pc_e	0
g6p_c	0
g6p_r	0
ga2_hs_c	0
gal_c	0
gal_e	0
gal_l	0
gal1p_c	0
galgluside_hs_c	0
galgluside_hs_e	0
galgluside_hs_g	0
galgluside_hs_l	0
galgluside_hs_r	0
galside_hs_c	0
galside_hs_l	0
galside_hs_n	0
galside_hs_r	0
gam6p_c	0
gar_c	0
gbside_hs_c	0
gcald_c	0
gchola_c	0
gchola_e	0
gd1a_hs_c	0
gd1b_hs_c	0
gdp_c	0
gdp_m	0
gdp_n	0
ggn_c	0
glac_c	0
glac_r	0
glc__D_c	0
glc__D_e	0
glc__D_l	0
glc__D_r	0
glcn_c	0
glcn_e	0
glcr_c	0
glcr_e	0
glcur_c	0
glcur_e	0
glcur_r	0
glcur1p_c	0
gln__L_c	0
gln__L_e	0
gln__L_m	0
glnasngln_c	0
glnasngln_e	0
glnhishis_c	0
glnhishis_e	0
glnhislys_c	0
glnhislys_e	0
glnlyslys_c	0
glnlyslys_e	0
glnlystrp_c	0
glnlystrp_e	0
glnproglu_c	0
glnproglu_e	0
glntrpglu_c	0
glntrpglu_e	0
glntyrleu_c	0
glntyrleu_e	0
glu__L_c	1
glu__L_e	0
glu__L_m	0
glu5sa_c	0
glu5sa_m	0
gluala_e	0
gluargleu_c	0
gluargleu_e	0
gluasnleu_c	0
gluasnleu_e	0
glucys_c	0
glucys_e	0
gluglu_c	0
gluglu_e	0
gluilelys_c	0
gluilelys_e	0
gluleu_c	0
gluleu_e	0
glumet_c	0
glumet_e	0
glumethis_c	0
glumethis_e	0
gluside_hs_c	0
gluside_hs_e	0
gluside_hs_g	0
gluside_hs_l	0
gluside_hs_r	0
glutacoa_m	0
glutar_c	0
glutar_e	0
glutcoa_c	0
glutcoa_m	0
glutcon_c	0
glutcon_e	0
glutcon_m	0
gluthr_c	0
gluthr_e	0
gluthrlys_c	0
gluthrlys_e	0
glutrpala_c	0
glutrpala_e	0
glx_c	0
glx_e	0
glx_m	0
glx_x	0
gly_c	0
gly_e	0
gly_m	0
gly_x	0
glyald_c	0
glyald_e	0
glyald_m	0
glyb_c	0
glyb_m	0
glyc__R_c	0
glyc__R_e	0
glyc__R_m	0
glyc_c	0
glyc_e	0
glyc_m	0
glyc2p_c	0
glyc2p_e	0
glyc3p_c	0
glyc3p_e	0
glyc3p_m	0
glyc3p_x	0
glyclt_c	0
glyclt_e	0
glyclt_m	0
glyclt_x	0
glygly_c	0
glygn1_c	0
glygn2_c	0
glygn3_c	0
glyhisasn_c	0
glyhisasn_e	0
glyhislys_c	0
glyhislys_e	0
glyleu_c	0
glylyscys_c	0
glylyscys_e	0
glylysphe_c	0
glylysphe_e	0
glyphe_c	0
glypro_c	0
glypro_e	0
glytyrlys_c	0
glytyrlys_e	0
glyvalhis_c	0
glyvalhis_e	0
glz_c	0
glz_e	0
gm1_hs_c	0
gm2_hs_c	0
gmp_c	0
gmp_e	0
gmp_n	0
gsn_c	0
gsn_e	0
gt1b_hs_c	0
gthox_c	0
gthox_e	0
gthox_m	0
gthrd_c	0
gthrd_e	0
gthrd_m	0
gtp_c	0
gtp_m	0
gtp_n	0
gudac_c	0
gudac_e	0
gullac_c	0
gullac_r	0
guln__L_c	0
guln__L_r	0
h_c	18
h_e	1
h_g	0
h_m	2
h_n	0
h_r	0
h_x	2
h2o_c	22
h2o_e	0
h2o_g	0
h2o_l	0
h2o_m	1
h2o_n	0
h2o_r	0
h2o_x	2
h2o2_c	0
h2o2_e	0
h2o2_l	0
h2o2_m	0
h2o2_r	0
h2o2_x	1
HC00250_c	0
HC00250_e	0
HC00319_c	0
HC00319_e	0
HC00319_m	0
HC00342_c	0
HC00342_e	0
HC00342_m	0
HC00361_c	0
HC00460_c	0
HC00460_e	0
HC00591_c	0
HC00591_m	0
HC00617_c	0
HC00619_c	0
HC00664_c	0
HC00718_c	0
HC00900_c	0
HC00900_e	0
HC00900_m	0
HC01118_r	0
HC01180_c	0
HC01397_m	0
HC01397_x	0
HC01405_m	0
HC01405_x	0
HC01406_m	0
HC01406_x	0
HC01407_m	0
HC01407_x	0
HC01408_m	0
HC01408_x	0
HC01412_m	0
HC01412_x	0
HC01415_m	0
HC01415_x	0
HC01434_c	0
HC01434_m	0
HC01434_x	0
HC01496_m	0
HC01501_c	0
HC01522_c	0
HC01668_c	0
HC01668_m	0
HC01672_c	0
HC01842_c	0
HC02020_r	0
HC02021_r	0
HC02022_r	0
HC02023_r	0
HC02024_r	0
HC02025_r	0
HC02026_r	0
HC02027_r	0
HC02048_c	0
HC02050_c	0
HC02051_c	0
HC02056_c	0
HC02057_c	0
HC02121_c	0
HC02136_c	0
HC02180_c	0
HC02180_r	0
HC02194_c	0
HC02194_e	0
HC02203_c	0
HC02203_e	0
HC02203_m	0
HC02205_c	0
HC02207_c	0
HC02213_c	0
HC02213_e	0
HC02228_c	0
HC10784_c	0
HC10784_r	0
HC10856_m	0
HC10856_x	0
HC10857_m	0
HC10857_x	0
HC10858_m	0
HC10858_x	0
hco3_c	0
hco3_e	0
hco3_m	0
hcys__L_c	0
hcys__L_e	0
hdca_c	0
hdca_e	0
hdca_l	0
hdca_r	0
hdca_x	0
hdcea_c	0
hdcea_e	0
hdcea_l	0
hdcea_m	0
hdcea_r	0
hdcecrn_c	0
hdcecrn_e	0
hdcecrn_m	0
hdcecrn_r	0
hdcoa_c	0
hdcoa_m	0
hdcoa_r	0
hdd2coa_c	0
hdd2coa_m	0
hdd2coa_r	0
hdd2coa_x	0
hdd2crn_c	0
hdd2crn_e	0
hdd2crn_m	0
hepcoa_m	0
hestratriol_c	0
hestratriol_l	0
hexc_c	0
hexc_e	0
hexc_r	0
hexccoa_c	0
hexccoa_r	0
hexdiac_c	0
hexdiac_e	0
hexdpencoa_m	0
hexdpencoa_x	0
hexe3coa_m	0
hexe3coa_x	0
hexgly_c	0
hexgly_e	0
hgentis_c	0
hgentis_e	0
his__L_c	0
his__L_e	0
hisargcys_c	0
hisargcys_e	0
hisargser_c	0
hisargser_e	0
hisasp_c	0
hisasp_e	0
hiscyscys_c	0
hiscyscys_e	0
hisglnala_c	0
hisglnala_e	0
hisglu_c	0
hisglu_e	0
hisglugln_c	0
hisglugln_e	0
hisglylys_c	0
hisglylys_e	0
hishislys_c	0
hishislys_e	0
hislysala_c	0
hislysala_e	0
hislysglu_c	0
hislysglu_e	0
hislysile_c	0
hislysile_e	0
hislysthr_c	0
hislysthr_e	0
hislysval_c	0
hislysval_e	0
hismet_c	0
hismet_e	0
hismetgln_c	0
hismetgln_e	0
hisphearg_c	0
hisphearg_e	0
hisprolys_c	0
hisprolys_e	0
hista_c	0
hista_e	0
histrphis_c	0
histrphis_e	0
hLkynr_c	0
hmcarn_c	0
hmcarn_e	0
hmcr_c	0
hmcr_e	0
hmgcoa_c	1
hmgcoa_m	2
hmgcoa_x	2
homoval_c	0
homoval_e	0
hpdca_c	0
hpdca_e	0
hpdca_r	0
hpdcacoa_c	0
hpdcacoa_m	0
hpdcacoa_r	0
hpdcacrn_c	0
hpdcacrn_m	0
hx2coa_m	0
hx2coa_x	0
hxa_c	0
hxa_e	0
hxa_m	0
hxa_x	0
hxan_c	0
hxan_x	0
hxcoa_c	0
hxcoa_e	0
hxcoa_m	0
hxcoa_x	0
hxdcal_c	0
hyochol_c	0
hyochol_e	0
hyptaur_c	0
hyptaur_e	0
i_c	0
i_e	0
ibup__R_c	0
ibup__R_e	0
ibup__S_c	0
ibup__S_e	0
ibupgluc_c	0
ibupgluc_e	0
icdchol_c	0
icdchol_e	0
icit_c	0
icit_e	0
icit_m	0
icit_x	0
id3acald_c	0
id3acald_m	0
idp_c	0
ile__L_c	0
ile__L_e	0
ile__L_m	0
ileargile_c	0
ileargile_e	0
ileasnhis_c	0
ileasnhis_e	0
ileasp_c	0
ileasp_e	0
ileglnglu_c	0
ileglnglu_e	0
ileglyarg_c	0
ileglyarg_e	0
ileprolys_c	0
ileprolys_e	0
ileserarg_c	0
ileserarg_e	0
iletrptyr_c	0
iletrptyr_e	0
imp_c	0
imp_e	0
ind3ac_c	0
ind3ac_e	0
ind3ac_m	0
ind56qn_c	1
inost_c	2
inost_e	1
ins_c	0
ins_e	0
ipdp_c	0
isochol_c	0
isochol_e	0
itaccoa_m	0
itacon_m	0
itp_c	0
k_c	0
k_e	0
kdn_c	0
kdn_e	0
kdnp_c	0
kynate_c	0
kynate_e	0
L_dpchrm_c	1
L2aadp_c	0
L2aadp_e	0
L2aadp_m	0
L2aadp6sa_c	0
L2aadp6sa_m	0
lac__D_c	0
lac__D_e	0
lac__D_m	0
lac__L_c	1
lac__L_e	1
lac__L_m	0
lac__L_x	0
lald__D_c	0
lald__L_c	0
lald__L_m	0
Lcyst_c	0
Lcyst_e	0
leu__L_c	0
leu__L_e	0
leu__L_m	0
leualaarg_c	0
leualaarg_e	0
leuasnasp_c	0
leuasnasp_e	0
leuasplys_c	0
leuasplys_e	0
leuktrB4_c	0
leuktrB4_m	0
leuktrB4_x	0
leuktrB4wcooh_c	0
leuktrB4wcooh_r	0
leuktrB4wcooh_x	0
leuktrB4woh_r	0
leuktrC4_c	0
leuktrD4_c	0
leuktrD4_e	0
leuktrE4_c	0
leuktrF4_c	0
leuleu_c	0
leuleu_e	0
leuleutrp_c	0
leuleutrp_e	0
leupro_c	0
leupro_e	0
leuproarg_c	0
leuproarg_e	0
leusertrp_c	0
leusertrp_e	0
leutrp_c	0
leutrp_e	0
leutrparg_c	0
leutrparg_e	0
leutyrtyr_c	0
leutyrtyr_e	0
leuval_c	0
leuval_e	0
Lfmkynr_c	0
lgnc_c	0
lgnc_e	0
lgnc_r	0
lgt__S_c	0
lgt__S_m	0
Lhcystin_c	0
Lhcystin_e	0
Lkynr_c	0
Lkynr_e	0
lneldc_c	0
lneldc_e	0
lneldc_r	0
lneldccoa_c	0
lneldccoa_m	0
lneldccoa_r	0
lneldccrn_c	0
lneldccrn_e	0
lneldccrn_m	0
lnlc_c	0
lnlc_e	0
lnlc_l	0
lnlc_r	0
lnlccoa_c	0
lnlccoa_r	0
lnlccoa_x	0
lnlccrn_c	0
lnlccrn_e	0
lnlccrn_m	0
lnlccrn_r	0
lnlccrn_x	0
lnlnca_c	0
lnlnca_l	0
lnlnca_r	0
lnlncacoa_c	0
lnlncacoa_m	0
lnlncacoa_r	0
lnlncacrn_c	0
lnlncacrn_m	0
lnlncg_c	0
lnlncg_l	0
lnlncg_r	0
lnlncgcoa_c	0
lnlncgcoa_r	0
lnlncgcrn_c	0
lnlncgcrn_m	0
lnlncgcrn_r	0
lpchol_hs_c	0
lpchol_hs_e	0
Lpipecol_c	0
Lpipecol_e	0
Lpipecol_x	0
lst4exp_c	0
lst4exp_e	0
lstn_c	1
lstn_e	1
lstnm7_c	0
lstnm7_e	0
lthstrl_c	0
lthstrl_e	0
lthstrl_r	0
lvst_c	1
lvst_e	1
lys__L_c	0
lys__L_e	0
lys__L_m	0
lys__L_x	0
lysargleu_c	0
lysargleu_e	0
lyscyshis_c	0
lyscyshis_e	0
lysglnphe_c	0
lysglnphe_e	0
lysgluglu_c	0
lysgluglu_e	0
lyslyslys_c	0
lyslyslys_e	0
lyspheile_c	0
lyspheile_e	0
lystrparg_c	0
lystrparg_e	0
lystyrile_c	0
lystyrile_e	0
lysvalphe_c	0
lysvalphe_e	0
lysvaltrp_c	0
lysvaltrp_e	0
M00003_c	0
M00003_e	0
M00003_r	0
M00004_c	0
M00004_m	0
M00004_r	0
M00006_c	0
M00006_r	0
M00008_c	0
M00008_e	0
M00008_r	0
M00010_c	0
M00010_e	0
M00010_r	0
M00012_c	0
M00012_r	0
M00017_c	0
M00017_e	0
M00017_r	0
M00018_c	0
M00018_r	0
M00019_c	0
M00019_e	0
M00019_r	0
M00020_c	0
M00020_m	0
M00020_r	0
M00021_c	0
M00021_e	0
M00021_r	0
M00023_c	0
M00023_r	0
M00046_m	0
M00048_m	0
M00056_m	0
M00061_m	0
M00063_m	0
M00069_m	0
M00071_m	0
M00101_c	0
M00101_r	0
M00115_c	0
M00115_e	0
M00116_c	0
M00116_m	0
M00117_c	0
M00117_e	0
M00117_r	0
M00123_c	0
M00123_r	0
M00127_c	0
M00127_m	0
M00127_r	0
M00129_c	0
M00129_m	0
M00129_r	0
M00170_m	0
M00172_m	0
M00172_x	0
M00260_c	0
M00260_e	0
M00265_c	0
M00265_e	0
M00315_c	0
M00315_e	0
M00341_c	0
M00341_e	0
M00341_r	0
M00342_c	0
M00342_m	0
M00343_c	0
M00343_m	0
M00343_r	0
M00780_m	0
M00782_m	0
M00792_m	0
M00795_m	0
M00797_m	0
M00804_m	0
M00806_m	0
M00841_m	0
M00849_m	0
M00849_x	0
M00875_m	0
M00877_m	0
M00885_m	0
M00885_x	0
M00889_m	0
M00897_m	0
M00899_m	0
M00909_m	0
M00911_m	0
M01141_c	0
M01141_m	0
M01141_r	0
M01141_x	0
M01191_c	0
M01191_m	0
M01191_r	0
M01191_x	0
M01197_c	0
M01197_e	0
M01197_r	0
M01207_c	0
M01207_e	0
M01207_r	0
M01235_c	0
M01235_e	0
M01235_r	0
M01236_c	0
M01236_r	0
M01237_c	0
M01237_m	0
M01237_r	0
M01238_c	0
M01238_e	0
M01238_r	0
M01389_c	0
M01454_r	0
M01455_r	0
M01456_r	0
M01457_r	0
M01458_r	0
M01460_r	0
M01461_r	0
M01462_r	0
M01463_r	0
M01464_r	0
M01465_r	0
M01466_r	0
M01467_r	0
M01468_r	0
M01469_r	0
M01470_r	0
M01471_r	0
M01472_r	0
M01473_r	0
M01474_r	0
M01475_r	0
M01476_r	0
M01477_r	0
M01479_r	0
M01480_r	0
M01481_r	0
M01482_r	0
M01483_r	0
M01484_r	0
M01485_r	0
M01486_r	0
M01487_r	0
M01489_r	0
M01490_r	0
M01491_r	0
[truncated: 1,091 more rows]

## Sheet: Supp_table_6
Metabolite	Connectivity
10fthf_c	0
10fthf_m	1
11_cis_retfa_c	0
12dhchol_c	0
12dhchol_e	0
12harachd_c	0
12harachd_e	0
12harachd_r	1
12HPET_c	0
12HPET_e	0
12htacr_c	0
12htacr_e	0
12ppd__R_c	0
12ppd__R_e	0
12ppd__S_c	0
13_cis_retn_r	0
13dampp_c	0
13dmt_c	0
13dmt_e	0
13dpg_c	0
1513tacr_c	0
1513tacr_e	0
15dmt_c	0
15dmt_e	0
15HPET_c	0
15HPET_e	0
15kprostgf2_c	1
15kprostgf2_e	0
1acpc_c	0
1mncam_c	0
1mncam_e	0
1p3h5c_c	0
1p3h5c_m	0
1pipdn2c_x	0
1pyr5c_c	0
1pyr5c_m	0
21hprgnlone_c	0
21hprgnlone_e	0
23dh1i56dio_c	0
23dpg_c	0
25aics_c	0
2aobut_m	0
2ddecdicoa_m	2
2ddecdicoa_x	2
2decdicoa_m	0
2decdicoa_x	0
2docohexecoa_m	0
2docopencoa_m	2
2docopencoa_x	2
2dodtricoa_m	0
2dodtricoa_x	0
2dr1p_c	0
2dr5p_c	0
2h3mv_c	1
2h3mv_e	0
2hatvacid_c	0
2hatvacid_e	0
2hatvlac_c	0
2hatvlac_e	0
2hb_c	0
2hb_e	0
2hexdtetcoa_m	0
2hexdtetcoa_x	0
2hexdtricoa_m	2
2hexdtricoa_x	2
2hiv_c	0
2hiv_e	0
2hydog_c	0
2hydog_e	0
2hyoxplac_c	0
2hyoxplac_e	0
2kmb_c	1
2m3hbu_c	0
2m3hbu_e	0
2m3hbu_m	0
2m3hvac_c	0
2m3hvac_e	0
2m3ovac_c	0
2m3ovac_m	0
2m3ovcoa_m	0
2maacoa_m	0
2mb2coa_c	0
2mb2coa_m	0
2mcit_c	0
2mcit_e	0
2mop_c	0
2mop_m	0
2mp2coa_m	4
2obut_c	0
2obut_e	0
2obut_m	0
2octdectecoa_m	2
2octdectecoa_x	2
2octpencoa_m	0
2oxoadp_c	1
2oxoadp_e	0
2oxoadp_m	1
2pg_c	1
2pg_e	0
31dmt_c	0
31dmt_e	0
34dhpac_c	0
34dhpe_c	0
34dhpe_e	0
34hpl_c	0
34hpl_e	0
34hpl_m	0
34hpp_c	0
34hpp_e	0
34hpp_m	0
35cgmp_c	0
35cgmp_e	0
35cgmp_n	0
35dhpvs_c	0
35dhpvs_e	0
3aib__D_c	0
3aib__D_e	0
3aib__D_m	0
3aib_c	0
3aib_e	0
3aib_m	0
3bcrn_c	0
3bcrn_e	0
3ddcrn_c	0
3ddcrn_e	0
3ddecdicoa_m	2
3ddecdicoa_x	2
3deccrn_c	0
3deccrn_e	0
3decdicoa_m	0
3decdicoa_x	0
3dhcdchol_c	0
3dhcdchol_e	0
3dhchol_c	0
3dhchol_e	0
3dhdchol_c	0
3dhdchol_e	0
3dhguln_c	0
3dhlchol_c	0
3dhlchol_e	0
3docopencoa_m	2
3docopencoa_x	2
3dodtricoa_m	0
3dodtricoa_x	0
3hanthrn_c	2
3hanthrn_e	0
3hbcoa__R_c	0
3hbcoa__R_m	0
3hbcoa_m	0
3hdcoa_c	0
3hdcoa_m	0
3hdcoa_x	0
3hddcoa_c	0
3hddcoa_m	0
3hddcoa_x	0
3hdeccoa_c	0
3hdeccoa_m	0
3hdececrn_c	0
3hdececrn_e	0
3hexdcoa_c	0
3hexdcoa_m	0
3hexdcrn_c	0
3hexdcrn_e	0
3hexdtetcoa_m	0
3hexdtetcoa_x	0
3hexdtricoa_m	2
3hexdtricoa_x	2
3hglutcoa_m	0
3hibutcoa_m	1
3hmbcoa_m	0
3hmp_c	0
3hmp_e	0
3hmp_m	1
3hodcoa_c	0
3hodcoa_m	0
3hpcoa_m	2
3hpp_c	0
3hpp_e	0
3hpp_m	1
3hpvs_c	0
3hpvs_e	0
3hpvstet_c	0
3hpvstet_e	0
3htdcoa_c	0
3htdcoa_m	0
3htdcoa_x	0
3ispvs_c	0
3ispvs_e	0
3mhis_c	0
3mhis_e	0
3mob_c	0
3mob_e	0
3mob_m	1
3mop_c	2
3mop_e	0
3mop_m	1
3moxtyr_c	0
3moxtyr_e	0
3mtp_c	0
3mtp_e	0
3ocddcoa_c	2
3ocddcoa_m	2
3octdec2crn_c	1
3octdec2crn_e	0
3octdeccrn_c	0
3octdeccrn_e	0
3octdectecoa_m	2
3octdectecoa_x	2
3octpencoa_m	0
3odcoa_m	0
3odcoa_x	0
3oddcoa_m	0
3oddcoa_x	0
3ohdcoa_m	0
3ohdcoa_x	0
3ohglutac_c	0
3ohglutac_e	0
3ohglutac_m	0
3ohodcoa_c	1
3ohodcoa_m	0
3ohodcoa_x	0
3ohxccoa_c	2
3ohxccoa_x	2
3otdcoa_m	0
3otdcoa_x	0
3pg_c	0
3pg_e	0
3pg_m	0
3php_c	0
3sala_c	0
3sala_m	0
3snpyr_c	0
3snpyr_m	0
3spyr_c	2
3tdcrn_c	0
3tdcrn_e	0
3tetd7ecoa_c	0
3tetd7ecoa_m	0
3tetd7ecoacrn_c	0
3tetd7ecoacrn_e	0
3thexddcoa_c	0
3thexddcoa_m	0
3thexddcoacrn_c	0
3thexddcoacrn_e	0
3ttetddcoa_c	0
3ttetddcoa_m	0
3ttetddcoacrn_c	0
3ttetddcoacrn_e	0
3uib_c	0
3uib_e	0
42A3HP24DB_c	0
4aabutn_c	0
4aabutn_e	0
4abut_c	1
4abut_e	0
4abut_l	1
4abut_m	0
4abut_n	0
4abutn_c	0
4aphdob_c	0
4bhglz_c	0
4bhglz_e	0
4glu56dihdind_c	0
4glu56dihdind_e	0
4h2oglt_m	0
4hatvacid_c	0
4hatvacid_e	0
4hatvlac_c	0
4hatvlac_e	0
4hbz_c	0
4hbz_e	0
4hbz_m	0
4hbzcoa_c	0
4hbzcoa_m	0
4hexdtetcoa_m	0
4hexdtetcoa_x	0
4hexdtricoa_m	3
4hexdtricoa_x	2
4hglusa_m	0
4hphac_c	0
4hphac_e	0
4hpro_LT_c	0
4hpro_LT_e	0
4hpro_LT_m	0
4izp_c	2
4mop_c	1
4mop_e	0
4mop_m	1
4mtob_c	0
4ohbut_c	0
4ohbut_e	0
4ohbut_m	0
4ppan_c	0
4ppcys_c	0
4tmeabutn_c	0
4tmeabutn_e	0
56dhpvs_c	0
56dhpvs_e	0
56dthm_c	0
56dthm_e	0
56dthm_m	0
56dura_c	0
56dura_e	0
56eppvs_c	0
56eppvs_e	0
5a2opntn_c	0
5a2opntn_e	0
5a2opntn_x	0
5aizc_c	0
5aop_c	0
5aop_e	0
5aop_m	0
5cysdopa_c	0
5cysdopa_e	0
5eipencoa_m	0
5forthf_c	2
5hoxindact_c	0
5hoxindoa_c	0
5hoxindoa_e	0
5HPET_c	0
5HPET_e	0
5mdr1p_c	0
5mdru1p_c	0
5mta_c	0
5mta_e	0
5mthf_c	1
5mthf_e	0
5ohhexa_c	0
5ohhexa_e	0
5tedtricoa_m	1
5tedtricoa_x	0
6a2ohxnt_x	0
6ahglz_c	0
6ahglz_e	0
6bhglz_c	0
6bhglz_e	0
6bhglzglc_c	0
6bhglzglc_e	0
6epvs_c	0
6epvs_e	0
6hddopaqn_c	0
6hoxmelatn_c	0
6pgc_c	0
6pgc_r	0
6pgl_c	0
6pgl_r	0
7ahglz_c	0
7ahglz_e	0
7bhglz_c	0
7bhglz_e	0
7bhglzglc_c	0
7bhglzglc_e	0
7dhcdchol_c	0
7dhcdchol_e	0
7dhchol_c	0
7dhchol_e	0
7dhchsterol_c	0
7dhchsterol_e	0
7hpvs_c	0
7hpvs_e	0
9_cis_retfa_c	0
aacoa_m	0
aact_c	0
aact_e	0
aact_m	0
abt__D_c	0
abt__D_e	0
abt_c	0
abt_e	0
ac_c	0
ac_e	0
ac_m	0
ac_x	0
acac_c	0
acac_e	0
acald_c	0
acald_e	0
acald_m	0
accoa_c	3
accoa_m	47
accoa_x	35
acetol_c	0
acetone_c	0
acetone_e	0
acetone_m	0
acgal_c	0
acgal_l	1
acgal1p_c	0
acgam_c	0
acgam_l	2
acgam_r	0
acgam1p_c	0
acgam6p_c	0
acgly_c	0
acgly_e	0
acgly_m	0
acile__L_c	0
acile__L_e	0
acile__L_m	0
acleu__L_c	0
acleu__L_e	0
acleu__L_m	0
aclys_c	0
aclys_e	0
aclys_m	0
acmana_c	0
acmana_e	0
acmana_r	0
acmanap_c	0
acnam_c	0
acnam_e	0
acnam_n	0
acnamp_c	0
acrn_c	0
acrn_e	0
acrn_m	0
acrn_x	0
acthr__L_c	0
acthr__L_e	0
acthr__L_m	0
actyr_c	0
actyr_e	0
actyr_m	0
ade_c	2
ade_e	1
adn_c	1
adn_e	0
adn_m	0
adp_c	7
adp_e	0
adp_g	0
adp_l	0
adp_m	2
adp_n	3
adp_r	0
adp_x	0
adpac_c	0
adpac_x	0
adpcoa_c	0
adpcoa_x	0
adpoh_c	0
adpoh_e	0
adprbp_c	0
adprbp_e	0
adprib_c	0
adrn_c	0
adrn_e	0
adrn_r	0
adrncoa_c	3
adrncoa_m	3
adrncoa_r	0
adrncoa_x	1
adrncrn_c	1
adrncrn_m	1
adrnl_c	0
adrnl_e	0
ahandrostan_c	0
ahandrostan_r	0
ahcys_c	0
ahcys_e	0
ahcys_m	0
aicar_c	0
aicar_e	0
air_c	0
ak2lgchol_hs_c	0
ak2lgchol_hs_e	0
akg_c	4
akg_e	0
akg_m	4
akg_x	0
ala__D_c	0
ala__D_e	0
ala__D_x	0
ala__L_c	3
ala__L_e	0
ala__L_m	0
ala_B_c	0
ala_B_e	0
ala_B_m	0
alaala_c	0
alaargcys_c	0
alaargcys_e	0
alaarggly_c	0
alaarggly_e	0
alaasnleu_c	0
alaasnleu_e	0
alaglylys_c	0
alaglylys_e	0
alahisala_c	0
alahisala_e	0
alalysthr_c	0
alalysthr_e	0
alltn_c	0
alltn_e	0
alpa_hs_c	0
am19cs_c	0
am19cs_e	0
am1acs_c	0
am1acs_e	0
am1alcs_c	0
am1alcs_e	0
am1c9cs_c	0
am1c9cs_e	0
am1ccs_c	0
am1ccs_e	0
am1csa_c	0
am1csa_e	0
am4n9cs_c	0
am4n9cs_e	0
am4ncs_c	0
am4ncs_e	0
am9csa_c	0
am9csa_e	0
amet_c	0
amet_e	0
amet_m	0
amp_c	1
amp_e	0
amp_m	0
amp_n	0
amp_r	0
amp_x	0
andrstandn_c	0
andrstandn_r	0
andrstrn_c	0
andrstrn_r	0
anth_c	1
anth_e	0
aprgstrn_c	0
aprgstrn_e	0
aprut_c	0
aps_c	0
arach_c	0
arach_e	0
arach_r	0
arachcoa_c	1
arachcoa_m	1
arachcoa_r	0
arachcoa_x	3
arachcrn_c	0
arachcrn_m	0
arachd_c	5
arachd_e	0
arachd_l	0
arachd_r	3
arachd_x	0
arachdcoa_c	4
arachdcoa_m	4
arachdcoa_r	0
arachdcoa_x	2
arachdcrn_c	0
arachdcrn_m	1
arachdcrn_r	0
arachdcrn_x	0
aracheth_e	1
arg__L_c	0
arg__L_e	0
argalaala_c	0
argalaala_e	0
argalaphe_c	0
argalaphe_e	0
argalathr_c	0
argalathr_e	0
argarg_c	0
argarg_e	0
argarglys_c	0
argarglys_e	0
argargmet_c	0
argargmet_e	0
argcysgly_c	0
argcysgly_e	0
argcysser_c	0
argcysser_e	0
arggluglu_c	0
arggluglu_e	0
argglupro_c	0
argglupro_e	0
argglygly_c	0
argglygly_e	0
arghisthr_c	0
arghisthr_e	0
argleuphe_c	0
argleuphe_e	0
arglysasp_c	0
arglysasp_e	0
argphearg_c	0
argphearg_e	0
argpromet_c	0
argpromet_e	0
argprothr_c	0
argprothr_e	0
argserser_c	0
argserser_e	0
argsuc_c	0
argsuc_e	0
argtyrval_c	0
argtyrval_e	0
argvalcys_c	0
argvalcys_e	0
argvaltrp_c	0
argvaltrp_e	0
ascb__L_c	1
ascb__L_e	0
asn__L_c	0
asn__L_e	0
asnasnarg_c	0
asnasnarg_e	0
asncyscys_c	0
asncyscys_e	0
asnmetpro_c	0
asnmetpro_e	0
asnpheasp_c	0
asnpheasp_e	0
asnphecys_c	0
asnphecys_e	0
asntyrgly_c	0
asntyrgly_e	0
asntyrphe_c	0
asntyrphe_e	0
asntyrthr_c	0
asntyrthr_e	0
asp__D_c	0
asp__D_e	0
asp__L_c	0
asp__L_e	0
asp__L_m	0
aspalaarg_c	0
aspalaarg_e	0
aspasnglu_c	0
aspasnglu_e	0
aspglu_c	0
aspglu_e	0
aspglupro_c	0
aspglupro_e	0
aspglutrp_c	0
aspglutrp_e	0
asphiscys_c	0
asphiscys_e	0
asphispro_c	0
asphispro_e	0
asplysglu_c	0
asplysglu_e	0
asplyshis_c	0
asplyshis_e	0
aspmetasp_c	0
aspmetasp_e	0
aspprolys_c	0
aspprolys_e	0
aspvalasn_c	0
aspvalasn_e	0
atp_c	8
atp_e	0
atp_g	0
atp_l	0
atp_m	2
atp_n	3
atp_r	0
atp_x	0
atvacid_c	0
atvacid_e	0
atvacid_r	0
atvethgluc_r	0
atvlac_c	0
atvlac_e	0
atvlac_r	0
atvlacgluc_r	0
b2coa_m	2
betald_m	0
bhb_c	0
bhb_e	0
bilirub_c	0
bilirub_r	0
btcoa_c	0
btcoa_m	1
btcoa_x	0
btn_c	0
btn_e	0
btn_m	0
btn_n	0
but_c	0
but_e	0
C01747_c	0
C01747_l	0
C02356_c	0
C02356_e	0
C02470_c	0
C02470_e	0
C02528_c	0
C02528_r	0
C02712_c	0
C02712_e	0
C04717_c	0
C04717_e	0
C04805_c	0
C04805_e	0
C05279_m	1
C05279_x	2
C05280_m	0
C05280_x	2
C05770_c	0
C05770_e	0
C05957_c	0
C05957_e	0
C05957_r	0
C06314_c	0
C06314_e	0
C06315_c	0
C06315_e	0
C09642_c	0
C09642_e	0
c10crn_c	0
c10crn_e	0
c10dc_c	0
c10dc_x	0
C11695_c	0
C11695_e	0
C11821_c	0
c12dc_c	0
c12dc_x	0
c12dccoa_c	0
c12dccoa_x	0
C13856_c	0
C13856_e	0
C14768_c	1
C14768_e	0
C14769_c	1
C14769_e	0
C14770_c	1
C14770_e	0
C14771_c	1
C14771_e	0
C14825_c	2
C14825_e	0
C14826_c	2
C14826_e	0
c226coa_c	0
c226coa_m	0
c226coa_r	0
c226coa_x	0
c226crn_c	0
c226crn_m	0
c3dc_c	1
c3dc_e	0
c4crn_c	0
c4crn_e	0
c4crn_m	0
c4crn_x	0
c4dc_c	0
c4dc_e	0
c4dc_x	0
c51crn_c	0
c51crn_e	0
c5dc_c	0
c5dc_e	0
c6crn_c	0
c6crn_e	0
c6crn_x	0
c6dc_c	0
c6dc_x	0
c8crn_c	0
c8crn_e	0
c8crn_m	0
c8crn_x	0
c8dc_c	0
c8dc_x	0
ca2_c	2
ca2_e	2
cala_c	0
cala_e	0
camp_c	0
camp_e	0
caproic_c	0
caproic_e	0
cbasp_c	1
cbasp_e	0
cbp_c	0
cbp_r	0
cdp_c	0
cdp_n	0
cdpchol_c	0
cdpchol_r	0
cdpdag_hs_c	1
cdpea_c	0
CE0074_c	0
CE0074_e	0
CE0693_m	2
CE0693_x	2
CE0713_m	2
CE0713_x	2
CE0737_c	0
CE0737_e	0
CE0785_m	1
CE0785_x	2
CE0849_m	2
CE0849_x	2
CE0955_c	0
CE0955_e	0
CE0955_r	0
CE1243_c	0
CE1243_e	0
CE1297_c	0
CE1297_e	0
CE1401_c	0
CE1401_e	0
CE1447_c	1
CE1447_e	1
CE1556_c	0
CE1556_e	0
CE1617_r	0
CE1918_c	0
CE1918_e	0
CE1944_c	0
CE2028_c	0
CE2028_e	0
CE2047_c	1
CE2047_e	0
CE2049_c	1
CE2049_e	0
CE2053_r	0
CE2056_r	0
CE2088_c	0
CE2089_c	0
CE2172_c	0
CE2172_e	0
CE2242_c	1
CE2242_m	2
CE2242_x	2
CE2243_m	0
CE2243_x	0
CE2245_c	0
CE2245_x	2
CE2246_c	0
CE2246_m	2
CE2246_x	2
CE2247_m	0
CE2247_x	0
CE2248_c	1
CE2248_m	0
CE2248_x	0
CE2249_c	0
CE2249_x	2
CE2250_c	1
CE2250_m	2
CE2250_x	2
CE2251_m	0
CE2251_x	0
CE2253_c	1
CE2253_x	2
CE2417_m	0
CE2417_x	2
CE2418_m	2
CE2418_x	2
CE2420_m	2
CE2420_x	2
CE2421_m	2
CE2421_x	2
CE2422_m	2
CE2422_x	2
CE2424_m	0
CE2424_x	2
CE2432_m	0
CE2432_x	2
CE2433_m	3
CE2433_x	3
CE2434_m	2
CE2434_x	2
CE2437_m	2
CE2437_x	2
CE2438_m	2
CE2438_x	2
CE2439_m	2
CE2439_x	2
CE2440_m	2
CE2440_x	2
CE2441_m	2
CE2441_x	2
CE2442_m	2
CE2442_x	2
CE2510_c	0
CE2510_e	0
CE2510_r	0
CE2537_c	0
CE2537_e	0
CE2567_c	0
CE2705_c	0
CE2705_n	0
CE2872_c	1
CE2873_c	1
CE2874_c	1
CE2875_c	1
CE3554_r	0
CE4790_m	0
CE4791_c	0
CE4791_m	2
CE4791_x	2
CE4792_m	0
CE4793_c	1
CE4793_m	2
CE4793_x	2
CE4794_m	0
CE4795_m	2
CE4795_x	2
CE4810_c	0
CE4811_c	1
CE4812_c	0
CE4817_c	0
CE4819_c	1
CE4821_c	0
CE4831_c	0
CE4833_c	1
CE4834_c	1
CE4835_c	0
CE4840_c	0
CE4841_c	1
CE4842_c	1
CE4843_c	2
CE4843_m	2
CE4843_r	0
CE4844_c	0
CE4845_c	1
CE4846_c	0
CE4847_c	1
CE4847_m	2
CE4848_c	0
CE4849_c	0
CE4850_c	1
CE4851_c	1
CE4852_c	0
CE4853_c	0
CE4854_c	2
CE4854_m	2
CE4855_c	1
CE4855_x	1
CE4872_c	0
CE4872_m	0
CE4874_c	0
CE4874_m	0
CE4876_c	0
CE4876_r	0
CE4877_c	1
CE4877_e	1
CE4888_c	0
CE4890_c	0
CE4890_e	0
CE4969_c	0
CE4969_e	0
CE4969_m	1
CE4987_c	0
CE4988_c	0
CE4988_x	0
CE4990_c	0
CE4990_m	0
CE4990_x	0
CE5021_c	0
CE5022_c	0
CE5025_c	0
CE5025_e	0
CE5114_c	0
CE5114_m	3
CE5114_x	2
CE5116_m	2
CE5116_x	2
CE5117_m	0
CE5118_m	0
CE5119_m	0
CE5120_m	0
CE5125_x	0
CE5126_x	0
CE5144_c	1
CE5144_m	2
CE5144_x	2
CE5148_c	0
CE5148_m	2
CE5148_x	2
CE5150_c	0
CE5150_m	2
CE5150_x	2
CE5151_c	2
CE5151_m	3
CE5151_r	0
CE5151_x	2
CE5152_c	1
CE5152_m	2
CE5152_x	2
CE5153_c	0
CE5153_m	2
CE5153_x	2
CE5154_c	0
CE5154_m	2
CE5154_x	2
CE5155_c	2
CE5155_m	2
CE5155_r	0
CE5155_x	2
CE5156_c	1
CE5156_x	2
CE5157_c	0
CE5157_x	2
CE5158_c	0
CE5158_x	2
CE5160_c	1
CE5161_c	0
CE5162_c	0
CE5236_c	0
CE5236_n	0
CE5253_c	0
CE5253_l	0
CE5276_c	0
CE5304_c	0
CE5304_e	0
CE5586_c	0
CE5626_c	0
CE5629_c	0
CE5629_e	0
CE5665_c	0
CE5944_c	0
CE5944_x	0
CE5947_c	0
CE5947_x	0
CE6205_c	0
CE6205_e	0
CE6232_c	2
CE6234_c	1
CE6508_c	0
CE7079_c	0
CE7081_c	0
CE7081_e	0
CE7081_r	0
CE7082_c	0
CE7082_e	0
CE7083_c	0
CE7083_e	0
CE7085_c	0
CE7085_e	0
CE7088_c	0
CE7090_c	0
CE7090_e	0
CE7091_c	0
CE7091_r	0
CE7172_c	0
CE7172_e	0
cgly_c	0
cgly_e	0
chlstol_r	0
chol_c	2
chol_e	0
chol_g	1
chol_m	0
chol_r	1
cholate_c	3
cholate_e	0
cholate_m	2
cholate_x	2
cholcoa_c	3
cholcoa_m	2
cholcoa_x	1
cholp_c	1
cholp_e	0
cholp_l	1
chsterol_c	1
chsterol_e	52
chsterol_g	0
chsterol_l	1
chsterol_m	0
chsterol_r	0
cit_c	0
cit_e	0
cit_m	0
citr__L_c	0
citr__L_e	0
citr__L_m	0
cl_c	2
cl_e	2
clpnd_c	0
clpnd_e	0
clpnd_r	0
clpndcoa_c	2
clpndcoa_m	2
clpndcoa_r	0
clpndcoa_x	0
clpndcrn_c	1
clpndcrn_m	1
cmp_c	1
cmp_n	0
cmp_r	0
cmpacna_c	0
cmpacna_n	0
cmusa_c	1
co2_c	40
co2_e	0
co2_m	4
co2_r	0
co2_x	1
coa_c	64
coa_l	0
coa_m	74
coa_r	0
coa_x	36
coprost_c	0
coprost_e	0
core5_c	0
core5_e	0
core5_g	0
core7_c	0
core7_e	0
core7_g	0
core8_c	0
core8_e	0
core8_g	0
cortsn_c	0
cortsn_r	0
coucoa_c	0
coucoa_m	0
creat_c	0
creat_e	0
creat_m	0
crglz_c	0
crglz_e	0
crm_hs_c	16
crm_hs_e	1
crm_hs_g	0
crm_hs_l	1
crm_hs_n	0
crm_hs_r	0
crn_c	36
crn_e	0
crn_m	39
crn_r	0
crn_x	1
crtn_c	0
crtn_e	0
crtsl_c	0
crtsl_r	0
crvnc_c	0
crvnc_e	0
crvnc_r	0
crvs_c	0
crvs_e	0
crvsm1_c	0
crvsm1_e	0
crvsm1_r	0
crvsm23_c	0
crvsm23_e	0
crvsm23_r	0
crvsm24_c	0
crvsm24_e	0
csasulp_c	0
csasulp_e	0
ctdecdcoa_m	0
ctp_c	0
ctp_n	0
cvm1gluc_r	0
cvm23gluc_r	0
cys__L_c	0
cys__L_e	0
cysam_c	2
cysasnmet_c	0
cysasnmet_e	0
cysaspphe_c	0
cysaspphe_e	0
cyscys_c	0
cyscys_e	0
cysglnmet_c	0
cysglnmet_e	0
cysgluhis_c	0
cysgluhis_e	0
cysglutrp_c	0
cysglutrp_e	0
cysi__L_c	0
cysleuthr_c	0
cysleuthr_e	0
cyssermet_c	0
cyssermet_e	0
cyst__L_c	0
cyst__L_e	0
cystyrasn_c	0
cystyrasn_e	0
cytd_c	0
cytd_e	0
dad_2_c	0
dadp_c	0
dadp_m	0
dadp_n	0
dag_hs_c	16
dag_hs_e	6
dag_hs_g	0
damp_c	0
datp_c	0
datp_m	0
datp_n	0
dc2coa_m	1
dc2coa_x	1
dca_c	0
dca_e	0
dcacoa_c	2
dcacoa_m	1
dcacoa_x	0
dcamp_c	0
dcdp_c	0
dcdp_m	0
dcdp_n	0
dchac_c	0
dchac_e	0
dcholcoa_c	0
dcholcoa_r	0
dcholcoa_x	0
dcmp_c	0
dcmp_e	0
dcmp_m	0
dcmp_n	0
dcsptn1_c	0
dcsptn1_e	0
dcsptn1_r	0
dcsptn1coa_c	1
dcsptn1coa_m	5
dcsptn1coa_r	0
dcsptn1coa_x	3
dcsptn1crn_c	1
dcsptn1crn_m	1
dctp_c	0
dctp_m	0
dctp_n	0
dcyt_c	0
dcyt_m	0
dd2coa_m	1
dd2coa_x	0
dd3coa_m	0
dd3coa_x	1
dd5ecoa_m	0
ddca_c	0
ddca_e	0
ddca_r	0
ddcacoa_c	2
ddcacoa_m	1
ddcacoa_r	0
ddcacoa_x	0
ddeccrn_c	0
ddeccrn_e	0
dec24dicoa_m	4
dec24dicoa_x	2
dec47dicoa_m	0
dec47dicoa_x	0
dece3coa_m	2
dece3coa_x	3
dece4coa_m	4
dece4coa_x	2
dectricoa_m	0
dectricoa_x	0
dgdp_c	0
dgdp_m	0
dgdp_n	0
dgmp_c	0
dgmp_m	0
dgsn_c	0
dgsn_m	0
dgtp_c	0
dgtp_m	0
dgtp_n	0
dha_e	0
dhap_c	1
dhap_e	0
dhap_m	0
dhap_x	0
dhbpt_c	0
dhcholestanate_c	0
dhcholestanate_m	0
dhcholestanate_x	0
dhcholestancoa_c	0
dhcholestancoa_x	0
dhcholoylcoa_x	0
dhcrm_hs_c	1
dhcrm_hs_g	0
dhcrm_hs_r	0
dhdascb_c	1
dheas_c	0
dheas_e	0
dhf_c	0
dhf_m	0
dhglz_c	0
dhglz_e	0
dhmtp_c	0
dhor__S_c	2
didecaeth_e	1
digalside_hs_c	0
digalside_hs_l	0
diholineth_e	1
dkmpp_c	1
dlnlcg_c	2
dlnlcg_e	1
dlnlcg_l	0
dlnlcg_r	0
dlnlcgcoa_c	4
dlnlcgcoa_m	3
dlnlcgcoa_r	0
dlnlcgcrn_c	0
dlnlcgcrn_m	1
dlnlcgcrn_r	0
dmgly_c	0
dmgly_e	0
dmgly_m	0
dmhptcrn_c	0
dmhptcrn_m	0
dmnoncoa_c	0
dmnoncoa_x	0
dmnoncrn_c	0
dmnoncrn_m	0
dmnoncrn_x	0
dmpp_c	0
dnad_c	0
dnad_n	0
doco13ac_c	0
doco13ac_e	1
doco13ac_r	0
doco13ecoa_c	1
doco13ecoa_x	2
docohepcoa_m	0
docohexcoa_m	2
docohexcoa_x	2
docohxeth_e	1
docosac_c	0
docosac_e	0
docosac_r	0
docosahexcoa_m	0
docoscoa_c	2
docoscoa_m	2
docoscoa_r	0
docoscoa_x	4
docteteth_e	1
dodecanac_c	0
dodecanac_e	0
dodecanac_x	0
dolglcp__L_c	0
dolglcp__L_r	0
dolp__L_c	0
dolp__L_r	0
dopa_c	0
dopa_e	0
dopa4sf_c	0
dopa4sf_e	0
dopasf_c	0
dopasf_e	0
dpcoa_c	0
dpcoa_e	0
dpcoa_l	0
dpcoa_m	0
drib_c	0
drib_e	0
dspvs_c	0
dspvs_e	0
dtdp_c	0
dtdp_m	0
dtdp_n	0
dtmp_c	0
dtmp_m	0
dttp_c	0
dttp_m	0
dttp_n	0
dudp_c	0
dudp_m	0
dump_c	0
dump_m	0
duri_c	1
duri_e	1
duri_m	0
dutp_c	0
dutp_m	0
dxtrn_c	0
e4hglu_m	0
e4p_c	0
ei11ecoa_x	2
eic21114tr_c	1
eic21114tr_e	0
eicostet_c	0
eicostet_e	0
eicostet_r	0
eicostetcoa_c	5
eicostetcoa_m	3
eicostetcoa_r	0
eicostetcrn_c	1
eicostetcrn_m	1
eidi1114ac_c	0
eidi1114ac_e	0
eipencoa_x	2
eitetcoa_m	2
eitetcoa_x	2
elaid_c	0
elaid_e	0
elaid_r	0
elaidcrn_c	0
elaidcrn_e	0
elaidcrn_m	0
estradiol_c	0
estradiol_r	0
estradiolglc_c	0
estradiolglc_e	0
estriol_c	0
estriol_e	0
estrone_c	0
estrone_r	0
estrones_c	0
estrones_e	0
etfox_m	2
etfrd_m	2
etha_c	1
etha_e	0
ethamp_c	1
ethamp_e	0
ethamp_r	1
ethmalac_c	0
ethmalac_e	0
ethmalcoa_c	0
f1a_e	0
f1a_g	0
f1a_l	0
f1p_c	0
f26bp_c	0
f6p_c	0
fad_c	0
fad_e	0
fad_m	44
fad_r	0
fad_x	3
fadh2_c	0
fadh2_m	44
fadh2_r	0
fadh2_x	3
fald_c	0
fald_e	0
fald_m	0
fald_x	0
fdp_c	0
fdp_e	0
fgam_c	0
ficytC_m	4
fmn_c	0
fmn_e	0
focytC_m	4
fol_c	0
fol_e	0
fol_m	0
for_c	1
for_e	0
for_m	0
forglu_c	2
forglu_e	0
fpram_c	0
fprica_c	0
frdp_c	0
frdp_r	0
frdp_x	0
fru_c	0
fru_e	1
fum_c	0
fum_e	0
fum_m	1
fvs_c	0
fvs_e	0
fvs_r	0
fvsgluc_r	0
g1p_c	0
g3p_c	0
g3pc_c	0
g3pc_e	0
g6p_c	0
g6p_r	0
ga2_hs_c	0
gal_c	0
gal_e	0
gal_l	0
gal1p_c	0
galgluside_hs_c	0
galgluside_hs_e	0
galgluside_hs_g	0
galgluside_hs_l	0
galgluside_hs_r	0
galside_hs_c	0
galside_hs_l	0
galside_hs_n	0
galside_hs_r	0
gam6p_c	0
gar_c	0
gbside_hs_c	0
gbside_hs_l	2
gcald_c	0
gcald_m	1
gchola_c	0
gchola_e	0
gd1a_hs_c	0
gd1b_hs_c	0
gdp_c	0
gdp_m	0
gdp_n	0
ggn_c	0
glac_c	0
glac_r	0
glc__D_c	0
glc__D_e	1
glc__D_l	0
glc__D_r	0
glcn_c	0
glcn_e	0
glcr_c	0
glcr_e	0
glcur_c	1
glcur_e	0
glcur_l	3
glcur_r	0
glcur1p_c	0
gln__L_c	0
gln__L_e	0
gln__L_m	0
glnasngln_c	0
glnasngln_e	0
glnhishis_c	0
glnhishis_e	0
glnhislys_c	0
glnhislys_e	0
glnlyslys_c	0
glnlyslys_e	0
glnlystrp_c	0
glnlystrp_e	0
glnproglu_c	0
glnproglu_e	0
glntrpglu_c	0
glntrpglu_e	0
glntyrleu_c	0
glntyrleu_e	0
glu__L_c	4
glu__L_e	0
glu__L_m	3
glu5sa_c	0
glu5sa_m	0
gluala_e	0
gluargleu_c	0
gluargleu_e	0
gluasnleu_c	0
gluasnleu_e	0
glucys_c	0
glucys_e	0
gluglu_c	0
gluglu_e	0
gluilelys_c	0
gluilelys_e	0
gluleu_c	0
gluleu_e	0
glumet_c	0
glumet_e	0
glumethis_c	0
glumethis_e	0
gluside_hs_c	0
gluside_hs_e	0
gluside_hs_g	0
gluside_hs_l	0
gluside_hs_r	0
glutacoa_m	0
glutar_c	0
glutar_e	0
glutcoa_c	0
glutcoa_m	1
glutcon_c	0
glutcon_e	0
glutcon_m	0
gluthr_c	0
gluthr_e	0
gluthrlys_c	0
gluthrlys_e	0
glutrpala_c	0
glutrpala_e	0
glx_c	0
glx_e	0
glx_m	0
glx_x	0
gly_c	1
gly_e	0
gly_m	2
gly_x	0
glyald_c	0
glyald_e	0
glyald_m	0
glyb_c	0
glyb_m	0
glyc__R_c	1
glyc__R_e	0
glyc__R_m	0
glyc__S_c	1
glyc__S_e	0
glyc_c	0
glyc_e	0
glyc_m	0
glyc2p_c	0
glyc2p_e	0
glyc3p_c	2
glyc3p_e	0
glyc3p_m	0
glyc3p_x	0
glyclt_c	0
glyclt_e	0
glyclt_m	1
glyclt_x	0
glygly_c	0
glygn1_c	0
glygn2_c	0
glygn3_c	0
glyhisasn_c	0
glyhisasn_e	0
glyhislys_c	0
glyhislys_e	0
glyleu_c	0
glylyscys_c	0
glylyscys_e	0
glylysphe_c	0
glylysphe_e	0
glyphe_c	0
glypro_c	0
glypro_e	0
glytyrlys_c	0
glytyrlys_e	0
glyvalhis_c	0
glyvalhis_e	0
glz_c	0
glz_e	0
gm1_hs_c	0
gm2_hs_c	0
gmp_c	1
gmp_e	0
gmp_n	0
gsn_c	1
gsn_e	0
gt1b_hs_c	0
gthox_c	0
gthox_e	0
gthox_m	0
gthrd_c	6
gthrd_e	6
gthrd_m	0
gtp_c	0
gtp_m	0
gtp_n	0
gua_c	3
gudac_c	0
gudac_e	0
gullac_c	0
gullac_r	0
guln__L_c	0
guln__L_r	0
h_c	174
h_e	7
h_g	1
h_i	5
h_l	6
h_m	72
h_n	4
h_r	8
h_x	44
h2o_c	112
h2o_e	20
h2o_g	2
h2o_l	6
h2o_m	56
h2o_n	0
h2o_r	9
h2o_x	35
h2o2_c	2
h2o2_e	1
h2o2_l	0
h2o2_m	6
h2o2_n	1
h2o2_r	0
h2o2_x	29
ha_deg1_l	2
ha_e	1
ha_l	1
ha_pre1_e	2
ha_pre1_l	2
HC00250_c	0
HC00250_e	0
HC00319_c	0
HC00319_e	0
HC00319_m	0
HC00342_c	0
HC00342_e	0
HC00342_m	0
HC00361_c	0
HC00460_c	0
HC00460_e	0
HC00591_c	0
HC00591_m	0
HC00617_c	0
HC00619_c	0
HC00664_c	0
HC00718_c	0
HC00900_c	0
HC00900_e	0
HC00900_m	0
HC01118_r	0
HC01180_c	0
HC01223_m	2
HC01397_m	0
HC01397_x	0
HC01405_m	0
HC01405_x	0
HC01406_m	0
HC01406_x	0
HC01407_m	0
HC01407_x	0
HC01408_m	0
HC01408_x	0
HC01412_m	1
HC01412_x	0
HC01415_m	1
HC01415_x	0
HC01434_c	0
HC01434_m	0
HC01434_x	0
HC01496_m	0
HC01501_c	0
HC01522_c	0
HC01668_c	0
HC01668_m	0
HC01672_c	0
HC01842_c	0
HC02020_r	0
HC02021_r	0
HC02022_r	0
HC02023_r	0
HC02024_r	0
HC02025_r	0
HC02026_r	0
HC02027_r	0
HC02048_c	0
HC02050_c	0
HC02051_c	0
HC02056_c	0
HC02057_c	0
HC02121_c	0
HC02136_c	0
HC02180_c	0
HC02180_r	0
HC02194_c	0
HC02194_e	0
HC02202_c	1
HC02202_e	1
HC02203_c	0
HC02203_e	0
HC02203_m	0
HC02204_c	1
HC02204_e	1
HC02205_c	1
HC02205_e	1
HC02206_c	1
HC02206_e	1
HC02207_c	1
HC02207_e	1
HC02213_c	0
HC02213_e	0
HC02217_c	1
HC02217_e	1
HC02217_r	2
HC02228_c	0
HC10784_c	0
HC10784_r	0
HC10856_m	0
HC10856_x	0
HC10857_m	0
HC10857_x	0
HC10858_m	0
HC10858_x	0
HC10859_c	1
HC10859_m	1
HC10859_x	1
hco3_c	6
hco3_e	6
hco3_m	1
hcys__L_c	0
hcys__L_e	0
hdca_c	1
hdca_e	0
hdca_l	0
hdca_r	1
hdca_x	0
hdcea_c	0
hdcea_e	0
hdcea_l	0
hdcea_m	0
hdcea_r	0
hdcecrn_c	0
hdcecrn_e	0
hdcecrn_m	0
hdcecrn_r	0
hdcoa_c	1
hdcoa_m	0
hdcoa_r	0
hdd2coa_c	0
hdd2coa_m	1
hdd2coa_r	0
hdd2coa_x	0
hdd2crn_c	0
hdd2crn_e	0
hdd2crn_m	0
hepcoa_m	0
hepdeceth_e	1
hestratriol_c	0
hestratriol_l	0
hexc_c	0
hexc_e	0
hexc_r	0
hexccoa_c	1
hexccoa_r	0
hexccoa_x	2
hexddcoa_m	2
hexde7coa_x	2
hexdeceeth_e	1
hexdectecoa_m	2
hexdectecoa_x	2
hexdiac_c	0
hexdiac_e	0
hexdpencoa_m	0
hexdpencoa_x	0
hexdtrcoa_m	2
hexe3coa_m	0
hexe3coa_x	0
hexgly_c	0
hexgly_e	0
hgentis_c	0
hgentis_e	0
hhxdcal_c	0
his__L_c	2
his__L_e	1
hisargcys_c	0
hisargcys_e	0
hisargser_c	0
hisargser_e	0
hisasp_c	0
hisasp_e	0
hiscyscys_c	0
hiscyscys_e	0
hisglnala_c	0
hisglnala_e	0
hisglu_c	0
hisglu_e	0
hisglugln_c	0
hisglugln_e	0
hisglylys_c	0
hisglylys_e	0
hishislys_c	0
hishislys_e	0
hislysala_c	0
hislysala_e	0
hislysglu_c	0
hislysglu_e	0
hislysile_c	0
hislysile_e	0
hislysthr_c	0
hislysthr_e	0
hislysval_c	0
hislysval_e	0
hismet_c	0
hismet_e	0
hismetgln_c	0
hismetgln_e	0
hisphearg_c	0
hisphearg_e	0
hisprolys_c	0
hisprolys_e	0
hista_c	0
hista_e	0
histrphis_c	0
histrphis_e	0
hLkynr_c	2
hLkynr_e	1
hmcarn_c	0
hmcarn_e	0
hmcr_c	0
hmcr_e	0
hmgcoa_c	0
hmgcoa_x	0
homoval_c	0
homoval_e	0
hpdca_c	0
hpdca_e	0
hpdca_r	0
hpdcacoa_c	1
hpdcacoa_m	1
hpdcacoa_r	0
hpdcacrn_c	0
hpdcacrn_m	0
hpyr_c	3
hpyr_m	0
hx2coa_m	1
hx2coa_x	0
hxa_c	0
hxa_e	0
hxa_m	0
hxa_x	0
hxan_c	1
hxan_x	0
hxcoa_c	0
hxcoa_e	0
hxcoa_m	1
hxcoa_x	0
hxdcal_c	0
hyochol_c	0
hyochol_e	0
hyptaur_c	1
hyptaur_e	0
i_c	0
i_e	0
ibcoa_m	4
ibup__R_c	0
ibup__R_e	0
ibup__S_c	0
ibup__S_e	0
ibupgluc_c	0
ibupgluc_e	0
icdchol_c	0
icdchol_e	0
icit_c	0
icit_e	0
icit_m	0
icit_x	0
id3acald_c	0
id3acald_m	0
idp_c	0
ile__L_c	1
ile__L_e	0
ile__L_m	1
ileargile_c	0
ileargile_e	0
ileasnhis_c	0
ileasnhis_e	0
ileasp_c	0
ileasp_e	0
ileglnglu_c	0
ileglnglu_e	0
ileglyarg_c	0
ileglyarg_e	0
ileprolys_c	0
ileprolys_e	0
ileserarg_c	0
ileserarg_e	0
iletrptyr_c	0
iletrptyr_e	0
imp_c	0
imp_e	0
ind3ac_c	0
ind3ac_e	0
ind3ac_m	0
inost_c	0
inost_e	0
inost_r	1
ins_c	1
ins_e	0
ipdp_c	0
isochol_c	0
isochol_e	0
itaccoa_m	0
itacon_m	0
itp_c	0
k_c	2
k_e	2
kdn_c	0
kdn_e	0
kdnp_c	0
kynate_c	0
kynate_e	0
L2aadp_c	0
L2aadp_e	0
L2aadp_m	0
L2aadp6sa_c	0
L2aadp6sa_m	0
lac__D_c	1
lac__D_e	0
lac__D_m	0
lac__L_c	0
lac__L_e	0
lac__L_m	0
lac__L_x	0
lald__D_c	0
lald__L_c	0
lald__L_m	0
Lcyst_c	1
Lcyst_e	0
leu__L_c	1
leu__L_e	0
leu__L_m	1
leualaarg_c	0
leualaarg_e	0
leuasnasp_c	0
leuasnasp_e	0
leuasplys_c	0
leuasplys_e	0
leuktrB4_c	0
leuktrB4_m	0
leuktrB4_x	0
leuktrB4wcooh_c	0
leuktrB4wcooh_r	0
leuktrB4wcooh_x	0
leuktrB4woh_r	0
leuktrC4_c	0
[truncated: 1,547 more rows]

## Sheet: Supp_table_7
Metabolite	WT Connectivity (CORDA)			Metabolite	KO Connectivity (CORDA)
h2o_c	52			h_c	15
h_c	50			h2o_e	15
pi_c	47			pa_hs_e	14
atp_c	45			h2o_c	10
adp_c	45			o2_c	9
na1_e	9			na1_e	9
na1_c	9			na1_c	9
hco3_e	8			nadph_c	8
hco3_c	8			nadp_c	8
h2o_e	8			h_r	8
h_g	4			hco3_e	7
hom__L_e	4			hco3_c	7
hom__L_c	4			h2o_r	7
o2_c	3			o2_r	5
srtn_c	3			nadph_r	5
udp_g	3			nadp_r	5
glc__D_e	3			hom__L_e	5
gthrd_c	3			hom__L_c	5
glu__L_e	3			paps_c	4
srtn_e	3			pap_c	4
so4_c	3			h_g	4
malt_e	3			h2o_m	3
his__L_c	3			h_m	3
				h2o_l	3
				gthrd_c	3
				gthrd_e	3
				glu__L_l	3
				prgstrn_r	3
				17ahprgstrn_r	3
				M00603_c	3
				M00285_c	3
