# Supplementary material for: Loss of the Kidney Urate Transporter, Urat1, Leads to Disrupted Redox Homeostasis in Mice
Source: Antioxidants (Basel). 2023 Mar 22;12(3):780. doi: 10.3390/antiox12030780 (PMC10045411; doi:10.3390/antiox12030780)
Supplement: Supplementary file 1 [file antioxidants-12-00780-s001.zip › rst_WT_corda.json]

{
"metabolites":[
{
"id":"10fthf5glu_c",
"name":"10-formyltetrahydrofolate-[Glu](5)",
"compartment":"c",
"charge":-6,
"formula":"C40H45N11O19"
},
{
"id":"10fthf5glu_l",
"name":"10-formyltetrahydrofolate-[Glu](5)",
"compartment":"l",
"charge":-6,
"formula":"C40H45N11O19"
},
{
"id":"10fthf5glu_m",
"name":"10-formyltetrahydrofolate-[Glu](5)",
"compartment":"m",
"charge":-6,
"formula":"C40H45N11O19"
},
{
"id":"10fthf6glu_c",
"name":"10-formyltetrahydrofolate-[Glu](6)",
"compartment":"c",
"charge":-7,
"formula":"C45H51N12O22"
},
{
"id":"10fthf6glu_l",
"name":"10-formyltetrahydrofolate-[Glu](6)",
"compartment":"l",
"charge":-7,
"formula":"C45H51N12O22"
},
{
"id":"10fthf6glu_m",
"name":"10-formyltetrahydrofolate-[Glu](6)",
"compartment":"m",
"charge":-7,
"formula":"C45H51N12O22"
},
{
"id":"10fthf7glu_c",
"name":"10-formyltetrahydrofolate-[Glu](7)",
"compartment":"c",
"charge":-8,
"formula":"C50H57N13O25"
},
{
"id":"10fthf7glu_l",
"name":"10-formyltetrahydrofolate-[Glu](7)",
"compartment":"l",
"charge":-8,
"formula":"C50H57N13O25"
},
{
"id":"10fthf7glu_m",
"name":"10-formyltetrahydrofolate-[Glu](7)",
"compartment":"m",
"charge":-8,
"formula":"C50H57N13O25"
},
{
"id":"10fthf_c",
"name":"10-Formyltetrahydrofolate",
"compartment":"c",
"charge":-2,
"formula":"C20H21N7O7"
},
{
"id":"10fthf_l",
"name":"10-Formyltetrahydrofolate",
"compartment":"l",
"charge":-2,
"formula":"C20H21N7O7"
},
{
"id":"10fthf_m",
"name":"10-Formyltetrahydrofolate",
"compartment":"m",
"charge":-2,
"formula":"C20H21N7O7"
},
{
"id":"11docrtsl_c",
"name":"11docrtsl c",
"compartment":"c",
"charge":0,
"formula":"C21H30O4"
},
{
"id":"11docrtstrn_c",
"name":"11-Deoxycorticosterone",
"compartment":"c",
"charge":0,
"formula":"C21H30O3"
},
{
"id":"13dampp_c",
"name":"1 3 Diaminopropane C3H12N2",
"compartment":"c",
"charge":2,
"formula":"C3H12N2"
},
{
"id":"h2o_c",
"name":"H2O H2O",
"compartment":"c",
"charge":0,
"formula":"H2O"
},
{
"id":"o2_c",
"name":"O2 O2",
"compartment":"c",
"charge":0,
"formula":"O2"
},
{
"id":"bamppald_c",
"name":"Beta-Aminopropion aldehyde",
"compartment":"c",
"charge":1,
"formula":"C3H8NO"
},
{
"id":"h2o2_c",
"name":"Hydrogen peroxide",
"compartment":"c",
"charge":0,
"formula":"H2O2"
},
{
"id":"nh4_c",
"name":"Ammonium",
"compartment":"c",
"charge":1,
"formula":"H4N"
},
{
"id":"h2o_m",
"name":"H2O H2O",
"compartment":"m",
"charge":0,
"formula":"H2O"
},
{
"id":"o2_m",
"name":"O2 O2",
"compartment":"m",
"charge":0,
"formula":"O2"
},
{
"id":"h_m",
"name":"H+",
"compartment":"m",
"charge":0,
"formula":"H"
},
{
"id":"nadph_m",
"name":"Nicotinamide adenine dinucleotide phosphate - reduced",
"compartment":"m",
"charge":-4,
"formula":"C21H26N7O17P3"
},
{
"id":"nadp_m",
"name":"Nicotinamide adenine dinucleotide phosphate",
"compartment":"m",
"charge":-3,
"formula":"C21H25N7O17P3"
},
{
"id":"2425dhvitd3_m",
"name":"24R,25-Dihydroxyvitamin D3",
"compartment":"m",
"charge":0,
"formula":"C27H44O3"
},
{
"id":"h_c",
"name":"H+",
"compartment":"c",
"charge":0,
"formula":"H"
},
{
"id":"1mncam_c",
"name":"1 Methylnicotinamide C7H9N2O",
"compartment":"c",
"charge":1,
"formula":"C7H9N2O"
},
{
"id":"1mncam_e",
"name":"1 Methylnicotinamide C7H9N2O",
"compartment":"e",
"charge":1,
"formula":"C7H9N2O"
},
{
"id":"atp_c",
"name":"ATP C10H12N5O13P3",
"compartment":"c",
"charge":-4,
"formula":"C10H12N5O13P3"
},
{
"id":"adp_c",
"name":"ADP C10H12N5O10P2",
"compartment":"c",
"charge":-3,
"formula":"C10H12N5O10P2"
},
{
"id":"pi_c",
"name":"Phosphate",
"compartment":"c",
"charge":0,
"formula":"HO4P"
},
{
"id":"h_x",
"name":"H+",
"compartment":"x",
"charge":0,
"formula":"H"
},
{
"id":"nadh_x",
"name":"Nicotinamide adenine dinucleotide - reduced",
"compartment":"x",
"charge":-2,
"formula":"C21H27N7O14P2"
},
{
"id":"Lpipecol_x",
"name":"L-pipecolic acid; piperidine-2-carboxylic acid",
"compartment":"x",
"charge":0,
"formula":"C6H11NO2"
},
{
"id":"nad_x",
"name":"Nicotinamide adenine dinucleotide",
"compartment":"x",
"charge":-1,
"formula":"C21H26N7O14P2"
},
{
"id":"2425dhvitd3_c",
"name":"24R,25-Dihydroxyvitamin D3",
"compartment":"c",
"charge":0,
"formula":"C27H44O3"
},
{
"id":"2425dhvitd3_e",
"name":"24R,25-Dihydroxyvitamin D3",
"compartment":"e",
"charge":0,
"formula":"C27H44O3"
},
{
"id":"25hvitd3_m",
"name":"25-Hydroxyvitamin D3",
"compartment":"m",
"charge":0,
"formula":"C27H44O2"
},
{
"id":"25hvitd3_c",
"name":"25-Hydroxyvitamin D3",
"compartment":"c",
"charge":0,
"formula":"C27H44O2"
},
{
"id":"pyr_c",
"name":"Pyruvate",
"compartment":"c",
"charge":-1,
"formula":"C3H3O3"
},
{
"id":"nadph_c",
"name":"Nicotinamide adenine dinucleotide phosphate - reduced",
"compartment":"c",
"charge":-4,
"formula":"C21H26N7O17P3"
},
{
"id":"nadp_c",
"name":"Nicotinamide adenine dinucleotide phosphate",
"compartment":"c",
"charge":-3,
"formula":"C21H25N7O17P3"
},
{
"id":"paps_c",
"name":"3'-Phosphoadenylyl sulfate",
"compartment":"c",
"charge":-4,
"formula":"C10H11N5O10P2"
},
{
"id":"Lcyst_c",
"name":"L-Cysteate",
"compartment":"c",
"charge":-1,
"formula":"C3H6NO5S"
},
{
"id":"pap_c",
"name":"Adenosine 3',5'-bisphosphate",
"compartment":"c",
"charge":0,
"formula":"C10H11N5O10P2"
},
{
"id":"L2aadp_c",
"name":"L 2 Aminoadipate C6H10NO4",
"compartment":"c",
"charge":-1,
"formula":"C6H10NO4"
},
{
"id":"L2aadp_m",
"name":"L 2 Aminoadipate C6H10NO4",
"compartment":"m",
"charge":-1,
"formula":"C6H10NO4"
},
{
"id":"akg_m",
"name":"2-Oxoglutarate",
"compartment":"m",
"charge":-2,
"formula":"C5H4O5"
},
{
"id":"akg_c",
"name":"2-Oxoglutarate",
"compartment":"c",
"charge":-2,
"formula":"C5H4O5"
},
{
"id":"2dr1p_c",
"name":"2-Deoxy-D-ribose 1-phosphate",
"compartment":"c",
"charge":-2,
"formula":"C5H9O7P"
},
{
"id":"drib_c",
"name":"Deoxyribose C5H10O4",
"compartment":"c",
"charge":0,
"formula":"C5H10O4"
},
{
"id":"nadh_c",
"name":"Nicotinamide adenine dinucleotide - reduced",
"compartment":"c",
"charge":-2,
"formula":"C21H27N7O14P2"
},
{
"id":"nad_c",
"name":"Nicotinamide adenine dinucleotide",
"compartment":"c",
"charge":-1,
"formula":"C21H26N7O14P2"
},
{
"id":"2hb_c",
"name":"2 Hydroxybutyrate C4H7O3",
"compartment":"c",
"charge":-1,
"formula":"C4H7O3"
},
{
"id":"2obut_c",
"name":"2-Oxobutanoate",
"compartment":"c",
"charge":-1,
"formula":"C4H5O3"
},
{
"id":"h_e",
"name":"H+",
"compartment":"e",
"charge":0,
"formula":"H"
},
{
"id":"2hb_e",
"name":"2 Hydroxybutyrate C4H7O3",
"compartment":"e",
"charge":-1,
"formula":"C4H7O3"
},
{
"id":"hco3_e",
"name":"Bicarbonate",
"compartment":"e",
"charge":-1,
"formula":"CHO3"
},
{
"id":"hco3_c",
"name":"Bicarbonate",
"compartment":"c",
"charge":-1,
"formula":"CHO3"
},
{
"id":"na1_e",
"name":"Sodium",
"compartment":"e",
"charge":1,
"formula":"Na"
},
{
"id":"na1_c",
"name":"Sodium",
"compartment":"c",
"charge":1,
"formula":"Na"
},
{
"id":"nadh_m",
"name":"Nicotinamide adenine dinucleotide - reduced",
"compartment":"m",
"charge":-2,
"formula":"C21H27N7O14P2"
},
{
"id":"nad_m",
"name":"Nicotinamide adenine dinucleotide",
"compartment":"m",
"charge":-1,
"formula":"C21H26N7O14P2"
},
{
"id":"2oxoadp_m",
"name":"2 Oxoadipate C6H6O5",
"compartment":"m",
"charge":-2,
"formula":"C6H6O5"
},
{
"id":"coa_m",
"name":"Coenzyme A",
"compartment":"m",
"charge":-4,
"formula":"C21H32N7O16P3S"
},
{
"id":"co2_m",
"name":"CO2 CO2",
"compartment":"m",
"charge":0,
"formula":"CO2"
},
{
"id":"glutcoa_m",
"name":"Glutaryl-CoA mitochondria",
"compartment":"m",
"charge":-5,
"formula":"C26H37N7O19P3S"
},
{
"id":"2oxoadp_c",
"name":"2 Oxoadipate C6H6O5",
"compartment":"c",
"charge":-2,
"formula":"C6H6O5"
},
{
"id":"34dhmald_c",
"name":"3,4-Dihydroxymandelaldehyde",
"compartment":"c",
"charge":0,
"formula":"C8H8O4"
},
{
"id":"34dhoxpeg_c",
"name":"3,4-Dihydroxyphenylethyleneglycol",
"compartment":"c",
"charge":0,
"formula":"C8H10O4"
},
{
"id":"34dhpha_c",
"name":"3-4-Dihydroxyphenylacetate",
"compartment":"c",
"charge":-1,
"formula":"C8H7O4"
},
{
"id":"amet_c",
"name":"S-Adenosyl-L-methionine",
"compartment":"c",
"charge":1,
"formula":"C15H23N6O5S"
},
{
"id":"ahcys_c",
"name":"S-Adenosyl-L-homocysteine",
"compartment":"c",
"charge":0,
"formula":"C14H20N6O5S"
},
{
"id":"homoval_c",
"name":"Homovanillate",
"compartment":"c",
"charge":-1,
"formula":"C9H9O4"
},
{
"id":"34dhphe_e",
"name":"3,4-Dihydroxy-L-phenylalanine",
"compartment":"e",
"charge":0,
"formula":"C9H11NO4"
},
{
"id":"34dhphe_c",
"name":"3,4-Dihydroxy-L-phenylalanine",
"compartment":"c",
"charge":0,
"formula":"C9H11NO4"
},
{
"id":"34dhpac_c",
"name":"3,4-Dihydroxyphenylacetaldehyde",
"compartment":"c",
"charge":0,
"formula":"C8H8O3"
},
{
"id":"34dhoxmand_c",
"name":"3,4-Dihydroxymandelate",
"compartment":"c",
"charge":-1,
"formula":"C8H7O5"
},
{
"id":"34hpp_m",
"name":"3-(4-Hydroxyphenyl)pyruvate",
"compartment":"m",
"charge":-1,
"formula":"C9H7O4"
},
{
"id":"34hpl_m",
"name":"3  4 Hydroxyphenyl lactate C9H9O4",
"compartment":"m",
"charge":-1,
"formula":"C9H9O4"
},
{
"id":"co2_c",
"name":"CO2 CO2",
"compartment":"c",
"charge":0,
"formula":"CO2"
},
{
"id":"34hpp_c",
"name":"3-(4-Hydroxyphenyl)pyruvate",
"compartment":"c",
"charge":-1,
"formula":"C9H7O4"
},
{
"id":"hgentis_c",
"name":"Homogentisate C8H7O4",
"compartment":"c",
"charge":0,
"formula":"C8H7O4"
},
{
"id":"35cgmp_c",
"name":"3',5'-Cyclic GMP",
"compartment":"c",
"charge":-1,
"formula":"C10H11N5O7P"
},
{
"id":"35cgmp_n",
"name":"3',5'-Cyclic GMP",
"compartment":"n",
"charge":-1,
"formula":"C10H11N5O7P"
},
{
"id":"3aib_m",
"name":"L-3-Amino-isobutanoate",
"compartment":"m",
"charge":0,
"formula":"C4H9NO2"
},
{
"id":"2mop_m",
"name":"2-Methyl-3-oxopropanoate",
"compartment":"m",
"charge":-1,
"formula":"C4H5O3"
},
{
"id":"glu__L_m",
"name":"L-Glutamate",
"compartment":"m",
"charge":-1,
"formula":"C5H8NO4"
},
{
"id":"3aib_c",
"name":"L-3-Amino-isobutanoate",
"compartment":"c",
"charge":0,
"formula":"C4H9NO2"
},
{
"id":"3dphb_m",
"name":"3-Decaprenyl-4-hydroxybenzoate",
"compartment":"m",
"charge":-1,
"formula":"C57H85O3"
},
{
"id":"3dpdhb_m",
"name":"3-Decaprenyl-4,5-dihdydroxybenzoate",
"compartment":"m",
"charge":-1,
"formula":"C57H85O4"
},
{
"id":"3dsphgn_c",
"name":"3 Dehydrosphinganine C18H38NO2",
"compartment":"c",
"charge":1,
"formula":"C18H38NO2"
},
{
"id":"sphgn_c",
"name":"Sphinganine C18H40NO2",
"compartment":"c",
"charge":1,
"formula":"C18H40NO2"
},
{
"id":"3hanthrn_c",
"name":"3 Hydroxyanthranilate C7H7NO3",
"compartment":"c",
"charge":0,
"formula":"C7H7NO3"
},
{
"id":"cmusa_c",
"name":"2 Amino 3 carboxymuconate semialdehyde C7H6NO5",
"compartment":"c",
"charge":-1,
"formula":"C7H6NO5"
},
{
"id":"b2coa_m",
"name":"Crotonoyl-CoA",
"compartment":"m",
"charge":-4,
"formula":"C25H36N7O17P3S"
},
{
"id":"3hbcoa__R_m",
"name":"(R)-3-Hydroxybutyryl-CoA",
"compartment":"m",
"charge":-4,
"formula":"C25H38N7O18P3S"
},
{
"id":"3hibutcoa_m",
"name":"(S)-3-Hydroxyisobutyryl-CoA",
"compartment":"m",
"charge":-4,
"formula":"C25H38N7O18P3S"
},
{
"id":"3hmp_m",
"name":"3-Hydroxy-2-methylpropanoate",
"compartment":"m",
"charge":-1,
"formula":"C4H7O3"
},
{
"id":"glu__L_c",
"name":"L-Glutamate",
"compartment":"c",
"charge":-1,
"formula":"C5H8NO4"
},
{
"id":"hLkynr_c",
"name":"3 Hydroxy L kynurenine C10H12N2O4",
"compartment":"c",
"charge":0,
"formula":"C10H12N2O4"
},
{
"id":"42A3HP24DB_c",
"name":"4-(2-Amino-3-hydroxyphenyl)-2,4-dioxobutanoate",
"compartment":"c",
"charge":-1,
"formula":"C10H8NO5"
},
{
"id":"dopa_c",
"name":"Dopamine",
"compartment":"c",
"charge":1,
"formula":"C8H12NO2"
},
{
"id":"coa_c",
"name":"Coenzyme A",
"compartment":"c",
"charge":-4,
"formula":"C21H32N7O16P3S"
},
{
"id":"3mox4hpac_c",
"name":"3-Methoxy-4-hydroxyphenylacetaldehyde",
"compartment":"c",
"charge":0,
"formula":"C9H10O3"
},
{
"id":"3mlda_c",
"name":"3-Methylimidazoleacetic acid",
"compartment":"c",
"charge":-1,
"formula":"C6H7N2O2"
},
{
"id":"3mob_c",
"name":"3-Methyl-2-oxobutanoate",
"compartment":"c",
"charge":-1,
"formula":"C5H7O3"
},
{
"id":"3mob_m",
"name":"3-Methyl-2-oxobutanoate",
"compartment":"m",
"charge":-1,
"formula":"C5H7O3"
},
{
"id":"3mop_c",
"name":"(S)-3-Methyl-2-oxopentanoate",
"compartment":"c",
"charge":-1,
"formula":"C6H9O3"
},
{
"id":"3mop_m",
"name":"(S)-3-Methyl-2-oxopentanoate",
"compartment":"m",
"charge":-1,
"formula":"C6H9O3"
},
{
"id":"3m4hpga_c",
"name":"3-Methoxy-4-hydroxyphenylglycolaldehyde",
"compartment":"c",
"charge":0,
"formula":"C9H10O4"
},
{
"id":"3mox4hoxm_c",
"name":"3-Methoxy-4-hydroxymandelate",
"compartment":"c",
"charge":-1,
"formula":"C9H9O5"
},
{
"id":"3moxtyr_c",
"name":"3-Methoxytyramine",
"compartment":"c",
"charge":0,
"formula":"C9H14NO2"
},
{
"id":"h2o_l",
"name":"H2O H2O",
"compartment":"l",
"charge":0,
"formula":"H2O"
},
{
"id":"pi_l",
"name":"Phosphate",
"compartment":"l",
"charge":0,
"formula":"HO4P"
},
{
"id":"adn_l",
"name":"Adenosine",
"compartment":"l",
"charge":0,
"formula":"C10H13N5O4"
},
{
"id":"3sala_m",
"name":"3-Sulfino-L-alanine",
"compartment":"m",
"charge":-2,
"formula":"C3H5NO4S"
},
{
"id":"3sala_c",
"name":"3-Sulfino-L-alanine",
"compartment":"c",
"charge":-2,
"formula":"C3H5NO4S"
},
{
"id":"asp__L_c",
"name":"L-Aspartate",
"compartment":"c",
"charge":-1,
"formula":"C4H6NO4"
},
{
"id":"asp__L_m",
"name":"L-Aspartate",
"compartment":"m",
"charge":-1,
"formula":"C4H6NO4"
},
{
"id":"hyptaur_c",
"name":"Hypotaurine; 2-Aminoethanesulfinic acid",
"compartment":"c",
"charge":0,
"formula":"C2H7NO2S"
},
{
"id":"3snpyr_c",
"name":"3-Sulfinopyruvate",
"compartment":"c",
"charge":-2,
"formula":"C3H2O5S"
},
{
"id":"3snpyr_m",
"name":"3-Sulfinopyruvate",
"compartment":"m",
"charge":-2,
"formula":"C3H2O5S"
},
{
"id":"so3_c",
"name":"Sulfite",
"compartment":"c",
"charge":-2,
"formula":"O3S"
},
{
"id":"pyr_m",
"name":"Pyruvate",
"compartment":"m",
"charge":-1,
"formula":"C3H3O3"
},
{
"id":"so3_m",
"name":"Sulfite",
"compartment":"m",
"charge":-2,
"formula":"O3S"
},
{
"id":"adrnl_c",
"name":"Adrenaline",
"compartment":"c",
"charge":1,
"formula":"C9H14NO3"
},
{
"id":"mma_c",
"name":"Methylamine",
"compartment":"c",
"charge":1,
"formula":"C1H6N"
},
{
"id":"nrpphr_c",
"name":"Norepinephrine",
"compartment":"c",
"charge":1,
"formula":"C8H12NO3"
},
{
"id":"4abut_c",
"name":"4-Aminobutanoate",
"compartment":"c",
"charge":0,
"formula":"C4H9NO2"
},
{
"id":"4abut_m",
"name":"4-Aminobutanoate",
"compartment":"m",
"charge":0,
"formula":"C4H9NO2"
},
{
"id":"accoa_m",
"name":"Acetyl-CoA",
"compartment":"m",
"charge":-4,
"formula":"C23H34N7O17P3S"
},
{
"id":"4hbz_m",
"name":"4-Hydroxybenzoate",
"compartment":"m",
"charge":-1,
"formula":"C7H5O3"
},
{
"id":"4hglusa_m",
"name":"L 4 Hydroxyglutamate semialdehyde C5H9NO4",
"compartment":"m",
"charge":0,
"formula":"C5H9NO4"
},
{
"id":"e4hglu_m",
"name":"L erythro 4 Hydroxyglutamate C5H8NO5",
"compartment":"m",
"charge":-1,
"formula":"C5H8NO5"
},
{
"id":"4hoxpacd_c",
"name":"4-Hydroxyphenylacetaldehyde",
"compartment":"c",
"charge":0,
"formula":"C8H8O2"
},
{
"id":"4hphac_c",
"name":"4-Hydroxyphenylacetate",
"compartment":"c",
"charge":-1,
"formula":"C8H7O3"
},
{
"id":"4mop_c",
"name":"4-Methyl-2-oxopentanoate",
"compartment":"c",
"charge":-1,
"formula":"C6H9O3"
},
{
"id":"4mop_m",
"name":"4-Methyl-2-oxopentanoate",
"compartment":"m",
"charge":-1,
"formula":"C6H9O3"
},
{
"id":"4mptnl_c",
"name":"4-Methylpentanal",
"compartment":"c",
"charge":0,
"formula":"C6H12O"
},
{
"id":"4mptnl_e",
"name":"4-Methylpentanal",
"compartment":"e",
"charge":0,
"formula":"C6H12O"
},
{
"id":"4mptnl_m",
"name":"4-Methylpentanal",
"compartment":"m",
"charge":0,
"formula":"C6H12O"
},
{
"id":"5adtststerone_c",
"name":"5alpha-Dihydrotestosterone",
"compartment":"c",
"charge":0,
"formula":"C19H30O2"
},
{
"id":"5adtststerone_e",
"name":"5alpha-Dihydrotestosterone",
"compartment":"e",
"charge":0,
"formula":"C19H30O2"
},
{
"id":"5adtststerone_r",
"name":"5alpha-Dihydrotestosterone",
"compartment":"r",
"charge":0,
"formula":"C19H30O2"
},
{
"id":"5aop_c",
"name":"5-Amino-4-oxopentanoate",
"compartment":"c",
"charge":0,
"formula":"C5H9NO3"
},
{
"id":"5aop_m",
"name":"5-Amino-4-oxopentanoate",
"compartment":"m",
"charge":0,
"formula":"C5H9NO3"
},
{
"id":"5dhf_c",
"name":"Pentaglutamyl folate (DHF)",
"compartment":"c",
"charge":-6,
"formula":"C39H43N11O18"
},
{
"id":"5dhf_l",
"name":"Pentaglutamyl folate (DHF)",
"compartment":"l",
"charge":-6,
"formula":"C39H43N11O18"
},
{
"id":"h2o_e",
"name":"H2O H2O",
"compartment":"e",
"charge":0,
"formula":"H2O"
},
{
"id":"5htrp_c",
"name":"5-Hydroxy-L-tryptophan",
"compartment":"c",
"charge":0,
"formula":"C11H12N2O3"
},
{
"id":"srtn_c",
"name":"Serotonin",
"compartment":"c",
"charge":1,
"formula":"C10H13N2O"
},
{
"id":"5hoxindact_c",
"name":"5-Hydroxyindoleacetaldehyde",
"compartment":"c",
"charge":0,
"formula":"C10H9NO2"
},
{
"id":"5hoxindoa_c",
"name":"5-Hydroxyindoleacetate",
"compartment":"c",
"charge":-1,
"formula":"C10H8NO3"
},
{
"id":"5htrp_e",
"name":"5-Hydroxy-L-tryptophan",
"compartment":"e",
"charge":0,
"formula":"C11H12N2O3"
},
{
"id":"5mthf_e",
"name":"5-Methyltetrahydrofolate",
"compartment":"e",
"charge":-1,
"formula":"C20H24N7O6"
},
{
"id":"5mthf_c",
"name":"5-Methyltetrahydrofolate",
"compartment":"c",
"charge":-1,
"formula":"C20H24N7O6"
},
{
"id":"5thf_c",
"name":"Pentaglutamyl folate (THF)",
"compartment":"c",
"charge":-6,
"formula":"C39H45N11O18"
},
{
"id":"5thf_m",
"name":"Pentaglutamyl folate (THF)",
"compartment":"m",
"charge":-6,
"formula":"C39H45N11O18"
},
{
"id":"6dhf_c",
"name":"Haxglutamyl folate (DHF)",
"compartment":"c",
"charge":-7,
"formula":"C44H49N12O21"
},
{
"id":"6dhf_l",
"name":"Haxglutamyl folate (DHF)",
"compartment":"l",
"charge":-7,
"formula":"C44H49N12O21"
},
{
"id":"6dhf_m",
"name":"Haxglutamyl folate (DHF)",
"compartment":"m",
"charge":-7,
"formula":"C44H49N12O21"
},
{
"id":"6thf_c",
"name":"Hexaglutamyl folate  (THF)",
"compartment":"c",
"charge":-7,
"formula":"C44H51N12O21"
},
{
"id":"6thf_m",
"name":"Hexaglutamyl folate  (THF)",
"compartment":"m",
"charge":-7,
"formula":"C44H51N12O21"
},
{
"id":"7dhchsterol_r",
"name":"Cholesta-5,7-dien-3beta-ol",
"compartment":"r",
"charge":0,
"formula":"C27H44O"
},
{
"id":"7dhchsterol_c",
"name":"Cholesta-5,7-dien-3beta-ol",
"compartment":"c",
"charge":0,
"formula":"C27H44O"
},
{
"id":"7dhf_c",
"name":"Heptaglutamyl folate (DHF)",
"compartment":"c",
"charge":-8,
"formula":"C49H55N13O24"
},
{
"id":"7dhf_l",
"name":"Heptaglutamyl folate (DHF)",
"compartment":"l",
"charge":-8,
"formula":"C49H55N13O24"
},
{
"id":"7dhf_m",
"name":"Heptaglutamyl folate (DHF)",
"compartment":"m",
"charge":-8,
"formula":"C49H55N13O24"
},
{
"id":"7thf_c",
"name":"Heptaglutamyl folate (THF)",
"compartment":"c",
"charge":-8,
"formula":"C49H57N13O24"
},
{
"id":"7thf_m",
"name":"Heptaglutamyl folate (THF)",
"compartment":"m",
"charge":-8,
"formula":"C49H57N13O24"
},
{
"id":"man_c",
"name":"D-Mannose",
"compartment":"c",
"charge":0,
"formula":"C6H12O6"
},
{
"id":"man_l",
"name":"D-Mannose",
"compartment":"l",
"charge":0,
"formula":"C6H12O6"
},
{
"id":"galgluside_hs_c",
"name":"Galactosyl glucosyl ceramide",
"compartment":"c",
"charge":0,
"formula":"C30H56NO12RCO"
},
{
"id":"udpgal_c",
"name":"UDPgalactose",
"compartment":"c",
"charge":-2,
"formula":"C15H22N2O17P2"
},
{
"id":"thcrm_hs_c",
"name":"Trihexosyl ceramide (homo sapiens)",
"compartment":"c",
"charge":0,
"formula":"C36H66NO17RCO"
},
{
"id":"udp_c",
"name":"UDP C9H11N2O12P2",
"compartment":"c",
"charge":-3,
"formula":"C9H11N2O12P2"
},
{
"id":"h_g",
"name":"H+",
"compartment":"g",
"charge":0,
"formula":"H"
},
{
"id":"galgluside_hs_g",
"name":"Galactosyl glucosyl ceramide",
"compartment":"g",
"charge":0,
"formula":"C30H56NO12RCO"
},
{
"id":"udpgal_g",
"name":"UDPgalactose",
"compartment":"g",
"charge":-2,
"formula":"C15H22N2O17P2"
},
{
"id":"thcrm_hs_g",
"name":"Trihexosyl ceramide (homo sapiens)",
"compartment":"g",
"charge":0,
"formula":"C36H66NO17RCO"
},
{
"id":"udp_g",
"name":"UDP C9H11N2O12P2",
"compartment":"g",
"charge":-3,
"formula":"C9H11N2O12P2"
},
{
"id":"T_antigen_g",
"name":"T antigen (core 1)",
"compartment":"g",
"charge":0,
"formula":"C14H24NO10X"
},
{
"id":"uacgam_g",
"name":"UDP-N-acetyl-D-glucosamine",
"compartment":"g",
"charge":-2,
"formula":"C17H25N3O17P2"
},
{
"id":"core2_g",
"name":"Core2 g",
"compartment":"g",
"charge":0,
"formula":"C22H37N2O15X"
},
{
"id":"gncore2_g",
"name":"GlcNAc-alpha-1,4-Core 2",
"compartment":"g",
"charge":0,
"formula":"C30H50N3O20X"
},
{
"id":"aact_c",
"name":"Aminoacetone",
"compartment":"c",
"charge":1,
"formula":"C3H8NO"
},
{
"id":"mthgxl_c",
"name":"Methylglyoxal",
"compartment":"c",
"charge":0,
"formula":"C3H4O2"
},
{
"id":"aact_m",
"name":"Aminoacetone",
"compartment":"m",
"charge":1,
"formula":"C3H8NO"
},
{
"id":"L2aadp6sa_m",
"name":"L 2 Aminoadipate 6 semialdehyde C6H11NO3",
"compartment":"m",
"charge":0,
"formula":"C6H11NO3"
},
{
"id":"udpacgal_g",
"name":"UDP-N-acetyl-D-galactosamine",
"compartment":"g",
"charge":-2,
"formula":"C17H25N3O17P2"
},
{
"id":"fuc12gal14acglcgalgluside_hs_g",
"name":"Type IIH glycolipid",
"compartment":"g",
"charge":0,
"formula":"C50H89N2O26RCO"
},
{
"id":"fucgalacglcgal14acglcgalgluside_hs_g",
"name":"VI2Fuc-nLc6",
"compartment":"g",
"charge":0,
"formula":"C64H112N3O36RCO"
},
{
"id":"fucfucgalacglcgalacglcgal14acglcgalgluside_hs_g",
"name":"(Gal)4 (Glc)1 (GlcNAc)3 (LFuc)2 (Cer)1",
"compartment":"g",
"charge":0,
"formula":"C84H145N4O50RCO"
},
{
"id":"galgalfucfucgalacglcgalacglcgal14acglcgalgluside_hs_g",
"name":"(Gal)6 (Glc)1 (GlcNAc)3 (LFuc)2 (Cer)1",
"compartment":"g",
"charge":0,
"formula":"C96H165N4O60RCO"
},
{
"id":"sucsal_m",
"name":"Succinic semialdehyde",
"compartment":"m",
"charge":-1,
"formula":"C4H5O3"
},
{
"id":"xylu__L_c",
"name":"L-Xylulose",
"compartment":"c",
"charge":0,
"formula":"C5H10O5"
},
{
"id":"h_l",
"name":"H+",
"compartment":"l",
"charge":0,
"formula":"H"
},
{
"id":"4abut_l",
"name":"4-Aminobutanoate",
"compartment":"l",
"charge":0,
"formula":"C4H9NO2"
},
{
"id":"4abut_e",
"name":"4-Aminobutanoate",
"compartment":"e",
"charge":0,
"formula":"C4H9NO2"
},
{
"id":"2maacoa_m",
"name":"2-Methyl-3-acetoacetyl-CoA",
"compartment":"m",
"charge":-4,
"formula":"C26H38N7O18P3S"
},
{
"id":"ppcoa_m",
"name":"Propanoyl-CoA",
"compartment":"m",
"charge":-4,
"formula":"C24H36N7O17P3S"
},
{
"id":"aacoa_m",
"name":"Acetoacetyl-CoA",
"compartment":"m",
"charge":-4,
"formula":"C25H36N7O18P3S"
},
{
"id":"coa_x",
"name":"Coenzyme A",
"compartment":"x",
"charge":-4,
"formula":"C21H32N7O16P3S"
},
{
"id":"accoa_x",
"name":"Acetyl-CoA",
"compartment":"x",
"charge":-4,
"formula":"C23H34N7O17P3S"
},
{
"id":"aacoa_x",
"name":"Acetoacetyl-CoA",
"compartment":"x",
"charge":-4,
"formula":"C25H36N7O18P3S"
},
{
"id":"acac_c",
"name":"Acetoacetate",
"compartment":"c",
"charge":-1,
"formula":"C4H5O3"
},
{
"id":"acac_m",
"name":"Acetoacetate",
"compartment":"m",
"charge":-1,
"formula":"C4H5O3"
},
{
"id":"3odcoa_x",
"name":"3-Oxodecanoyl-CoA",
"compartment":"x",
"charge":-4,
"formula":"C31H48N7O18P3S"
},
{
"id":"occoa_x",
"name":"Octanoyl-CoA (n-C8:0CoA)",
"compartment":"x",
"charge":-4,
"formula":"C29H46N7O17P3S"
},
{
"id":"3oddcoa_x",
"name":"3-Oxododecanoyl-CoA",
"compartment":"x",
"charge":-4,
"formula":"C33H52N7O18P3S"
},
{
"id":"dcacoa_x",
"name":"Decanoyl-CoA (n-C10:0CoA)",
"compartment":"x",
"charge":-4,
"formula":"C31H50N7O17P3S"
},
{
"id":"3otdcoa_x",
"name":"3-Oxotetradecanoyl-CoA",
"compartment":"x",
"charge":-4,
"formula":"C35H56N7O18P3S"
},
{
"id":"ddcacoa_x",
"name":"Dodecanoyl-CoA (n-C12:0CoA)",
"compartment":"x",
"charge":-4,
"formula":"C33H54N7O17P3S"
},
{
"id":"3ohdcoa_x",
"name":"3-Oxohexadecanoyl-CoA",
"compartment":"x",
"charge":-4,
"formula":"C37H60N7O18P3S"
},
{
"id":"tdcoa_x",
"name":"Tetradecanoyl-CoA (n-C14:0CoA)",
"compartment":"x",
"charge":-4,
"formula":"C35H58N7O17P3S"
},
{
"id":"3ohodcoa_x",
"name":"3-Oxooctadecanoyl-CoA",
"compartment":"x",
"charge":-4,
"formula":"C39H64N7O18P3S"
},
{
"id":"pmtcoa_x",
"name":"Palmitoyl-CoA (n-C16:0CoA)",
"compartment":"x",
"charge":-4,
"formula":"C37H62N7O17P3S"
},
{
"id":"3ohxccoa_x",
"name":"3 Oxohexacosyl CoA C47H80N7O18P3S",
"compartment":"x",
"charge":-4,
"formula":"C47H80N7O18P3S"
},
{
"id":"ttccoa_x",
"name":"Tetracosanoyl CoA   n C240CoA  C45H78N7O17P3S",
"compartment":"x",
"charge":-4,
"formula":"C45H78N7O17P3S"
},
{
"id":"acac_x",
"name":"Acetoacetate",
"compartment":"x",
"charge":-1,
"formula":"C4H5O3"
},
{
"id":"acald_m",
"name":"Acetaldehyde",
"compartment":"m",
"charge":0,
"formula":"C2H4O"
},
{
"id":"acald_c",
"name":"Acetaldehyde",
"compartment":"c",
"charge":0,
"formula":"C2H4O"
},
{
"id":"atp_m",
"name":"ATP C10H12N5O13P3",
"compartment":"m",
"charge":-4,
"formula":"C10H12N5O13P3"
},
{
"id":"adp_m",
"name":"ADP C10H12N5O10P2",
"compartment":"m",
"charge":-3,
"formula":"C10H12N5O10P2"
},
{
"id":"pi_m",
"name":"Phosphate",
"compartment":"m",
"charge":0,
"formula":"HO4P"
},
{
"id":"hco3_m",
"name":"Bicarbonate",
"compartment":"m",
"charge":-1,
"formula":"CHO3"
},
{
"id":"malcoa_m",
"name":"Malonyl CoA C24H33N7O19P3S",
"compartment":"m",
"charge":-5,
"formula":"C24H33N7O19P3S"
},
{
"id":"accoa_c",
"name":"Acetyl-CoA",
"compartment":"c",
"charge":-4,
"formula":"C23H34N7O17P3S"
},
{
"id":"accoa_g",
"name":"Acetyl-CoA",
"compartment":"g",
"charge":-4,
"formula":"C23H34N7O17P3S"
},
{
"id":"amp_m",
"name":"AMP C10H12N5O7P",
"compartment":"m",
"charge":-2,
"formula":"C10H12N5O7P"
},
{
"id":"ppi_m",
"name":"Diphosphate",
"compartment":"m",
"charge":-3,
"formula":"HO7P2"
},
{
"id":"ppa_m",
"name":"Propionate (n-C3:0)",
"compartment":"m",
"charge":-1,
"formula":"C3H5O2"
},
{
"id":"accoa_r",
"name":"Acetyl-CoA",
"compartment":"r",
"charge":-4,
"formula":"C23H34N7O17P3S"
},
{
"id":"acetone_e",
"name":"Acetone",
"compartment":"e",
"charge":0,
"formula":"C3H6O"
},
{
"id":"acetone_c",
"name":"Acetone",
"compartment":"c",
"charge":0,
"formula":"C3H6O"
},
{
"id":"acetone_m",
"name":"Acetone",
"compartment":"m",
"charge":0,
"formula":"C3H6O"
},
{
"id":"acgagbside_hs_c",
"name":"Alpha GalNAc globoside (homo sapiens)",
"compartment":"c",
"charge":0,
"formula":"C52H92N3O27RCO"
},
{
"id":"acgagbside_hs_g",
"name":"Alpha GalNAc globoside (homo sapiens)",
"compartment":"g",
"charge":0,
"formula":"C52H92N3O27RCO"
},
{
"id":"acgagbside_hs_l",
"name":"Alpha GalNAc globoside (homo sapiens)",
"compartment":"l",
"charge":0,
"formula":"C52H92N3O27RCO"
},
{
"id":"acgal_c",
"name":"N-Acetyl-D-galactosamine",
"compartment":"c",
"charge":0,
"formula":"C8H15NO6"
},
{
"id":"acgal1p_c",
"name":"N-Acetyl-D-galactosamine 1-phosphate",
"compartment":"c",
"charge":-2,
"formula":"C8H14NO9P"
},
{
"id":"itp_c",
"name":"ITP C10H11N4O14P3",
"compartment":"c",
"charge":-4,
"formula":"C10H11N4O14P3"
},
{
"id":"idp_c",
"name":"IDP C10H11N4O11P2",
"compartment":"c",
"charge":-3,
"formula":"C10H11N4O11P2"
},
{
"id":"acgal_g",
"name":"N-Acetyl-D-galactosamine",
"compartment":"g",
"charge":0,
"formula":"C8H15NO6"
},
{
"id":"acgal_l",
"name":"N-Acetyl-D-galactosamine",
"compartment":"l",
"charge":0,
"formula":"C8H15NO6"
},
{
"id":"gam6p_c",
"name":"D-Glucosamine 6-phosphate",
"compartment":"c",
"charge":-1,
"formula":"C6H13NO8P"
},
{
"id":"acgam6p_c",
"name":"N-Acetyl-D-glucosamine 6-phosphate",
"compartment":"c",
"charge":-2,
"formula":"C8H14NO9P"
},
{
"id":"acgam_c",
"name":"N-Acetyl-D-glucosamine",
"compartment":"c",
"charge":0,
"formula":"C8H15NO6"
},
{
"id":"acgam1p_c",
"name":"N-Acetyl-D-glucosamine 1-phosphate",
"compartment":"c",
"charge":-2,
"formula":"C8H14NO9P"
},
{
"id":"acgam_l",
"name":"N-Acetyl-D-glucosamine",
"compartment":"l",
"charge":0,
"formula":"C8H15NO6"
},
{
"id":"acgbgbside_hs_c",
"name":"Beta GalNAc globoside (homo sapiens)",
"compartment":"c",
"charge":0,
"formula":"C52H92N3O27RCO"
},
{
"id":"acgbgbside_hs_g",
"name":"Beta GalNAc globoside (homo sapiens)",
"compartment":"g",
"charge":0,
"formula":"C52H92N3O27RCO"
},
{
"id":"acgbgbside_hs_l",
"name":"Beta GalNAc globoside (homo sapiens)",
"compartment":"l",
"charge":0,
"formula":"C52H92N3O27RCO"
},
{
"id":"ac_c",
"name":"Acetate",
"compartment":"c",
"charge":-1,
"formula":"C2H3O2"
},
{
"id":"ac_e",
"name":"Acetate",
"compartment":"e",
"charge":-1,
"formula":"C2H3O2"
},
{
"id":"ach_e",
"name":"Acetylcholine",
"compartment":"e",
"charge":1,
"formula":"C7H16NO2"
},
{
"id":"chol_e",
"name":"Choline C5H14NO",
"compartment":"e",
"charge":1,
"formula":"C5H14NO"
},
{
"id":"ach_c",
"name":"Acetylcholine",
"compartment":"c",
"charge":1,
"formula":"C7H16NO2"
},
{
"id":"cit_c",
"name":"Citrate",
"compartment":"c",
"charge":-3,
"formula":"C6H5O7"
},
{
"id":"oaa_c",
"name":"Oxaloacetate",
"compartment":"c",
"charge":-2,
"formula":"C4H2O5"
},
{
"id":"acn13acngalgbside_hs_c",
"name":"Sialyl (1,3) sialyl (2,6) galactosylgloboside (homo sapiens)",
"compartment":"c",
"charge":-2,
"formula":"C72H121N4O43RCO"
},
{
"id":"acn13acngalgbside_hs_e",
"name":"Sialyl (1,3) sialyl (2,6) galactosylgloboside (homo sapiens)",
"compartment":"e",
"charge":-2,
"formula":"C72H121N4O43RCO"
},
{
"id":"acn13acngalgbside_hs_g",
"name":"Sialyl (1,3) sialyl (2,6) galactosylgloboside (homo sapiens)",
"compartment":"g",
"charge":-2,
"formula":"C72H121N4O43RCO"
},
{
"id":"acn23acngalgbside_hs_c",
"name":"Sialyl (2,3) sialyl (2,6) galactosylgloboside (homo sapiens)",
"compartment":"c",
"charge":-2,
"formula":"C72H121N4O43RCO"
},
{
"id":"acn23acngalgbside_hs_e",
"name":"Sialyl (2,3) sialyl (2,6) galactosylgloboside (homo sapiens)",
"compartment":"e",
"charge":-2,
"formula":"C72H121N4O43RCO"
},
{
"id":"acn23acngalgbside_hs_g",
"name":"Sialyl (2,3) sialyl (2,6) galactosylgloboside (homo sapiens)",
"compartment":"g",
"charge":-2,
"formula":"C72H121N4O43RCO"
},
{
"id":"acnacngal14acglcgalgluside_hs_e",
"name":"3',8'-LD1",
"compartment":"e",
"charge":-2,
"formula":"C66H111N4O38RCO"
},
{
"id":"acnacngal14acglcgalgluside_hs_c",
"name":"3',8'-LD1",
"compartment":"c",
"charge":-2,
"formula":"C66H111N4O38RCO"
},
{
"id":"acnacngalgbside_hs_c",
"name":"Disialyl galactosylgloboside (homo sapiens)",
"compartment":"c",
"charge":-2,
"formula":"C72H121N4O43RCO"
},
{
"id":"acnacngalgbside_hs_e",
"name":"Disialyl galactosylgloboside (homo sapiens)",
"compartment":"e",
"charge":-2,
"formula":"C72H121N4O43RCO"
},
{
"id":"acnacngalgbside_hs_g",
"name":"Disialyl galactosylgloboside (homo sapiens)",
"compartment":"g",
"charge":-2,
"formula":"C72H121N4O43RCO"
},
{
"id":"acmanap_c",
"name":"N-Acetyl-D-mannosamine 6-phosphate",
"compartment":"c",
"charge":-2,
"formula":"C8H14NO9P"
},
{
"id":"pep_c",
"name":"Phosphoenolpyruvate",
"compartment":"c",
"charge":-3,
"formula":"C3H2O6P"
},
{
"id":"acnamp_c",
"name":"N-Acetylneuraminate 9-phosphate",
"compartment":"c",
"charge":-3,
"formula":"C11H17NO12P"
},
{
"id":"man6p_c",
"name":"D-Mannose 6-phosphate",
"compartment":"c",
"charge":-2,
"formula":"C6H11O9P"
},
{
"id":"kdnp_c",
"name":"2-keto-3-deoxy-D-glycero-D-galactononic acid 9-phosphate",
"compartment":"c",
"charge":-3,
"formula":"C9H14O12P"
},
{
"id":"acnam_c",
"name":"N-Acetylneuraminate",
"compartment":"c",
"charge":-1,
"formula":"C11H18NO9"
},
{
"id":"acnam_l",
"name":"N-Acetylneuraminate",
"compartment":"l",
"charge":-1,
"formula":"C11H18NO9"
},
{
"id":"acnam_n",
"name":"N-Acetylneuraminate",
"compartment":"n",
"charge":-1,
"formula":"C11H18NO9"
},
{
"id":"acngalacglcgal14acglcgalgluside_hs_e",
"name":"VI3NeuAc-nLc6Cer",
"compartment":"e",
"charge":-1,
"formula":"C69H118N4O40RCO"
},
{
"id":"acngalacglcgal14acglcgalgluside_hs_c",
"name":"VI3NeuAc-nLc6Cer",
"compartment":"c",
"charge":-1,
"formula":"C69H118N4O40RCO"
},
{
"id":"acngalacglcgal14acglcgalgluside_hs_g",
"name":"VI3NeuAc-nLc6Cer",
"compartment":"g",
"charge":-1,
"formula":"C69H118N4O40RCO"
},
{
"id":"acmana_c",
"name":"N-Acetyl-D-mannosamine",
"compartment":"c",
"charge":0,
"formula":"C8H15NO6"
},
{
"id":"2mbcoa_m",
"name":"2-Methylbutanoyl-CoA",
"compartment":"m",
"charge":-4,
"formula":"C26H40N7O17P3S"
},
{
"id":"fad_m",
"name":"Flavin adenine dinucleotide oxidized",
"compartment":"m",
"charge":-2,
"formula":"C27H31N9O15P2"
},
{
"id":"2mb2coa_m",
"name":"Trans-2-Methylbut-2-enoyl-CoA",
"compartment":"m",
"charge":-4,
"formula":"C26H38N7O17P3S"
},
{
"id":"fadh2_m",
"name":"Flavin adenine dinucleotide reduced",
"compartment":"m",
"charge":-2,
"formula":"C27H33N9O15P2"
},
{
"id":"btcoa_m",
"name":"Butanoyl-CoA",
"compartment":"m",
"charge":-4,
"formula":"C25H38N7O17P3S"
},
{
"id":"ivcoa_m",
"name":"Isovaleryl-CoA",
"compartment":"m",
"charge":-4,
"formula":"C26H40N7O17P3S"
},
{
"id":"3mb2coa_m",
"name":"3-Methylbut-2-enoyl-CoA",
"compartment":"m",
"charge":-4,
"formula":"C26H38N7O17P3S"
},
{
"id":"ibcoa_m",
"name":"Isobutyryl-CoA",
"compartment":"m",
"charge":-4,
"formula":"C25H38N7O17P3S"
},
{
"id":"2mp2coa_m",
"name":"2-Methylprop-2-enoyl-CoA",
"compartment":"m",
"charge":-4,
"formula":"C25H36N7O17P3S"
},
{
"id":"o2_x",
"name":"O2 O2",
"compartment":"x",
"charge":0,
"formula":"O2"
},
{
"id":"h2o2_x",
"name":"Hydrogen peroxide",
"compartment":"x",
"charge":0,
"formula":"H2O2"
},
{
"id":"hdd2coa_x",
"name":"Trans-Hexadec-2-enoyl-CoA",
"compartment":"x",
"charge":-4,
"formula":"C37H60N7O17P3S"
},
{
"id":"orn_c",
"name":"Ornithine",
"compartment":"c",
"charge":1,
"formula":"C5H13N2O2"
},
{
"id":"cit_m",
"name":"Citrate",
"compartment":"m",
"charge":-3,
"formula":"C6H5O7"
},
{
"id":"icit_m",
"name":"Isocitrate",
"compartment":"m",
"charge":-3,
"formula":"C6H5O7"
},
{
"id":"fad_x",
"name":"Flavin adenine dinucleotide oxidized",
"compartment":"x",
"charge":-2,
"formula":"C27H31N9O15P2"
},
{
"id":"fadh2_x",
"name":"Flavin adenine dinucleotide reduced",
"compartment":"x",
"charge":-2,
"formula":"C27H33N9O15P2"
},
{
"id":"dhcholoylcoa_x",
"name":"3alpha,7alpha-Dihydroxy-5beta-cholest-24-enoyl-CoA",
"compartment":"x",
"charge":-4,
"formula":"C48H74N7O19P3S"
},
{
"id":"thcholoylcoa_x",
"name":"3alpha,7alpha,24-Trihydroxy-5beta-cholestanoyl-CoA",
"compartment":"x",
"charge":-4,
"formula":"C48H76N7O20P3S"
},
{
"id":"h2o_x",
"name":"H2O H2O",
"compartment":"x",
"charge":0,
"formula":"H2O"
},
{
"id":"cholcoas_x",
"name":"3alpha,7alpha,12alpha-Trihydroxy-5beta-cholestanoyl-CoA(S)",
"compartment":"x",
"charge":-4,
"formula":"C48H76N7O20P3S"
},
{
"id":"cholcoads_x",
"name":"3alpha,7alpha,12alpha-Trihydroxy-5beta-cholest-24-enoyl-CoA",
"compartment":"x",
"charge":-4,
"formula":"C48H74N7O20P3S"
},
{
"id":"fmn_c",
"name":"FMN C17H19N4O9P",
"compartment":"c",
"charge":-2,
"formula":"C17H19N4O9P"
},
{
"id":"ribflv_c",
"name":"Riboflavin C17H20N4O6",
"compartment":"c",
"charge":0,
"formula":"C17H20N4O6"
},
{
"id":"acrn_c",
"name":"O Acetylcarnitine C9H17NO4",
"compartment":"c",
"charge":0,
"formula":"C9H17NO4"
},
{
"id":"acrn_m",
"name":"O Acetylcarnitine C9H17NO4",
"compartment":"m",
"charge":0,
"formula":"C9H17NO4"
},
{
"id":"amp_c",
"name":"AMP C10H12N5O7P",
"compartment":"c",
"charge":-2,
"formula":"C10H12N5O7P"
},
{
"id":"ppi_c",
"name":"Diphosphate",
"compartment":"c",
"charge":-3,
"formula":"HO7P2"
},
{
"id":"ppcoa_c",
"name":"Propanoyl-CoA",
"compartment":"c",
"charge":-4,
"formula":"C24H36N7O17P3S"
},
{
"id":"ppa_c",
"name":"Propionate (n-C3:0)",
"compartment":"c",
"charge":-1,
"formula":"C3H5O2"
},
{
"id":"ac_m",
"name":"Acetate",
"compartment":"m",
"charge":-1,
"formula":"C2H3O2"
},
{
"id":"melatn_c",
"name":"Melatn c",
"compartment":"c",
"charge":0,
"formula":"C13H16N2O2"
},
{
"id":"ac_g",
"name":"Acetate",
"compartment":"g",
"charge":-1,
"formula":"C2H3O2"
},
{
"id":"acetol_c",
"name":"Acetol cytosol",
"compartment":"c",
"charge":0,
"formula":"C3H6O2"
},
{
"id":"adn_c",
"name":"Adenosine",
"compartment":"c",
"charge":0,
"formula":"C10H13N5O4"
},
{
"id":"ins_c",
"name":"Inosine",
"compartment":"c",
"charge":0,
"formula":"C10H12N4O5"
},
{
"id":"nh4_e",
"name":"Ammonium",
"compartment":"e",
"charge":1,
"formula":"H4N"
},
{
"id":"adn_e",
"name":"Adenosine",
"compartment":"e",
"charge":0,
"formula":"C10H13N5O4"
},
{
"id":"ins_e",
"name":"Inosine",
"compartment":"e",
"charge":0,
"formula":"C10H12N4O5"
},
{
"id":"ade_e",
"name":"Adenine",
"compartment":"e",
"charge":0,
"formula":"C5H5N5"
},
{
"id":"ade_c",
"name":"Adenine",
"compartment":"c",
"charge":0,
"formula":"C5H5N5"
},
{
"id":"gtp_c",
"name":"GTP C10H12N5O14P3",
"compartment":"c",
"charge":-4,
"formula":"C10H12N5O14P3"
},
{
"id":"gdp_c",
"name":"GDP C10H12N5O11P2",
"compartment":"c",
"charge":-3,
"formula":"C10H12N5O11P2"
},
{
"id":"gtp_m",
"name":"GTP C10H12N5O14P3",
"compartment":"m",
"charge":-4,
"formula":"C10H12N5O14P3"
},
{
"id":"gdp_m",
"name":"GDP C10H12N5O11P2",
"compartment":"m",
"charge":-3,
"formula":"C10H12N5O11P2"
},
{
"id":"damp_c",
"name":"DAMP C10H12N5O6P",
"compartment":"c",
"charge":-2,
"formula":"C10H12N5O6P"
},
{
"id":"datp_c",
"name":"DATP C10H12N5O12P3",
"compartment":"c",
"charge":-4,
"formula":"C10H12N5O12P3"
},
{
"id":"dadp_c",
"name":"DADP C10H12N5O9P2",
"compartment":"c",
"charge":-3,
"formula":"C10H12N5O9P2"
},
{
"id":"ametam_c",
"name":"S-Adenosylmethioninamine",
"compartment":"c",
"charge":2,
"formula":"C14H24N6O3S"
},
{
"id":"camp_c",
"name":"CAMP C10H11N5O6P",
"compartment":"c",
"charge":-1,
"formula":"C10H11N5O6P"
},
{
"id":"adn_m",
"name":"Adenosine",
"compartment":"m",
"charge":0,
"formula":"C10H13N5O4"
},
{
"id":"g1p_c",
"name":"D-Glucose 1-phosphate",
"compartment":"c",
"charge":-2,
"formula":"C6H11O9P"
},
{
"id":"adpman_c",
"name":"Adenosine-5'-Diphosphate-D-Mannose",
"compartment":"c",
"charge":-2,
"formula":"C16H23N5O15P2"
},
{
"id":"man1p_c",
"name":"D-Mannose 1-phosphate",
"compartment":"c",
"charge":-2,
"formula":"C6H11O9P"
},
{
"id":"adprib_c",
"name":"ADPribose C15H21N5O14P2",
"compartment":"c",
"charge":-2,
"formula":"C15H21N5O14P2"
},
{
"id":"adp_x",
"name":"ADP C10H12N5O10P2",
"compartment":"x",
"charge":-3,
"formula":"C10H12N5O10P2"
},
{
"id":"adrncoa_c",
"name":"Adrenyl coenzyme A",
"compartment":"c",
"charge":-4,
"formula":"C43H66N7O17P3S"
},
{
"id":"adrncoa_x",
"name":"Adrenyl coenzyme A",
"compartment":"x",
"charge":-4,
"formula":"C43H66N7O17P3S"
},
{
"id":"crn_c",
"name":"L-Carnitine",
"compartment":"c",
"charge":0,
"formula":"C7H15NO3"
},
{
"id":"adrncrn_c",
"name":"Adrenyl carnitine",
"compartment":"c",
"charge":0,
"formula":"C29H49NO4"
},
{
"id":"adrncoa_m",
"name":"Adrenyl coenzyme A",
"compartment":"m",
"charge":-4,
"formula":"C43H66N7O17P3S"
},
{
"id":"crn_m",
"name":"L-Carnitine",
"compartment":"m",
"charge":0,
"formula":"C7H15NO3"
},
{
"id":"adrncrn_m",
"name":"Adrenyl carnitine",
"compartment":"m",
"charge":0,
"formula":"C29H49NO4"
},
{
"id":"adrnl_e",
"name":"Adrenaline",
"compartment":"e",
"charge":1,
"formula":"C9H14NO3"
},
{
"id":"adrn_e",
"name":"Adrenic acid",
"compartment":"e",
"charge":-1,
"formula":"C22H35O2"
},
{
"id":"adrn_c",
"name":"Adrenic acid",
"compartment":"c",
"charge":-1,
"formula":"C22H35O2"
},
{
"id":"aps_c",
"name":"Adenosine 5'-phosphosulfate",
"compartment":"c",
"charge":-2,
"formula":"C10H12N5O10PS"
},
{
"id":"dcamp_c",
"name":"N6-(1,2-Dicarboxyethyl)-AMP",
"compartment":"c",
"charge":-4,
"formula":"C14H14N5O11P"
},
{
"id":"fum_c",
"name":"Fumarate",
"compartment":"c",
"charge":-2,
"formula":"C4H2O4"
},
{
"id":"25aics_c",
"name":"(S)-2-[5-Amino-1-(5-phospho-D-ribosyl)imidazole-4-carboxamido]succinate",
"compartment":"c",
"charge":-4,
"formula":"C13H15N4O12P"
},
{
"id":"aicar_c",
"name":"5-Amino-1-(5-Phospho-D-ribosyl)imidazole-4-carboxamide",
"compartment":"c",
"charge":-2,
"formula":"C9H13N4O8P"
},
{
"id":"ksii_core4_pre2_g",
"name":"Keratan sulfate II boisynthesis, precursor 2",
"compartment":"g",
"charge":-1,
"formula":"C47H76N4O33X"
},
{
"id":"ksii_core4_pre3_g",
"name":"Keratan sulfate II biosynthesis, precursor 3",
"compartment":"g",
"charge":-1,
"formula":"C55H89N5O38X"
},
{
"id":"ksii_core4_pre4_g",
"name":"Keratan sulfate II biosynthesis, precursor 4",
"compartment":"g",
"charge":-1,
"formula":"C61H99N5O43X"
},
{
"id":"ksii_core4_pre5_g",
"name":"Keratan sulfate II biosynthesis, precursor 5",
"compartment":"g",
"charge":-1,
"formula":"C69H112N6O48X"
},
{
"id":"ksii_core4_pre7_g",
"name":"Keratan sulfate II biosynthesis, precursor 7",
"compartment":"g",
"charge":-2,
"formula":"C75H121N6O56SX"
},
{
"id":"ksii_core4_pre8_g",
"name":"Keratan sulfate II biosynthesis, precursor 8",
"compartment":"g",
"charge":-2,
"formula":"C83H134N7O61SX"
},
{
"id":"ksii_core2_pre2_g",
"name":"Keratan sulfate II biosynthesis, precursor 2",
"compartment":"g",
"charge":-1,
"formula":"C39H63N3O28X"
},
{
"id":"ksii_core2_pre3_g",
"name":"Keratan sulfate II biosynthesis, precursor 3",
"compartment":"g",
"charge":-1,
"formula":"C47H76N4O33X"
},
{
"id":"ksii_core2_pre4_g",
"name":"Keratan sulfate II biosynthesis, precursor 4",
"compartment":"g",
"charge":-1,
"formula":"C53H86N4O38X"
},
{
"id":"ksii_core2_pre5_g",
"name":"Keratan sulfate II biosynthesis, precursor 5",
"compartment":"g",
"charge":-1,
"formula":"C61H99N5O43X"
},
{
"id":"ksii_core2_pre7_g",
"name":"Keratan sulfate II biosynthesis, precursor 7",
"compartment":"g",
"charge":-2,
"formula":"C67H108N5O51SX"
},
{
"id":"ksii_core2_pre8_g",
"name":"Keratan sulfate II biosynthesis, precursor 8",
"compartment":"g",
"charge":-2,
"formula":"C75H121N6O56SX"
},
{
"id":"cdpchol_c",
"name":"CDPcholine C14H25N4O11P2",
"compartment":"c",
"charge":-1,
"formula":"C14H25N4O11P2"
},
{
"id":"cmp_c",
"name":"CMP C9H12N3O8P",
"compartment":"c",
"charge":-2,
"formula":"C9H12N3O8P"
},
{
"id":"cdpea_c",
"name":"CDPethanolamine C11H19N4O11P2",
"compartment":"c",
"charge":-1,
"formula":"C11H19N4O11P2"
},
{
"id":"Rtotal2_c",
"name":"R total 2 position",
"compartment":"c",
"charge":-1,
"formula":"CO2R2"
},
{
"id":"agm_m",
"name":"Agmatine",
"compartment":"m",
"charge":2,
"formula":"C5H16N4"
},
{
"id":"urea_m",
"name":"Urea CH4N2O",
"compartment":"m",
"charge":0,
"formula":"CH4N2O"
},
{
"id":"Rtotal2coa_c",
"name":"Rtotal2coa c",
"compartment":"c",
"charge":-4,
"formula":"CO2R2C21H31N7O15P3S"
},
{
"id":"alpa_hs_c",
"name":"Lysophosphatidic acid (homo sapiens)",
"compartment":"c",
"charge":-2,
"formula":"C3H4O5PRCO2"
},
{
"id":"pa_hs_c",
"name":"Phosphatidic acid (homo sapiens)",
"compartment":"c",
"charge":-2,
"formula":"C3H5O4PRCO2R2CO2"
},
{
"id":"ala__L_m",
"name":"L-Alanine",
"compartment":"m",
"charge":0,
"formula":"C3H7NO2"
},
{
"id":"glx_m",
"name":"Glyoxylate",
"compartment":"m",
"charge":-1,
"formula":"C2H1O3"
},
{
"id":"gly_m",
"name":"Glycine",
"compartment":"m",
"charge":0,
"formula":"C2H5NO2"
},
{
"id":"pyr_x",
"name":"Pyruvate",
"compartment":"x",
"charge":-1,
"formula":"C3H3O3"
},
{
"id":"glx_x",
"name":"Glyoxylate",
"compartment":"x",
"charge":-1,
"formula":"C2H1O3"
},
{
"id":"gly_x",
"name":"Glycine",
"compartment":"x",
"charge":0,
"formula":"C2H5NO2"
},
{
"id":"ahcys_r",
"name":"S-Adenosyl-L-homocysteine",
"compartment":"r",
"charge":0,
"formula":"C14H20N6O5S"
},
{
"id":"air_c",
"name":"5-amino-1-(5-phospho-D-ribosyl)imidazole",
"compartment":"c",
"charge":-2,
"formula":"C8H12N3O7P"
},
{
"id":"5aizc_c",
"name":"5-amino-1-(5-phospho-D-ribosyl)imidazole-4-carboxylate",
"compartment":"c",
"charge":-3,
"formula":"C9H11N3O9P"
},
{
"id":"succoa_m",
"name":"Succinyl-CoA",
"compartment":"m",
"charge":-5,
"formula":"C25H35N7O19P3S"
},
{
"id":"mal__L_c",
"name":"L-Malate",
"compartment":"c",
"charge":-2,
"formula":"C4H4O5"
},
{
"id":"mal__L_m",
"name":"L-Malate",
"compartment":"m",
"charge":-2,
"formula":"C4H4O5"
},
{
"id":"akg_e",
"name":"2-Oxoglutarate",
"compartment":"e",
"charge":-2,
"formula":"C5H4O5"
},
{
"id":"akg_x",
"name":"2-Oxoglutarate",
"compartment":"x",
"charge":-2,
"formula":"C5H4O5"
},
{
"id":"prgstrn_c",
"name":"Prgstrn c",
"compartment":"c",
"charge":0,
"formula":"C21H30O2"
},
{
"id":"aprgstrn_c",
"name":"20alpha-Hydroxyprogesterone",
"compartment":"c",
"charge":0,
"formula":"C21H32O2"
},
{
"id":"xol7ah_c",
"name":"7alpha-Hydroxy-5beta-cholestan-3-one",
"compartment":"c",
"charge":0,
"formula":"C27H46O2"
},
{
"id":"xol7ah2_c",
"name":"3alpha,7alpha-Dihydroxy-5beta-cholestane",
"compartment":"c",
"charge":0,
"formula":"C27H48O2"
},
{
"id":"xoldioloneh_c",
"name":"7alpha,12alpha-Dihydroxy-5beta-cholestan-3-one",
"compartment":"c",
"charge":0,
"formula":"C27H46O3"
},
{
"id":"xoltriol_c",
"name":"3alpha,7alpha,12alpha-Trihydroxy-5beta-cholestane",
"compartment":"c",
"charge":0,
"formula":"C27H48O3"
},
{
"id":"xol7aone_c",
"name":"7alpha-Hydroxycholest-4-en-3-one",
"compartment":"c",
"charge":0,
"formula":"C27H44O2"
},
{
"id":"xoldiolone_c",
"name":"7alpha,12alpha-Dihydroxycholest-4-en-3-one",
"compartment":"c",
"charge":0,
"formula":"C27H44O3"
},
{
"id":"ala__L_e",
"name":"L-Alanine",
"compartment":"e",
"charge":0,
"formula":"C3H7NO2"
},
{
"id":"ala__L_c",
"name":"L-Alanine",
"compartment":"c",
"charge":0,
"formula":"C3H7NO2"
},
{
"id":"asn__L_c",
"name":"L-Asparagine",
"compartment":"c",
"charge":0,
"formula":"C4H8N2O3"
},
{
"id":"asn__L_e",
"name":"L-Asparagine",
"compartment":"e",
"charge":0,
"formula":"C4H8N2O3"
},
{
"id":"cys__L_c",
"name":"L-Cysteine",
"compartment":"c",
"charge":0,
"formula":"C3H7NO2S"
},
{
"id":"cys__L_e",
"name":"L-Cysteine",
"compartment":"e",
"charge":0,
"formula":"C3H7NO2S"
},
{
"id":"ala__D_e",
"name":"D-Alanine",
"compartment":"e",
"charge":0,
"formula":"C3H7NO2"
},
{
"id":"ala__D_c",
"name":"D-Alanine",
"compartment":"c",
"charge":0,
"formula":"C3H7NO2"
},
{
"id":"gln__L_c",
"name":"L-Glutamine",
"compartment":"c",
"charge":0,
"formula":"C5H10N2O3"
},
{
"id":"gln__L_e",
"name":"L-Glutamine",
"compartment":"e",
"charge":0,
"formula":"C5H10N2O3"
},
{
"id":"gly_c",
"name":"Glycine",
"compartment":"c",
"charge":0,
"formula":"C2H5NO2"
},
{
"id":"gly_e",
"name":"Glycine",
"compartment":"e",
"charge":0,
"formula":"C2H5NO2"
},
{
"id":"ser__L_c",
"name":"L-Serine",
"compartment":"c",
"charge":0,
"formula":"C3H7NO3"
},
{
"id":"ser__L_e",
"name":"L-Serine",
"compartment":"e",
"charge":0,
"formula":"C3H7NO3"
},
{
"id":"thr__L_c",
"name":"L-Threonine",
"compartment":"c",
"charge":0,
"formula":"C4H9NO3"
},
{
"id":"thr__L_e",
"name":"L-Threonine",
"compartment":"e",
"charge":0,
"formula":"C4H9NO3"
},
{
"id":"12ppd__R_c",
"name":"(R)-Propane-1,2-diol",
"compartment":"c",
"charge":0,
"formula":"C3H8O2"
},
{
"id":"lald__D_c",
"name":"D-Lactaldehyde",
"compartment":"c",
"charge":0,
"formula":"C3H6O2"
},
{
"id":"12ppd__S_c",
"name":"(S)-Propane-1,2-diol",
"compartment":"c",
"charge":0,
"formula":"C3H8O2"
},
{
"id":"lald__L_c",
"name":"L-Lactaldehyde",
"compartment":"c",
"charge":0,
"formula":"C3H6O2"
},
{
"id":"id3acald_c",
"name":"Indole 3 acetaldehyde C10H9NO",
"compartment":"c",
"charge":0,
"formula":"C10H9NO"
},
{
"id":"ind3ac_c",
"name":"Indole 3 acetate C10H8NO2",
"compartment":"c",
"charge":-1,
"formula":"C10H8NO2"
},
{
"id":"id3acald_m",
"name":"Indole 3 acetaldehyde C10H9NO",
"compartment":"m",
"charge":0,
"formula":"C10H9NO"
},
{
"id":"ind3ac_m",
"name":"Indole 3 acetate C10H8NO2",
"compartment":"m",
"charge":-1,
"formula":"C10H8NO2"
},
{
"id":"pristanal_c",
"name":"Pristanal c",
"compartment":"c",
"charge":0,
"formula":"C19H38O"
},
{
"id":"prist_c",
"name":"Pristanic acid",
"compartment":"c",
"charge":-1,
"formula":"C19H37O2"
},
{
"id":"dhap_c",
"name":"Dihydroxyacetone phosphate",
"compartment":"c",
"charge":-2,
"formula":"C3H5O6P"
},
{
"id":"arachd_c",
"name":"Arachidonic acid",
"compartment":"c",
"charge":-1,
"formula":"C20H31O2"
},
{
"id":"15HPET_c",
"name":"15-Hydroperoxyeicosatetraenoic acid",
"compartment":"c",
"charge":-1,
"formula":"C20H31O4"
},
{
"id":"5HPET_c",
"name":"5-Hydroperoxy-6-trans-8,11,14-cis-eicosatetraenoate",
"compartment":"c",
"charge":-1,
"formula":"C20H31O4"
},
{
"id":"leuktrA4_c",
"name":"Leukotriene A4 cytosol",
"compartment":"c",
"charge":-1,
"formula":"C20H29O3"
},
{
"id":"dhcholestancoa_x",
"name":"3alpha,7alpha-Dihydroxy-5beta-cholestanoyl-CoA",
"compartment":"x",
"charge":-4,
"formula":"C48H76N7O19P3S"
},
{
"id":"h2o_r",
"name":"H2O H2O",
"compartment":"r",
"charge":0,
"formula":"H2O"
},
{
"id":"o2_r",
"name":"O2 O2",
"compartment":"r",
"charge":0,
"formula":"O2"
},
{
"id":"dhcholestancoa_r",
"name":"3alpha,7alpha-Dihydroxy-5beta-cholestanoyl-CoA",
"compartment":"r",
"charge":-4,
"formula":"C48H76N7O19P3S"
},
{
"id":"cholcoar_x",
"name":"3alpha,7alpha,12alpha-Trihydroxy-5beta-cholestanoyl-CoA",
"compartment":"x",
"charge":-4,
"formula":"C48H76N7O20P3S"
},
{
"id":"cholcoar_r",
"name":"3alpha,7alpha,12alpha-Trihydroxy-5beta-cholestanoyl-CoA",
"compartment":"r",
"charge":-4,
"formula":"C48H76N7O20P3S"
},
{
"id":"amet_r",
"name":"S-Adenosyl-L-methionine",
"compartment":"r",
"charge":1,
"formula":"C15H23N6O5S"
},
{
"id":"amet_m",
"name":"S-Adenosyl-L-methionine",
"compartment":"m",
"charge":1,
"formula":"C15H23N6O5S"
},
{
"id":"ahcys_m",
"name":"S-Adenosyl-L-homocysteine",
"compartment":"m",
"charge":0,
"formula":"C14H20N6O5S"
},
{
"id":"imp_c",
"name":"IMP C10H11N4O8P",
"compartment":"c",
"charge":-2,
"formula":"C10H11N4O8P"
},
{
"id":"cgly_e",
"name":"Cys Gly C5H10N2O3S",
"compartment":"e",
"charge":0,
"formula":"C5H10N2O3S"
},
{
"id":"amp_x",
"name":"AMP C10H12N5O7P",
"compartment":"x",
"charge":-2,
"formula":"C10H12N5O7P"
},
{
"id":"amp_r",
"name":"AMP C10H12N5O7P",
"compartment":"r",
"charge":-2,
"formula":"C10H12N5O7P"
},
{
"id":"strch1_e",
"name":"Starch, structure 1 (1,6-{7[1,4-Glc], 4[1,4-Glc]})",
"compartment":"e",
"charge":0,
"formula":"C66H112O56"
},
{
"id":"glc__D_e",
"name":"D-Glucose",
"compartment":"e",
"charge":0,
"formula":"C6H12O6"
},
{
"id":"strch2_e",
"name":"Starch, structure 2 (1,6-{2[1,4-Glc], [1,4-Glc]})",
"compartment":"e",
"charge":0,
"formula":"C18H32O16"
},
{
"id":"andrstrnglc_c",
"name":"Androsterone glucuronide",
"compartment":"c",
"charge":0,
"formula":"C25H38O8"
},
{
"id":"andrstrnglc_e",
"name":"Androsterone glucuronide",
"compartment":"e",
"charge":0,
"formula":"C25H38O8"
},
{
"id":"andrstrnglc_r",
"name":"Androsterone glucuronide",
"compartment":"r",
"charge":0,
"formula":"C25H38O8"
},
{
"id":"andrstrn_e",
"name":"Andrstrn c",
"compartment":"e",
"charge":0,
"formula":"C19H30O2"
},
{
"id":"andrstrn_c",
"name":"Andrstrn c",
"compartment":"c",
"charge":0,
"formula":"C19H30O2"
},
{
"id":"andrstrn_r",
"name":"Andrstrn c",
"compartment":"r",
"charge":0,
"formula":"C19H30O2"
},
{
"id":"2aobut_m",
"name":"L-2-Amino-3-oxobutanoate",
"compartment":"m",
"charge":0,
"formula":"C4H7NO3"
},
{
"id":"msa_m",
"name":"Malonate semialdehyde",
"compartment":"m",
"charge":-1,
"formula":"C3H3O3"
},
{
"id":"ala_B_m",
"name":"Beta-Alanine",
"compartment":"m",
"charge":0,
"formula":"C3H7NO2"
},
{
"id":"apoC_c",
"name":"Apocarboxlase (no lys residue)",
"compartment":"c",
"charge":0,
"formula":"XH"
},
{
"id":"lys__L_c",
"name":"L-Lysine",
"compartment":"c",
"charge":1,
"formula":"C6H15N2O2"
},
{
"id":"apoC_Lys_c",
"name":"Apocarboxylase (Lys residue)",
"compartment":"c",
"charge":0,
"formula":"C6H13N2OX"
},
{
"id":"apoC_m",
"name":"Apocarboxlase (no lys residue)",
"compartment":"m",
"charge":0,
"formula":"XH"
},
{
"id":"lys__L_m",
"name":"L-Lysine",
"compartment":"m",
"charge":1,
"formula":"C6H15N2O2"
},
{
"id":"apoC_Lys_m",
"name":"Apocarboxylase (Lys residue)",
"compartment":"m",
"charge":0,
"formula":"C6H13N2OX"
},
{
"id":"apoC_Lys_btn_c",
"name":"Holocarboxylase (biotin covalent bound to Lys residue of apoC)",
"compartment":"c",
"charge":0,
"formula":"C16H27N4O3SX"
},
{
"id":"biocyt_c",
"name":"Biocyt c",
"compartment":"c",
"charge":0,
"formula":"C16H28N4O4S"
},
{
"id":"apoC_Lys_btn_m",
"name":"Holocarboxylase (biotin covalent bound to Lys residue of apoC)",
"compartment":"m",
"charge":0,
"formula":"C16H27N4O3SX"
},
{
"id":"biocyt_m",
"name":"Biocyt c",
"compartment":"m",
"charge":0,
"formula":"C16H28N4O4S"
},
{
"id":"aprut_c",
"name":"N Acetylputrescine C6H15N2O",
"compartment":"c",
"charge":1,
"formula":"C6H15N2O"
},
{
"id":"n4abutn_c",
"name":"N4 Acetylaminobutanal C6H11NO2",
"compartment":"c",
"charge":0,
"formula":"C6H11NO2"
},
{
"id":"arachcoa_c",
"name":"Arachidyl coenzyme A",
"compartment":"c",
"charge":-4,
"formula":"C41H70N7O17P3S"
},
{
"id":"arachcoa_x",
"name":"Arachidyl coenzyme A",
"compartment":"x",
"charge":-4,
"formula":"C41H70N7O17P3S"
},
{
"id":"arachcrn_c",
"name":"Arachidyl carnitine",
"compartment":"c",
"charge":0,
"formula":"C27H53NO4"
},
{
"id":"arachcoa_m",
"name":"Arachidyl coenzyme A",
"compartment":"m",
"charge":-4,
"formula":"C41H70N7O17P3S"
},
{
"id":"arachcrn_m",
"name":"Arachidyl carnitine",
"compartment":"m",
"charge":0,
"formula":"C27H53NO4"
},
{
"id":"arachdcoa_c",
"name":"C20:4-CoA",
"compartment":"c",
"charge":-4,
"formula":"C41H62N7O17P3S"
},
{
"id":"arachdcoa_x",
"name":"C20:4-CoA",
"compartment":"x",
"charge":-4,
"formula":"C41H62N7O17P3S"
},
{
"id":"arachd_e",
"name":"Arachidonic acid",
"compartment":"e",
"charge":-1,
"formula":"C20H31O2"
},
{
"id":"arachd_r",
"name":"Arachidonic acid",
"compartment":"r",
"charge":-1,
"formula":"C20H31O2"
},
{
"id":"arach_e",
"name":"Arachidic acid",
"compartment":"e",
"charge":-1,
"formula":"C20H39O2"
},
{
"id":"arach_c",
"name":"Arachidic acid",
"compartment":"c",
"charge":-1,
"formula":"C20H39O2"
},
{
"id":"arg__L_m",
"name":"L-Arginine",
"compartment":"m",
"charge":1,
"formula":"C6H15N4O2"
},
{
"id":"lys__L_e",
"name":"L-Lysine",
"compartment":"e",
"charge":1,
"formula":"C6H15N2O2"
},
{
"id":"arg__L_e",
"name":"L-Arginine",
"compartment":"e",
"charge":1,
"formula":"C6H15N4O2"
},
{
"id":"arg__L_c",
"name":"L-Arginine",
"compartment":"c",
"charge":1,
"formula":"C6H15N4O2"
},
{
"id":"orn_m",
"name":"Ornithine",
"compartment":"m",
"charge":1,
"formula":"C5H13N2O2"
},
{
"id":"argsuc_c",
"name":"N(omega)-(L-Arginino)succinate",
"compartment":"c",
"charge":-1,
"formula":"C10H17N4O6"
},
{
"id":"citr__L_c",
"name":"L-Citrulline",
"compartment":"c",
"charge":0,
"formula":"C6H13N3O3"
},
{
"id":"sgalside_hs_l",
"name":"Sulfatide galactocerebroside (homo sapiens)",
"compartment":"l",
"charge":-1,
"formula":"C24H45NO10SRCO"
},
{
"id":"galside_hs_l",
"name":"Galactocerebroside (homo sapiens)",
"compartment":"l",
"charge":0,
"formula":"C24H46NO7RCO"
},
{
"id":"so4_l",
"name":"Sulfate",
"compartment":"l",
"charge":-2,
"formula":"O4S"
},
{
"id":"Rtotal_c",
"name":"Rtotal c",
"compartment":"c",
"charge":-1,
"formula":"CO2R"
},
{
"id":"Rtotalcoa_c",
"name":"Rtotalcoa c",
"compartment":"c",
"charge":-4,
"formula":"CO2RC21H31N7O15P3S"
},
{
"id":"Rtotal3coa_c",
"name":"Rtotal3coa c",
"compartment":"c",
"charge":-4,
"formula":"CO2R3C21H31N7O15P3S"
},
{
"id":"Rtotal3_c",
"name":"R total 3 position",
"compartment":"c",
"charge":-1,
"formula":"CO2R3"
},
{
"id":"pmtcoa_c",
"name":"Palmitoyl-CoA (n-C16:0CoA)",
"compartment":"c",
"charge":-4,
"formula":"C37H62N7O17P3S"
},
{
"id":"hdcoa_c",
"name":"Hexadecenoyl-CoA (n-C16:1CoA)",
"compartment":"c",
"charge":-4,
"formula":"C37H60N7O17P3S"
},
{
"id":"tdcoa_c",
"name":"Tetradecanoyl-CoA (n-C14:0CoA)",
"compartment":"c",
"charge":-4,
"formula":"C35H58N7O17P3S"
},
{
"id":"lnlncacoa_c",
"name":"Alpha-Linolenoyl-CoA",
"compartment":"c",
"charge":-4,
"formula":"C39H60N7O17P3S"
},
{
"id":"R2coa_hs_c",
"name":"R group 2 Coenzyme A homo sapiens",
"compartment":"c",
"charge":-4,
"formula":"XCO2C21H31N7O15P3S"
},
{
"id":"lnlncgcoa_c",
"name":"Gamma-linolenoyl-CoA",
"compartment":"c",
"charge":-4,
"formula":"C39H60N7O17P3S"
},
{
"id":"strdnccoa_c",
"name":"Stearidonyl coenzyme A",
"compartment":"c",
"charge":-4,
"formula":"C39H58N7O17P3S"
},
{
"id":"dlnlcgcoa_c",
"name":"Dihomo-gamma-linolenyl coenzyme A",
"compartment":"c",
"charge":-4,
"formula":"C41H64N7O17P3S"
},
{
"id":"tmndnccoa_c",
"name":"Timnodonyl coenzyme A",
"compartment":"c",
"charge":-4,
"formula":"C41H60N7O17P3S"
},
{
"id":"lnlccoa_c",
"name":"Linoleic coenzyme A",
"compartment":"c",
"charge":-4,
"formula":"C39H62N7O17P3S"
},
{
"id":"clpndcoa_c",
"name":"Clupanodonyl CoA",
"compartment":"c",
"charge":-4,
"formula":"C43H64N7O17P3S"
},
{
"id":"dcsptn1coa_c",
"name":"Docosa-4,7,10,13,16-pentaenoyl coenzyme A",
"compartment":"c",
"charge":-4,
"formula":"C43H64N7O17P3S"
},
{
"id":"c226coa_c",
"name":"Cervonyl coenzyme A",
"compartment":"c",
"charge":-4,
"formula":"C43H62N7O17P3S"
},
{
"id":"stcoa_c",
"name":"Stearoyl-CoA (n-C18:0CoA)",
"compartment":"c",
"charge":-4,
"formula":"C39H66N7O17P3S"
},
{
"id":"odecoa_c",
"name":"Octadecenoyl-CoA (n-C18:1CoA)",
"compartment":"c",
"charge":-4,
"formula":"C39H64N7O17P3S"
},
{
"id":"octd11ecoa_c",
"name":"11-Octadecenoyl Coenzyme A",
"compartment":"c",
"charge":-4,
"formula":"C39H64N7O17P3S"
},
{
"id":"lneldccoa_c",
"name":"Linoelaidyl coenzyme A",
"compartment":"c",
"charge":-4,
"formula":"C39H62N7O17P3S"
},
{
"id":"nrvnccoa_c",
"name":"Nervonyl coenzyme A",
"compartment":"c",
"charge":-4,
"formula":"C45H76N7O17P3S"
},
{
"id":"od2coa_c",
"name":"Trans-Octadec-2-enoyl-CoA",
"compartment":"c",
"charge":-4,
"formula":"C39H64N7O17P3S"
},
{
"id":"ttccoa_c",
"name":"Tetracosanoyl CoA   n C240CoA  C45H78N7O17P3S",
"compartment":"c",
"charge":-4,
"formula":"C45H78N7O17P3S"
},
{
"id":"hexccoa_c",
"name":"Hexacosanoyl CoA  n C260CoA  C47H82N7O17P3S",
"compartment":"c",
"charge":-4,
"formula":"C47H82N7O17P3S"
},
{
"id":"eicostetcoa_c",
"name":"Eicosatetranoyl coenzyme A",
"compartment":"c",
"charge":-4,
"formula":"C41H62N7O17P3S"
},
{
"id":"tetpent6coa_c",
"name":"Tetracosapentaenoyl coenzyme A, n-6",
"compartment":"c",
"charge":-4,
"formula":"C45H68N7O17P3S"
},
{
"id":"tetpent3coa_c",
"name":"Tetracosapentaenoyl coenzyme A, n-3",
"compartment":"c",
"charge":-4,
"formula":"C45H68N7O17P3S"
},
{
"id":"tettet6coa_c",
"name":"Tetracosatetraenoyl coenzyme A",
"compartment":"c",
"charge":-4,
"formula":"C45H70N7O17P3S"
},
{
"id":"tethex3coa_c",
"name":"Tetracosahexaenoyl coenzyme A",
"compartment":"c",
"charge":-4,
"formula":"C45H66N7O17P3S"
},
{
"id":"hdd2coa_c",
"name":"Trans-Hexadec-2-enoyl-CoA",
"compartment":"c",
"charge":-4,
"formula":"C37H60N7O17P3S"
},
{
"id":"pmtcoa_m",
"name":"Palmitoyl-CoA (n-C16:0CoA)",
"compartment":"m",
"charge":-4,
"formula":"C37H62N7O17P3S"
},
{
"id":"Rtotal3coa_m",
"name":"Rtotal3coa c",
"compartment":"m",
"charge":-4,
"formula":"CO2R3C21H31N7O15P3S"
},
{
"id":"Rtotal_l",
"name":"Rtotal c",
"compartment":"l",
"charge":-1,
"formula":"CO2R"
},
{
"id":"crm_hs_l",
"name":"Ceramide (homo sapiens)",
"compartment":"l",
"charge":0,
"formula":"C18H36NO2RCO"
},
{
"id":"sphings_l",
"name":"Sphingosine cytosol",
"compartment":"l",
"charge":1,
"formula":"C18H38NO2"
},
{
"id":"ascb__L_c",
"name":"L-Ascorbate",
"compartment":"c",
"charge":-1,
"formula":"C6H7O6"
},
{
"id":"o2s_c",
"name":"Superoxide anion",
"compartment":"c",
"charge":-1,
"formula":"O2"
},
{
"id":"dhdascb_c",
"name":"Dehydroascorbate",
"compartment":"c",
"charge":0,
"formula":"C6H6O6"
},
{
"id":"ascb__L_e",
"name":"L-Ascorbate",
"compartment":"e",
"charge":-1,
"formula":"C6H7O6"
},
{
"id":"nh4_m",
"name":"Ammonium",
"compartment":"m",
"charge":1,
"formula":"H4N"
},
{
"id":"asn__L_m",
"name":"L-Asparagine",
"compartment":"m",
"charge":0,
"formula":"C4H8N2O3"
},
{
"id":"cbp_c",
"name":"Carbamoyl phosphate",
"compartment":"c",
"charge":-2,
"formula":"CH2NO5P"
},
{
"id":"cbasp_c",
"name":"N-Carbamoyl-L-aspartate",
"compartment":"c",
"charge":-2,
"formula":"C5H6N2O5"
},
{
"id":"asp__D_e",
"name":"D-Aspartate",
"compartment":"e",
"charge":-1,
"formula":"C4H6NO4"
},
{
"id":"asp__D_c",
"name":"D-Aspartate",
"compartment":"c",
"charge":-1,
"formula":"C4H6NO4"
},
{
"id":"k_c",
"name":"Potassium",
"compartment":"c",
"charge":1,
"formula":"K"
},
{
"id":"k_e",
"name":"Potassium",
"compartment":"e",
"charge":1,
"formula":"K"
},
{
"id":"asp__D_x",
"name":"D-Aspartate",
"compartment":"x",
"charge":-1,
"formula":"C4H6NO4"
},
{
"id":"Nacasp_m",
"name":"N-Acetyl-L-aspartate",
"compartment":"m",
"charge":-2,
"formula":"C6H7NO5"
},
{
"id":"asp__L_e",
"name":"L-Aspartate",
"compartment":"e",
"charge":-1,
"formula":"C4H6NO4"
},
{
"id":"oaa_m",
"name":"Oxaloacetate",
"compartment":"m",
"charge":-2,
"formula":"C4H2O5"
},
{
"id":"atp_r",
"name":"ATP C10H12N5O13P3",
"compartment":"r",
"charge":-4,
"formula":"C10H12N5O13P3"
},
{
"id":"adp_r",
"name":"ADP C10H12N5O10P2",
"compartment":"r",
"charge":-3,
"formula":"C10H12N5O10P2"
},
{
"id":"atp_e",
"name":"ATP C10H12N5O13P3",
"compartment":"e",
"charge":-4,
"formula":"C10H12N5O13P3"
},
{
"id":"pi_e",
"name":"Phosphate",
"compartment":"e",
"charge":0,
"formula":"HO4P"
},
{
"id":"amp_e",
"name":"AMP C10H12N5O7P",
"compartment":"e",
"charge":-2,
"formula":"C10H12N5O7P"
},
{
"id":"adp_e",
"name":"ADP C10H12N5O10P2",
"compartment":"e",
"charge":-3,
"formula":"C10H12N5O10P2"
},
{
"id":"atp_n",
"name":"ATP C10H12N5O13P3",
"compartment":"n",
"charge":-4,
"formula":"C10H12N5O13P3"
},
{
"id":"atp_x",
"name":"ATP C10H12N5O13P3",
"compartment":"x",
"charge":-4,
"formula":"C10H12N5O13P3"
},
{
"id":"gbside_hs_g",
"name":"Globoside (homo sapiens)",
"compartment":"g",
"charge":0,
"formula":"C44H79N2O22RCO"
},
{
"id":"ga2_hs_g",
"name":"GA2 (homo sapiens)",
"compartment":"g",
"charge":0,
"formula":"C38H69N2O17RCO"
},
{
"id":"gm2_hs_g",
"name":"Ganglioside GM2 (homo sapiens)",
"compartment":"g",
"charge":-1,
"formula":"C49H85N3O25RCO"
},
{
"id":"gm1_hs_g",
"name":"Ganglioside GM1 (homo sapiens)",
"compartment":"g",
"charge":-1,
"formula":"C55H95N3O30RCO"
},
{
"id":"gd2_hs_g",
"name":"GD2 (homo sapiens)",
"compartment":"g",
"charge":-2,
"formula":"C60H101N4O33RCO"
},
{
"id":"gd1b_hs_g",
"name":"GD1b (homo sapiens)",
"compartment":"g",
"charge":-2,
"formula":"C66H111N4O38RCO"
},
{
"id":"gt2_hs_g",
"name":"GT2 (homo sapiens)",
"compartment":"g",
"charge":-3,
"formula":"C71H117N5O41RCO"
},
{
"id":"gt1c_hs_g",
"name":"GT1c (homo sapiens)",
"compartment":"g",
"charge":-3,
"formula":"C77H127N5O46RCO"
},
{
"id":"galgbside_hs_g",
"name":"Galactosylgloboside (homo sapiens)",
"compartment":"g",
"charge":0,
"formula":"C50H89N2O27RCO"
},
{
"id":"acglcgalgluside_hs_g",
"name":"(Gal)1 (Glc)1 (GlcNAc)1 (Cer)1",
"compartment":"g",
"charge":0,
"formula":"C38H69N2O17RCO"
},
{
"id":"gal14acglcgalgluside_hs_g",
"name":"Lactoneotetraosylceramide",
"compartment":"g",
"charge":0,
"formula":"C44H79N2O22RCO"
},
{
"id":"acglcgal14acglcgalgluside_hs_g",
"name":"NLc5Cer",
"compartment":"g",
"charge":0,
"formula":"C52H92N3O27RCO"
},
{
"id":"galacglcgal14acglcgalgluside_hs_g",
"name":"I-antigen",
"compartment":"g",
"charge":0,
"formula":"C58H102N3O32RCO"
},
{
"id":"acglc13galacglcgal14acglcgalgluside_hs_g",
"name":"NLc7Cer",
"compartment":"g",
"charge":0,
"formula":"C66H115N4O37RCO"
},
{
"id":"acglcgalacglcgal14acglcgalgluside_hs_g",
"name":"(Gal)3 (Glc)1 (GlcNAc)3 (Cer)1",
"compartment":"g",
"charge":0,
"formula":"C66H115N4O37RCO"
},
{
"id":"galacglcgalacglcgal14acglcgalgluside_hs_g",
"name":"I-antigen",
"compartment":"g",
"charge":0,
"formula":"C72H125N4O42RCO"
},
{
"id":"galacglc13galacglcgal14acglcgalgluside_hs_g",
"name":"NLc8Cer",
"compartment":"g",
"charge":0,
"formula":"C72H125N4O42RCO"
},
{
"id":"h2o_g",
"name":"H2O H2O",
"compartment":"g",
"charge":0,
"formula":"H2O"
},
{
"id":"gm2a_hs_g",
"name":"GM2alpha (homo sapiens)",
"compartment":"g",
"charge":-1,
"formula":"C49H85N3O25RCO"
},
{
"id":"gm1a_hs_g",
"name":"GM1alpha (homo sapiens)",
"compartment":"g",
"charge":-1,
"formula":"C55H95N3O30RCO"
},
{
"id":"gluside_hs_g",
"name":"Glucocerebroside (homo sapiens)",
"compartment":"g",
"charge":0,
"formula":"C24H46NO7RCO"
},
{
"id":"cholcoa_x",
"name":"Choloyl-CoA(4-)",
"compartment":"x",
"charge":-4,
"formula":"C45H70N7O20P3S"
},
{
"id":"taur_x",
"name":"Taurine C2H7NO3S",
"compartment":"x",
"charge":0,
"formula":"C2H7NO3S"
},
{
"id":"tchola_x",
"name":"Taurocholic acid C26H45NO7S",
"compartment":"x",
"charge":0,
"formula":"C26H45NO7S"
},
{
"id":"dgcholcoa_x",
"name":"Chenodeoxyglycocholoyl-CoA",
"compartment":"x",
"charge":-4,
"formula":"C45H70N7O19P3S"
},
{
"id":"dgchol_x",
"name":"Chenodeoxyglycocholate",
"compartment":"x",
"charge":0,
"formula":"C26H43NO5"
},
{
"id":"dcholcoa_x",
"name":"Chenodeoxycholoyl coenzyme a",
"compartment":"x",
"charge":-4,
"formula":"C45H70N7O19P3S"
},
{
"id":"btn_c",
"name":"Biotin",
"compartment":"c",
"charge":-1,
"formula":"C10H15N2O3S"
},
{
"id":"btamp_c",
"name":"Biotinyl 5  AMP C20H27N7O9PS",
"compartment":"c",
"charge":-1,
"formula":"C20H27N7O9PS"
},
{
"id":"btn_m",
"name":"Biotin",
"compartment":"m",
"charge":-1,
"formula":"C10H15N2O3S"
},
{
"id":"btamp_m",
"name":"Biotinyl 5  AMP C20H27N7O9PS",
"compartment":"m",
"charge":-1,
"formula":"C20H27N7O9PS"
},
{
"id":"ala_B_c",
"name":"Beta-Alanine",
"compartment":"c",
"charge":0,
"formula":"C3H7NO2"
},
{
"id":"ala_B_e",
"name":"Beta-Alanine",
"compartment":"e",
"charge":0,
"formula":"C3H7NO2"
},
{
"id":"succ_c",
"name":"Succinate",
"compartment":"c",
"charge":-2,
"formula":"C4H4O4"
},
{
"id":"retinal_c",
"name":"All-trans-Retinal",
"compartment":"c",
"charge":0,
"formula":"C20H28O"
},
{
"id":"glc__D_c",
"name":"D-Glucose",
"compartment":"c",
"charge":0,
"formula":"C6H12O6"
},
{
"id":"bhb_m",
"name":"(R)-3-Hydroxybutanoate",
"compartment":"m",
"charge":-1,
"formula":"C4H7O3"
},
{
"id":"gdpmann_c",
"name":"GDP-D-mannose",
"compartment":"c",
"charge":-2,
"formula":"C16H23N5O16P2"
},
{
"id":"betald_m",
"name":"Betaine aldehyde",
"compartment":"m",
"charge":1,
"formula":"C5H12NO"
},
{
"id":"glyb_m",
"name":"Glycine betaine",
"compartment":"m",
"charge":0,
"formula":"C5H11NO2"
},
{
"id":"bhb_e",
"name":"(R)-3-Hydroxybutanoate",
"compartment":"e",
"charge":-1,
"formula":"C4H7O3"
},
{
"id":"bhb_c",
"name":"(R)-3-Hydroxybutanoate",
"compartment":"c",
"charge":-1,
"formula":"C4H7O3"
},
{
"id":"hcys__L_c",
"name":"L-Homocysteine",
"compartment":"c",
"charge":0,
"formula":"C4H9NO2S"
},
{
"id":"glyb_c",
"name":"Glycine betaine",
"compartment":"c",
"charge":0,
"formula":"C5H11NO2"
},
{
"id":"dmgly_c",
"name":"N,N-Dimethylglycine",
"compartment":"c",
"charge":0,
"formula":"C4H9NO2"
},
{
"id":"met__L_c",
"name":"L-Methionine",
"compartment":"c",
"charge":0,
"formula":"C5H11NO2S"
},
{
"id":"bildglcur_e",
"name":"Bilirubin beta-diglucuronide",
"compartment":"e",
"charge":-2,
"formula":"C45H50N4O18"
},
{
"id":"bildglcur_c",
"name":"Bilirubin beta-diglucuronide",
"compartment":"c",
"charge":-2,
"formula":"C45H50N4O18"
},
{
"id":"bildglcur_r",
"name":"Bilirubin beta-diglucuronide",
"compartment":"r",
"charge":-2,
"formula":"C45H50N4O18"
},
{
"id":"bilglcur_e",
"name":"Bilirubin monoglucuronide",
"compartment":"e",
"charge":-2,
"formula":"C39H42N4O12"
},
{
"id":"bilglcur_c",
"name":"Bilirubin monoglucuronide",
"compartment":"c",
"charge":-2,
"formula":"C39H42N4O12"
},
{
"id":"bilglcur_r",
"name":"Bilirubin monoglucuronide",
"compartment":"r",
"charge":-2,
"formula":"C39H42N4O12"
},
{
"id":"biliverd_c",
"name":"Biliverdin cytosol",
"compartment":"c",
"charge":0,
"formula":"C33H32N4O6"
},
{
"id":"bilirub_c",
"name":"Bilirubin cytosol",
"compartment":"c",
"charge":-2,
"formula":"C33H34N4O6"
},
{
"id":"bilirub_e",
"name":"Bilirubin cytosol",
"compartment":"e",
"charge":-2,
"formula":"C33H34N4O6"
},
{
"id":"bilirub_r",
"name":"Bilirubin cytosol",
"compartment":"r",
"charge":-2,
"formula":"C33H34N4O6"
},
{
"id":"biocyt_n",
"name":"Biocyt c",
"compartment":"n",
"charge":0,
"formula":"C16H28N4O4S"
},
{
"id":"h_r",
"name":"H+",
"compartment":"r",
"charge":0,
"formula":"H"
},
{
"id":"dolp__L_r",
"name":"Dolichol phosphate, human liver homolog",
"compartment":"r",
"charge":-20,
"formula":"C1080H1758O40P10"
},
{
"id":"h2o_n",
"name":"H2O H2O",
"compartment":"n",
"charge":0,
"formula":"H2O"
},
{
"id":"lys__L_n",
"name":"L-Lysine",
"compartment":"n",
"charge":1,
"formula":"C6H15N2O2"
},
{
"id":"btn_n",
"name":"Biotin",
"compartment":"n",
"charge":-1,
"formula":"C10H15N2O3S"
},
{
"id":"btn_e",
"name":"Biotin",
"compartment":"e",
"charge":-1,
"formula":"C10H15N2O3S"
},
{
"id":"3uib_c",
"name":"3-Ureidoisobutyrate",
"compartment":"c",
"charge":-1,
"formula":"C5H9N2O3"
},
{
"id":"3aib__D_c",
"name":"D-3-Amino-isobutanoate",
"compartment":"c",
"charge":0,
"formula":"C4H9NO2"
},
{
"id":"but_c",
"name":"Butyrate (n-C4:0)",
"compartment":"c",
"charge":-1,
"formula":"C4H7O2"
},
{
"id":"nadph_r",
"name":"Nicotinamide adenine dinucleotide phosphate - reduced",
"compartment":"r",
"charge":-4,
"formula":"C21H26N7O17P3"
},
{
"id":"nadp_r",
"name":"Nicotinamide adenine dinucleotide phosphate",
"compartment":"r",
"charge":-3,
"formula":"C21H25N7O17P3"
},
{
"id":"44mctr_r",
"name":"4 4 dimethylcholesta 8 14 24 trienol C29H46O",
"compartment":"r",
"charge":0,
"formula":"C29H46O"
},
{
"id":"44mzym_r",
"name":"4 4 dimethylzymosterol C29H48O",
"compartment":"r",
"charge":0,
"formula":"C29H48O"
},
{
"id":"pmtcrn_c",
"name":"L-Palmitoylcarnitine",
"compartment":"c",
"charge":0,
"formula":"C23H45NO4"
},
{
"id":"pmtcrn_m",
"name":"L-Palmitoylcarnitine",
"compartment":"m",
"charge":0,
"formula":"C23H45NO4"
},
{
"id":"hdcecrn_c",
"name":"Hexadecenoyl carnitine",
"compartment":"c",
"charge":0,
"formula":"C23H43NO4"
},
{
"id":"hdd2crn_c",
"name":"Trans-Hexadec-2-enoyl carnitine",
"compartment":"c",
"charge":0,
"formula":"C23H43NO4"
},
{
"id":"hdcoa_m",
"name":"Hexadecenoyl-CoA (n-C16:1CoA)",
"compartment":"m",
"charge":-4,
"formula":"C37H60N7O17P3S"
},
{
"id":"hdcecrn_m",
"name":"Hexadecenoyl carnitine",
"compartment":"m",
"charge":0,
"formula":"C23H43NO4"
},
{
"id":"hdd2coa_m",
"name":"Trans-Hexadec-2-enoyl-CoA",
"compartment":"m",
"charge":-4,
"formula":"C37H60N7O17P3S"
},
{
"id":"hdd2crn_m",
"name":"Trans-Hexadec-2-enoyl carnitine",
"compartment":"m",
"charge":0,
"formula":"C23H43NO4"
},
{
"id":"stcrn_c",
"name":"Stearoylcarnitine",
"compartment":"c",
"charge":0,
"formula":"C25H49NO4"
},
{
"id":"stcoa_m",
"name":"Stearoyl-CoA (n-C18:0CoA)",
"compartment":"m",
"charge":-4,
"formula":"C39H66N7O17P3S"
},
{
"id":"stcrn_m",
"name":"Stearoylcarnitine",
"compartment":"m",
"charge":0,
"formula":"C25H49NO4"
},
{
"id":"odecrn_c",
"name":"Octadecenoyl carnitine",
"compartment":"c",
"charge":0,
"formula":"C25H47NO4"
},
{
"id":"odecoa_m",
"name":"Octadecenoyl-CoA (n-C18:1CoA)",
"compartment":"m",
"charge":-4,
"formula":"C39H64N7O17P3S"
},
{
"id":"odecrn_m",
"name":"Octadecenoyl carnitine",
"compartment":"m",
"charge":0,
"formula":"C25H47NO4"
},
{
"id":"arachdcrn_c",
"name":"C20:4 carnitine",
"compartment":"c",
"charge":0,
"formula":"C27H45NO4"
},
{
"id":"arachdcoa_m",
"name":"C20:4-CoA",
"compartment":"m",
"charge":-4,
"formula":"C41H62N7O17P3S"
},
{
"id":"arachdcrn_m",
"name":"C20:4 carnitine",
"compartment":"m",
"charge":0,
"formula":"C27H45NO4"
},
{
"id":"c226coa_x",
"name":"Cervonyl coenzyme A",
"compartment":"x",
"charge":-4,
"formula":"C43H62N7O17P3S"
},
{
"id":"c226crn_c",
"name":"Cervonyl carnitine",
"compartment":"c",
"charge":0,
"formula":"C29H45NO4"
},
{
"id":"c226coa_m",
"name":"Cervonyl coenzyme A",
"compartment":"m",
"charge":-4,
"formula":"C43H62N7O17P3S"
},
{
"id":"c226crn_m",
"name":"Cervonyl carnitine",
"compartment":"m",
"charge":0,
"formula":"C29H45NO4"
},
{
"id":"co2_r",
"name":"CO2 CO2",
"compartment":"r",
"charge":0,
"formula":"CO2"
},
{
"id":"4mzym_int1_r",
"name":"4 Methylzymosterol intermediate 1 C29H46O3",
"compartment":"r",
"charge":0,
"formula":"C29H46O3"
},
{
"id":"4mzym_int2_r",
"name":"4 Methylzymosterol intermediate 2 C28H44O",
"compartment":"r",
"charge":0,
"formula":"C28H44O"
},
{
"id":"nadh_r",
"name":"Nicotinamide adenine dinucleotide - reduced",
"compartment":"r",
"charge":-2,
"formula":"C21H27N7O14P2"
},
{
"id":"nad_r",
"name":"Nicotinamide adenine dinucleotide",
"compartment":"r",
"charge":-1,
"formula":"C21H26N7O14P2"
},
{
"id":"zym_int2_r",
"name":"Zymosterol intermediate 2 C27H42O",
"compartment":"r",
"charge":0,
"formula":"C27H42O"
},
{
"id":"zymst_r",
"name":"Zymosterol C27H44O",
"compartment":"r",
"charge":0,
"formula":"C27H44O"
},
{
"id":"ca2_c",
"name":"Calcium",
"compartment":"c",
"charge":2,
"formula":"Ca"
},
{
"id":"ca2_e",
"name":"Calcium",
"compartment":"e",
"charge":2,
"formula":"Ca"
},
{
"id":"h2o2_m",
"name":"Hydrogen peroxide",
"compartment":"m",
"charge":0,
"formula":"H2O2"
},
{
"id":"nh4_r",
"name":"Ammonium",
"compartment":"r",
"charge":1,
"formula":"H4N"
},
{
"id":"glc__D_r",
"name":"D-Glucose",
"compartment":"r",
"charge":0,
"formula":"C6H12O6"
},
{
"id":"cbp_r",
"name":"Carbamoyl phosphate",
"compartment":"r",
"charge":-2,
"formula":"CH2NO5P"
},
{
"id":"g6p_r",
"name":"D-Glucose 6-phosphate",
"compartment":"r",
"charge":-2,
"formula":"C6H11O9P"
},
{
"id":"cbp_m",
"name":"Carbamoyl phosphate",
"compartment":"m",
"charge":-2,
"formula":"CH2NO5P"
},
{
"id":"pi_r",
"name":"Phosphate",
"compartment":"r",
"charge":0,
"formula":"HO4P"
},
{
"id":"ppi_r",
"name":"Diphosphate",
"compartment":"r",
"charge":-3,
"formula":"HO7P2"
},
{
"id":"prostge1_c",
"name":"Prostaglandin E1",
"compartment":"c",
"charge":-1,
"formula":"C20H33O5"
},
{
"id":"prostge2_c",
"name":"Prostaglandin E2",
"compartment":"c",
"charge":-1,
"formula":"C20H31O5"
},
{
"id":"prostgf2_c",
"name":"Prostaglandin F2alpha",
"compartment":"c",
"charge":-1,
"formula":"C20H33O5"
},
{
"id":"cdpdag_hs_c",
"name":"CDP diacylglycerol (homo sapiens)",
"compartment":"c",
"charge":-2,
"formula":"C12H17N3O11P2RCO2R2CO2"
},
{
"id":"inost_c",
"name":"Myo-Inositol",
"compartment":"c",
"charge":0,
"formula":"C6H12O6"
},
{
"id":"pail_hs_c",
"name":"Phosphatidylinositol (homo sapiens)",
"compartment":"c",
"charge":-1,
"formula":"C9H16O9PRCO2R2CO2"
},
{
"id":"cdpdag_hs_m",
"name":"CDP diacylglycerol (homo sapiens)",
"compartment":"m",
"charge":-2,
"formula":"C12H17N3O11P2RCO2R2CO2"
},
{
"id":"ctp_c",
"name":"CTP C9H12N3O14P3",
"compartment":"c",
"charge":-4,
"formula":"C9H12N3O14P3"
},
{
"id":"pa_hs_m",
"name":"Phosphatidic acid (homo sapiens)",
"compartment":"m",
"charge":-2,
"formula":"C3H5O4PRCO2R2CO2"
},
{
"id":"ctp_m",
"name":"CTP C9H12N3O14P3",
"compartment":"m",
"charge":-4,
"formula":"C9H12N3O14P3"
},
{
"id":"dag_hs_c",
"name":"Diacylglycerol (homo sapiens)",
"compartment":"c",
"charge":0,
"formula":"C3H6ORCO2R2CO2"
},
{
"id":"pchol_hs_c",
"name":"Phosphatidylcholine (homo sapiens)",
"compartment":"c",
"charge":0,
"formula":"C8H18NO4PRCO2R2CO2"
},
{
"id":"pe_hs_c",
"name":"Phosphatidylethanolamine (homo sapiens)",
"compartment":"c",
"charge":0,
"formula":"C5H12NO4PRCO2R2CO2"
},
{
"id":"crm_hs_c",
"name":"Ceramide (homo sapiens)",
"compartment":"c",
"charge":0,
"formula":"C18H36NO2RCO"
},
{
"id":"crmp_hs_c",
"name":"Ceramide 1-phosphate",
"compartment":"c",
"charge":-2,
"formula":"C18H35NO5PRCO"
},
{
"id":"crm_hs_g",
"name":"Ceramide (homo sapiens)",
"compartment":"g",
"charge":0,
"formula":"C18H36NO2RCO"
},
{
"id":"crm_hs_r",
"name":"Ceramide (homo sapiens)",
"compartment":"r",
"charge":0,
"formula":"C18H36NO2RCO"
},
{
"id":"gluside_hs_c",
"name":"Glucocerebroside (homo sapiens)",
"compartment":"c",
"charge":0,
"formula":"C24H46NO7RCO"
},
{
"id":"gluside_hs_r",
"name":"Glucocerebroside (homo sapiens)",
"compartment":"r",
"charge":0,
"formula":"C24H46NO7RCO"
},
{
"id":"cgly_c",
"name":"Cys Gly C5H10N2O3S",
"compartment":"c",
"charge":0,
"formula":"C5H10N2O3S"
},
{
"id":"chsterol_r",
"name":"Chsterol c",
"compartment":"r",
"charge":0,
"formula":"C27H46O"
},
{
"id":"xol25oh_r",
"name":"25-Hydroxycholesterol",
"compartment":"r",
"charge":0,
"formula":"C27H46O2"
},
{
"id":"chol_c",
"name":"Choline C5H14NO",
"compartment":"c",
"charge":1,
"formula":"C5H14NO"
},
{
"id":"cholp_c",
"name":"Choline phosphate C5H13NO4P",
"compartment":"c",
"charge":-1,
"formula":"C5H13NO4P"
},
{
"id":"chol_m",
"name":"Choline C5H14NO",
"compartment":"m",
"charge":1,
"formula":"C5H14NO"
},
{
"id":"cholate_e",
"name":"Cholate c",
"compartment":"e",
"charge":-1,
"formula":"C24H39O5"
},
{
"id":"cholate_c",
"name":"Cholate c",
"compartment":"c",
"charge":-1,
"formula":"C24H39O5"
},
{
"id":"cholp_g",
"name":"Choline phosphate C5H13NO4P",
"compartment":"g",
"charge":-1,
"formula":"C5H13NO4P"
},
{
"id":"cholp_l",
"name":"Choline phosphate C5H13NO4P",
"compartment":"l",
"charge":-1,
"formula":"C5H13NO4P"
},
{
"id":"chsterol_c",
"name":"Chsterol c",
"compartment":"c",
"charge":0,
"formula":"C27H46O"
},
{
"id":"chsterol_l",
"name":"Chsterol c",
"compartment":"l",
"charge":0,
"formula":"C27H46O"
},
{
"id":"chsterol_m",
"name":"Chsterol c",
"compartment":"m",
"charge":0,
"formula":"C27H46O"
},
{
"id":"chsterol_g",
"name":"Chsterol c",
"compartment":"g",
"charge":0,
"formula":"C27H46O"
},
{
"id":"chtn_c",
"name":"Chtn c",
"compartment":"c",
"charge":0,
"formula":"C24H41N3O16"
},
{
"id":"chtn_e",
"name":"Chtn c",
"compartment":"e",
"charge":0,
"formula":"C24H41N3O16"
},
{
"id":"itaccoa_m",
"name":"Itaconyl CoA C26H35N7O19P3S",
"compartment":"m",
"charge":-5,
"formula":"C26H35N7O19P3S"
},
{
"id":"citr__L_m",
"name":"L-Citrulline",
"compartment":"m",
"charge":0,
"formula":"C6H13N3O3"
},
{
"id":"cit_e",
"name":"Citrate",
"compartment":"e",
"charge":-3,
"formula":"C6H5O7"
},
{
"id":"pep_m",
"name":"Phosphoenolpyruvate",
"compartment":"m",
"charge":-3,
"formula":"C3H2O6P"
},
{
"id":"creat_m",
"name":"Creatine cytosol",
"compartment":"m",
"charge":0,
"formula":"C4H9N3O2"
},
{
"id":"pcreat_m",
"name":"Phosphocreatine",
"compartment":"m",
"charge":-2,
"formula":"C4H8N3O5P"
},
{
"id":"creat_c",
"name":"Creatine cytosol",
"compartment":"c",
"charge":0,
"formula":"C4H9N3O2"
},
{
"id":"pcreat_c",
"name":"Phosphocreatine",
"compartment":"c",
"charge":-2,
"formula":"C4H8N3O5P"
},
{
"id":"cl_e",
"name":"Chloride",
"compartment":"e",
"charge":-1,
"formula":"Cl"
},
{
"id":"cl_c",
"name":"Chloride",
"compartment":"c",
"charge":-1,
"formula":"Cl"
},
{
"id":"for_c",
"name":"Formate",
"compartment":"c",
"charge":-1,
"formula":"CH1O2"
},
{
"id":"for_e",
"name":"Formate",
"compartment":"e",
"charge":-1,
"formula":"CH1O2"
},
{
"id":"i_c",
"name":"I c",
"compartment":"c",
"charge":-1,
"formula":"I"
},
{
"id":"i_e",
"name":"I c",
"compartment":"e",
"charge":-1,
"formula":"I"
},
{
"id":"oxa_c",
"name":"Oxalate",
"compartment":"c",
"charge":-2,
"formula":"C2O4"
},
{
"id":"oxa_e",
"name":"Oxalate",
"compartment":"e",
"charge":-2,
"formula":"C2O4"
},
{
"id":"clpndcoa_x",
"name":"Clupanodonyl CoA",
"compartment":"x",
"charge":-4,
"formula":"C43H64N7O17P3S"
},
{
"id":"clpndcrn_c",
"name":"Clupanodonyl carnitine",
"compartment":"c",
"charge":0,
"formula":"C29H47NO4"
},
{
"id":"clpndcoa_m",
"name":"Clupanodonyl CoA",
"compartment":"m",
"charge":-4,
"formula":"C43H64N7O17P3S"
},
{
"id":"clpndcrn_m",
"name":"Clupanodonyl carnitine",
"compartment":"m",
"charge":0,
"formula":"C29H47NO4"
},
{
"id":"clpnd_e",
"name":"Clupanodonic acid",
"compartment":"e",
"charge":-1,
"formula":"C22H33O2"
},
{
"id":"clpnd_c",
"name":"Clupanodonic acid",
"compartment":"c",
"charge":-1,
"formula":"C22H33O2"
},
{
"id":"pglyc_hs_c",
"name":"Phosphatidylglycerol (homo sapiens)",
"compartment":"c",
"charge":0,
"formula":"C6H12O6PRCO2R2CO2"
},
{
"id":"clpn_hs_c",
"name":"Cardiolipin (homo sapiens)",
"compartment":"c",
"charge":-2,
"formula":"C9H16O9P2RCO2R2CO2RCO2R2CO2"
},
{
"id":"cmp_g",
"name":"CMP C9H12N3O8P",
"compartment":"g",
"charge":-2,
"formula":"C9H12N3O8P"
},
{
"id":"cmpacna_c",
"name":"CMP-N-acetylneuraminate",
"compartment":"c",
"charge":-2,
"formula":"C20H29N4O16P"
},
{
"id":"cmpacna_g",
"name":"CMP-N-acetylneuraminate",
"compartment":"g",
"charge":-2,
"formula":"C20H29N4O16P"
},
{
"id":"cmpacna_n",
"name":"CMP-N-acetylneuraminate",
"compartment":"n",
"charge":-2,
"formula":"C20H29N4O16P"
},
{
"id":"ppi_n",
"name":"Diphosphate",
"compartment":"n",
"charge":-3,
"formula":"HO7P2"
},
{
"id":"ctp_n",
"name":"CTP C9H12N3O14P3",
"compartment":"n",
"charge":-4,
"formula":"C9H12N3O14P3"
},
{
"id":"co2_g",
"name":"CO2 CO2",
"compartment":"g",
"charge":0,
"formula":"CO2"
},
{
"id":"co2_x",
"name":"CO2 CO2",
"compartment":"x",
"charge":0,
"formula":"CO2"
},
{
"id":"coa_g",
"name":"Coenzyme A",
"compartment":"g",
"charge":-4,
"formula":"C21H32N7O16P3S"
},
{
"id":"coa_l",
"name":"Coenzyme A",
"compartment":"l",
"charge":-4,
"formula":"C21H32N7O16P3S"
},
{
"id":"coa_r",
"name":"Coenzyme A",
"compartment":"r",
"charge":-4,
"formula":"C21H32N7O16P3S"
},
{
"id":"2dpmhobq_m",
"name":"2-Decaprenyl-3-methyl-5-hydroxy-6-methoxy-1,4-benzoquinone",
"compartment":"m",
"charge":0,
"formula":"C58H88O4"
},
{
"id":"q10_m",
"name":"Ubiquinone-10",
"compartment":"m",
"charge":0,
"formula":"C59H90O4"
},
{
"id":"2dp6mobq_m",
"name":"2-Decaprenyl-6-methoxy-1,4-benzoquinone",
"compartment":"m",
"charge":0,
"formula":"C57H86O3"
},
{
"id":"2dp6mobq_me_m",
"name":"2-Decaprenyl-3-methyl-6-methoxy-1,4-benzoquinone",
"compartment":"m",
"charge":0,
"formula":"C58H88O3"
},
{
"id":"2dp6mep_m",
"name":"2-Decaprenyl-6-methoxyphenol",
"compartment":"m",
"charge":0,
"formula":"C57H88O2"
},
{
"id":"Tn_antigen_g",
"name":"Tn antigen g",
"compartment":"g",
"charge":0,
"formula":"C8H14NO5X"
},
{
"id":"core3_g",
"name":"Core3 g",
"compartment":"g",
"charge":0,
"formula":"C16H27N2O10X"
},
{
"id":"core4_g",
"name":"Core4 g",
"compartment":"g",
"charge":0,
"formula":"C24H40N3O15X"
},
{
"id":"core6_g",
"name":"Core6 g",
"compartment":"g",
"charge":0,
"formula":"C16H27N2O10X"
},
{
"id":"co_c",
"name":"Carbon monoxide",
"compartment":"c",
"charge":0,
"formula":"CO"
},
{
"id":"co_e",
"name":"Carbon monoxide",
"compartment":"e",
"charge":0,
"formula":"CO"
},
{
"id":"creat_e",
"name":"Creatine cytosol",
"compartment":"e",
"charge":0,
"formula":"C4H9N3O2"
},
{
"id":"crn_x",
"name":"L-Carnitine",
"compartment":"x",
"charge":0,
"formula":"C7H15NO3"
},
{
"id":"pcrn_x",
"name":"Propionyl-carnitine",
"compartment":"x",
"charge":0,
"formula":"C10H19NO4"
},
{
"id":"pcrn_c",
"name":"Propionyl-carnitine",
"compartment":"c",
"charge":0,
"formula":"C10H19NO4"
},
{
"id":"acrn_x",
"name":"O Acetylcarnitine C9H17NO4",
"compartment":"x",
"charge":0,
"formula":"C9H17NO4"
},
{
"id":"crn_e",
"name":"L-Carnitine",
"compartment":"e",
"charge":0,
"formula":"C7H15NO3"
},
{
"id":"dmnoncrn_x",
"name":"4,8 dimethylnonanoyl carnitine",
"compartment":"x",
"charge":0,
"formula":"C18H37NO4"
},
{
"id":"dmnoncrn_m",
"name":"4,8 dimethylnonanoyl carnitine",
"compartment":"m",
"charge":0,
"formula":"C18H37NO4"
},
{
"id":"crtn_c",
"name":"Creatinine",
"compartment":"c",
"charge":0,
"formula":"C4H7N3O"
},
{
"id":"crtsl_c",
"name":"Crtsl c",
"compartment":"c",
"charge":0,
"formula":"C21H30O5"
},
{
"id":"crtsl_r",
"name":"Crtsl c",
"compartment":"r",
"charge":0,
"formula":"C21H30O5"
},
{
"id":"crvnc_e",
"name":"Cervonic acid, C22:6 n-3",
"compartment":"e",
"charge":0,
"formula":"C22H31O2"
},
{
"id":"crvnc_c",
"name":"Cervonic acid, C22:6 n-3",
"compartment":"c",
"charge":0,
"formula":"C22H31O2"
},
{
"id":"cspg_a_l",
"name":"Chondroitin sulfate A (GalNAc4S-GlcA) proteoglycan",
"compartment":"l",
"charge":-5,
"formula":"C45H66N2O45S3X"
},
{
"id":"Ser_Gly_Ala_X_Gly_l",
"name":"Protein-linked serine residue (glycosaminoglycan attachment site)",
"compartment":"l",
"charge":0,
"formula":"XH"
},
{
"id":"cs_a_l",
"name":"Chondroitin sulfate A (GalNAc4S-GlcA), free chain",
"compartment":"l",
"charge":-5,
"formula":"C45H67N2O46S3"
},
{
"id":"cspg_b_l",
"name":"Chondroitin sulfate B / dermatan sulfate (IdoA2S-GalNAc4S) proteoglycan",
"compartment":"l",
"charge":-6,
"formula":"C45H65N2O48S4X"
},
{
"id":"cs_b_l",
"name":"Chondroitin sulfate B / dermatan sulfate (IdoA2S-GalNAc4S), free chain",
"compartment":"l",
"charge":-6,
"formula":"C45H66N2O49S4"
},
{
"id":"cspg_c_l",
"name":"Chondroitin sulfate C (GalNAc6S-GlcA) proteoglycan",
"compartment":"l",
"charge":-5,
"formula":"C45H66N2O45S3X"
},
{
"id":"cs_c_l",
"name":"Chondroitin sulfate C (GalNAc6S-GlcA), free chain",
"compartment":"l",
"charge":-5,
"formula":"C45H67N2O46S3"
},
{
"id":"cspg_d_l",
"name":"Chondroitin sulfate D (GlcNAc6S-GlcA2S) proteoglycan",
"compartment":"l",
"charge":-7,
"formula":"C45H64N2O51S5X"
},
{
"id":"cs_d_l",
"name":"Chondroitin sulfate D (GlcNAc6S-GlcA2S), free chain",
"compartment":"l",
"charge":-7,
"formula":"C45H65N2O52S5"
},
{
"id":"cspg_e_l",
"name":"Chondroitin sulfate E (GalNAc4,6diS-GlcA) proteoglycan",
"compartment":"l",
"charge":-8,
"formula":"C45H63N2O54S6X"
},
{
"id":"cs_e_l",
"name":"Chondroitin sulfate E (GalNAc4,6diS-GlcA), free chain",
"compartment":"l",
"charge":-8,
"formula":"C45H64N2O55S6"
},
{
"id":"pcrn_m",
"name":"Propionyl-carnitine",
"compartment":"m",
"charge":0,
"formula":"C10H19NO4"
},
{
"id":"dmnoncoa_x",
"name":"4,8 dimethylnonanoyl-CoA",
"compartment":"x",
"charge":-4,
"formula":"C32H54N7O17P3S"
},
{
"id":"ppcoa_x",
"name":"Propanoyl-CoA",
"compartment":"x",
"charge":-4,
"formula":"C24H36N7O17P3S"
},
{
"id":"acrn_r",
"name":"O Acetylcarnitine C9H17NO4",
"compartment":"r",
"charge":0,
"formula":"C9H17NO4"
},
{
"id":"crn_r",
"name":"L-Carnitine",
"compartment":"r",
"charge":0,
"formula":"C7H15NO3"
},
{
"id":"cspg_a_g",
"name":"Chondroitin sulfate A (GalNAc4S-GlcA) proteoglycan",
"compartment":"g",
"charge":-5,
"formula":"C45H66N2O45S3X"
},
{
"id":"cspg_a_e",
"name":"Chondroitin sulfate A (GalNAc4S-GlcA) proteoglycan",
"compartment":"e",
"charge":-5,
"formula":"C45H66N2O45S3X"
},
{
"id":"cspg_b_g",
"name":"Chondroitin sulfate B / dermatan sulfate (IdoA2S-GalNAc4S) proteoglycan",
"compartment":"g",
"charge":-6,
"formula":"C45H65N2O48S4X"
},
{
"id":"cspg_b_e",
"name":"Chondroitin sulfate B / dermatan sulfate (IdoA2S-GalNAc4S) proteoglycan",
"compartment":"e",
"charge":-6,
"formula":"C45H65N2O48S4X"
},
{
"id":"cspg_c_g",
"name":"Chondroitin sulfate C (GalNAc6S-GlcA) proteoglycan",
"compartment":"g",
"charge":-5,
"formula":"C45H66N2O45S3X"
},
{
"id":"cspg_c_e",
"name":"Chondroitin sulfate C (GalNAc6S-GlcA) proteoglycan",
"compartment":"e",
"charge":-5,
"formula":"C45H66N2O45S3X"
},
{
"id":"cspg_d_g",
"name":"Chondroitin sulfate D (GlcNAc6S-GlcA2S) proteoglycan",
"compartment":"g",
"charge":-7,
"formula":"C45H64N2O51S5X"
},
{
"id":"cspg_d_e",
"name":"Chondroitin sulfate D (GlcNAc6S-GlcA2S) proteoglycan",
"compartment":"e",
"charge":-7,
"formula":"C45H64N2O51S5X"
},
{
"id":"cspg_e_g",
"name":"Chondroitin sulfate E (GalNAc4,6diS-GlcA) proteoglycan",
"compartment":"g",
"charge":-8,
"formula":"C45H63N2O54S6X"
},
{
"id":"cspg_e_e",
"name":"Chondroitin sulfate E (GalNAc4,6diS-GlcA) proteoglycan",
"compartment":"e",
"charge":-8,
"formula":"C45H63N2O54S6X"
},
{
"id":"focytC_m",
"name":"Ferrocytochrome C",
"compartment":"m",
"charge":2,
"formula":"C42H54FeN8O6S2"
},
{
"id":"ficytC_m",
"name":"Ferricytochrome c",
"compartment":"m",
"charge":3,
"formula":"C42H54FeN8O6S2"
},
{
"id":"q10h2_m",
"name":"Ubiquinol-10",
"compartment":"m",
"charge":0,
"formula":"C59H92O4"
},
{
"id":"cysi__L_c",
"name":"L Cystine C6H12N2O4S2",
"compartment":"c",
"charge":0,
"formula":"C6H12N2O4S2"
},
{
"id":"gthrd_c",
"name":"Reduced glutathione",
"compartment":"c",
"charge":-1,
"formula":"C10H16N3O6S"
},
{
"id":"gthox_c",
"name":"Oxidized glutathione",
"compartment":"c",
"charge":-2,
"formula":"C20H30N6O12S2"
},
{
"id":"mercppyr_c",
"name":"Mercaptopyruvate",
"compartment":"c",
"charge":-1,
"formula":"C3H3O3S"
},
{
"id":"glu__L_e",
"name":"L-Glutamate",
"compartment":"e",
"charge":-1,
"formula":"C5H8NO4"
},
{
"id":"cytd_c",
"name":"Cytidine",
"compartment":"c",
"charge":0,
"formula":"C9H13N3O5"
},
{
"id":"uri_c",
"name":"Uridine",
"compartment":"c",
"charge":0,
"formula":"C9H12N2O6"
},
{
"id":"cmp_m",
"name":"CMP C9H12N3O8P",
"compartment":"m",
"charge":-2,
"formula":"C9H12N3O8P"
},
{
"id":"cytd_m",
"name":"Cytidine",
"compartment":"m",
"charge":0,
"formula":"C9H13N3O5"
},
{
"id":"nh4_n",
"name":"Ammonium",
"compartment":"n",
"charge":1,
"formula":"H4N"
},
{
"id":"h_n",
"name":"H+",
"compartment":"n",
"charge":0,
"formula":"H"
},
{
"id":"cytd_e",
"name":"Cytidine",
"compartment":"e",
"charge":0,
"formula":"C9H13N3O5"
},
{
"id":"cytd_l",
"name":"Cytidine",
"compartment":"l",
"charge":0,
"formula":"C9H13N3O5"
},
{
"id":"cdp_c",
"name":"CDP C9H12N3O11P2",
"compartment":"c",
"charge":-3,
"formula":"C9H12N3O11P2"
},
{
"id":"dgtp_c",
"name":"DGTP C10H12N5O13P3",
"compartment":"c",
"charge":-4,
"formula":"C10H12N5O13P3"
},
{
"id":"dgdp_c",
"name":"DGDP C10H12N5O10P2",
"compartment":"c",
"charge":-3,
"formula":"C10H12N5O10P2"
},
{
"id":"cmp_n",
"name":"CMP C9H12N3O8P",
"compartment":"n",
"charge":-2,
"formula":"C9H12N3O8P"
},
{
"id":"cdp_n",
"name":"CDP C9H12N3O11P2",
"compartment":"n",
"charge":-3,
"formula":"C9H12N3O11P2"
},
{
"id":"dgtp_n",
"name":"DGTP C10H12N5O13P3",
"compartment":"n",
"charge":-4,
"formula":"C10H12N5O13P3"
},
{
"id":"dgdp_n",
"name":"DGDP C10H12N5O10P2",
"compartment":"n",
"charge":-3,
"formula":"C10H12N5O10P2"
},
{
"id":"dcmp_c",
"name":"DCMP C9H12N3O7P",
"compartment":"c",
"charge":-2,
"formula":"C9H12N3O7P"
},
{
"id":"dcdp_c",
"name":"DCDP C9H12N3O10P2",
"compartment":"c",
"charge":-3,
"formula":"C9H12N3O10P2"
},
{
"id":"dcmp_n",
"name":"DCMP C9H12N3O7P",
"compartment":"n",
"charge":-2,
"formula":"C9H12N3O7P"
},
{
"id":"dcdp_n",
"name":"DCDP C9H12N3O10P2",
"compartment":"n",
"charge":-3,
"formula":"C9H12N3O10P2"
},
{
"id":"dctp_c",
"name":"DCTP C9H12N3O13P3",
"compartment":"c",
"charge":-4,
"formula":"C9H12N3O13P3"
},
{
"id":"dctp_n",
"name":"DCTP C9H12N3O13P3",
"compartment":"n",
"charge":-4,
"formula":"C9H12N3O13P3"
},
{
"id":"datp_n",
"name":"DATP C10H12N5O12P3",
"compartment":"n",
"charge":-4,
"formula":"C10H12N5O12P3"
},
{
"id":"dadp_n",
"name":"DADP C10H12N5O9P2",
"compartment":"n",
"charge":-3,
"formula":"C10H12N5O9P2"
},
{
"id":"utp_c",
"name":"UTP C9H11N2O15P3",
"compartment":"c",
"charge":-4,
"formula":"C9H11N2O15P3"
},
{
"id":"udp_n",
"name":"UDP C9H11N2O12P2",
"compartment":"n",
"charge":-3,
"formula":"C9H11N2O12P2"
},
{
"id":"utp_n",
"name":"UTP C9H11N2O15P3",
"compartment":"n",
"charge":-4,
"formula":"C9H11N2O15P3"
},
{
"id":"cdp_m",
"name":"CDP C9H12N3O11P2",
"compartment":"m",
"charge":-3,
"formula":"C9H12N3O11P2"
},
{
"id":"adp_n",
"name":"ADP C10H12N5O10P2",
"compartment":"n",
"charge":-3,
"formula":"C10H12N5O10P2"
},
{
"id":"gtp_n",
"name":"GTP C10H12N5O14P3",
"compartment":"n",
"charge":-4,
"formula":"C10H12N5O14P3"
},
{
"id":"gdp_n",
"name":"GDP C10H12N5O11P2",
"compartment":"n",
"charge":-3,
"formula":"C10H12N5O11P2"
},
{
"id":"3aib__D_e",
"name":"D-3-Amino-isobutanoate",
"compartment":"e",
"charge":0,
"formula":"C4H9NO2"
},
{
"id":"3aib__D_m",
"name":"D-3-Amino-isobutanoate",
"compartment":"m",
"charge":0,
"formula":"C4H9NO2"
},
{
"id":"dad_2_c",
"name":"Deoxyadenosine",
"compartment":"c",
"charge":0,
"formula":"C10H13N5O3"
},
{
"id":"din_c",
"name":"Deoxyinosine",
"compartment":"c",
"charge":0,
"formula":"C10H12N4O4"
},
{
"id":"dad_2_e",
"name":"Deoxyadenosine",
"compartment":"e",
"charge":0,
"formula":"C10H13N5O3"
},
{
"id":"din_e",
"name":"Deoxyinosine",
"compartment":"e",
"charge":0,
"formula":"C10H12N4O4"
},
{
"id":"pa_hs_n",
"name":"Phosphatidic acid (homo sapiens)",
"compartment":"n",
"charge":-2,
"formula":"C3H5O4PRCO2R2CO2"
},
{
"id":"dag_hs_n",
"name":"Diacylglycerol (homo sapiens)",
"compartment":"n",
"charge":0,
"formula":"C3H6ORCO2R2CO2"
},
{
"id":"dag_hs_e",
"name":"Diacylglycerol (homo sapiens)",
"compartment":"e",
"charge":0,
"formula":"C3H6ORCO2R2CO2"
},
{
"id":"nh4_x",
"name":"Ammonium",
"compartment":"x",
"charge":1,
"formula":"H4N"
},
{
"id":"ala__D_x",
"name":"D-Alanine",
"compartment":"x",
"charge":0,
"formula":"C3H7NO2"
},
{
"id":"oaa_x",
"name":"Oxaloacetate",
"compartment":"x",
"charge":-2,
"formula":"C4H2O5"
},
{
"id":"dd2coa_m",
"name":"Trans-Dodec-2-enoyl-CoA",
"compartment":"m",
"charge":-4,
"formula":"C33H52N7O17P3S"
},
{
"id":"dd3coa_m",
"name":"3-dodecenoyl CoA",
"compartment":"m",
"charge":-4,
"formula":"C33H52N7O17P3S"
},
{
"id":"dcmp_m",
"name":"DCMP C9H12N3O7P",
"compartment":"m",
"charge":-2,
"formula":"C9H12N3O7P"
},
{
"id":"dcyt_m",
"name":"Deoxycytidine",
"compartment":"m",
"charge":0,
"formula":"C9H13N3O4"
},
{
"id":"dcyt_n",
"name":"Deoxycytidine",
"compartment":"n",
"charge":0,
"formula":"C9H13N3O4"
},
{
"id":"dcsptn1coa_x",
"name":"Docosa-4,7,10,13,16-pentaenoyl coenzyme A",
"compartment":"x",
"charge":-4,
"formula":"C43H64N7O17P3S"
},
{
"id":"dcsptn1crn_c",
"name":"Docosa-4,7,10,13,16-pentaenoyl carnitine",
"compartment":"c",
"charge":0,
"formula":"C29H47NO4"
},
{
"id":"dcsptn1coa_m",
"name":"Docosa-4,7,10,13,16-pentaenoyl coenzyme A",
"compartment":"m",
"charge":-4,
"formula":"C43H64N7O17P3S"
},
{
"id":"dcsptn1crn_m",
"name":"Docosa-4,7,10,13,16-pentaenoyl carnitine",
"compartment":"m",
"charge":0,
"formula":"C29H47NO4"
},
{
"id":"dcsptn1_e",
"name":"Docosa-4,7,10,13,16-pentaenoic acid (n-6)",
"compartment":"e",
"charge":-1,
"formula":"C22H33O2"
},
{
"id":"dcsptn1_c",
"name":"Docosa-4,7,10,13,16-pentaenoic acid (n-6)",
"compartment":"c",
"charge":-1,
"formula":"C22H33O2"
},
{
"id":"L_dpchrm_c",
"name":"L-Dopachrome",
"compartment":"c",
"charge":-1,
"formula":"C9H6NO4"
},
{
"id":"56dihindlcrbxlt_c",
"name":"5,6-Dihydroxyindole-2-carboxylate",
"compartment":"c",
"charge":-1,
"formula":"C9H6NO4"
},
{
"id":"dcyt_c",
"name":"Deoxycytidine",
"compartment":"c",
"charge":0,
"formula":"C9H13N3O4"
},
{
"id":"duri_c",
"name":"Deoxyuridine",
"compartment":"c",
"charge":0,
"formula":"C9H12N2O5"
},
{
"id":"duri_n",
"name":"Deoxyuridine",
"compartment":"n",
"charge":0,
"formula":"C9H12N2O5"
},
{
"id":"4h2oglt_m",
"name":"4 Hydroxy 2 oxoglutarate C5H4O6",
"compartment":"m",
"charge":-2,
"formula":"C5H4O6"
},
{
"id":"decdp_c",
"name":"All trans Decaprenyl diphosphate",
"compartment":"c",
"charge":-3,
"formula":"C50H81O7P2"
},
{
"id":"decdp_m",
"name":"All trans Decaprenyl diphosphate",
"compartment":"m",
"charge":-3,
"formula":"C50H81O7P2"
},
{
"id":"dedoldp__L_c",
"name":"Dehydrodolichol diphosphate, human liver homolog",
"compartment":"c",
"charge":-30,
"formula":"C1080H1738O70P20"
},
{
"id":"dedolp__L_c",
"name":"Dehydrodolichol phosphate, human liver homolog",
"compartment":"c",
"charge":-20,
"formula":"C1080H1738O40P10"
},
{
"id":"dedol__L_c",
"name":"Dehydrodolichol, human liver homolog",
"compartment":"c",
"charge":0,
"formula":"C1080H1748O10"
},
{
"id":"dolichol__L_c",
"name":"Dolichol, human liver homolog",
"compartment":"c",
"charge":0,
"formula":"C1080H1768O10"
},
{
"id":"tag_hs_c",
"name":"Triacylglycerol (homo sapiens)",
"compartment":"c",
"charge":0,
"formula":"C3H5RCO2R2CO2R3CO2"
},
{
"id":"dgchol_c",
"name":"Chenodeoxyglycocholate",
"compartment":"c",
"charge":0,
"formula":"C26H43NO5"
},
{
"id":"datp_m",
"name":"DATP C10H12N5O12P3",
"compartment":"m",
"charge":-4,
"formula":"C10H12N5O12P3"
},
{
"id":"dadp_m",
"name":"DADP C10H12N5O9P2",
"compartment":"m",
"charge":-3,
"formula":"C10H12N5O9P2"
},
{
"id":"dgdp_m",
"name":"DGDP C10H12N5O10P2",
"compartment":"m",
"charge":-3,
"formula":"C10H12N5O10P2"
},
{
"id":"dgmp_m",
"name":"DGMP C10H12N5O7P",
"compartment":"m",
"charge":-2,
"formula":"C10H12N5O7P"
},
{
"id":"dgsn_m",
"name":"Deoxyguanosine",
"compartment":"m",
"charge":0,
"formula":"C10H13N5O4"
},
{
"id":"dgsn_c",
"name":"Deoxyguanosine",
"compartment":"c",
"charge":0,
"formula":"C10H13N5O4"
},
{
"id":"3dhguln_c",
"name":"3-Dehydro-L-gulonate",
"compartment":"c",
"charge":-1,
"formula":"C6H9O7"
},
{
"id":"dhdascb_e",
"name":"Dehydroascorbate",
"compartment":"e",
"charge":0,
"formula":"C6H6O6"
},
{
"id":"dhap_x",
"name":"Dihydroxyacetone phosphate",
"compartment":"x",
"charge":-2,
"formula":"C3H5O6P"
},
{
"id":"dhcholestanate_m",
"name":"3alpha,7alpha-Dihydroxy-5beta-cholestanate",
"compartment":"m",
"charge":-1,
"formula":"C27H45O4"
},
{
"id":"dhcholestanate_x",
"name":"3alpha,7alpha-Dihydroxy-5beta-cholestanate",
"compartment":"x",
"charge":-1,
"formula":"C27H45O4"
},
{
"id":"fad_r",
"name":"Flavin adenine dinucleotide oxidized",
"compartment":"r",
"charge":-2,
"formula":"C27H31N9O15P2"
},
{
"id":"fadh2_r",
"name":"Flavin adenine dinucleotide reduced",
"compartment":"r",
"charge":-2,
"formula":"C27H33N9O15P2"
},
{
"id":"zymstnl_r",
"name":"5alpha-cholest-8-en-3beta-ol",
"compartment":"r",
"charge":0,
"formula":"C27H46O"
},
{
"id":"chlstol_r",
"name":"5alpha-Cholesta-7,24-dien-3beta-ol",
"compartment":"r",
"charge":0,
"formula":"C27H44O"
},
{
"id":"lthstrl_r",
"name":"5alpha-Cholest-7-en-3beta-ol",
"compartment":"r",
"charge":0,
"formula":"C27H46O"
},
{
"id":"dsmsterol_r",
"name":"Desmosterol; 3beta-cholesta-5,24-dien-3-ol",
"compartment":"r",
"charge":0,
"formula":"C27H44O"
},
{
"id":"ddsmsterol_r",
"name":"7-Dehydrodesmosterol",
"compartment":"r",
"charge":0,
"formula":"C27H42O"
},
{
"id":"dhcrm_hs_c",
"name":"Dihydroceramide (homo sapiens)",
"compartment":"c",
"charge":0,
"formula":"C18H38NO2RCO"
},
{
"id":"fad_c",
"name":"Flavin adenine dinucleotide oxidized",
"compartment":"c",
"charge":-2,
"formula":"C27H31N9O15P2"
},
{
"id":"fadh2_c",
"name":"Flavin adenine dinucleotide reduced",
"compartment":"c",
"charge":-2,
"formula":"C27H33N9O15P2"
},
{
"id":"3dpdhb_me_m",
"name":"3-Decaprenyl-4-hydroxy-5-methoxybenzoate",
"compartment":"m",
"charge":-1,
"formula":"C58H87O4"
},
{
"id":"dheas_e",
"name":"Dehydroepiandrosterone sulfate",
"compartment":"e",
"charge":-1,
"formula":"C19H27O5S"
},
{
"id":"dheas_c",
"name":"Dehydroepiandrosterone sulfate",
"compartment":"c",
"charge":-1,
"formula":"C19H27O5S"
},
{
"id":"dhea_c",
"name":"Dehydroepiandrosterone",
"compartment":"c",
"charge":0,
"formula":"C19H28O2"
},
{
"id":"dhea_r",
"name":"Dehydroepiandrosterone",
"compartment":"r",
"charge":0,
"formula":"C19H28O2"
},
{
"id":"dhf_c",
"name":"7,8-Dihydrofolate",
"compartment":"c",
"charge":-2,
"formula":"C19H19N7O6"
},
{
"id":"dhf_l",
"name":"7,8-Dihydrofolate",
"compartment":"l",
"charge":-2,
"formula":"C19H19N7O6"
},
{
"id":"dhf_m",
"name":"7,8-Dihydrofolate",
"compartment":"m",
"charge":-2,
"formula":"C19H19N7O6"
},
{
"id":"dhor__S_c",
"name":"(S)-Dihydroorotate",
"compartment":"c",
"charge":-1,
"formula":"C5H5N2O4"
},
{
"id":"orot_c",
"name":"Orotate C5H3N2O4",
"compartment":"c",
"charge":-1,
"formula":"C5H3N2O4"
},
{
"id":"56dura_c",
"name":"5,6-dihydrouracil",
"compartment":"c",
"charge":0,
"formula":"C4H6N2O2"
},
{
"id":"cala_c",
"name":"N-Carbamoyl-beta-alanine",
"compartment":"c",
"charge":-1,
"formula":"C4H7N2O3"
},
{
"id":"56dthm_c",
"name":"5,6-Dihydrothymine",
"compartment":"c",
"charge":0,
"formula":"C5H8N2O2"
},
{
"id":"dhbpt_c",
"name":"6,7-Dihydrobiopterin",
"compartment":"c",
"charge":0,
"formula":"C9H13N5O3"
},
{
"id":"thbpt_c",
"name":"Tetrahydrobiopterin",
"compartment":"c",
"charge":0,
"formula":"C9H15N5O3"
},
{
"id":"mlthf_c",
"name":"5,10-Methylenetetrahydrofolate",
"compartment":"c",
"charge":-2,
"formula":"C20H21N7O6"
},
{
"id":"didp_c",
"name":"DIDP; 2'-deoxyinosine-5'-diphosphate(3-)",
"compartment":"c",
"charge":-3,
"formula":"C10H11N4O10P2"
},
{
"id":"didp_n",
"name":"DIDP; 2'-deoxyinosine-5'-diphosphate(3-)",
"compartment":"n",
"charge":-3,
"formula":"C10H11N4O10P2"
},
{
"id":"digalsgalside_hs_c",
"name":"Digalactosylceramidesulfate",
"compartment":"c",
"charge":-1,
"formula":"C30H55NO15SRCO"
},
{
"id":"digalsgalside_hs_g",
"name":"Digalactosylceramidesulfate",
"compartment":"g",
"charge":-1,
"formula":"C30H55NO15SRCO"
},
{
"id":"digalside_hs_c",
"name":"Digalactosylceramide",
"compartment":"c",
"charge":0,
"formula":"C30H56NO12RCO"
},
{
"id":"digalside_hs_g",
"name":"Digalactosylceramide",
"compartment":"g",
"charge":0,
"formula":"C30H56NO12RCO"
},
{
"id":"digalside_hs_l",
"name":"Digalactosylceramide",
"compartment":"l",
"charge":0,
"formula":"C30H56NO12RCO"
},
{
"id":"ditp_c",
"name":"DITP(4-)",
"compartment":"c",
"charge":-4,
"formula":"C10H11N4O13P3"
},
{
"id":"ditp_n",
"name":"DITP(4-)",
"compartment":"n",
"charge":-4,
"formula":"C10H11N4O13P3"
},
{
"id":"dkmpp_c",
"name":"2,3-diketo-5-methylthio-1-phosphopentane",
"compartment":"c",
"charge":-2,
"formula":"C6H9O6PS"
},
{
"id":"2kmb_c",
"name":"2-keto-4-methylthiobutyrate",
"compartment":"c",
"charge":-1,
"formula":"C5H7O3S"
},
{
"id":"lac__D_e",
"name":"D-Lactate",
"compartment":"e",
"charge":-1,
"formula":"C3H5O3"
},
{
"id":"lac__D_c",
"name":"D-Lactate",
"compartment":"c",
"charge":-1,
"formula":"C3H5O3"
},
{
"id":"lac__D_m",
"name":"D-Lactate",
"compartment":"m",
"charge":-1,
"formula":"C3H5O3"
},
{
"id":"dlnlcgcrn_c",
"name":"Dihomo-gamma-linolenyl carnitine",
"compartment":"c",
"charge":0,
"formula":"C27H47NO4"
},
{
"id":"dlnlcgcoa_m",
"name":"Dihomo-gamma-linolenyl coenzyme A",
"compartment":"m",
"charge":-4,
"formula":"C41H64N7O17P3S"
},
{
"id":"dlnlcgcrn_m",
"name":"Dihomo-gamma-linolenyl carnitine",
"compartment":"m",
"charge":0,
"formula":"C27H47NO4"
},
{
"id":"dlnlcg_e",
"name":"Dihomo-gamma-linolenic acid (n-6)",
"compartment":"e",
"charge":-1,
"formula":"C20H33O2"
},
{
"id":"dlnlcg_c",
"name":"Dihomo-gamma-linolenic acid (n-6)",
"compartment":"c",
"charge":-1,
"formula":"C20H33O2"
},
{
"id":"13_cis_retn_n",
"name":"13-cis-retinoate",
"compartment":"n",
"charge":-1,
"formula":"C20H27O2"
},
{
"id":"dctp_m",
"name":"DCTP C9H12N3O13P3",
"compartment":"m",
"charge":-4,
"formula":"C9H12N3O13P3"
},
{
"id":"dgtp_m",
"name":"DGTP C10H12N5O13P3",
"compartment":"m",
"charge":-4,
"formula":"C10H12N5O13P3"
},
{
"id":"dttp_m",
"name":"DTTP C10H13N2O14P3",
"compartment":"m",
"charge":-4,
"formula":"C10H13N2O14P3"
},
{
"id":"dttp_n",
"name":"DTTP C10H13N2O14P3",
"compartment":"n",
"charge":-4,
"formula":"C10H13N2O14P3"
},
{
"id":"ethamp_r",
"name":"Ethanolamine phosphate C2H7NO4P",
"compartment":"r",
"charge":-1,
"formula":"C2H7NO4P"
},
{
"id":"kdn_c",
"name":"2-keto-3-deoxy-D-glycero-D-galactononic acid",
"compartment":"c",
"charge":-1,
"formula":"C9H15O9"
},
{
"id":"melanin_c",
"name":"Melanin c",
"compartment":"c",
"charge":-1,
"formula":"C9H6NO4"
},
{
"id":"Ser_Thr_l",
"name":"Ser FSLASH Thr g",
"compartment":"l",
"charge":0,
"formula":"XH"
},
{
"id":"sprm_c",
"name":"Spermine C10H30N4",
"compartment":"c",
"charge":4,
"formula":"C10H30N4"
},
{
"id":"gtocophe_c",
"name":"Gamma-Tocopherol",
"compartment":"c",
"charge":0,
"formula":"C28H48O2"
},
{
"id":"ppi_x",
"name":"Diphosphate",
"compartment":"x",
"charge":-3,
"formula":"HO7P2"
},
{
"id":"dmpp_x",
"name":"Dimethylallyl diphosphate",
"compartment":"x",
"charge":-3,
"formula":"C5H9O7P2"
},
{
"id":"ipdp_x",
"name":"Isopentenyl diphosphate",
"compartment":"x",
"charge":-3,
"formula":"C5H9O7P2"
},
{
"id":"grdp_x",
"name":"Geranyl diphosphate",
"compartment":"x",
"charge":-3,
"formula":"C10H17O7P2"
},
{
"id":"fald_m",
"name":"Formaldehyde",
"compartment":"m",
"charge":0,
"formula":"CH2O"
},
{
"id":"dmgly_m",
"name":"N,N-Dimethylglycine",
"compartment":"m",
"charge":0,
"formula":"C4H9NO2"
},
{
"id":"sarcs_m",
"name":"Sarcosine C3H7NO2",
"compartment":"m",
"charge":0,
"formula":"C3H7NO2"
},
{
"id":"dmhptcrn_c",
"name":"2,6 dimethylheptanoyl carnitine",
"compartment":"c",
"charge":0,
"formula":"C16H35NO4"
},
{
"id":"dmhptcoa_m",
"name":"2,6 dimethylheptanoyl-CoA",
"compartment":"m",
"charge":-4,
"formula":"C30H52N7O17P3S"
},
{
"id":"dmhptcrn_m",
"name":"2,6 dimethylheptanoyl carnitine",
"compartment":"m",
"charge":0,
"formula":"C16H35NO4"
},
{
"id":"dmhptcrn_e",
"name":"2,6 dimethylheptanoyl carnitine",
"compartment":"e",
"charge":0,
"formula":"C16H35NO4"
},
{
"id":"dmnoncrn_c",
"name":"4,8 dimethylnonanoyl carnitine",
"compartment":"c",
"charge":0,
"formula":"C18H37NO4"
},
{
"id":"dmnoncoa_c",
"name":"4,8 dimethylnonanoyl-CoA",
"compartment":"c",
"charge":-4,
"formula":"C32H54N7O17P3S"
},
{
"id":"dmnoncoa_m",
"name":"4,8 dimethylnonanoyl-CoA",
"compartment":"m",
"charge":-4,
"formula":"C32H54N7O17P3S"
},
{
"id":"dnad_c",
"name":"Deamino-NAD+",
"compartment":"c",
"charge":-2,
"formula":"C21H24N6O15P2"
},
{
"id":"dnad_n",
"name":"Deamino-NAD+",
"compartment":"n",
"charge":-2,
"formula":"C21H24N6O15P2"
},
{
"id":"dcdp_m",
"name":"DCDP C9H12N3O10P2",
"compartment":"m",
"charge":-3,
"formula":"C9H12N3O10P2"
},
{
"id":"dtdp_m",
"name":"DTDP C10H13N2O11P2",
"compartment":"m",
"charge":-3,
"formula":"C10H13N2O11P2"
},
{
"id":"dtdp_c",
"name":"DTDP C10H13N2O11P2",
"compartment":"c",
"charge":-3,
"formula":"C10H13N2O11P2"
},
{
"id":"dudp_c",
"name":"DUDP C9H11N2O11P2",
"compartment":"c",
"charge":-3,
"formula":"C9H11N2O11P2"
},
{
"id":"dudp_m",
"name":"DUDP C9H11N2O11P2",
"compartment":"m",
"charge":-3,
"formula":"C9H11N2O11P2"
},
{
"id":"dutp_c",
"name":"DUTP C9H11N2O14P3",
"compartment":"c",
"charge":-4,
"formula":"C9H11N2O14P3"
},
{
"id":"dutp_m",
"name":"DUTP C9H11N2O14P3",
"compartment":"m",
"charge":-4,
"formula":"C9H11N2O14P3"
},
{
"id":"dttp_c",
"name":"DTTP C10H13N2O14P3",
"compartment":"c",
"charge":-4,
"formula":"C10H13N2O14P3"
},
{
"id":"dolglcp__L_c",
"name":"Dolichyl beta-D-glucosyl phosphate, human liver homolog",
"compartment":"c",
"charge":-10,
"formula":"C1140H1868O90P10"
},
{
"id":"dolglcp__L_r",
"name":"Dolichyl beta-D-glucosyl phosphate, human liver homolog",
"compartment":"r",
"charge":-10,
"formula":"C1140H1868O90P10"
},
{
"id":"dolichol__L_r",
"name":"Dolichol, human liver homolog",
"compartment":"r",
"charge":0,
"formula":"C1080H1768O10"
},
{
"id":"dolp__L_c",
"name":"Dolichol phosphate, human liver homolog",
"compartment":"c",
"charge":-20,
"formula":"C1080H1758O40P10"
},
{
"id":"2c23dh56dhoxin_c",
"name":"2-Carboxy-2,3-dihydro-5,6-dihydroxyindole",
"compartment":"c",
"charge":-1,
"formula":"C9H8NO4"
},
{
"id":"dopaqn_c",
"name":"L-dopaquinone",
"compartment":"c",
"charge":0,
"formula":"C9H9NO4"
},
{
"id":"dopasf_c",
"name":"Dopamine 3-O-sulfate",
"compartment":"c",
"charge":0,
"formula":"C8H11NO5S"
},
{
"id":"dopasf_e",
"name":"Dopamine 3-O-sulfate",
"compartment":"e",
"charge":0,
"formula":"C8H11NO5S"
},
{
"id":"dopa_e",
"name":"Dopamine",
"compartment":"e",
"charge":1,
"formula":"C8H12NO2"
},
{
"id":"orn__D_x",
"name":"D-Ornithine",
"compartment":"x",
"charge":1,
"formula":"C5H13N2O2"
},
{
"id":"5a2opntn_x",
"name":"5-Amino-2-oxopentanoate",
"compartment":"x",
"charge":0,
"formula":"C5H9NO3"
},
{
"id":"dpcoa_l",
"name":"Dephospho-CoA",
"compartment":"l",
"charge":-2,
"formula":"C21H33N7O13P2S"
},
{
"id":"dpcoa_c",
"name":"Dephospho-CoA",
"compartment":"c",
"charge":-2,
"formula":"C21H33N7O13P2S"
},
{
"id":"3pg_c",
"name":"3-Phospho-D-glycerate",
"compartment":"c",
"charge":-3,
"formula":"C3H4O7P"
},
{
"id":"23dpg_c",
"name":"2 3 Disphospho D glycerate C3H3O10P2",
"compartment":"c",
"charge":-5,
"formula":"C3H3O10P2"
},
{
"id":"13dpg_c",
"name":"3-Phospho-D-glyceroyl phosphate",
"compartment":"c",
"charge":-4,
"formula":"C3H4O10P2"
},
{
"id":"pi_x",
"name":"Phosphate",
"compartment":"x",
"charge":0,
"formula":"HO4P"
},
{
"id":"5dpmev_x",
"name":" R  5 Diphosphomevalonate C6H10O10P2",
"compartment":"x",
"charge":-4,
"formula":"C6H10O10P2"
},
{
"id":"ipdp_c",
"name":"Isopentenyl diphosphate",
"compartment":"c",
"charge":-3,
"formula":"C5H9O7P2"
},
{
"id":"frdp_c",
"name":"Farnesyl diphosphate",
"compartment":"c",
"charge":-3,
"formula":"C15H25O7P2"
},
{
"id":"drib_e",
"name":"Deoxyribose C5H10O4",
"compartment":"e",
"charge":0,
"formula":"C5H10O4"
},
{
"id":"2dr5p_c",
"name":"2-Deoxy-D-ribose 5-phosphate",
"compartment":"c",
"charge":-2,
"formula":"C5H9O7P"
},
{
"id":"g3p_c",
"name":"Glyceraldehyde 3-phosphate",
"compartment":"c",
"charge":-2,
"formula":"C3H5O6P"
},
{
"id":"dtdp_n",
"name":"DTDP C10H13N2O11P2",
"compartment":"n",
"charge":-3,
"formula":"C10H13N2O11P2"
},
{
"id":"dudp_n",
"name":"DUDP C9H11N2O11P2",
"compartment":"n",
"charge":-3,
"formula":"C9H11N2O11P2"
},
{
"id":"dump_c",
"name":"DUMP C9H11N2O8P",
"compartment":"c",
"charge":-2,
"formula":"C9H11N2O8P"
},
{
"id":"ura_c",
"name":"Uracil",
"compartment":"c",
"charge":0,
"formula":"C4H4N2O2"
},
{
"id":"thym_c",
"name":"Thymine C5H6N2O2",
"compartment":"c",
"charge":0,
"formula":"C5H6N2O2"
},
{
"id":"dump_m",
"name":"DUMP C9H11N2O8P",
"compartment":"m",
"charge":-2,
"formula":"C9H11N2O8P"
},
{
"id":"duri_m",
"name":"Deoxyuridine",
"compartment":"m",
"charge":0,
"formula":"C9H12N2O5"
},
{
"id":"dutp_n",
"name":"DUTP C9H11N2O14P3",
"compartment":"n",
"charge":-4,
"formula":"C9H11N2O14P3"
},
{
"id":"3hbcoa_m",
"name":"(S)-3-Hydroxybutanoyl-CoA",
"compartment":"m",
"charge":-4,
"formula":"C25H38N7O18P3S"
},
{
"id":"b2coa_x",
"name":"Crotonoyl-CoA",
"compartment":"x",
"charge":-4,
"formula":"C25H36N7O17P3S"
},
{
"id":"3hbcoa_x",
"name":"(S)-3-Hydroxybutanoyl-CoA",
"compartment":"x",
"charge":-4,
"formula":"C25H38N7O18P3S"
},
{
"id":"3hmbcoa_m",
"name":"(S)-3-Hydroxy-2-methylbutyryl-CoA",
"compartment":"m",
"charge":-4,
"formula":"C26H40N7O18P3S"
},
{
"id":"eicostetcrn_c",
"name":"Eicosatetranoyl carnitine",
"compartment":"c",
"charge":0,
"formula":"C27H45NO4"
},
{
"id":"eicostetcoa_m",
"name":"Eicosatetranoyl coenzyme A",
"compartment":"m",
"charge":-4,
"formula":"C41H62N7O17P3S"
},
{
"id":"eicostetcrn_m",
"name":"Eicosatetranoyl carnitine",
"compartment":"m",
"charge":0,
"formula":"C27H45NO4"
},
{
"id":"eicostet_e",
"name":"Eicosatetranoic acid",
"compartment":"e",
"charge":-1,
"formula":"C20H31O2"
},
{
"id":"eicostet_c",
"name":"Eicosatetranoic acid",
"compartment":"c",
"charge":-1,
"formula":"C20H31O2"
},
{
"id":"elaidcrn_c",
"name":"Elaidic carnitine",
"compartment":"c",
"charge":0,
"formula":"C25H47NO4"
},
{
"id":"od2coa_m",
"name":"Trans-Octadec-2-enoyl-CoA",
"compartment":"m",
"charge":-4,
"formula":"C39H64N7O17P3S"
},
{
"id":"elaidcrn_m",
"name":"Elaidic carnitine",
"compartment":"m",
"charge":0,
"formula":"C25H47NO4"
},
{
"id":"elaid_e",
"name":"Elaidic acid",
"compartment":"e",
"charge":-1,
"formula":"C18H33O2"
},
{
"id":"elaid_c",
"name":"Elaidic acid",
"compartment":"c",
"charge":-1,
"formula":"C18H33O2"
},
{
"id":"estradiolglc_e",
"name":"17beta-estradiol 3-glucosiduronic acid",
"compartment":"e",
"charge":0,
"formula":"C24H32O8"
},
{
"id":"estradiolglc_c",
"name":"17beta-estradiol 3-glucosiduronic acid",
"compartment":"c",
"charge":0,
"formula":"C24H32O8"
},
{
"id":"estradiol_e",
"name":"Estradiol c",
"compartment":"e",
"charge":0,
"formula":"C18H24O2"
},
{
"id":"estradiol_c",
"name":"Estradiol c",
"compartment":"c",
"charge":0,
"formula":"C18H24O2"
},
{
"id":"estradiol_r",
"name":"Estradiol c",
"compartment":"r",
"charge":0,
"formula":"C18H24O2"
},
{
"id":"estriol_r",
"name":"Estriol c",
"compartment":"r",
"charge":0,
"formula":"C18H24O3"
},
{
"id":"estriol_c",
"name":"Estriol c",
"compartment":"c",
"charge":0,
"formula":"C18H24O3"
},
{
"id":"estrones_e",
"name":"Estrone 3-sulfate",
"compartment":"e",
"charge":-1,
"formula":"C18H21O5S"
},
{
"id":"estrones_c",
"name":"Estrone 3-sulfate",
"compartment":"c",
"charge":-1,
"formula":"C18H21O5S"
},
{
"id":"estrone_r",
"name":"Estrone cytosol",
"compartment":"r",
"charge":0,
"formula":"C18H22O2"
},
{
"id":"estrone_c",
"name":"Estrone cytosol",
"compartment":"c",
"charge":0,
"formula":"C18H22O2"
},
{
"id":"etfox_m",
"name":"Electron transfer flavoprotein oxidized",
"compartment":"m",
"charge":0,
"formula":"R"
},
{
"id":"etfrd_m",
"name":"Electron transfer flavoprotein reduced",
"compartment":"m",
"charge":0,
"formula":"RH2"
},
{
"id":"ethamp_c",
"name":"Ethanolamine phosphate C2H7NO4P",
"compartment":"c",
"charge":-1,
"formula":"C2H7NO4P"
},
{
"id":"etha_c",
"name":"Ethanolamine",
"compartment":"c",
"charge":1,
"formula":"C2H8NO"
},
{
"id":"13_cis_retnglc_e",
"name":"13-cis-retinoyl glucuronide",
"compartment":"e",
"charge":-1,
"formula":"C26H35O8"
},
{
"id":"1glyc_hs_e",
"name":"1 acyl phosphoglycerol",
"compartment":"e",
"charge":-1,
"formula":"C6H13O7PRCO2"
},
{
"id":"35cgmp_e",
"name":"3',5'-Cyclic GMP",
"compartment":"e",
"charge":-1,
"formula":"C10H11N5O7P"
},
{
"id":"3aib_e",
"name":"L-3-Amino-isobutanoate",
"compartment":"e",
"charge":0,
"formula":"C4H9NO2"
},
{
"id":"5thf_e",
"name":"Pentaglutamyl folate (THF)",
"compartment":"e",
"charge":-6,
"formula":"C39H45N11O18"
},
{
"id":"6thf_e",
"name":"Hexaglutamyl folate  (THF)",
"compartment":"e",
"charge":-7,
"formula":"C44H51N12O21"
},
{
"id":"7thf_e",
"name":"Heptaglutamyl folate (THF)",
"compartment":"e",
"charge":-8,
"formula":"C49H57N13O24"
},
{
"id":"ak2lgchol_hs_e",
"name":"1-alkyl 2-lysoglycerol 3-phosphocholine",
"compartment":"e",
"charge":0,
"formula":"C10H21O5NPR"
},
{
"id":"aprgstrn_e",
"name":"20alpha-Hydroxyprogesterone",
"compartment":"e",
"charge":0,
"formula":"C21H32O2"
},
{
"id":"avite1_e",
"name":"Alpha-Tocopherol",
"compartment":"e",
"charge":0,
"formula":"C29H50O2"
},
{
"id":"camp_e",
"name":"CAMP C10H11N5O6P",
"compartment":"e",
"charge":-1,
"formula":"C10H11N5O6P"
},
{
"id":"chsterol_e",
"name":"Chsterol c",
"compartment":"e",
"charge":0,
"formula":"C27H46O"
},
{
"id":"digalsgalside_hs_e",
"name":"Digalactosylceramidesulfate",
"compartment":"e",
"charge":-1,
"formula":"C30H55NO15SRCO"
},
{
"id":"fuc13galacglcgal14acglcgalgluside_hs_e",
"name":"III3Fuc-nLc6Cer",
"compartment":"e",
"charge":0,
"formula":"C64H112N3O36RCO"
},
{
"id":"fuc14galacglcgalgluside_hs_e",
"name":"Lea glycolipid",
"compartment":"e",
"charge":0,
"formula":"C50H89N2O26RCO"
},
{
"id":"fucacngal14acglcgalgluside_hs_e",
"name":"IV3-a-NeuAc,III3-a-Fuc-nLc4Cer",
"compartment":"e",
"charge":-1,
"formula":"C61H105N3O34RCO"
},
{
"id":"fucfuc12gal14acglcgalgluside_hs_e",
"name":"Ley glycolipid",
"compartment":"e",
"charge":0,
"formula":"C56H99N2O30RCO"
},
{
"id":"fucfuc132galacglcgal14acglcgalgluside_hs_e",
"name":"V3Fuc,III3Fuc-nLc6Cer",
"compartment":"e",
"charge":0,
"formula":"C70H122N3O40RCO"
},
{
"id":"fucfucfucgalacglc13galacglcgal14acglcgalgluside_hs_e",
"name":"(Gal)4 (Glc)1 (GlcNAc)3 (LFuc)3 (Cer)1",
"compartment":"e",
"charge":0,
"formula":"C90H155N4O54RCO"
},
{
"id":"fucfucfucgalacglcgal14acglcgalgluside_hs_e",
"name":"(Gal)3 (Glc)1 (GlcNAc)2 (LFuc)3 (Cer)1",
"compartment":"e",
"charge":0,
"formula":"C76H132N3O44RCO"
},
{
"id":"fucgal14acglcgalgluside_hs_e",
"name":"Lacto-N-fucopentaosyl III ceramide",
"compartment":"e",
"charge":0,
"formula":"C50H89N2O26RCO"
},
{
"id":"fucgalfucgalacglcgalgluside_hs_e",
"name":"(Gal)3 (Glc)1 (GlcNAc)1 (LFuc)2 (Cer)1",
"compartment":"e",
"charge":0,
"formula":"C62H109N2O35RCO"
},
{
"id":"fucgalgbside_hs_e",
"name":"Fucosyl galactosylgloboside (homo sapiens)",
"compartment":"e",
"charge":0,
"formula":"C56H99N2O31RCO"
},
{
"id":"galgalfucfucgalacglcgalacglcgal14acglcgalgluside_hs_e",
"name":"(Gal)6 (Glc)1 (GlcNAc)3 (LFuc)2 (Cer)1",
"compartment":"e",
"charge":0,
"formula":"C96H165N4O60RCO"
},
{
"id":"gchola_e",
"name":"Glycocholate",
"compartment":"e",
"charge":0,
"formula":"C26H43NO6"
},
{
"id":"gd1b2_hs_e",
"name":"GD1beta (homo sapiens)",
"compartment":"e",
"charge":-2,
"formula":"C66H111N4O38RCO"
},
{
"id":"gd1c_hs_e",
"name":"GD1c (homo sapiens)",
"compartment":"e",
"charge":-2,
"formula":"C66H111N4O38RCO"
},
{
"id":"gluala_e",
"name":"5 L Glutamyl L alanine C8H13N2O5",
"compartment":"e",
"charge":-1,
"formula":"C8H13N2O5"
},
{
"id":"glyc__S_e",
"name":"(S)-Glycerate",
"compartment":"e",
"charge":0,
"formula":"C3H5O4"
},
{
"id":"gmp_e",
"name":"GMP C10H12N5O8P",
"compartment":"e",
"charge":-2,
"formula":"C10H12N5O8P"
},
{
"id":"gp1c_hs_e",
"name":"GP1c (homo sapiens)",
"compartment":"e",
"charge":-5,
"formula":"C99H159N7O62RCO"
},
{
"id":"gq1b_hs_e",
"name":"GQ1b (homo sapiens)",
"compartment":"e",
"charge":-4,
"formula":"C88H143N6O54RCO"
},
{
"id":"gq1balpha_hs_e",
"name":"GQ1balpha (homo sapiens)",
"compartment":"e",
"charge":-4,
"formula":"C88H143N6O54RCO"
},
{
"id":"gsn_e",
"name":"Guanosine",
"compartment":"e",
"charge":0,
"formula":"C10H13N5O5"
},
{
"id":"gt1a_hs_e",
"name":"GT1a (homo sapiens)",
"compartment":"e",
"charge":-3,
"formula":"C77H127N5O46RCO"
},
{
"id":"gthox_e",
"name":"Oxidized glutathione",
"compartment":"e",
"charge":-2,
"formula":"C20H30N6O12S2"
},
{
"id":"gthrd_e",
"name":"Reduced glutathione",
"compartment":"e",
"charge":-1,
"formula":"C10H16N3O6S"
},
{
"id":"h2o2_e",
"name":"Hydrogen peroxide",
"compartment":"e",
"charge":0,
"formula":"H2O2"
},
{
"id":"ha_e",
"name":"Hyaluronan",
"compartment":"e",
"charge":-2,
"formula":"C28H40N2O22"
},
{
"id":"ha_pre1_e",
"name":"Hyaluronan biosynthesis, precursor 1",
"compartment":"e",
"charge":-1,
"formula":"C14H20NO11"
},
{
"id":"hdca_e",
"name":"Hexadecanoate (n-C16:0)",
"compartment":"e",
"charge":-1,
"formula":"C16H31O2"
},
{
"id":"hdcea_e",
"name":"Hexadecenoate (n-C16:1)",
"compartment":"e",
"charge":-1,
"formula":"C16H29O2"
},
{
"id":"hestratriol_e",
"name":"4,17 dihydroxy estradiol",
"compartment":"e",
"charge":0,
"formula":"C18H24O3"
},
{
"id":"hexc_e",
"name":"Hexacosanoate  n C260  C26H51O2",
"compartment":"e",
"charge":-1,
"formula":"C26H51O2"
},
{
"id":"hista_e",
"name":"Histamine extracellular",
"compartment":"e",
"charge":1,
"formula":"C5H10N3"
},
{
"id":"hom__L_e",
"name":"L-Homoserine",
"compartment":"e",
"charge":0,
"formula":"C4H9NO3"
},
{
"id":"hpdca_e",
"name":"Heptadecanoate  C170  C17H33O2",
"compartment":"e",
"charge":-1,
"formula":"C17H33O2"
},
{
"id":"hspg_e",
"name":"Heparan sulfate proteoglycan",
"compartment":"e",
"charge":-13,
"formula":"C79H113N5O101S12X"
},
{
"id":"imp_e",
"name":"IMP C10H11N4O8P",
"compartment":"e",
"charge":-2,
"formula":"C10H11N4O8P"
},
{
"id":"inost_e",
"name":"Myo-Inositol",
"compartment":"e",
"charge":0,
"formula":"C6H12O6"
},
{
"id":"ksii_core2_e",
"name":"Keratan sulfate II (core 2-linked)",
"compartment":"e",
"charge":-4,
"formula":"C81H129N6O67S3X"
},
{
"id":"ksii_core4_e",
"name":"Keratan sulfate II (core 4-linked)",
"compartment":"e",
"charge":-4,
"formula":"C89H142N7O72S3X"
},
{
"id":"leuktrA4_e",
"name":"Leukotriene A4 cytosol",
"compartment":"e",
"charge":-1,
"formula":"C20H29O3"
},
{
"id":"leuktrB4_e",
"name":"Leukotriene B4(1-)",
"compartment":"e",
"charge":-1,
"formula":"C20H31O4"
},
{
"id":"leuktrC4_e",
"name":"Leukotriene C4 ER",
"compartment":"e",
"charge":-2,
"formula":"C30H45N3O9S"
},
{
"id":"leuktrD4_e",
"name":"Leukotriene D4 ER",
"compartment":"e",
"charge":-1,
"formula":"C25H39N2O6S"
},
{
"id":"leuktrE4_e",
"name":"Leukotriene E4 cytosol",
"compartment":"e",
"charge":-1,
"formula":"C23H36NO5S"
},
{
"id":"leuktrF4_e",
"name":"Leukotriene F4 cytosol",
"compartment":"e",
"charge":-2,
"formula":"C28H42N2O8S"
},
{
"id":"lgnc_e",
"name":"Lignoceric acid",
"compartment":"e",
"charge":-1,
"formula":"C24H47O2"
},
{
"id":"lneldc_e",
"name":"Linoelaidic acid (all trans C18:2)",
"compartment":"e",
"charge":-1,
"formula":"C18H31O2"
},
{
"id":"lnlc_e",
"name":"Linoleic acid (all cis C18:2) n-6",
"compartment":"e",
"charge":-1,
"formula":"C18H31O2"
},
{
"id":"lnlnca_e",
"name":"Alpha-Linolenic acid, C18:3, n-3",
"compartment":"e",
"charge":-1,
"formula":"C18H29O2"
},
{
"id":"lnlncg_e",
"name":"Gamma-linolenic acid",
"compartment":"e",
"charge":-1,
"formula":"C18H29O2"
},
{
"id":"lpchol_hs_e",
"name":"Lysophosphatidylcholine (homo sapiens)",
"compartment":"e",
"charge":0,
"formula":"C8H19NO5PRCO2"
},
{
"id":"meoh_e",
"name":"Methanol",
"compartment":"e",
"charge":0,
"formula":"CH4O1"
},
{
"id":"mercplaccys_e",
"name":"3-mercaptolactate-cysteine disulfide",
"compartment":"e",
"charge":-1,
"formula":"C6H10O5S2N"
},
{
"id":"ncam_e",
"name":"Nicotinamide",
"compartment":"e",
"charge":0,
"formula":"C6H6N2O"
},
{
"id":"no_e",
"name":"Nitric oxide",
"compartment":"e",
"charge":0,
"formula":"NO"
},
{
"id":"nrpphr_e",
"name":"Norepinephrine",
"compartment":"e",
"charge":1,
"formula":"C8H12NO3"
},
{
"id":"nrvnc_e",
"name":"Nervonic acid",
"compartment":"e",
"charge":-1,
"formula":"C24H45O2"
},
{
"id":"o2s_e",
"name":"Superoxide anion",
"compartment":"e",
"charge":-1,
"formula":"O2"
},
{
"id":"oagd3_hs_e",
"name":"9-O-Acetylated GD3 (homo sapiens)",
"compartment":"e",
"charge":-2,
"formula":"C54H90N3O29RCO"
},
{
"id":"oagt3_hs_e",
"name":"9-O-Acetylated GT3 (homo sapiens)",
"compartment":"e",
"charge":-3,
"formula":"C65H106N4O37RCO"
},
{
"id":"ocdca_e",
"name":"Octadecanoate (n-C18:0)",
"compartment":"e",
"charge":-1,
"formula":"C18H35O2"
},
{
"id":"ocdcea_e",
"name":"Octadecenoate (n-C18:1)",
"compartment":"e",
"charge":-1,
"formula":"C18H33O2"
},
{
"id":"paf_hs_e",
"name":"1-alkyl 2-acteylglycerol 3-phosphocholine (homo sapiens)",
"compartment":"e",
"charge":0,
"formula":"C11H23O4NPRCO2"
},
{
"id":"pchol_hs_e",
"name":"Phosphatidylcholine (homo sapiens)",
"compartment":"e",
"charge":0,
"formula":"C8H18NO4PRCO2R2CO2"
},
{
"id":"pe_hs_e",
"name":"Phosphatidylethanolamine (homo sapiens)",
"compartment":"e",
"charge":0,
"formula":"C5H12NO4PRCO2R2CO2"
},
{
"id":"pglyc_hs_e",
"name":"Phosphatidylglycerol (homo sapiens)",
"compartment":"e",
"charge":0,
"formula":"C6H12O6PRCO2R2CO2"
},
{
"id":"prgstrn_e",
"name":"Prgstrn c",
"compartment":"e",
"charge":0,
"formula":"C21H30O2"
},
{
"id":"pro__D_e",
"name":"D-Proline",
"compartment":"e",
"charge":0,
"formula":"C5H9NO2"
},
{
"id":"prostgd2_e",
"name":"Prostaglandin D2",
"compartment":"e",
"charge":-1,
"formula":"C20H31O5"
},
{
"id":"prostge1_e",
"name":"Prostaglandin E1",
"compartment":"e",
"charge":-1,
"formula":"C20H33O5"
},
{
"id":"prostge2_e",
"name":"Prostaglandin E2",
"compartment":"e",
"charge":-1,
"formula":"C20H31O5"
},
{
"id":"prostgf2_e",
"name":"Prostaglandin F2alpha",
"compartment":"e",
"charge":-1,
"formula":"C20H33O5"
},
{
"id":"ps_hs_e",
"name":"Phosphatidylserine (homo sapiens)",
"compartment":"e",
"charge":-1,
"formula":"C6H11NO6PRCO2R2CO2"
},
{
"id":"ptdca_e",
"name":"Pentadecanoate  C150  C15H29O2",
"compartment":"e",
"charge":-1,
"formula":"C15H29O2"
},
{
"id":"retinol_e",
"name":"All-trans-Retinol",
"compartment":"e",
"charge":0,
"formula":"C20H30O"
},
{
"id":"retn_e",
"name":"Retinoate",
"compartment":"e",
"charge":-1,
"formula":"C20H27O2"
},
{
"id":"retnglc_e",
"name":"Retinoyl glucuronide",
"compartment":"e",
"charge":-1,
"formula":"C26H35O8"
},
{
"id":"Rtotal_e",
"name":"Rtotal c",
"compartment":"e",
"charge":-1,
"formula":"CO2R"
},
{
"id":"Rtotal2_e",
"name":"R total 2 position",
"compartment":"e",
"charge":-1,
"formula":"CO2R2"
},
{
"id":"ser__D_e",
"name":"D-Serine",
"compartment":"e",
"charge":0,
"formula":"C3H7NO3"
},
{
"id":"sl__L_e",
"name":"Sl  L c",
"compartment":"e",
"charge":-2,
"formula":"C3H4O6S"
},
{
"id":"spc_hs_e",
"name":"Sphingosylphosphorylcholine (homo sapiens)",
"compartment":"e",
"charge":1,
"formula":"C23H50N2O5P"
},
{
"id":"sphs1p_e",
"name":"Sphingosine 1-phosphate",
"compartment":"e",
"charge":-1,
"formula":"C18H37NO5P"
},
{
"id":"srtn_e",
"name":"Serotonin",
"compartment":"e",
"charge":1,
"formula":"C10H13N2O"
},
{
"id":"strdnc_e",
"name":"Stearidonic acid C18:4, n-3",
"compartment":"e",
"charge":-1,
"formula":"C18H27O2"
},
{
"id":"tag_hs_e",
"name":"Triacylglycerol (homo sapiens)",
"compartment":"e",
"charge":0,
"formula":"C3H5RCO2R2CO2R3CO2"
},
{
"id":"tchola_e",
"name":"Taurocholic acid C26H45NO7S",
"compartment":"e",
"charge":0,
"formula":"C26H45NO7S"
},
{
"id":"tdchola_e",
"name":"Taurochenodeoxycholate",
"compartment":"e",
"charge":0,
"formula":"C26H45NO6S"
},
{
"id":"tethex3_e",
"name":"Tetracosahexaenoic acid, n-3",
"compartment":"e",
"charge":-1,
"formula":"C24H35O2"
},
{
"id":"tetpent3_e",
"name":"Tetracosapentaenoic acid, n-3",
"compartment":"e",
"charge":-1,
"formula":"C24H37O2"
},
{
"id":"tetpent6_e",
"name":"Tetracosapentaenoic acid, n-6",
"compartment":"e",
"charge":-1,
"formula":"C24H37O2"
},
{
"id":"tettet6_e",
"name":"Tetracosatetraenoic acid n-6",
"compartment":"e",
"charge":-1,
"formula":"C24H39O2"
},
{
"id":"thf_e",
"name":"5,6,7,8-Tetrahydrofolate",
"compartment":"e",
"charge":-2,
"formula":"C19H21N7O6"
},
{
"id":"thmmp_e",
"name":"Thiamin monophosphate",
"compartment":"e",
"charge":-1,
"formula":"C12H16N4O4PS"
},
{
"id":"thym_e",
"name":"Thymine C5H6N2O2",
"compartment":"e",
"charge":0,
"formula":"C5H6N2O2"
},
{
"id":"thyox__L_e",
"name":"L-Thyroxine",
"compartment":"e",
"charge":0,
"formula":"C15H11I4NO4"
},
{
"id":"tmndnc_e",
"name":"Timnodonic acid C20:5, n-3",
"compartment":"e",
"charge":-1,
"formula":"C20H29O2"
},
{
"id":"triodthy_e",
"name":"Triiodothyronine",
"compartment":"e",
"charge":0,
"formula":"C15H12I3NO4"
},
{
"id":"tststerone_e",
"name":"Tststerone c",
"compartment":"e",
"charge":0,
"formula":"C19H28O2"
},
{
"id":"tsul_e",
"name":"Thiosulfate",
"compartment":"e",
"charge":-2,
"formula":"O3S2"
},
{
"id":"ttdca_e",
"name":"Tetradecanoate (n-C14:0)",
"compartment":"e",
"charge":-1,
"formula":"C14H27O2"
},
{
"id":"txa2_e",
"name":"Thromboxane A2",
"compartment":"e",
"charge":-1,
"formula":"C20H31O5"
},
{
"id":"tymsf_e",
"name":"Tyramine O-sulfate",
"compartment":"e",
"charge":0,
"formula":"C8H11NO4S"
},
{
"id":"udp_e",
"name":"UDP C9H11N2O12P2",
"compartment":"e",
"charge":-3,
"formula":"C9H11N2O12P2"
},
{
"id":"ump_e",
"name":"UMP C9H11N2O9P",
"compartment":"e",
"charge":-2,
"formula":"C9H11N2O9P"
},
{
"id":"urate_e",
"name":"Urate C5H4N4O3",
"compartment":"e",
"charge":0,
"formula":"C5H4N4O3"
},
{
"id":"utp_e",
"name":"UTP C9H11N2O15P3",
"compartment":"e",
"charge":-4,
"formula":"C9H11N2O15P3"
},
{
"id":"vacc_e",
"name":"Vaccenic acid",
"compartment":"e",
"charge":0,
"formula":"C18H33O2"
},
{
"id":"whhdca_e",
"name":"Omega hydroxy hexadecanoate (n-C16:0)",
"compartment":"e",
"charge":-1,
"formula":"C16H30O3"
},
{
"id":"whtststerone_e",
"name":"W hydroxy testosterone; 19-Hydroxytestosterone",
"compartment":"e",
"charge":0,
"formula":"C19H28O3"
},
{
"id":"xolest_hs_e",
"name":"Cholesterol ester",
"compartment":"e",
"charge":0,
"formula":"C27H45XCO2"
},
{
"id":"xolest2_hs_e",
"name":"Cholesterol ester (from FULLR2)",
"compartment":"e",
"charge":0,
"formula":"C27H45R2CO2"
},
{
"id":"xoltri24_e",
"name":"7-alpha,24(S)-Dihydroxycholesterol",
"compartment":"e",
"charge":0,
"formula":"C27H46O3"
},
{
"id":"xoltri25_e",
"name":"7-alpha,25-Dihydroxycholesterol",
"compartment":"e",
"charge":0,
"formula":"C27H46O3"
},
{
"id":"f1a_g",
"name":"F1alpha",
"compartment":"g",
"charge":0,
"formula":"C22H37N2O15X"
},
{
"id":"f1a_l",
"name":"F1alpha",
"compartment":"l",
"charge":0,
"formula":"C22H37N2O15X"
},
{
"id":"gdpfuc_c",
"name":"GDP-L-fucose",
"compartment":"c",
"charge":-2,
"formula":"C16H23N5O15P2"
},
{
"id":"gdp_g",
"name":"GDP C10H12N5O11P2",
"compartment":"g",
"charge":-3,
"formula":"C10H12N5O11P2"
},
{
"id":"gdpfuc_g",
"name":"GDP-L-fucose",
"compartment":"g",
"charge":-2,
"formula":"C16H23N5O15P2"
},
{
"id":"ddca_c",
"name":"Dodecanoate (n-C12:0)",
"compartment":"c",
"charge":-1,
"formula":"C12H23O2"
},
{
"id":"ttdca_c",
"name":"Tetradecanoate (n-C14:0)",
"compartment":"c",
"charge":-1,
"formula":"C14H27O2"
},
{
"id":"ttdcea_c",
"name":"Tetradecenoate (n-C14:1)",
"compartment":"c",
"charge":-1,
"formula":"C14H25O2"
},
{
"id":"hdca_c",
"name":"Hexadecanoate (n-C16:0)",
"compartment":"c",
"charge":-1,
"formula":"C16H31O2"
},
{
"id":"hdcea_c",
"name":"Hexadecenoate (n-C16:1)",
"compartment":"c",
"charge":-1,
"formula":"C16H29O2"
},
{
"id":"ocdca_c",
"name":"Octadecanoate (n-C18:0)",
"compartment":"c",
"charge":-1,
"formula":"C18H35O2"
},
{
"id":"ocdcea_c",
"name":"Octadecenoate (n-C18:1)",
"compartment":"c",
"charge":-1,
"formula":"C18H33O2"
},
{
"id":"lnlc_c",
"name":"Linoleic acid (all cis C18:2) n-6",
"compartment":"c",
"charge":-1,
"formula":"C18H31O2"
},
{
"id":"lneldc_c",
"name":"Linoelaidic acid (all trans C18:2)",
"compartment":"c",
"charge":-1,
"formula":"C18H31O2"
},
{
"id":"ptdca_c",
"name":"Pentadecanoate  C150  C15H29O2",
"compartment":"c",
"charge":-1,
"formula":"C15H29O2"
},
{
"id":"ptdcacoa_c",
"name":"Pentadecanoyl Coenzyme A",
"compartment":"c",
"charge":-4,
"formula":"C36H60N7O17P3S"
},
{
"id":"hpdca_c",
"name":"Heptadecanoate  C170  C17H33O2",
"compartment":"c",
"charge":-1,
"formula":"C17H33O2"
},
{
"id":"hpdcacoa_c",
"name":"Heptadecanoyl coa",
"compartment":"c",
"charge":-4,
"formula":"C38H64N7O17P3S"
},
{
"id":"vacc_c",
"name":"Vaccenic acid",
"compartment":"c",
"charge":0,
"formula":"C18H33O2"
},
{
"id":"lnlncg_c",
"name":"Gamma-linolenic acid",
"compartment":"c",
"charge":-1,
"formula":"C18H29O2"
},
{
"id":"lnlnca_c",
"name":"Alpha-Linolenic acid, C18:3, n-3",
"compartment":"c",
"charge":-1,
"formula":"C18H29O2"
},
{
"id":"strdnc_c",
"name":"Stearidonic acid C18:4, n-3",
"compartment":"c",
"charge":-1,
"formula":"C18H27O2"
},
{
"id":"pristcoa_c",
"name":"Pristanoyl-CoA; 2,6,10,14-tetramethylpentadecanoyl-CoA",
"compartment":"c",
"charge":-4,
"formula":"C40H68N7O17P3S"
},
{
"id":"tmndnc_c",
"name":"Timnodonic acid C20:5, n-3",
"compartment":"c",
"charge":-1,
"formula":"C20H29O2"
},
{
"id":"phyt_c",
"name":"Phytanic acid",
"compartment":"c",
"charge":-1,
"formula":"C20H39O2"
},
{
"id":"phytcoa_c",
"name":"Phytanoyl-CoA(4-)",
"compartment":"c",
"charge":-4,
"formula":"C41H70N7O17P3S"
},
{
"id":"lgnc_c",
"name":"Lignoceric acid",
"compartment":"c",
"charge":-1,
"formula":"C24H47O2"
},
{
"id":"nrvnc_c",
"name":"Nervonic acid",
"compartment":"c",
"charge":-1,
"formula":"C24H45O2"
},
{
"id":"tettet6_c",
"name":"Tetracosatetraenoic acid n-6",
"compartment":"c",
"charge":-1,
"formula":"C24H39O2"
},
{
"id":"tetpent6_c",
"name":"Tetracosapentaenoic acid, n-6",
"compartment":"c",
"charge":-1,
"formula":"C24H37O2"
},
{
"id":"tetpent3_c",
"name":"Tetracosapentaenoic acid, n-3",
"compartment":"c",
"charge":-1,
"formula":"C24H37O2"
},
{
"id":"tethex3_c",
"name":"Tetracosahexaenoic acid, n-3",
"compartment":"c",
"charge":-1,
"formula":"C24H35O2"
},
{
"id":"hexc_c",
"name":"Hexacosanoate  n C260  C26H51O2",
"compartment":"c",
"charge":-1,
"formula":"C26H51O2"
},
{
"id":"occoa_c",
"name":"Octanoyl-CoA (n-C8:0CoA)",
"compartment":"c",
"charge":-4,
"formula":"C29H46N7O17P3S"
},
{
"id":"malcoa_c",
"name":"Malonyl CoA C24H33N7O19P3S",
"compartment":"c",
"charge":-5,
"formula":"C24H33N7O19P3S"
},
{
"id":"whhdca_c",
"name":"Omega hydroxy hexadecanoate (n-C16:0)",
"compartment":"c",
"charge":-1,
"formula":"C16H30O3"
},
{
"id":"fald_c",
"name":"Formaldehyde",
"compartment":"c",
"charge":0,
"formula":"CH2O"
},
{
"id":"Sfglutth_c",
"name":"S-Formylglutathione",
"compartment":"c",
"charge":-1,
"formula":"C11H16N3O7S"
},
{
"id":"tdcoa_m",
"name":"Tetradecanoyl-CoA (n-C14:0CoA)",
"compartment":"m",
"charge":-4,
"formula":"C35H58N7O17P3S"
},
{
"id":"ptdcacoa_m",
"name":"Pentadecanoyl Coenzyme A",
"compartment":"m",
"charge":-4,
"formula":"C36H60N7O17P3S"
},
{
"id":"occoa_m",
"name":"Octanoyl-CoA (n-C8:0CoA)",
"compartment":"m",
"charge":-4,
"formula":"C29H46N7O17P3S"
},
{
"id":"hpdcacoa_m",
"name":"Heptadecanoyl coa",
"compartment":"m",
"charge":-4,
"formula":"C38H64N7O17P3S"
},
{
"id":"stcoa_x",
"name":"Stearoyl-CoA (n-C18:0CoA)",
"compartment":"x",
"charge":-4,
"formula":"C39H66N7O17P3S"
},
{
"id":"octd11ecoa_m",
"name":"11-Octadecenoyl Coenzyme A",
"compartment":"m",
"charge":-4,
"formula":"C39H64N7O17P3S"
},
{
"id":"lnlccoa_m",
"name":"Linoleic coenzyme A",
"compartment":"m",
"charge":-4,
"formula":"C39H62N7O17P3S"
},
{
"id":"lneldccoa_m",
"name":"Linoelaidyl coenzyme A",
"compartment":"m",
"charge":-4,
"formula":"C39H62N7O17P3S"
},
{
"id":"lnlncacoa_m",
"name":"Alpha-Linolenoyl-CoA",
"compartment":"m",
"charge":-4,
"formula":"C39H60N7O17P3S"
},
{
"id":"lnlncgcoa_m",
"name":"Gamma-linolenoyl-CoA",
"compartment":"m",
"charge":-4,
"formula":"C39H60N7O17P3S"
},
{
"id":"lnlncgcoa_x",
"name":"Gamma-linolenoyl-CoA",
"compartment":"x",
"charge":-4,
"formula":"C39H60N7O17P3S"
},
{
"id":"strdnccoa_m",
"name":"Stearidonyl coenzyme A",
"compartment":"m",
"charge":-4,
"formula":"C39H58N7O17P3S"
},
{
"id":"strdnccoa_x",
"name":"Stearidonyl coenzyme A",
"compartment":"x",
"charge":-4,
"formula":"C39H58N7O17P3S"
},
{
"id":"tmndnccoa_m",
"name":"Timnodonyl coenzyme A",
"compartment":"m",
"charge":-4,
"formula":"C41H60N7O17P3S"
},
{
"id":"tmndnccoa_x",
"name":"Timnodonyl coenzyme A",
"compartment":"x",
"charge":-4,
"formula":"C41H60N7O17P3S"
},
{
"id":"odecoa_x",
"name":"Octadecenoyl-CoA (n-C18:1CoA)",
"compartment":"x",
"charge":-4,
"formula":"C39H64N7O17P3S"
},
{
"id":"nrvnccoa_x",
"name":"Nervonyl coenzyme A",
"compartment":"x",
"charge":-4,
"formula":"C45H76N7O17P3S"
},
{
"id":"tetpent6coa_x",
"name":"Tetracosapentaenoyl coenzyme A, n-6",
"compartment":"x",
"charge":-4,
"formula":"C45H68N7O17P3S"
},
{
"id":"tethex3coa_x",
"name":"Tetracosahexaenoyl coenzyme A",
"compartment":"x",
"charge":-4,
"formula":"C45H66N7O17P3S"
},
{
"id":"hexccoa_x",
"name":"Hexacosanoyl CoA  n C260CoA  C47H82N7O17P3S",
"compartment":"x",
"charge":-4,
"formula":"C47H82N7O17P3S"
},
{
"id":"dcacoa_c",
"name":"Decanoyl-CoA (n-C10:0CoA)",
"compartment":"c",
"charge":-4,
"formula":"C31H50N7O17P3S"
},
{
"id":"ddcacoa_c",
"name":"Dodecanoyl-CoA (n-C12:0CoA)",
"compartment":"c",
"charge":-4,
"formula":"C33H54N7O17P3S"
},
{
"id":"xu1p__D_c",
"name":"D-Xylulose 1-phosphate",
"compartment":"c",
"charge":-2,
"formula":"C5H9O8P"
},
{
"id":"gcald_c",
"name":"Glycolaldehyde",
"compartment":"c",
"charge":0,
"formula":"C2H4O2"
},
{
"id":"glyald_c",
"name":"D-Glyceraldehyde",
"compartment":"c",
"charge":0,
"formula":"C3H6O3"
},
{
"id":"f6p_c",
"name":"D-Fructose 6-phosphate",
"compartment":"c",
"charge":-2,
"formula":"C6H11O9P"
},
{
"id":"f26bp_c",
"name":"D Fructose 2 6 bisphosphate C6H10O12P2",
"compartment":"c",
"charge":-4,
"formula":"C6H10O12P2"
},
{
"id":"fe2_m",
"name":"Fe2+ mitochondria",
"compartment":"m",
"charge":2,
"formula":"Fe"
},
{
"id":"pheme_m",
"name":"Protoheme C34H30FeN4O4",
"compartment":"m",
"charge":-2,
"formula":"C34H30FeN4O4"
},
{
"id":"ppp9_m",
"name":"Protoporphyrin",
"compartment":"m",
"charge":-2,
"formula":"C34H32N4O4"
},
{
"id":"forcoa_c",
"name":"Formyl-CoA(4-)",
"compartment":"c",
"charge":-4,
"formula":"C22H32N7O17P3S"
},
{
"id":"fe2_e",
"name":"Fe2+ mitochondria",
"compartment":"e",
"charge":2,
"formula":"Fe"
},
{
"id":"fe2_c",
"name":"Fe2+ mitochondria",
"compartment":"c",
"charge":2,
"formula":"Fe"
},
{
"id":"fe3_e",
"name":"Iron (Fe3+)",
"compartment":"e",
"charge":3,
"formula":"Fe"
},
{
"id":"Lfmkynr_c",
"name":"L Formylkynurenine C11H12N2O4",
"compartment":"c",
"charge":0,
"formula":"C11H12N2O4"
},
{
"id":"Lkynr_c",
"name":"L Kynurenine C10H12N2O3",
"compartment":"c",
"charge":0,
"formula":"C10H12N2O3"
},
{
"id":"fol_c",
"name":"Folate",
"compartment":"c",
"charge":-1,
"formula":"C19H18N7O6"
},
{
"id":"fol_e",
"name":"Folate",
"compartment":"e",
"charge":-1,
"formula":"C19H18N7O6"
},
{
"id":"forcoa_x",
"name":"Formyl-CoA(4-)",
"compartment":"x",
"charge":-4,
"formula":"C22H32N7O17P3S"
},
{
"id":"for_m",
"name":"Formate",
"compartment":"m",
"charge":-1,
"formula":"CH1O2"
},
{
"id":"for_r",
"name":"Formate",
"compartment":"r",
"charge":-1,
"formula":"CH1O2"
},
{
"id":"5dhf_m",
"name":"Pentaglutamyl folate (DHF)",
"compartment":"m",
"charge":-6,
"formula":"C39H43N11O18"
},
{
"id":"thf_m",
"name":"5,6,7,8-Tetrahydrofolate",
"compartment":"m",
"charge":-2,
"formula":"C19H21N7O6"
},
{
"id":"frdp_x",
"name":"Farnesyl diphosphate",
"compartment":"x",
"charge":-3,
"formula":"C15H25O7P2"
},
{
"id":"frdp_r",
"name":"Farnesyl diphosphate",
"compartment":"r",
"charge":-3,
"formula":"C15H25O7P2"
},
{
"id":"fru_e",
"name":"D-Fructose",
"compartment":"e",
"charge":0,
"formula":"C6H12O6"
},
{
"id":"fru_c",
"name":"D-Fructose",
"compartment":"c",
"charge":0,
"formula":"C6H12O6"
},
{
"id":"thf_c",
"name":"5,6,7,8-Tetrahydrofolate",
"compartment":"c",
"charge":-2,
"formula":"C19H21N7O6"
},
{
"id":"fuc13galacglcgal14acglcgalgluside_hs_c",
"name":"III3Fuc-nLc6Cer",
"compartment":"c",
"charge":0,
"formula":"C64H112N3O36RCO"
},
{
"id":"fuc13galacglcgal14acglcgalgluside_hs_g",
"name":"III3Fuc-nLc6Cer",
"compartment":"g",
"charge":0,
"formula":"C64H112N3O36RCO"
},
{
"id":"fuc14galacglcgalgluside_hs_c",
"name":"Lea glycolipid",
"compartment":"c",
"charge":0,
"formula":"C50H89N2O26RCO"
},
{
"id":"fuc14galacglcgalgluside_hs_g",
"name":"Lea glycolipid",
"compartment":"g",
"charge":0,
"formula":"C50H89N2O26RCO"
},
{
"id":"fucacngal14acglcgalgluside_hs_c",
"name":"IV3-a-NeuAc,III3-a-Fuc-nLc4Cer",
"compartment":"c",
"charge":-1,
"formula":"C61H105N3O34RCO"
},
{
"id":"fucacngal14acglcgalgluside_hs_g",
"name":"IV3-a-NeuAc,III3-a-Fuc-nLc4Cer",
"compartment":"g",
"charge":-1,
"formula":"C61H105N3O34RCO"
},
{
"id":"fucfuc12gal14acglcgalgluside_hs_c",
"name":"Ley glycolipid",
"compartment":"c",
"charge":0,
"formula":"C56H99N2O30RCO"
},
{
"id":"fucfuc12gal14acglcgalgluside_hs_g",
"name":"Ley glycolipid",
"compartment":"g",
"charge":0,
"formula":"C56H99N2O30RCO"
},
{
"id":"fucfuc132galacglcgal14acglcgalgluside_hs_c",
"name":"V3Fuc,III3Fuc-nLc6Cer",
"compartment":"c",
"charge":0,
"formula":"C70H122N3O40RCO"
},
{
"id":"fucfuc132galacglcgal14acglcgalgluside_hs_g",
"name":"V3Fuc,III3Fuc-nLc6Cer",
"compartment":"g",
"charge":0,
"formula":"C70H122N3O40RCO"
},
{
"id":"fucfucfucgalacglc13galacglcgal14acglcgalgluside_hs_c",
"name":"(Gal)4 (Glc)1 (GlcNAc)3 (LFuc)3 (Cer)1",
"compartment":"c",
"charge":0,
"formula":"C90H155N4O54RCO"
},
{
"id":"fucfucfucgalacglc13galacglcgal14acglcgalgluside_hs_g",
"name":"(Gal)4 (Glc)1 (GlcNAc)3 (LFuc)3 (Cer)1",
"compartment":"g",
"charge":0,
"formula":"C90H155N4O54RCO"
},
{
"id":"fucfucfucgalacglcgal14acglcgalgluside_hs_c",
"name":"(Gal)3 (Glc)1 (GlcNAc)2 (LFuc)3 (Cer)1",
"compartment":"c",
"charge":0,
"formula":"C76H132N3O44RCO"
},
{
"id":"fucfucfucgalacglcgal14acglcgalgluside_hs_g",
"name":"(Gal)3 (Glc)1 (GlcNAc)2 (LFuc)3 (Cer)1",
"compartment":"g",
"charge":0,
"formula":"C76H132N3O44RCO"
},
{
"id":"fucgal14acglcgalgluside_hs_c",
"name":"Lacto-N-fucopentaosyl III ceramide",
"compartment":"c",
"charge":0,
"formula":"C50H89N2O26RCO"
},
{
"id":"fucgal14acglcgalgluside_hs_g",
"name":"Lacto-N-fucopentaosyl III ceramide",
"compartment":"g",
"charge":0,
"formula":"C50H89N2O26RCO"
},
{
"id":"fucgalfucgalacglcgalgluside_hs_c",
"name":"(Gal)3 (Glc)1 (GlcNAc)1 (LFuc)2 (Cer)1",
"compartment":"c",
"charge":0,
"formula":"C62H109N2O35RCO"
},
{
"id":"fucgalgbside_hs_c",
"name":"Fucosyl galactosylgloboside (homo sapiens)",
"compartment":"c",
"charge":0,
"formula":"C56H99N2O31RCO"
},
{
"id":"fucgalgbside_hs_g",
"name":"Fucosyl galactosylgloboside (homo sapiens)",
"compartment":"g",
"charge":0,
"formula":"C56H99N2O31RCO"
},
{
"id":"4fumacac_c",
"name":"4 Fumarylacetoacetate C8H6O6",
"compartment":"c",
"charge":-2,
"formula":"C8H6O6"
},
{
"id":"fum_m",
"name":"Fumarate",
"compartment":"m",
"charge":-2,
"formula":"C4H2O4"
},
{
"id":"so4_m",
"name":"Sulfate",
"compartment":"m",
"charge":-2,
"formula":"O4S"
},
{
"id":"so4_c",
"name":"Sulfate",
"compartment":"c",
"charge":-2,
"formula":"O4S"
},
{
"id":"tsul_m",
"name":"Thiosulfate",
"compartment":"m",
"charge":-2,
"formula":"O3S2"
},
{
"id":"tsul_c",
"name":"Thiosulfate",
"compartment":"c",
"charge":-2,
"formula":"O3S2"
},
{
"id":"fucgalacglc13galacglcgal14acglcgalgluside_hs_g",
"name":"(Gal)4 (Glc)1 (GlcNAc)3 (LFuc)1 (Cer)1",
"compartment":"g",
"charge":0,
"formula":"X"
},
{
"id":"fucfucgalacglc13galacglcgal14acglcgalgluside_hs_g",
"name":"(Gal)4 (Glc)1 (GlcNAc)3 (LFuc)2 (Cer)1",
"compartment":"g",
"charge":0,
"formula":"C84H145N4O50RCO"
},
{
"id":"acngal14acglcgalgluside_hs_g",
"name":"Sialyl-3-paragloboside",
"compartment":"g",
"charge":-1,
"formula":"C55H95N3O30RCO"
},
{
"id":"fucfucgalacglcgal14acglcgalgluside_hs_g",
"name":"(Gal)3 (Glc)1 (GlcNAc)2 (LFuc)2 (Cer)1",
"compartment":"g",
"charge":0,
"formula":"X"
},
{
"id":"fuc132galacglcgal14acglcgalgluside_hs_g",
"name":"V3Fuc-nLc6Cer",
"compartment":"g",
"charge":0,
"formula":"C64H112N3O36RCO"
},
{
"id":"ksii_core4_pre1_g",
"name":"Keratan sulfate II biosynthesis, precursor 1",
"compartment":"g",
"charge":0,
"formula":"C36H60N3O25X"
},
{
"id":"ksii_core4_pre6_g",
"name":"Keratan sulfate II biosynthesis, precursor 6",
"compartment":"g",
"charge":-2,
"formula":"C69H111N6O51SX"
},
{
"id":"ksii_core4_pre9_g",
"name":"Keratan sulfate II biosynthesis, precursor 9",
"compartment":"g",
"charge":-3,
"formula":"C83H133N7O64S2X"
},
{
"id":"ksii_core4_pre10_g",
"name":"Keratan sulfate II biosynthesis, precursor 10",
"compartment":"g",
"charge":-3,
"formula":"C89H143N7O69S2X"
},
{
"id":"ksii_core2_pre1_g",
"name":"Keratan sulfate II biosynthesis, precursor 1",
"compartment":"g",
"charge":-1,
"formula":"C33H53N3O23X"
},
{
"id":"ksii_core2_pre6_g",
"name":"Keratan sulfate II biosynthesis, precursor 6",
"compartment":"g",
"charge":-2,
"formula":"C61H98N5O46SX"
},
{
"id":"ksii_core2_pre9_g",
"name":"Keratan sulfate II biosynthesis, precursor 9",
"compartment":"g",
"charge":-3,
"formula":"C75H120N6O59S2X"
},
{
"id":"ksii_core2_pre10_g",
"name":"Keratan sulfate II biosynthesis, precursor 10",
"compartment":"g",
"charge":-3,
"formula":"C81H130N6O64S2X"
},
{
"id":"glyc3p_c",
"name":"Glycerol 3-phosphate",
"compartment":"c",
"charge":-2,
"formula":"C3H7O6P"
},
{
"id":"glu5sa_m",
"name":"L-Glutamate 5-semialdehyde",
"compartment":"m",
"charge":0,
"formula":"C5H9NO3"
},
{
"id":"1pyr5c_m",
"name":"1-Pyrroline-5-carboxylate",
"compartment":"m",
"charge":-1,
"formula":"C5H6NO2"
},
{
"id":"glu5p_m",
"name":"L-Glutamate 5-phosphate",
"compartment":"m",
"charge":-2,
"formula":"C5H8NO7P"
},
{
"id":"6pgl_r",
"name":"6-phospho-D-glucono-1,5-lactone",
"compartment":"r",
"charge":-2,
"formula":"C6H9O9P"
},
{
"id":"g6p_c",
"name":"D-Glucose 6-phosphate",
"compartment":"c",
"charge":-2,
"formula":"C6H11O9P"
},
{
"id":"gudac_c",
"name":"Guanidinoacetate",
"compartment":"c",
"charge":0,
"formula":"C3H7N3O2"
},
{
"id":"paps_g",
"name":"3'-Phosphoadenylyl sulfate",
"compartment":"g",
"charge":-4,
"formula":"C10H11N5O10P2"
},
{
"id":"pap_g",
"name":"Adenosine 3',5'-bisphosphate",
"compartment":"g",
"charge":0,
"formula":"C10H11N5O10P2"
},
{
"id":"sgalside_hs_g",
"name":"Sulfatide galactocerebroside (homo sapiens)",
"compartment":"g",
"charge":-1,
"formula":"C24H45NO10SRCO"
},
{
"id":"galside_hs_g",
"name":"Galactocerebroside (homo sapiens)",
"compartment":"g",
"charge":0,
"formula":"C24H46NO7RCO"
},
{
"id":"gal_l",
"name":"D-Galactose",
"compartment":"l",
"charge":0,
"formula":"C6H12O6"
},
{
"id":"ksii_core2_deg2_l",
"name":"Keratan sulfate II (core 2-linked), degradation product 2",
"compartment":"l",
"charge":-2,
"formula":"C70H114N5O56S2X"
},
{
"id":"ksii_core2_deg3_l",
"name":"Keratan sulfate II (core 2-linked), degradation product 3",
"compartment":"l",
"charge":-2,
"formula":"C58H94N5O46S2X"
},
{
"id":"ksii_core2_deg5_l",
"name":"Keratan sulfate II (core 2-linked), degradation product 5",
"compartment":"l",
"charge":-1,
"formula":"C50H82N4O38SX"
},
{
"id":"ksii_core2_deg6_l",
"name":"Keratan sulfate II (core 2-linked), degradation product 6",
"compartment":"l",
"charge":-1,
"formula":"C44H72N4O33SX"
},
{
"id":"ksii_core2_deg8_l",
"name":"Keratan sulfate II (core 2-linked), degradation product 8",
"compartment":"l",
"charge":0,
"formula":"C36H60N3O25X"
},
{
"id":"ksii_core2_deg9_l",
"name":"Keratan sulfate II (core 2-linked), degradation product 9",
"compartment":"l",
"charge":0,
"formula":"C30H50N3O20X"
},
{
"id":"core6_l",
"name":"Core6 g",
"compartment":"l",
"charge":0,
"formula":"C16H27N2O10X"
},
{
"id":"ksii_core4_deg2_l",
"name":"Keratan sulfate II (core 4-linked), degradation product 2",
"compartment":"l",
"charge":-2,
"formula":"C78H127N6O61S2X"
},
{
"id":"ksii_core4_deg3_l",
"name":"Keratan sulfate II (core 4-linked), degradation product 3",
"compartment":"l",
"charge":-2,
"formula":"C66H107N6O51S2X"
},
{
"id":"galgalfucfucgalacglcgalacglcgal14acglcgalgluside_hs_c",
"name":"(Gal)6 (Glc)1 (GlcNAc)3 (LFuc)2 (Cer)1",
"compartment":"c",
"charge":0,
"formula":"C96H165N4O60RCO"
},
{
"id":"galgluside_hs_l",
"name":"Galactosyl glucosyl ceramide",
"compartment":"l",
"charge":0,
"formula":"C30H56NO12RCO"
},
{
"id":"gm3_hs_g",
"name":"Ganglioside GM3 (homo sapiens)",
"compartment":"g",
"charge":-1,
"formula":"C41H72N2O20RCO"
},
{
"id":"gd3_hs_g",
"name":"GD3 (homo sapiens)",
"compartment":"g",
"charge":-2,
"formula":"C52H88N3O28RCO"
},
{
"id":"gt3_hs_g",
"name":"GT3 (homo sapiens)",
"compartment":"g",
"charge":-3,
"formula":"C63H104N4O36RCO"
},
{
"id":"cs_hs_linkage_g",
"name":"Chondroitin sulfate/heparan sulfate linkage region (GlcA-(Gal)2-Xyl-L-Ser (protein))",
"compartment":"g",
"charge":-1,
"formula":"C23H36O20X"
},
{
"id":"cs_pre_g",
"name":"Chondroitin sulfate precursor (GalNAc-GlcA-(Gal)2-Xyl-L-Ser (protein))",
"compartment":"g",
"charge":-1,
"formula":"C31H49NO25X"
},
{
"id":"cs_a_b_pre2_g",
"name":"Chondroitin sulfate A (GalNAc4S-GlcA) and B (IdoA2S-GalNAc4S), precursor 2",
"compartment":"g",
"charge":-4,
"formula":"C37H54NO37S2X"
},
{
"id":"cs_a_b_pre3_g",
"name":"Chondroitin sulfate A (GalNAc4S-GlcA) and B (IdoA2S-GalNAc4S), precursor 3",
"compartment":"g",
"charge":-4,
"formula":"C45H67N2O42S2X"
},
{
"id":"cs_c_pre2_g",
"name":"Chondroitin sulfate C (GalNAc6S-GlcA), precursor 2",
"compartment":"g",
"charge":-4,
"formula":"C37H54NO37S2X"
},
{
"id":"cs_c_pre3_g",
"name":"Chondroitin sulfate C (GalNAc6S-GlcA), precursor 3",
"compartment":"g",
"charge":-4,
"formula":"C45H67N2O42S2X"
},
{
"id":"cs_d_pre3_g",
"name":"Chondroitin sulfate D (GlcNAc6S-GlcA2S), precursor 3",
"compartment":"g",
"charge":-5,
"formula":"C37H53NO40S3X"
},
{
"id":"cs_d_pre4_g",
"name":"Chondroitin sulfate D (GlcNAc6S-GlcA2S), precursor 4",
"compartment":"g",
"charge":-5,
"formula":"C45H66N2O45S3X"
},
{
"id":"cs_e_pre3_g",
"name":"Chondroitin sulfate E (GalNAc4,6diS-GlcA), precursor 3",
"compartment":"g",
"charge":-6,
"formula":"C37H52NO43S4X"
},
{
"id":"cs_e_pre4_g",
"name":"Chondroitin sulfate E (GalNAc4,6diS-GlcA), precursor 4",
"compartment":"g",
"charge":-6,
"formula":"C45H65N2O48S4X"
},
{
"id":"Ser_Thr_g",
"name":"Ser FSLASH Thr g",
"compartment":"g",
"charge":0,
"formula":"XH"
},
{
"id":"gal_c",
"name":"D-Galactose",
"compartment":"c",
"charge":0,
"formula":"C6H12O6"
},
{
"id":"galt_c",
"name":"Galactitol",
"compartment":"c",
"charge":0,
"formula":"C6H14O6"
},
{
"id":"galside_hs_c",
"name":"Galactocerebroside (homo sapiens)",
"compartment":"c",
"charge":0,
"formula":"C24H46NO7RCO"
},
{
"id":"gal_e",
"name":"D-Galactose",
"compartment":"e",
"charge":0,
"formula":"C6H12O6"
},
{
"id":"lxser_g",
"name":"Gal-Xyl-L-Ser (protein)",
"compartment":"g",
"charge":0,
"formula":"C11H19O9X"
},
{
"id":"l2xser_g",
"name":"(Gal)2-Xyl-L-Ser (protein)",
"compartment":"g",
"charge":0,
"formula":"C17H29O14X"
},
{
"id":"xser_g",
"name":"Xyl-L-Ser (protein)",
"compartment":"g",
"charge":0,
"formula":"C5H9O4X"
},
{
"id":"malt_e",
"name":"Maltose C12H22O11",
"compartment":"e",
"charge":0,
"formula":"C12H22O11"
},
{
"id":"oagd3_hs_c",
"name":"9-O-Acetylated GD3 (homo sapiens)",
"compartment":"c",
"charge":-2,
"formula":"C54H90N3O29RCO"
},
{
"id":"gd3_hs_c",
"name":"GD3 (homo sapiens)",
"compartment":"c",
"charge":-2,
"formula":"C52H88N3O28RCO"
},
{
"id":"oagd3_hs_g",
"name":"9-O-Acetylated GD3 (homo sapiens)",
"compartment":"g",
"charge":-2,
"formula":"C54H90N3O29RCO"
},
{
"id":"oagt3_hs_c",
"name":"9-O-Acetylated GT3 (homo sapiens)",
"compartment":"c",
"charge":-3,
"formula":"C65H106N4O37RCO"
},
{
"id":"gt3_hs_c",
"name":"GT3 (homo sapiens)",
"compartment":"c",
"charge":-3,
"formula":"C63H104N4O36RCO"
},
{
"id":"oagt3_hs_g",
"name":"9-O-Acetylated GT3 (homo sapiens)",
"compartment":"g",
"charge":-3,
"formula":"C65H106N4O37RCO"
},
{
"id":"gar_c",
"name":"N1-(5-Phospho-D-ribosyl)glycinamide",
"compartment":"c",
"charge":-1,
"formula":"C7H14N2O8P"
},
{
"id":"fgam_c",
"name":"N2-Formyl-N1-(5-phospho-D-ribosyl)glycinamide",
"compartment":"c",
"charge":-2,
"formula":"C8H13N2O9P"
},
{
"id":"glc__D_l",
"name":"D-Glucose",
"compartment":"l",
"charge":0,
"formula":"C6H12O6"
},
{
"id":"gluside_hs_l",
"name":"Glucocerebroside (homo sapiens)",
"compartment":"l",
"charge":0,
"formula":"C24H46NO7RCO"
},
{
"id":"gbside_hs_c",
"name":"Globoside (homo sapiens)",
"compartment":"c",
"charge":0,
"formula":"C44H79N2O22RCO"
},
{
"id":"gbside_hs_l",
"name":"Globoside (homo sapiens)",
"compartment":"l",
"charge":0,
"formula":"C44H79N2O22RCO"
},
{
"id":"gcald_m",
"name":"Glycolaldehyde",
"compartment":"m",
"charge":0,
"formula":"C2H4O2"
},
{
"id":"glyclt_m",
"name":"Glycolate C2H3O3",
"compartment":"m",
"charge":-1,
"formula":"C2H3O3"
},
{
"id":"lpam_m",
"name":"Lipoamide C8H15NOS2",
"compartment":"m",
"charge":0,
"formula":"C8H15NOS2"
},
{
"id":"alpam_m",
"name":"S aminomethyldihydrolipoamide C9H21N2OS2",
"compartment":"m",
"charge":1,
"formula":"C9H21N2OS2"
},
{
"id":"mlthf_m",
"name":"5,10-Methylenetetrahydrofolate",
"compartment":"m",
"charge":-2,
"formula":"C20H21N7O6"
},
{
"id":"dhlam_m",
"name":"Dihydrolipoamide C8H17NOS2",
"compartment":"m",
"charge":0,
"formula":"C8H17NOS2"
},
{
"id":"lpro_m",
"name":"Lipoylprotein S2X",
"compartment":"m",
"charge":0,
"formula":"S2X"
},
{
"id":"alpro_m",
"name":"S Aminomethyldihydrolipoylprotein CH6NS2X",
"compartment":"m",
"charge":1,
"formula":"CH6NS2X"
},
{
"id":"dhlpro_m",
"name":"Dihydrolipolprotein H2S2X",
"compartment":"m",
"charge":0,
"formula":"H2S2X"
},
{
"id":"gchola_c",
"name":"Glycocholate",
"compartment":"c",
"charge":0,
"formula":"C26H43NO6"
},
{
"id":"gd1b2_hs_c",
"name":"GD1beta (homo sapiens)",
"compartment":"c",
"charge":-2,
"formula":"C66H111N4O38RCO"
},
{
"id":"gd1b2_hs_g",
"name":"GD1beta (homo sapiens)",
"compartment":"g",
"charge":-2,
"formula":"C66H111N4O38RCO"
},
{
"id":"gd1c_hs_c",
"name":"GD1c (homo sapiens)",
"compartment":"c",
"charge":-2,
"formula":"C66H111N4O38RCO"
},
{
"id":"gmp_g",
"name":"GMP C10H12N5O8P",
"compartment":"g",
"charge":-2,
"formula":"C10H12N5O8P"
},
{
"id":"gmp_c",
"name":"GMP C10H12N5O8P",
"compartment":"c",
"charge":-2,
"formula":"C10H12N5O8P"
},
{
"id":"gdpddman_c",
"name":"GDP-4-dehydro-6-deoxy-D-mannose",
"compartment":"c",
"charge":-2,
"formula":"C16H21N5O15P2"
},
{
"id":"glu__L_l",
"name":"L-Glutamate",
"compartment":"l",
"charge":-1,
"formula":"C5H8NO4"
},
{
"id":"5oxpro_c",
"name":"5-Oxoproline",
"compartment":"c",
"charge":-1,
"formula":"C5H6NO3"
},
{
"id":"Tyr_ggn_c",
"name":"Tyr-194 of apo-glycogenin protein (primer for glycogen synthesis)",
"compartment":"c",
"charge":0,
"formula":"XOH"
},
{
"id":"udpg_c",
"name":"UDPglucose",
"compartment":"c",
"charge":-2,
"formula":"C15H22N2O17P2"
},
{
"id":"ggn_c",
"name":"Primed glycogenin (glycogenin-8[1,4-Glc])",
"compartment":"c",
"charge":0,
"formula":"C48H81O41X"
},
{
"id":"ttc_ggdp_c",
"name":"Trans,trans,cis-Geranylgeranyl diphosphate",
"compartment":"c",
"charge":-3,
"formula":"C20H33O7P2"
},
{
"id":"glu__L_r",
"name":"L-Glutamate",
"compartment":"r",
"charge":-1,
"formula":"C5H8NO4"
},
{
"id":"leuktrC4_r",
"name":"Leukotriene C4 ER",
"compartment":"r",
"charge":-2,
"formula":"C30H45N3O9S"
},
{
"id":"leuktrD4_r",
"name":"Leukotriene D4 ER",
"compartment":"r",
"charge":-1,
"formula":"C25H39N2O6S"
},
{
"id":"leuktrE4_c",
"name":"Leukotriene E4 cytosol",
"compartment":"c",
"charge":-1,
"formula":"C23H36NO5S"
},
{
"id":"leuktrF4_c",
"name":"Leukotriene F4 cytosol",
"compartment":"c",
"charge":-2,
"formula":"C28H42N2O8S"
},
{
"id":"ser__L_m",
"name":"L-Serine",
"compartment":"m",
"charge":0,
"formula":"C3H7NO3"
},
{
"id":"glac_c",
"name":"D-glucurono-6,3-lactone",
"compartment":"c",
"charge":0,
"formula":"C6H8O6"
},
{
"id":"glcr_c",
"name":"D-Glucarate",
"compartment":"c",
"charge":-2,
"formula":"C6H8O8"
},
{
"id":"glac_r",
"name":"D-glucurono-6,3-lactone",
"compartment":"r",
"charge":0,
"formula":"C6H8O6"
},
{
"id":"glygn2_c",
"name":"Glycogen, structure 2 (glycogenin-1,6-{7[1,4-Glc], 4[1,4-Glc]})",
"compartment":"c",
"charge":0,
"formula":"C66H111O56X"
},
{
"id":"glygn1_c",
"name":"Glycogen, structure 1 (glycogenin-11[1,4-Glc])",
"compartment":"c",
"charge":0,
"formula":"C66H111O56X"
},
{
"id":"hs_deg9_l",
"name":"Heparan sulfate, degradation product 9",
"compartment":"l",
"charge":-10,
"formula":"C61H87N3O76S8"
},
{
"id":"glcur_l",
"name":"D-Glucuronate",
"compartment":"l",
"charge":-1,
"formula":"C6H9O7"
},
{
"id":"hs_deg10_l",
"name":"Heparan sulfate, degradation product 10",
"compartment":"l",
"charge":-9,
"formula":"C55H80N3O70S8"
},
{
"id":"cs_a_deg2_l",
"name":"Chondroitin sulfate A (GalNAc4S-GlcA), degradation product 2",
"compartment":"l",
"charge":-4,
"formula":"C37H55NO38S2"
},
{
"id":"cs_a_deg3_l",
"name":"Chondroitin sulfate A (GalNAc4S-GlcA), degradation product 3",
"compartment":"l",
"charge":-3,
"formula":"C31H48NO32S2"
},
{
"id":"cs_c_deg2_l",
"name":"Chondroitin sulfate C (GalNAc6S-GlcA), degradation product 2",
"compartment":"l",
"charge":-4,
"formula":"C37H55NO38S2"
},
{
"id":"cs_c_deg3_l",
"name":"Chondroitin sulfate C (GalNAc6S-GlcA), degradation product 3",
"compartment":"l",
"charge":-3,
"formula":"C31H48NO32S2"
},
{
"id":"cs_d_deg3_l",
"name":"Chondroitin sulfate D (GlcNAc6S-GlcA2S), degradation product 3",
"compartment":"l",
"charge":-5,
"formula":"C37H54NO41S3"
},
{
"id":"cs_d_deg4_l",
"name":"Chondroitin sulfate D (GlcNAc6S-GlcA2S), degradation product 4",
"compartment":"l",
"charge":-4,
"formula":"C31H47NO35S3"
},
{
"id":"cs_e_deg3_l",
"name":"Chondroitin sulfate E (GalNAc4,6diS-GlcA), degradation product 3",
"compartment":"l",
"charge":-6,
"formula":"C37H53NO44S4"
},
{
"id":"cs_e_deg4_l",
"name":"Chondroitin sulfate E (GalNAc4,6diS-GlcA), degradation product 4",
"compartment":"l",
"charge":-5,
"formula":"C31H46NO38S4"
},
{
"id":"ha_l",
"name":"Hyaluronan",
"compartment":"l",
"charge":-2,
"formula":"C28H40N2O22"
},
{
"id":"ha_deg1_l",
"name":"Hyaluronan degradation product 1",
"compartment":"l",
"charge":-1,
"formula":"C22H33N2O16"
},
{
"id":"ha_pre1_l",
"name":"Hyaluronan biosynthesis, precursor 1",
"compartment":"l",
"charge":-1,
"formula":"C14H20NO11"
},
{
"id":"cs_b_pre4_g",
"name":"Chondroitin sulfate B (IdoA2S-GalNAc4S), precursor 4",
"compartment":"g",
"charge":-4,
"formula":"C45H67N2O42S2X"
},
{
"id":"hs_pre10_g",
"name":"Heparan sulfate, precursor 10",
"compartment":"g",
"charge":-5,
"formula":"C79H121N5O77S4X"
},
{
"id":"hs_pre11_g",
"name":"Heparan sulfate, precursor 11",
"compartment":"g",
"charge":-5,
"formula":"C79H121N5O77S4X"
},
{
"id":"cs_a_b_e_pre1_g",
"name":"Chondroitin sulfate A (GalNAc4S-GlcA), B (IdoA2S-GalNAc4S), and E (GalNAc4,6diS-GlcA), precursor 1",
"compartment":"g",
"charge":-3,
"formula":"C31H47NO31S2X"
},
{
"id":"udpglcur_g",
"name":"UDP-D-glucuronate",
"compartment":"g",
"charge":-3,
"formula":"C15H19N2O18P2"
},
{
"id":"cs_c_d_e_pre1_g",
"name":"Chondroitin sulfate C (GalNAc6S-GlcA) and D (GlcNAc6S-GlcA2S), precursor 1",
"compartment":"g",
"charge":-3,
"formula":"C31H47NO31S2X"
},
{
"id":"cs_d_pre2_g",
"name":"Chondroitin sulfate D (GlcNAc6S-GlcA2S) precursor 2",
"compartment":"g",
"charge":-4,
"formula":"C31H46NO34S3X"
},
{
"id":"cs_e_pre2_g",
"name":"Chondroitin sulfate E (GalNAc4,6diS-GlcA), precursor 2",
"compartment":"g",
"charge":-5,
"formula":"C31H45NO37S4X"
},
{
"id":"hs_pre1_g",
"name":"Heparan sulfate, precursor 1",
"compartment":"g",
"charge":-1,
"formula":"C31H49NO25X"
},
{
"id":"hs_pre2_g",
"name":"Heparan sulfate, precursor 2",
"compartment":"g",
"charge":-2,
"formula":"C37H56NO31X"
},
{
"id":"hs_pre3_g",
"name":"Heparan sulfate, precursor 3",
"compartment":"g",
"charge":-2,
"formula":"C45H69N2O36X"
},
{
"id":"hs_pre4_g",
"name":"Heparan sulfate, precursor 4",
"compartment":"g",
"charge":-3,
"formula":"C51H76N2O42X"
},
{
"id":"hs_pre5_g",
"name":"Heparan sulfate, precursor 5",
"compartment":"g",
"charge":-3,
"formula":"C59H89N3O47X"
},
{
"id":"hs_pre6_g",
"name":"Heparan sulfate, precursor 6",
"compartment":"g",
"charge":-4,
"formula":"C65H96N3O53X"
},
{
"id":"hs_pre7_g",
"name":"Heparan sulfate, precursor 7",
"compartment":"g",
"charge":-4,
"formula":"C73H109N4O58X"
},
{
"id":"hs_pre8_g",
"name":"Heparan sulfate, precursor 8",
"compartment":"g",
"charge":-5,
"formula":"C79H116N4O64X"
},
{
"id":"hs_deg3_l",
"name":"Heparan sulfate, degradation product 3",
"compartment":"l",
"charge":-12,
"formula":"C81H117N5O97S10"
},
{
"id":"hs_deg4_l",
"name":"Heparan sulfate, degradation product 4",
"compartment":"l",
"charge":-12,
"formula":"C73H104N4O92S10"
},
{
"id":"hs_deg8_l",
"name":"Heparan sulfate, degradation product 8",
"compartment":"l",
"charge":-10,
"formula":"C69H100N4O81S8"
},
{
"id":"hs_deg14_l",
"name":"Heparan sulfate, degradation product 14",
"compartment":"l",
"charge":-7,
"formula":"C57H84N3O62S5"
},
{
"id":"hs_deg15_l",
"name":"Heparan sulfate, degradation product 15",
"compartment":"l",
"charge":-7,
"formula":"C49H71N2O57S5"
},
{
"id":"hs_deg20_l",
"name":"Heparan sulfate, degradation product 20",
"compartment":"l",
"charge":-4,
"formula":"C45H68N2O43S2"
},
{
"id":"hs_deg21_l",
"name":"Heparan sulfate, degradation product 21",
"compartment":"l",
"charge":-4,
"formula":"C37H55NO38S2"
},
{
"id":"hs_deg24_l",
"name":"Heparan sulfate, degradation product 24",
"compartment":"l",
"charge":-1,
"formula":"C31H50NO26"
},
{
"id":"hs_deg25_l",
"name":"Heparan sulfate, degradation product 25",
"compartment":"l",
"charge":-1,
"formula":"C23H37O21"
},
{
"id":"hs_pre9_g",
"name":"Heparan sulfate, precursor 9",
"compartment":"g",
"charge":-5,
"formula":"C87H129N5O69X"
},
{
"id":"uacgam_c",
"name":"UDP-N-acetyl-D-glucosamine",
"compartment":"c",
"charge":-2,
"formula":"C17H25N3O17P2"
},
{
"id":"ump_c",
"name":"UMP C9H11N2O9P",
"compartment":"c",
"charge":-2,
"formula":"C9H11N2O9P"
},
{
"id":"glc__D_g",
"name":"D-Glucose",
"compartment":"g",
"charge":0,
"formula":"C6H12O6"
},
{
"id":"glcur_c",
"name":"D-Glucuronate",
"compartment":"c",
"charge":-1,
"formula":"C6H9O7"
},
{
"id":"glcur_r",
"name":"D-Glucuronate",
"compartment":"r",
"charge":-1,
"formula":"C6H9O7"
},
{
"id":"dxtrn_c",
"name":"Phosphorylase-limit dextrin (glycogenin-1,6{4[1,4-Glc], 4[1,4-Glc]})",
"compartment":"c",
"charge":0,
"formula":"C48H81O41X"
},
{
"id":"glygn3_c",
"name":"Glycogen, structure 3 (glycogenin-7[1,4-Glc])",
"compartment":"c",
"charge":0,
"formula":"C42H71O36X"
},
{
"id":"guln__L_r",
"name":"L-gulonate",
"compartment":"r",
"charge":-1,
"formula":"C6H11O7"
},
{
"id":"gln__L_m",
"name":"L-Glutamine",
"compartment":"m",
"charge":0,
"formula":"C5H10N2O3"
},
{
"id":"glucys_c",
"name":"Gamma-L-Glutamyl-L-cysteine",
"compartment":"c",
"charge":-1,
"formula":"C8H13N2O5S"
},
{
"id":"5forthf_c",
"name":"5-Formiminotetrahydrofolate",
"compartment":"c",
"charge":-2,
"formula":"C20H22N8O6"
},
{
"id":"forglu_c",
"name":"N-Formimidoyl-L-glutamate",
"compartment":"c",
"charge":-2,
"formula":"C6H8N2O4"
},
{
"id":"oxa_x",
"name":"Oxalate",
"compartment":"x",
"charge":-2,
"formula":"C2O4"
},
{
"id":"glx_c",
"name":"Glyoxylate",
"compartment":"c",
"charge":-1,
"formula":"C2H1O3"
},
{
"id":"glyb_e",
"name":"Glycine betaine",
"compartment":"e",
"charge":0,
"formula":"C5H11NO2"
},
{
"id":"glyc3p_m",
"name":"Glycerol 3-phosphate",
"compartment":"m",
"charge":-2,
"formula":"C3H7O6P"
},
{
"id":"2pg_c",
"name":"D-Glycerate 2-phosphate",
"compartment":"c",
"charge":-3,
"formula":"C3H4O7P"
},
{
"id":"glyc__R_c",
"name":"(R)-Glycerate",
"compartment":"c",
"charge":-1,
"formula":"C3H5O4"
},
{
"id":"glyclt_c",
"name":"Glycolate C2H3O3",
"compartment":"c",
"charge":-1,
"formula":"C2H3O3"
},
{
"id":"glyclt_x",
"name":"Glycolate C2H3O3",
"compartment":"x",
"charge":-1,
"formula":"C2H3O3"
},
{
"id":"glyc__S_c",
"name":"(S)-Glycerate",
"compartment":"c",
"charge":0,
"formula":"C3H5O4"
},
{
"id":"glyc_c",
"name":"Glycerol",
"compartment":"c",
"charge":0,
"formula":"C3H8O3"
},
{
"id":"glyc_m",
"name":"Glycerol",
"compartment":"m",
"charge":0,
"formula":"C3H8O3"
},
{
"id":"gthrd_m",
"name":"Reduced glutathione",
"compartment":"m",
"charge":-1,
"formula":"C10H16N3O6S"
},
{
"id":"lgt__S_m",
"name":"(R)-S-Lactoylglutathione",
"compartment":"m",
"charge":-1,
"formula":"C13H20N3O8S"
},
{
"id":"gmp_n",
"name":"GMP C10H12N5O8P",
"compartment":"n",
"charge":-2,
"formula":"C10H12N5O8P"
},
{
"id":"6pgc_r",
"name":"6-Phospho-D-gluconate",
"compartment":"r",
"charge":-3,
"formula":"C6H10O10P"
},
{
"id":"ru5p__D_r",
"name":"D-Ribulose 5-phosphate",
"compartment":"r",
"charge":-2,
"formula":"C5H9O8P"
},
{
"id":"sarcs_c",
"name":"Sarcosine C3H7NO2",
"compartment":"c",
"charge":0,
"formula":"C3H7NO2"
},
{
"id":"gp1c_hs_c",
"name":"GP1c (homo sapiens)",
"compartment":"c",
"charge":-5,
"formula":"C99H159N7O62RCO"
},
{
"id":"gp1c_hs_g",
"name":"GP1c (homo sapiens)",
"compartment":"g",
"charge":-5,
"formula":"C99H159N7O62RCO"
},
{
"id":"hdca_r",
"name":"Hexadecanoate (n-C16:0)",
"compartment":"r",
"charge":-1,
"formula":"C16H31O2"
},
{
"id":"gq1balpha_hs_c",
"name":"GQ1balpha (homo sapiens)",
"compartment":"c",
"charge":-4,
"formula":"C88H143N6O54RCO"
},
{
"id":"gq1balpha_hs_g",
"name":"GQ1balpha (homo sapiens)",
"compartment":"g",
"charge":-4,
"formula":"C88H143N6O54RCO"
},
{
"id":"gq1b_hs_c",
"name":"GQ1b (homo sapiens)",
"compartment":"c",
"charge":-4,
"formula":"C88H143N6O54RCO"
},
{
"id":"gq1b_hs_g",
"name":"GQ1b (homo sapiens)",
"compartment":"g",
"charge":-4,
"formula":"C88H143N6O54RCO"
},
{
"id":"gsn_c",
"name":"Guanosine",
"compartment":"c",
"charge":0,
"formula":"C10H13N5O5"
},
{
"id":"gsn_l",
"name":"Guanosine",
"compartment":"l",
"charge":0,
"formula":"C10H13N5O5"
},
{
"id":"gt1a_hs_c",
"name":"GT1a (homo sapiens)",
"compartment":"c",
"charge":-3,
"formula":"C77H127N5O46RCO"
},
{
"id":"gthox_m",
"name":"Oxidized glutathione",
"compartment":"m",
"charge":-2,
"formula":"C20H30N6O12S2"
},
{
"id":"gthrd_r",
"name":"Reduced glutathione",
"compartment":"r",
"charge":-1,
"formula":"C10H16N3O6S"
},
{
"id":"gua_c",
"name":"Guanine",
"compartment":"c",
"charge":0,
"formula":"C5H5N5O"
},
{
"id":"xan_c",
"name":"Xanthine",
"compartment":"c",
"charge":0,
"formula":"C5H4N4O2"
},
{
"id":"guln__L_c",
"name":"L-gulonate",
"compartment":"c",
"charge":-1,
"formula":"C6H11O7"
},
{
"id":"h2o2_l",
"name":"Hydrogen peroxide",
"compartment":"l",
"charge":0,
"formula":"H2O2"
},
{
"id":"h2o2_n",
"name":"Hydrogen peroxide",
"compartment":"n",
"charge":0,
"formula":"H2O2"
},
{
"id":"udpglcur_c",
"name":"UDP-D-glucuronate",
"compartment":"c",
"charge":-3,
"formula":"C15H19N2O18P2"
},
{
"id":"hestratriol_c",
"name":"4,17 dihydroxy estradiol",
"compartment":"c",
"charge":0,
"formula":"C18H24O3"
},
{
"id":"hestratriol_r",
"name":"4,17 dihydroxy estradiol",
"compartment":"r",
"charge":0,
"formula":"C18H24O3"
},
{
"id":"4mlacac_c",
"name":"4 Maleylacetoacetate C8H6O6",
"compartment":"c",
"charge":-2,
"formula":"C8H6O6"
},
{
"id":"his__L_c",
"name":"L-Histidine",
"compartment":"c",
"charge":0,
"formula":"C6H9N3O2"
},
{
"id":"hista_c",
"name":"Histamine extracellular",
"compartment":"c",
"charge":1,
"formula":"C5H10N3"
},
{
"id":"his__L_e",
"name":"L-Histidine",
"compartment":"e",
"charge":0,
"formula":"C6H9N3O2"
},
{
"id":"im4act_c",
"name":"Imidazole-4-acetaldehyde",
"compartment":"c",
"charge":0,
"formula":"C5H6N2O"
},
{
"id":"aacoa_c",
"name":"Acetoacetyl-CoA",
"compartment":"c",
"charge":-4,
"formula":"C25H36N7O18P3S"
},
{
"id":"hmgcoa_c",
"name":"Hydroxymethylglutaryl CoA C27H39N7O20P3S",
"compartment":"c",
"charge":-5,
"formula":"C27H39N7O20P3S"
},
{
"id":"hmgcoa_m",
"name":"Hydroxymethylglutaryl CoA C27H39N7O20P3S",
"compartment":"m",
"charge":-5,
"formula":"C27H39N7O20P3S"
},
{
"id":"hmgcoa_x",
"name":"Hydroxymethylglutaryl CoA C27H39N7O20P3S",
"compartment":"x",
"charge":-5,
"formula":"C27H39N7O20P3S"
},
{
"id":"hom__L_c",
"name":"L-Homoserine",
"compartment":"c",
"charge":0,
"formula":"C4H9NO3"
},
{
"id":"pheme_c",
"name":"Protoheme C34H30FeN4O4",
"compartment":"c",
"charge":-2,
"formula":"C34H30FeN4O4"
},
{
"id":"pristanal_x",
"name":"Pristanal c",
"compartment":"x",
"charge":0,
"formula":"C19H38O"
},
{
"id":"hpdcacrn_c",
"name":"Heptadecanoyl carnitine",
"compartment":"c",
"charge":0,
"formula":"C24H47NO4"
},
{
"id":"hpdcacrn_m",
"name":"Heptadecanoyl carnitine",
"compartment":"m",
"charge":0,
"formula":"C24H47NO4"
},
{
"id":"hpyr_c",
"name":"Hydroxypyruvate",
"compartment":"c",
"charge":-1,
"formula":"C3H3O4"
},
{
"id":"hpyr_m",
"name":"Hydroxypyruvate",
"compartment":"m",
"charge":-1,
"formula":"C3H3O4"
},
{
"id":"hs_deg1_l",
"name":"Heparan sulfate, degradation product 1",
"compartment":"l",
"charge":-12,
"formula":"C79H115N5O99S11"
},
{
"id":"hs_deg2_l",
"name":"Heparan sulfate, degradation product 2",
"compartment":"l",
"charge":-11,
"formula":"C79H116N5O96S10"
},
{
"id":"hs_deg6_l",
"name":"Heparan sulfate, degradation product 6",
"compartment":"l",
"charge":-10,
"formula":"C67H98N4O83S9"
},
{
"id":"hs_deg7_l",
"name":"Heparan sulfate, degradation product 7",
"compartment":"l",
"charge":-9,
"formula":"C67H99N4O80S8"
},
{
"id":"hs_deg12_l",
"name":"Heparan sulfate, degradation product 12",
"compartment":"l",
"charge":-7,
"formula":"C55H82N3O64S6"
},
{
"id":"hs_deg13_l",
"name":"Heparan sulfate, degradation product 13",
"compartment":"l",
"charge":-6,
"formula":"C55H83N3O61S5"
},
{
"id":"hs_deg18_l",
"name":"Heparan sulfate, degradation product 18",
"compartment":"l",
"charge":-4,
"formula":"C43H66N2O45S3"
},
{
"id":"hs_deg19_l",
"name":"Heparan sulfate, degradation product 19",
"compartment":"l",
"charge":-3,
"formula":"C43H67N2O42S2"
},
{
"id":"cortsn_r",
"name":"Cortsn r",
"compartment":"r",
"charge":0,
"formula":"C21H28O5"
},
{
"id":"tststerone_r",
"name":"Tststerone c",
"compartment":"r",
"charge":0,
"formula":"C19H28O2"
},
{
"id":"andrstndn_r",
"name":"Androst-4-ene-3,17-dione",
"compartment":"r",
"charge":0,
"formula":"C19H26O2"
},
{
"id":"nadph_x",
"name":"Nicotinamide adenine dinucleotide phosphate - reduced",
"compartment":"x",
"charge":-4,
"formula":"C21H26N7O17P3"
},
{
"id":"nadp_x",
"name":"Nicotinamide adenine dinucleotide phosphate",
"compartment":"x",
"charge":-3,
"formula":"C21H25N7O17P3"
},
{
"id":"cholcoaone_x",
"name":"3alpha,7alpha,12alpha-Trihydroxy-5beta-24-oxocholestanoyl-CoA",
"compartment":"x",
"charge":-4,
"formula":"C48H74N7O21P3S"
},
{
"id":"eandrstrn_r",
"name":"16alpha-hydroxydehydroepiandrosterone",
"compartment":"r",
"charge":0,
"formula":"C19H28O3"
},
{
"id":"andrstandn_r",
"name":"5alpha-androstane-3,17-dione",
"compartment":"r",
"charge":0,
"formula":"C19H28O2"
},
{
"id":"prgnlone_c",
"name":"Prgnlone c",
"compartment":"c",
"charge":0,
"formula":"C21H32O2"
},
{
"id":"17ahprgnlone_c",
"name":"17alpha-Hydroxypregnenolone",
"compartment":"c",
"charge":0,
"formula":"C21H32O3"
},
{
"id":"17ahprgstrn_c",
"name":"17alpha-Hydroxyprogesterone",
"compartment":"c",
"charge":0,
"formula":"C21H30O3"
},
{
"id":"xol7aone_r",
"name":"7alpha-Hydroxycholest-4-en-3-one",
"compartment":"r",
"charge":0,
"formula":"C27H44O2"
},
{
"id":"xol7a_r",
"name":"7 alpha-Hydroxycholesterol",
"compartment":"r",
"charge":0,
"formula":"C27H46O2"
},
{
"id":"hspg_l",
"name":"Heparan sulfate proteoglycan",
"compartment":"l",
"charge":-13,
"formula":"C79H113N5O101S12X"
},
{
"id":"hs_l",
"name":"Heparan sulfate, free chain",
"compartment":"l",
"charge":-13,
"formula":"C79H114N5O102S12"
},
{
"id":"hspg_g",
"name":"Heparan sulfate proteoglycan",
"compartment":"g",
"charge":-13,
"formula":"C79H113N5O101S12X"
},
{
"id":"hxan_c",
"name":"Hypoxanthine",
"compartment":"c",
"charge":0,
"formula":"C5H4N4O"
},
{
"id":"hxan_x",
"name":"Hypoxanthine",
"compartment":"x",
"charge":0,
"formula":"C5H4N4O"
},
{
"id":"pydam_c",
"name":"Pyridoxamine",
"compartment":"c",
"charge":1,
"formula":"C8H13N2O2"
},
{
"id":"pyam5p_c",
"name":"Pyridoxamine 5'-phosphate",
"compartment":"c",
"charge":-1,
"formula":"C8H12N2O5P"
},
{
"id":"taur_c",
"name":"Taurine C2H7NO3S",
"compartment":"c",
"charge":0,
"formula":"C2H7NO3S"
},
{
"id":"icit_c",
"name":"Isocitrate",
"compartment":"c",
"charge":-3,
"formula":"C6H5O7"
},
{
"id":"icit_x",
"name":"Isocitrate",
"compartment":"x",
"charge":-3,
"formula":"C6H5O7"
},
{
"id":"triodthy_c",
"name":"Triiodothyronine",
"compartment":"c",
"charge":0,
"formula":"C15H12I3NO4"
},
{
"id":"thyox__L_c",
"name":"L-Thyroxine",
"compartment":"c",
"charge":0,
"formula":"C15H11I4NO4"
},
{
"id":"tyr__L_c",
"name":"L-Tyrosine",
"compartment":"c",
"charge":0,
"formula":"C9H11NO3"
},
{
"id":"hs_deg5_l",
"name":"Heparan sulfate, degradation product 5",
"compartment":"l",
"charge":-11,
"formula":"C67H97N4O86S10"
},
{
"id":"idour_l",
"name":"L-Iduronate",
"compartment":"l",
"charge":-1,
"formula":"C6H9O7"
},
{
"id":"hs_deg16_l",
"name":"Heparan sulfate, degradation product 16",
"compartment":"l",
"charge":-6,
"formula":"C49H72N2O54S4"
},
{
"id":"hs_deg17_l",
"name":"Heparan sulfate, degradation product 17",
"compartment":"l",
"charge":-5,
"formula":"C43H65N2O48S4"
},
{
"id":"hs_deg22_l",
"name":"Heparan sulfate, degradation product 22",
"compartment":"l",
"charge":-3,
"formula":"C37H56NO35S"
},
{
"id":"hs_deg23_l",
"name":"Heparan sulfate, degradation product 23",
"compartment":"l",
"charge":-2,
"formula":"C31H49NO29S"
},
{
"id":"cs_b_deg3_l",
"name":"Chondroitin sulfate B / dermatan sulfate (IdoA2S-GalNAc4S), degradation product 3",
"compartment":"l",
"charge":-4,
"formula":"C37H55NO38S2"
},
{
"id":"idour_c",
"name":"L-Iduronate",
"compartment":"c",
"charge":-1,
"formula":"C6H9O7"
},
{
"id":"idp_n",
"name":"IDP C10H11N4O11P2",
"compartment":"n",
"charge":-3,
"formula":"C10H11N4O11P2"
},
{
"id":"ile__L_e",
"name":"L-Isoleucine",
"compartment":"e",
"charge":0,
"formula":"C6H13NO2"
},
{
"id":"ile__L_c",
"name":"L-Isoleucine",
"compartment":"c",
"charge":0,
"formula":"C6H13NO2"
},
{
"id":"ile__L_m",
"name":"L-Isoleucine",
"compartment":"m",
"charge":0,
"formula":"C6H13NO2"
},
{
"id":"itacon_m",
"name":"Itaconate C5H4O4",
"compartment":"m",
"charge":-2,
"formula":"C5H4O4"
},
{
"id":"itp_n",
"name":"ITP C10H11N4O14P3",
"compartment":"n",
"charge":-4,
"formula":"C10H11N4O14P3"
},
{
"id":"f1p_c",
"name":"D-Fructose 1-phosphate",
"compartment":"c",
"charge":-2,
"formula":"C6H11O9P"
},
{
"id":"xylu__D_c",
"name":"D-Xylulose",
"compartment":"c",
"charge":0,
"formula":"C5H10O5"
},
{
"id":"ksii_core2_g",
"name":"Keratan sulfate II (core 2-linked)",
"compartment":"g",
"charge":-4,
"formula":"C81H129N6O67S3X"
},
{
"id":"ksii_core2_l",
"name":"Keratan sulfate II (core 2-linked)",
"compartment":"l",
"charge":-4,
"formula":"C81H129N6O67S3X"
},
{
"id":"ksii_core4_g",
"name":"Keratan sulfate II (core 4-linked)",
"compartment":"g",
"charge":-4,
"formula":"C89H142N7O72S3X"
},
{
"id":"ksii_core4_l",
"name":"Keratan sulfate II (core 4-linked)",
"compartment":"l",
"charge":-4,
"formula":"C89H142N7O72S3X"
},
{
"id":"anth_c",
"name":"Anthranilate",
"compartment":"c",
"charge":-1,
"formula":"C7H6NO2"
},
{
"id":"4aphdob_c",
"name":"4-(2-Aminophenyl)-2,4-dioxobutanoate",
"compartment":"c",
"charge":-1,
"formula":"C10H8NO4"
},
{
"id":"kynate_c",
"name":"4-Hydroxy-2-quinolinecarboxylic acid",
"compartment":"c",
"charge":-1,
"formula":"C10H6NO3"
},
{
"id":"lcts_e",
"name":"Lactose C12H22O11",
"compartment":"e",
"charge":0,
"formula":"C12H22O11"
},
{
"id":"lgt__S_c",
"name":"(R)-S-Lactoylglutathione",
"compartment":"c",
"charge":-1,
"formula":"C13H20N3O8S"
},
{
"id":"lald__L_m",
"name":"L-Lactaldehyde",
"compartment":"m",
"charge":0,
"formula":"C3H6O2"
},
{
"id":"lac__L_m",
"name":"L-Lactate",
"compartment":"m",
"charge":-1,
"formula":"C3H5O3"
},
{
"id":"lcts_g",
"name":"Lactose C12H22O11",
"compartment":"g",
"charge":0,
"formula":"C12H22O11"
},
{
"id":"3spyr_c",
"name":"3-Sulfopyruvate",
"compartment":"c",
"charge":-2,
"formula":"C3H2O6S"
},
{
"id":"leuktrA4_r",
"name":"Leukotriene A4 cytosol",
"compartment":"r",
"charge":-1,
"formula":"C20H29O3"
},
{
"id":"leuktrB4_c",
"name":"Leukotriene B4(1-)",
"compartment":"c",
"charge":-1,
"formula":"C20H31O4"
},
{
"id":"leuktrB4_r",
"name":"Leukotriene B4(1-)",
"compartment":"r",
"charge":-1,
"formula":"C20H31O4"
},
{
"id":"leuktrC4_c",
"name":"Leukotriene C4 ER",
"compartment":"c",
"charge":-2,
"formula":"C30H45N3O9S"
},
{
"id":"leuktrD4_c",
"name":"Leukotriene D4 ER",
"compartment":"c",
"charge":-1,
"formula":"C25H39N2O6S"
},
{
"id":"leu__L_e",
"name":"L-Leucine",
"compartment":"e",
"charge":0,
"formula":"C6H13NO2"
},
{
"id":"leu__L_c",
"name":"L-Leucine",
"compartment":"c",
"charge":0,
"formula":"C6H13NO2"
},
{
"id":"leu__L_m",
"name":"L-Leucine",
"compartment":"m",
"charge":0,
"formula":"C6H13NO2"
},
{
"id":"nformanth_c",
"name":"N-Formylanthranilate",
"compartment":"c",
"charge":-1,
"formula":"C8H6NO3"
},
{
"id":"xyl__D_l",
"name":"D-Xylose",
"compartment":"l",
"charge":0,
"formula":"C5H10O5"
},
{
"id":"cs_a_deg5_l",
"name":"Chondroitin sulfate A (GalNAc4S-GlcA), degradation product 5",
"compartment":"l",
"charge":-2,
"formula":"C23H36O24S"
},
{
"id":"cs_c_deg5_l",
"name":"Chondroitin sulfate C (GalNAc6S-GlcA), degradation product 5",
"compartment":"l",
"charge":-2,
"formula":"C23H36O24S"
},
{
"id":"cs_e_deg7_l",
"name":"Chondroitin sulfate E (GalNAc4,6diS-GlcA), degradation product 7",
"compartment":"l",
"charge":-3,
"formula":"C23H35O27S2"
},
{
"id":"lac__L_c",
"name":"L-Lactate",
"compartment":"c",
"charge":-1,
"formula":"C3H5O3"
},
{
"id":"lneldccrn_c",
"name":"Linoelaidyl carnitine",
"compartment":"c",
"charge":0,
"formula":"C25H45NO4"
},
{
"id":"lneldccrn_m",
"name":"Linoelaidyl carnitine",
"compartment":"m",
"charge":0,
"formula":"C25H45NO4"
},
{
"id":"lnlccrn_c",
"name":"Linoleyl carnitine",
"compartment":"c",
"charge":0,
"formula":"C25H45NO4"
},
{
"id":"lnlccrn_m",
"name":"Linoleyl carnitine",
"compartment":"m",
"charge":0,
"formula":"C25H45NO4"
},
{
"id":"lnlncacrn_c",
"name":"Alpha-linolenyl carnitine",
"compartment":"c",
"charge":0,
"formula":"C25H43NO4"
},
{
"id":"lnlncacrn_m",
"name":"Alpha-linolenyl carnitine",
"compartment":"m",
"charge":0,
"formula":"C25H43NO4"
},
{
"id":"lnlncgcrn_c",
"name":"Gamma-linolenyl carnitine",
"compartment":"c",
"charge":0,
"formula":"C25H43NO4"
},
{
"id":"lnlncgcrn_m",
"name":"Gamma-linolenyl carnitine",
"compartment":"m",
"charge":0,
"formula":"C25H43NO4"
},
{
"id":"44mctr_c",
"name":"4 4 dimethylcholesta 8 14 24 trienol C29H46O",
"compartment":"c",
"charge":0,
"formula":"C29H46O"
},
{
"id":"lanost_c",
"name":"Lanosterol C30H50O",
"compartment":"c",
"charge":0,
"formula":"C30H50O"
},
{
"id":"lanost_r",
"name":"Lanosterol C30H50O",
"compartment":"r",
"charge":0,
"formula":"C30H50O"
},
{
"id":"Ssq23epx_r",
"name":" S  Squalene 2 3 epoxide C30H50O",
"compartment":"r",
"charge":0,
"formula":"C30H50O"
},
{
"id":"lpchol_hs_c",
"name":"Lysophosphatidylcholine (homo sapiens)",
"compartment":"c",
"charge":0,
"formula":"C8H19NO5PRCO2"
},
{
"id":"g3pc_c",
"name":"Sn-Glycero-3-phosphocholine",
"compartment":"c",
"charge":0,
"formula":"C8H20NO6P"
},
{
"id":"thp2c_x",
"name":"2,3,4,5-Tetrahydropyridine-2-carboxylate",
"compartment":"x",
"charge":-1,
"formula":"C6H8NO2"
},
{
"id":"mag_hs_c",
"name":"Monoacylglycerol 2 (homo sapiens)",
"compartment":"c",
"charge":0,
"formula":"C3H7O2R2CO2"
},
{
"id":"glyc_e",
"name":"Glycerol",
"compartment":"e",
"charge":0,
"formula":"C3H8O3"
},
{
"id":"retinol_c",
"name":"All-trans-Retinol",
"compartment":"c",
"charge":0,
"formula":"C20H30O"
},
{
"id":"retinol_cis_11_c",
"name":"11-cis-Retinol",
"compartment":"c",
"charge":0,
"formula":"C20H30O"
},
{
"id":"retinol_9_cis_c",
"name":"9-cis-retinol",
"compartment":"c",
"charge":0,
"formula":"C20H30O"
},
{
"id":"pd3_c",
"name":"Previtamin D3",
"compartment":"c",
"charge":0,
"formula":"C27H44O"
},
{
"id":"trp__L_c",
"name":"L-Tryptophan",
"compartment":"c",
"charge":0,
"formula":"C11H12N2O2"
},
{
"id":"trypta_c",
"name":"Tryptamine cytosol",
"compartment":"c",
"charge":1,
"formula":"C10H13N2"
},
{
"id":"3mldz_c",
"name":"3-Methylimidazole acetaldehyde",
"compartment":"c",
"charge":0,
"formula":"C6H8N2O"
},
{
"id":"malt_l",
"name":"Maltose C12H22O11",
"compartment":"l",
"charge":0,
"formula":"C12H22O11"
},
{
"id":"malt_c",
"name":"Maltose C12H22O11",
"compartment":"c",
"charge":0,
"formula":"C12H22O11"
},
{
"id":"man_e",
"name":"D-Mannose",
"compartment":"e",
"charge":0,
"formula":"C6H12O6"
},
{
"id":"normete__L_c",
"name":"L-Normetanephrine",
"compartment":"c",
"charge":0,
"formula":"C9H14NO3"
},
{
"id":"3mgcoa_m",
"name":"3-Methylglutaconyl-CoA",
"compartment":"m",
"charge":-5,
"formula":"C27H37N7O19P3S"
},
{
"id":"malcoa_x",
"name":"Malonyl CoA C24H33N7O19P3S",
"compartment":"x",
"charge":-5,
"formula":"C24H33N7O19P3S"
},
{
"id":"mercplaccys_c",
"name":"3-mercaptolactate-cysteine disulfide",
"compartment":"c",
"charge":-1,
"formula":"C6H10O5S2N"
},
{
"id":"mercplac_c",
"name":"3-Mercaptolactate",
"compartment":"c",
"charge":-1,
"formula":"C3H5O3S"
},
{
"id":"5mdru1p_c",
"name":"5-Methylthio-5-deoxy-D-ribulose 1-phosphate",
"compartment":"c",
"charge":-2,
"formula":"C6H11O7PS"
},
{
"id":"mescon_m",
"name":"Mesaconate;(E)-2-Methyl-2-butenedioic acid",
"compartment":"m",
"charge":-2,
"formula":"C5H4O4"
},
{
"id":"mescoa_m",
"name":"Mesaconyl-CoA",
"compartment":"m",
"charge":-5,
"formula":"C26H35N7O19P3S"
},
{
"id":"6hoxmelatn_c",
"name":"6hoxmelatn c",
"compartment":"c",
"charge":0,
"formula":"C13H16N2O3"
},
{
"id":"meoh_c",
"name":"Methanol",
"compartment":"c",
"charge":0,
"formula":"CH4O1"
},
{
"id":"mepi_c",
"name":"Metanephrine",
"compartment":"c",
"charge":1,
"formula":"C10H16NO3"
},
{
"id":"mepi_e",
"name":"Metanephrine",
"compartment":"e",
"charge":1,
"formula":"C10H16NO3"
},
{
"id":"met__L_e",
"name":"L-Methionine",
"compartment":"e",
"charge":0,
"formula":"C5H11NO2S"
},
{
"id":"mev__R_x",
"name":" R  Mevalonate C6H11O4",
"compartment":"x",
"charge":-1,
"formula":"C6H11O4"
},
{
"id":"5pmev_x",
"name":" R  5 Phosphomevalonate C6H10O7P",
"compartment":"x",
"charge":-3,
"formula":"C6H10O7P"
},
{
"id":"mhista_c",
"name":"N-Methylhistamine",
"compartment":"c",
"charge":1,
"formula":"C6H12N3"
},
{
"id":"minohp_c",
"name":"Myo-Inositol hexakisphosphate",
"compartment":"c",
"charge":-12,
"formula":"C6H6O24P6"
},
{
"id":"mi1345p_c",
"name":"1D myo Inositol 1 3 4 5 tetrakisphosphate C6H8O18P4",
"compartment":"c",
"charge":-8,
"formula":"C6H8O18P4"
},
{
"id":"mi134p_c",
"name":"1D-myo-Inositol 1,3,4-trisphosphate",
"compartment":"c",
"charge":-6,
"formula":"C6H9O15P3"
},
{
"id":"mi34p_c",
"name":"1D-myo-Inositol 3,4-bisphosphate",
"compartment":"c",
"charge":-4,
"formula":"C6H10O12P2"
},
{
"id":"mi1p__D_c",
"name":"1D-myo-Inositol 1-phosphate",
"compartment":"c",
"charge":-2,
"formula":"C6H11O9P"
},
{
"id":"mi145p_c",
"name":"1D myo Inositol 1 4 5 trisphosphate C6H9O15P3",
"compartment":"c",
"charge":-6,
"formula":"C6H9O15P3"
},
{
"id":"mi14p_c",
"name":"1D-myo-Inositol 1,4-bisphosphate",
"compartment":"c",
"charge":-4,
"formula":"C6H10O12P2"
},
{
"id":"mi4p__D_c",
"name":"1D-myo-Inositol 4-phosphate",
"compartment":"c",
"charge":-2,
"formula":"C6H11O9P"
},
{
"id":"mi1p__D_n",
"name":"1D-myo-Inositol 1-phosphate",
"compartment":"n",
"charge":-2,
"formula":"C6H11O9P"
},
{
"id":"mi3p__D_c",
"name":"1D-myo-Inositol 3-phosphate",
"compartment":"c",
"charge":-2,
"formula":"C6H11O9P"
},
{
"id":"minohp_n",
"name":"Myo-Inositol hexakisphosphate",
"compartment":"n",
"charge":-12,
"formula":"C6H6O24P6"
},
{
"id":"malttr_c",
"name":"Maltotriose C18H32O16",
"compartment":"c",
"charge":0,
"formula":"C18H32O16"
},
{
"id":"malttr_e",
"name":"Maltotriose C18H32O16",
"compartment":"e",
"charge":0,
"formula":"C18H32O16"
},
{
"id":"malttr_l",
"name":"Maltotriose C18H32O16",
"compartment":"l",
"charge":0,
"formula":"C18H32O16"
},
{
"id":"mmcoa__S_m",
"name":"(S)-Methylmalonyl-CoA",
"compartment":"m",
"charge":-5,
"formula":"C25H35N7O19P3S"
},
{
"id":"mmcoa__R_m",
"name":"(R)-Methylmalonyl-CoA",
"compartment":"m",
"charge":-5,
"formula":"C25H35N7O19P3S"
},
{
"id":"5mta_c",
"name":"5-Methylthioadenosine",
"compartment":"c",
"charge":0,
"formula":"C11H15N5O3S"
},
{
"id":"5mdr1p_c",
"name":"5-Methylthio-5-deoxy-D-ribose 1-phosphate",
"compartment":"c",
"charge":-2,
"formula":"C6H11O7PS"
},
{
"id":"methf_m",
"name":"5,10-Methenyltetrahydrofolate",
"compartment":"m",
"charge":-1,
"formula":"C20H20N7O6"
},
{
"id":"4aabutn_c",
"name":"4 Acetamidobutanoate C6H10NO3",
"compartment":"c",
"charge":-1,
"formula":"C6H10NO3"
},
{
"id":"Nacasp_c",
"name":"N-Acetyl-L-aspartate",
"compartment":"c",
"charge":-2,
"formula":"C6H7NO5"
},
{
"id":"cs_a_deg1_l",
"name":"Chondroitin sulfate A (GalNAc4S-GlcA), degradation product 1",
"compartment":"l",
"charge":-4,
"formula":"C45H68N2O43S2"
},
{
"id":"ksii_core2_deg4_l",
"name":"Keratan sulfate II (core 2-linked), degradation product 4",
"compartment":"l",
"charge":-1,
"formula":"C58H95N5O43SX"
},
{
"id":"ksii_core2_deg7_l",
"name":"Keratan sulfate II (core 2-linked), degradation product 7",
"compartment":"l",
"charge":0,
"formula":"C44H73N4O30X"
},
{
"id":"ksii_core4_deg4_l",
"name":"Keratan sulfate II (core 4-linked), degradation product 4",
"compartment":"l",
"charge":-1,
"formula":"C66H108N6O48SX"
},
{
"id":"cs_a_deg4_l",
"name":"Chondroitin sulfate A (GalNAc4S-GlcA), degradation product 4",
"compartment":"l",
"charge":-2,
"formula":"C31H49NO29S"
},
{
"id":"cs_b_deg1_l",
"name":"Chondroitin sulfate B / dermatan sulfate (IdoA2S-GalNAc4S), degradation product 1",
"compartment":"l",
"charge":-5,
"formula":"C45H67N2O46S3"
},
{
"id":"cs_b_deg2_l",
"name":"Chondroitin sulfate B / dermatan sulfate (IdoA2S-GalNAc4S), degradation product 2",
"compartment":"l",
"charge":-5,
"formula":"C37H54NO41S3"
},
{
"id":"cs_c_deg1_l",
"name":"Chondroitin sulfate C (GalNAc6S-GlcA), degradation product 1",
"compartment":"l",
"charge":-4,
"formula":"C45H68N2O43S2"
},
{
"id":"cs_c_deg4_l",
"name":"Chondroitin sulfate C (GalNAc6S-GlcA), degradation product 4",
"compartment":"l",
"charge":-2,
"formula":"C31H49NO29S"
},
{
"id":"cs_d_deg1_l",
"name":"Chondroitin sulfate D (GlcNAc6S-GlcA2S), degradation product 1",
"compartment":"l",
"charge":-6,
"formula":"C45H66N2O49S4"
},
{
"id":"cs_d_deg2_l",
"name":"Chondroitin sulfate D (GlcNAc6S-GlcA2S), degradation product 2",
"compartment":"l",
"charge":-6,
"formula":"C37H53NO44S4"
},
{
"id":"cs_d_deg5_l",
"name":"Chondroitin sulfate D (GlcNAc6S-GlcA2S), degradation product 5",
"compartment":"l",
"charge":-3,
"formula":"C31H48NO32S2"
},
{
"id":"cs_d_deg6_l",
"name":"Chondroitin sulfate D (GlcNAc6S-GlcA2S), degradation product 6",
"compartment":"l",
"charge":-3,
"formula":"C23H35O27S2"
},
{
"id":"cs_e_deg2_l",
"name":"Chondroitin sulfate E (GalNAc4,6diS-GlcA), degradation product 2",
"compartment":"l",
"charge":-6,
"formula":"C45H66N2O49S4"
},
{
"id":"cs_e_deg6_l",
"name":"Chondroitin sulfate E (GalNAc4,6diS-GlcA), degradation product 6",
"compartment":"l",
"charge":-3,
"formula":"C31H48NO32S2"
},
{
"id":"nac_e",
"name":"Nicotinate",
"compartment":"e",
"charge":-1,
"formula":"C6H4NO2"
},
{
"id":"nac_c",
"name":"Nicotinate",
"compartment":"c",
"charge":-1,
"formula":"C6H4NO2"
},
{
"id":"ncam_c",
"name":"Nicotinamide",
"compartment":"c",
"charge":0,
"formula":"C6H6N2O"
},
{
"id":"nad_n",
"name":"Nicotinamide adenine dinucleotide",
"compartment":"n",
"charge":-1,
"formula":"C21H26N7O14P2"
},
{
"id":"udp_l",
"name":"UDP C9H11N2O12P2",
"compartment":"l",
"charge":-3,
"formula":"C9H11N2O12P2"
},
{
"id":"udpacgal_l",
"name":"UDP-N-acetyl-D-galactosamine",
"compartment":"l",
"charge":-2,
"formula":"C17H25N3O17P2"
},
{
"id":"Tn_antigen_l",
"name":"Tn antigen g",
"compartment":"l",
"charge":0,
"formula":"C8H14NO5X"
},
{
"id":"na1_g",
"name":"Sodium",
"compartment":"g",
"charge":1,
"formula":"Na"
},
{
"id":"na1_x",
"name":"Sodium",
"compartment":"x",
"charge":1,
"formula":"Na"
},
{
"id":"carn_c",
"name":"L-Carnosine",
"compartment":"c",
"charge":0,
"formula":"C9H14N4O3"
},
{
"id":"udp_r",
"name":"UDP C9H11N2O12P2",
"compartment":"r",
"charge":-3,
"formula":"C9H11N2O12P2"
},
{
"id":"ump_r",
"name":"UMP C9H11N2O9P",
"compartment":"r",
"charge":-2,
"formula":"C9H11N2O9P"
},
{
"id":"pi_g",
"name":"Phosphate",
"compartment":"g",
"charge":0,
"formula":"HO4P"
},
{
"id":"ump_g",
"name":"UMP C9H11N2O9P",
"compartment":"g",
"charge":-2,
"formula":"C9H11N2O9P"
},
{
"id":"nicrns_c",
"name":"Nicotinate D-ribonucleoside",
"compartment":"c",
"charge":0,
"formula":"C11H13NO6"
},
{
"id":"nicrnt_c",
"name":"Nicotinate D-ribonucleotide",
"compartment":"c",
"charge":-2,
"formula":"C11H12NO9P"
},
{
"id":"nicrnt_n",
"name":"Nicotinate D-ribonucleotide",
"compartment":"n",
"charge":-2,
"formula":"C11H12NO9P"
},
{
"id":"nmn_m",
"name":"NMN C11H14N2O8P",
"compartment":"m",
"charge":-1,
"formula":"C11H14N2O8P"
},
{
"id":"nmn_n",
"name":"NMN C11H14N2O8P",
"compartment":"n",
"charge":-1,
"formula":"C11H14N2O8P"
},
{
"id":"nmn_c",
"name":"NMN C11H14N2O8P",
"compartment":"c",
"charge":-1,
"formula":"C11H14N2O8P"
},
{
"id":"prpp_c",
"name":"5-Phospho-alpha-D-ribose 1-diphosphate",
"compartment":"c",
"charge":-5,
"formula":"C5H8O14P3"
},
{
"id":"nwharg_c",
"name":"N-(omega)-Hydroxyarginine",
"compartment":"c",
"charge":1,
"formula":"C6H15N4O3"
},
{
"id":"no_c",
"name":"Nitric oxide",
"compartment":"c",
"charge":0,
"formula":"NO"
},
{
"id":"r1p_c",
"name":"Alpha-D-Ribose 1-phosphate",
"compartment":"c",
"charge":-2,
"formula":"C5H9O8P"
},
{
"id":"uri_e",
"name":"Uridine",
"compartment":"e",
"charge":0,
"formula":"C9H12N2O6"
},
{
"id":"uri_l",
"name":"Uridine",
"compartment":"l",
"charge":0,
"formula":"C9H12N2O6"
},
{
"id":"ump_l",
"name":"UMP C9H11N2O9P",
"compartment":"l",
"charge":-2,
"formula":"C9H11N2O9P"
},
{
"id":"cmp_l",
"name":"CMP C9H12N3O8P",
"compartment":"l",
"charge":-2,
"formula":"C9H12N3O8P"
},
{
"id":"dtmp_l",
"name":"DTMP C10H13N2O8P",
"compartment":"l",
"charge":-2,
"formula":"C10H13N2O8P"
},
{
"id":"thymd_l",
"name":"Thymidine C10H14N2O5",
"compartment":"l",
"charge":0,
"formula":"C10H14N2O5"
},
{
"id":"dtmp_m",
"name":"DTMP C10H13N2O8P",
"compartment":"m",
"charge":-2,
"formula":"C10H13N2O8P"
},
{
"id":"thymd_m",
"name":"Thymidine C10H14N2O5",
"compartment":"m",
"charge":0,
"formula":"C10H14N2O5"
},
{
"id":"amp_l",
"name":"AMP C10H12N5O7P",
"compartment":"l",
"charge":-2,
"formula":"C10H12N5O7P"
},
{
"id":"gmp_l",
"name":"GMP C10H12N5O8P",
"compartment":"l",
"charge":-2,
"formula":"C10H12N5O8P"
},
{
"id":"xmp_c",
"name":"Xanthosine 5'-phosphate",
"compartment":"c",
"charge":-2,
"formula":"C10H11N4O9P"
},
{
"id":"o2s_m",
"name":"Superoxide anion",
"compartment":"m",
"charge":-1,
"formula":"O2"
},
{
"id":"o2s_n",
"name":"Superoxide anion",
"compartment":"n",
"charge":-1,
"formula":"O2"
},
{
"id":"o2s_x",
"name":"Superoxide anion",
"compartment":"x",
"charge":-1,
"formula":"O2"
},
{
"id":"o2_n",
"name":"O2 O2",
"compartment":"n",
"charge":0,
"formula":"O2"
},
{
"id":"succ_m",
"name":"Succinate",
"compartment":"m",
"charge":-2,
"formula":"C4H4O4"
},
{
"id":"retn_c",
"name":"Retinoate",
"compartment":"c",
"charge":-1,
"formula":"C20H27O2"
},
{
"id":"13_cis_retn_c",
"name":"13-cis-retinoate",
"compartment":"c",
"charge":-1,
"formula":"C20H27O2"
},
{
"id":"orn_e",
"name":"Ornithine",
"compartment":"e",
"charge":1,
"formula":"C5H13N2O2"
},
{
"id":"orot5p_c",
"name":"Orotidine 5'-phosphate",
"compartment":"c",
"charge":-3,
"formula":"C10H10N2O11P"
},
{
"id":"prgnlone_m",
"name":"Prgnlone c",
"compartment":"m",
"charge":0,
"formula":"C21H32O2"
},
{
"id":"xoltriol_m",
"name":"3alpha,7alpha,12alpha-Trihydroxy-5beta-cholestane",
"compartment":"m",
"charge":0,
"formula":"C27H48O3"
},
{
"id":"xoltetrol_m",
"name":"3alpha,7alpha,12alpha,26-Tetrahydroxy-5beta-cholestane",
"compartment":"m",
"charge":0,
"formula":"C27H48O4"
},
{
"id":"thcholst_m",
"name":"3alpha,7alpha,12alpha-Trihydroxy-5beta-cholestan-26-al",
"compartment":"m",
"charge":0,
"formula":"C27H46O4"
},
{
"id":"thcholstoic_m",
"name":"3alpha,7alpha,12alpha-Trihydroxy-5beta-cholestanoate",
"compartment":"m",
"charge":-1,
"formula":"C27H45O5"
},
{
"id":"xol7ah2_m",
"name":"3alpha,7alpha-Dihydroxy-5beta-cholestane",
"compartment":"m",
"charge":0,
"formula":"C27H48O2"
},
{
"id":"xol7ah3_m",
"name":"3alpha,7alpha,26-Trihydroxy-5beta-cholestane",
"compartment":"m",
"charge":0,
"formula":"C27H48O3"
},
{
"id":"xol7ah2al_m",
"name":"3alpha,7alpha-Dihydroxy-5beta-cholestan-26-al",
"compartment":"m",
"charge":0,
"formula":"C27H46O3"
},
{
"id":"xol27oh_m",
"name":"27-Hydroxycholesterol",
"compartment":"m",
"charge":0,
"formula":"C27H46O2"
},
{
"id":"xoltri24_r",
"name":"7-alpha,24(S)-Dihydroxycholesterol",
"compartment":"r",
"charge":0,
"formula":"C27H46O3"
},
{
"id":"xol24oh_r",
"name":"24-Hydroxycholesterol",
"compartment":"r",
"charge":0,
"formula":"C27H46O2"
},
{
"id":"12harachd_r",
"name":"12 hydroxy arachidonic acid",
"compartment":"r",
"charge":-1,
"formula":"C20H31O3"
},
{
"id":"leuktrB4woh_r",
"name":"W-hydroxyl leukotriene B4",
"compartment":"r",
"charge":-1,
"formula":"C20H31O5"
},
{
"id":"xoltri25_r",
"name":"7-alpha,25-Dihydroxycholesterol",
"compartment":"r",
"charge":0,
"formula":"C27H46O3"
},
{
"id":"xoltri27_r",
"name":"7-alpha,27-Dihydroxycholesterol",
"compartment":"r",
"charge":0,
"formula":"C27H46O3"
},
{
"id":"xol27oh_r",
"name":"27-Hydroxycholesterol",
"compartment":"r",
"charge":0,
"formula":"C27H46O2"
},
{
"id":"xoldiolone_r",
"name":"7alpha,12alpha-Dihydroxycholest-4-en-3-one",
"compartment":"r",
"charge":0,
"formula":"C27H44O3"
},
{
"id":"leuktrB4wcooh_r",
"name":"W-carboxy leukotriene B4",
"compartment":"r",
"charge":-2,
"formula":"C20H28O6"
},
{
"id":"pro__L_m",
"name":"L-Proline",
"compartment":"m",
"charge":0,
"formula":"C5H9NO2"
},
{
"id":"pac_c",
"name":"Phenylacetic acid",
"compartment":"c",
"charge":-1,
"formula":"C8H7O2"
},
{
"id":"ak2lgchol_hs_c",
"name":"1-alkyl 2-lysoglycerol 3-phosphocholine",
"compartment":"c",
"charge":0,
"formula":"C10H21O5NPR"
},
{
"id":"paf_hs_c",
"name":"1-alkyl 2-acteylglycerol 3-phosphocholine (homo sapiens)",
"compartment":"c",
"charge":0,
"formula":"C11H23O4NPRCO2"
},
{
"id":"pail_hs_n",
"name":"Phosphatidylinositol (homo sapiens)",
"compartment":"n",
"charge":-1,
"formula":"C9H16O9PRCO2R2CO2"
},
{
"id":"pail45p_hs_c",
"name":"Phosphatidylinositol 4,5-bisphosphate (Homo sapiens)",
"compartment":"c",
"charge":-5,
"formula":"C9H14O15P3RCO2R2CO2"
},
{
"id":"pail45p_hs_n",
"name":"Phosphatidylinositol 4,5-bisphosphate (Homo sapiens)",
"compartment":"n",
"charge":-5,
"formula":"C9H14O15P3RCO2R2CO2"
},
{
"id":"pail4p_hs_c",
"name":"1-Phosphatidyl-1D-myo-inositol 4-phosphate (Homo sapiens)",
"compartment":"c",
"charge":-3,
"formula":"C9H15O12P2RCO2R2CO2"
},
{
"id":"pail4p_hs_n",
"name":"1-Phosphatidyl-1D-myo-inositol 4-phosphate (Homo sapiens)",
"compartment":"n",
"charge":-3,
"formula":"C9H15O12P2RCO2R2CO2"
},
{
"id":"pan4p_c",
"name":"Pantetheine 4'-phosphate",
"compartment":"c",
"charge":-2,
"formula":"C11H21N2O7PS"
},
{
"id":"ptth_c",
"name":"Pantetheine",
"compartment":"c",
"charge":0,
"formula":"C11H22N2O4S"
},
{
"id":"pchol_hs_m",
"name":"Phosphatidylcholine (homo sapiens)",
"compartment":"m",
"charge":0,
"formula":"C8H18NO4PRCO2R2CO2"
},
{
"id":"pchol_hs_g",
"name":"Phosphatidylcholine (homo sapiens)",
"compartment":"g",
"charge":0,
"formula":"C8H18NO4PRCO2R2CO2"
},
{
"id":"pdx5p_c",
"name":"Pyridoxine 5'-phosphate",
"compartment":"c",
"charge":-2,
"formula":"C8H10NO6P"
},
{
"id":"pydx5p_c",
"name":"Pyridoxal 5'-phosphate",
"compartment":"c",
"charge":-2,
"formula":"C8H8NO6P"
},
{
"id":"pydxn_c",
"name":"Pyridoxine",
"compartment":"c",
"charge":0,
"formula":"C8H11NO3"
},
{
"id":"pe_hs_m",
"name":"Phosphatidylethanolamine (homo sapiens)",
"compartment":"m",
"charge":0,
"formula":"C5H12NO4PRCO2R2CO2"
},
{
"id":"peamn_c",
"name":"Phenethylamine",
"compartment":"c",
"charge":1,
"formula":"C8H12N"
},
{
"id":"pacald_c",
"name":"Phenylacetaldehyde",
"compartment":"c",
"charge":0,
"formula":"C8H8O"
},
{
"id":"pristcoa_x",
"name":"Pristanoyl-CoA; 2,6,10,14-tetramethylpentadecanoyl-CoA",
"compartment":"x",
"charge":-4,
"formula":"C40H68N7O17P3S"
},
{
"id":"3php_c",
"name":"3-Phosphohydroxypyruvate",
"compartment":"c",
"charge":-3,
"formula":"C3H2O7P"
},
{
"id":"prostgd2_c",
"name":"Prostaglandin D2",
"compartment":"c",
"charge":-1,
"formula":"C20H31O5"
},
{
"id":"prostgh2_c",
"name":"Prostaglandin H2",
"compartment":"c",
"charge":-1,
"formula":"C20H31O5"
},
{
"id":"prostgd2_r",
"name":"Prostaglandin D2",
"compartment":"r",
"charge":-1,
"formula":"C20H31O5"
},
{
"id":"prostgh2_r",
"name":"Prostaglandin H2",
"compartment":"r",
"charge":-1,
"formula":"C20H31O5"
},
{
"id":"prostge2_r",
"name":"Prostaglandin E2",
"compartment":"r",
"charge":-1,
"formula":"C20H31O5"
},
{
"id":"prostgi2_r",
"name":"Prostaglandin I2",
"compartment":"r",
"charge":-1,
"formula":"C20H31O5"
},
{
"id":"pgp_hs_c",
"name":"Phosphatidyl glycerol phosphate (homo sapiens)",
"compartment":"c",
"charge":0,
"formula":"C6H11O9P2RCO2R2CO2"
},
{
"id":"1p3h5c_m",
"name":"L 1 Pyrroline 3 hydroxy 5 carboxylate C5H6NO3",
"compartment":"m",
"charge":-1,
"formula":"C5H6NO3"
},
{
"id":"phe__L_e",
"name":"L-Phenylalanine",
"compartment":"e",
"charge":0,
"formula":"C9H11NO2"
},
{
"id":"phe__L_c",
"name":"L-Phenylalanine",
"compartment":"c",
"charge":0,
"formula":"C9H11NO2"
},
{
"id":"phe__L_m",
"name":"L-Phenylalanine",
"compartment":"m",
"charge":0,
"formula":"C9H11NO2"
},
{
"id":"phpyr_m",
"name":"Phenylpyruvate",
"compartment":"m",
"charge":-1,
"formula":"C9H7O3"
},
{
"id":"thbpt4acam_c",
"name":"Tetrahydrobiopterin-4a-carbinolamine",
"compartment":"c",
"charge":0,
"formula":"C9H15N5O4"
},
{
"id":"succ_x",
"name":"Succinate",
"compartment":"x",
"charge":-2,
"formula":"C4H4O4"
},
{
"id":"phytcoa_x",
"name":"Phytanoyl-CoA(4-)",
"compartment":"x",
"charge":-4,
"formula":"C41H70N7O17P3S"
},
{
"id":"pail345p_hs_c",
"name":"Phosphatidylinositol-3,4,5-trisphosphate (Homo sapiens)",
"compartment":"c",
"charge":-7,
"formula":"C9H13O18P4RCO2R2CO2"
},
{
"id":"pi_n",
"name":"Phosphate",
"compartment":"n",
"charge":0,
"formula":"HO4P"
},
{
"id":"pail345p_hs_n",
"name":"Phosphatidylinositol-3,4,5-trisphosphate (Homo sapiens)",
"compartment":"n",
"charge":-7,
"formula":"C9H13O18P4RCO2R2CO2"
},
{
"id":"pail34p_hs_c",
"name":"Phosphatidylinositol-3,4-bisphosphate (Homo sapiens)",
"compartment":"c",
"charge":-5,
"formula":"C9H14O15P3RCO2R2CO2"
},
{
"id":"pail3p_hs_c",
"name":"1-Phosphatidyl-1D-myo-inositol 3-phosphate (Homo sapiens)",
"compartment":"c",
"charge":-3,
"formula":"C9H15O12P2RCO2R2CO2"
},
{
"id":"pail35p_hs_c",
"name":"Phosphatidylinositol-3,5-bisphosphate (Homo sapiens)",
"compartment":"c",
"charge":-5,
"formula":"C9H14O15P3RCO2R2CO2"
},
{
"id":"pail5p_hs_c",
"name":"1-Phosphatidyl-1D-myo-inositol 5-phosphate (Homo sapiens)",
"compartment":"c",
"charge":-3,
"formula":"C9H15O12P2RCO2R2CO2"
},
{
"id":"pail35p_hs_r",
"name":"Phosphatidylinositol-3,5-bisphosphate (Homo sapiens)",
"compartment":"r",
"charge":-5,
"formula":"C9H14O15P3RCO2R2CO2"
},
{
"id":"pail5p_hs_r",
"name":"1-Phosphatidyl-1D-myo-inositol 5-phosphate (Homo sapiens)",
"compartment":"r",
"charge":-3,
"formula":"C9H15O12P2RCO2R2CO2"
},
{
"id":"pail5p_hs_n",
"name":"1-Phosphatidyl-1D-myo-inositol 5-phosphate (Homo sapiens)",
"compartment":"n",
"charge":-3,
"formula":"C9H15O12P2RCO2R2CO2"
},
{
"id":"pail_hs_r",
"name":"Phosphatidylinositol (homo sapiens)",
"compartment":"r",
"charge":-1,
"formula":"C9H16O9PRCO2R2CO2"
},
{
"id":"ppmi12346p_c",
"name":"5 Diphosphoinositol pentakisphosphate C6H6O27P7",
"compartment":"c",
"charge":-13,
"formula":"C6H6O27P7"
},
{
"id":"ppmi12346p_n",
"name":"5 Diphosphoinositol pentakisphosphate C6H6O27P7",
"compartment":"n",
"charge":-13,
"formula":"C6H6O27P7"
},
{
"id":"pnto__R_c",
"name":"(R)-Pantothenate",
"compartment":"c",
"charge":-1,
"formula":"C9H16NO5"
},
{
"id":"cysam_c",
"name":"Cysteamine C2H8NS",
"compartment":"c",
"charge":1,
"formula":"C2H8NS"
},
{
"id":"pnto__R_e",
"name":"(R)-Pantothenate",
"compartment":"e",
"charge":-1,
"formula":"C9H16NO5"
},
{
"id":"pppi_c",
"name":"Inorganic triphosphate",
"compartment":"c",
"charge":-4,
"formula":"HO10P3"
},
{
"id":"ppa_e",
"name":"Propionate (n-C3:0)",
"compartment":"e",
"charge":-1,
"formula":"C3H5O2"
},
{
"id":"phpyr_c",
"name":"Phenylpyruvate",
"compartment":"c",
"charge":-1,
"formula":"C9H7O3"
},
{
"id":"2hyoxplac_c",
"name":"2-Hydroxyphenylacetate",
"compartment":"c",
"charge":-1,
"formula":"C8H7O3"
},
{
"id":"pppg9_c",
"name":"Protoporphyrinogen IX",
"compartment":"c",
"charge":-2,
"formula":"C34H38N4O4"
},
{
"id":"pppg9_m",
"name":"Protoporphyrinogen IX",
"compartment":"m",
"charge":-2,
"formula":"C34H38N4O4"
},
{
"id":"pram_c",
"name":"5-Phospho-beta-D-ribosylamine",
"compartment":"c",
"charge":-1,
"formula":"C5H11NO7P"
},
{
"id":"prgnlones_c",
"name":"Pregnenolone sulfate",
"compartment":"c",
"charge":-1,
"formula":"C21H31O5S"
},
{
"id":"prist_x",
"name":"Pristanic acid",
"compartment":"x",
"charge":-1,
"formula":"C19H37O2"
},
{
"id":"pro__D_c",
"name":"D-Proline",
"compartment":"c",
"charge":0,
"formula":"C5H9NO2"
},
{
"id":"prostgh2_e",
"name":"Prostaglandin H2",
"compartment":"e",
"charge":-1,
"formula":"C20H31O5"
},
{
"id":"prostgi2_e",
"name":"Prostaglandin I2",
"compartment":"e",
"charge":-1,
"formula":"C20H31O5"
},
{
"id":"prostgi2_c",
"name":"Prostaglandin I2",
"compartment":"c",
"charge":-1,
"formula":"C20H31O5"
},
{
"id":"pro__L_c",
"name":"L-Proline",
"compartment":"c",
"charge":0,
"formula":"C5H9NO2"
},
{
"id":"pro__L_e",
"name":"L-Proline",
"compartment":"e",
"charge":0,
"formula":"C5H9NO2"
},
{
"id":"3hpcoa_m",
"name":"3-Hydroxypropionyl-CoA",
"compartment":"m",
"charge":-4,
"formula":"C24H36N7O18P3S"
},
{
"id":"ps_hs_c",
"name":"Phosphatidylserine (homo sapiens)",
"compartment":"c",
"charge":-1,
"formula":"C6H11NO6PRCO2R2CO2"
},
{
"id":"ps_hs_m",
"name":"Phosphatidylserine (homo sapiens)",
"compartment":"m",
"charge":-1,
"formula":"C6H11NO6PRCO2R2CO2"
},
{
"id":"ptdcacrn_c",
"name":"Pendtadenoyl carnitine",
"compartment":"c",
"charge":0,
"formula":"C22H43NO4"
},
{
"id":"ptdcacrn_m",
"name":"Pendtadenoyl carnitine",
"compartment":"m",
"charge":0,
"formula":"C22H43NO4"
},
{
"id":"hdca_x",
"name":"Hexadecanoate (n-C16:0)",
"compartment":"x",
"charge":-1,
"formula":"C16H31O2"
},
{
"id":"phyt_x",
"name":"Phytanic acid",
"compartment":"x",
"charge":-1,
"formula":"C20H39O2"
},
{
"id":"ahdt_c",
"name":"2-Amino-4-hydroxy-6-(erythro-1,2,3-trihydroxypropyl)dihydropteridine triphosphate",
"compartment":"c",
"charge":-4,
"formula":"C9H12N5O13P3"
},
{
"id":"6pthp_c",
"name":"6-Pyruvoyl-5,6,7,8-tetrahydropterin",
"compartment":"c",
"charge":0,
"formula":"C9H11N5O3"
},
{
"id":"ptrc_c",
"name":"Putrescine",
"compartment":"c",
"charge":2,
"formula":"C4H14N2"
},
{
"id":"4abutn_c",
"name":"4-Aminobutanal",
"compartment":"c",
"charge":1,
"formula":"C4H10NO"
},
{
"id":"pydx_c",
"name":"Pyridoxal",
"compartment":"c",
"charge":0,
"formula":"C8H9NO3"
},
{
"id":"quln_c",
"name":"Quinolinate",
"compartment":"c",
"charge":-2,
"formula":"C7H3NO4"
},
{
"id":"retinal_cis_13_c",
"name":"Cis-13-retinal",
"compartment":"c",
"charge":0,
"formula":"C20H28O"
},
{
"id":"retinal_11_cis_c",
"name":"11-cis-Retinal",
"compartment":"c",
"charge":0,
"formula":"C20H28O"
},
{
"id":"retinal_cis_9_c",
"name":"Cis-9-retinal",
"compartment":"c",
"charge":0,
"formula":"C20H28O"
},
{
"id":"ru5p__D_c",
"name":"D-Ribulose 5-phosphate",
"compartment":"c",
"charge":-2,
"formula":"C5H9O8P"
},
{
"id":"retinol_cis_13_c",
"name":"Cis-13-retinol",
"compartment":"c",
"charge":0,
"formula":"C20H30O"
},
{
"id":"retnglc_c",
"name":"Retinoyl glucuronide",
"compartment":"c",
"charge":-1,
"formula":"C26H35O8"
},
{
"id":"13_cis_retnglc_c",
"name":"13-cis-retinoyl glucuronide",
"compartment":"c",
"charge":-1,
"formula":"C26H35O8"
},
{
"id":"13_cis_retnglc_r",
"name":"13-cis-retinoyl glucuronide",
"compartment":"r",
"charge":-1,
"formula":"C26H35O8"
},
{
"id":"retnglc_r",
"name":"Retinoyl glucuronide",
"compartment":"r",
"charge":-1,
"formula":"C26H35O8"
},
{
"id":"retn_r",
"name":"Retinoate",
"compartment":"r",
"charge":-1,
"formula":"C20H27O2"
},
{
"id":"13_cis_retn_r",
"name":"13-cis-retinoate",
"compartment":"r",
"charge":-1,
"formula":"C20H27O2"
},
{
"id":"ribflv_e",
"name":"Riboflavin C17H20N4O6",
"compartment":"e",
"charge":0,
"formula":"C17H20N4O6"
},
{
"id":"rib__D_e",
"name":"D-Ribose",
"compartment":"e",
"charge":0,
"formula":"C5H10O5"
},
{
"id":"rib__D_c",
"name":"D-Ribose",
"compartment":"c",
"charge":0,
"formula":"C5H10O5"
},
{
"id":"rnam_c",
"name":"N Ribosylnicotinamide C11H15N2O5",
"compartment":"c",
"charge":1,
"formula":"C11H15N2O5"
},
{
"id":"cs_d_pre5_g",
"name":"Chondroitin sulfate D (GlcNAc6S-GlcA2S), precursor 5",
"compartment":"g",
"charge":-6,
"formula":"C45H65N2O48S4X"
},
{
"id":"cs_b_pre5_g",
"name":"Chondroitin sulfate B (IdoA2S-GalNAc4s), precursor 5",
"compartment":"g",
"charge":-5,
"formula":"C45H66N2O45S3X"
},
{
"id":"hs_pre12_g",
"name":"Heparan sulfate, precursor 12",
"compartment":"g",
"charge":-7,
"formula":"C79H119N5O83S6X"
},
{
"id":"hs_pre13_g",
"name":"Heparan sulfate, precursor 13",
"compartment":"g",
"charge":-10,
"formula":"C79H116N5O92S9X"
},
{
"id":"hs_pre14_g",
"name":"Heparan sulfate, precursor 14",
"compartment":"g",
"charge":-11,
"formula":"C79H115N5O95S10X"
},
{
"id":"hs_pre15_g",
"name":"Heparan sulfate, precursor 15",
"compartment":"g",
"charge":-12,
"formula":"C79H114N5O98S11X"
},
{
"id":"hs_deg11_l",
"name":"Heparan sulfate, degradation product 11",
"compartment":"l",
"charge":-8,
"formula":"C55H81N3O67S7"
},
{
"id":"cs_e_pre5a_g",
"name":"Chondroitin sulfate E (GalNAc4,6diS-GlcA), precursor 5a",
"compartment":"g",
"charge":-7,
"formula":"C45H64N2O51S5X"
},
{
"id":"cs_e_pre5b_g",
"name":"Chondroitin sulfate E (GalNAc4,6diS-GlcA), precursor 5b",
"compartment":"g",
"charge":-7,
"formula":"C45H64N2O51S5X"
},
{
"id":"cs_e_deg1_l",
"name":"Chondroitin sulfate E (GalNAc4,6diS-GlcA), degradation product 1",
"compartment":"l",
"charge":-7,
"formula":"C45H65N2O52S5"
},
{
"id":"cs_e_deg5_l",
"name":"Chondroitin sulfate E (GalNAc4,6diS-GlcA), degradation product 5",
"compartment":"l",
"charge":-4,
"formula":"C31H47NO35S3"
},
{
"id":"ksii_core2_deg1_l",
"name":"Keratan sulfate II (core 2-linked), degradation product 1",
"compartment":"l",
"charge":-3,
"formula":"C70H113N5O59S3X"
},
{
"id":"ksii_core4_deg1_l",
"name":"Keratan sulfate II (core 4-linked), degradation product 1",
"compartment":"l",
"charge":-3,
"formula":"C78H126N6O64S3X"
},
{
"id":"saccrp__L_m",
"name":"L Saccharopine C11H19N2O6",
"compartment":"m",
"charge":-1,
"formula":"C11H19N2O6"
},
{
"id":"fald_x",
"name":"Formaldehyde",
"compartment":"x",
"charge":0,
"formula":"CH2O"
},
{
"id":"sarcs_x",
"name":"Sarcosine C3H7NO2",
"compartment":"x",
"charge":0,
"formula":"C3H7NO2"
},
{
"id":"sphgn_r",
"name":"Sphinganine C18H40NO2",
"compartment":"r",
"charge":1,
"formula":"C18H40NO2"
},
{
"id":"sph1p_r",
"name":"Sphinganine 1 phosphate C18H39NO5P",
"compartment":"r",
"charge":-1,
"formula":"C18H39NO5P"
},
{
"id":"sphings_r",
"name":"Sphingosine cytosol",
"compartment":"r",
"charge":1,
"formula":"C18H38NO2"
},
{
"id":"sphs1p_r",
"name":"Sphingosine 1-phosphate",
"compartment":"r",
"charge":-1,
"formula":"C18H37NO5P"
},
{
"id":"sbt__D_c",
"name":"D-Sorbitol",
"compartment":"c",
"charge":0,
"formula":"C6H14O6"
},
{
"id":"selmeth_c",
"name":"Selenomethionine",
"compartment":"c",
"charge":0,
"formula":"C5H11NO2Se"
},
{
"id":"ser__D_c",
"name":"D-Serine",
"compartment":"c",
"charge":0,
"formula":"C3H7NO3"
},
{
"id":"sgalside_hs_c",
"name":"Sulfatide galactocerebroside (homo sapiens)",
"compartment":"c",
"charge":-1,
"formula":"C24H45NO10SRCO"
},
{
"id":"acngalgbside_hs_g",
"name":"Sialyl galactosylgloboside (homo sapiens)",
"compartment":"g",
"charge":-1,
"formula":"C61H105N3O35RCO"
},
{
"id":"sph1p_c",
"name":"Sphinganine 1 phosphate C18H39NO5P",
"compartment":"c",
"charge":-1,
"formula":"C18H39NO5P"
},
{
"id":"sl__L_c",
"name":"Sl  L c",
"compartment":"c",
"charge":-2,
"formula":"C3H4O6S"
},
{
"id":"sphmyln_hs_g",
"name":"Sphingomyelin (homo sapiens)",
"compartment":"g",
"charge":0,
"formula":"C23H48N2O5PRCO"
},
{
"id":"sphmyln_hs_l",
"name":"Sphingomyelin (homo sapiens)",
"compartment":"l",
"charge":0,
"formula":"C23H48N2O5PRCO"
},
{
"id":"sphings_c",
"name":"Sphingosine cytosol",
"compartment":"c",
"charge":1,
"formula":"C18H38NO2"
},
{
"id":"spc_hs_c",
"name":"Sphingosylphosphorylcholine (homo sapiens)",
"compartment":"c",
"charge":1,
"formula":"C23H50N2O5P"
},
{
"id":"sphmyln_hs_c",
"name":"Sphingomyelin (homo sapiens)",
"compartment":"c",
"charge":0,
"formula":"C23H48N2O5PRCO"
},
{
"id":"so4_e",
"name":"Sulfate",
"compartment":"e",
"charge":-2,
"formula":"O4S"
},
{
"id":"xolest_hs_c",
"name":"Cholesterol ester",
"compartment":"c",
"charge":0,
"formula":"C27H45XCO2"
},
{
"id":"sphs1p_c",
"name":"Sphingosine 1-phosphate",
"compartment":"c",
"charge":-1,
"formula":"C18H37NO5P"
},
{
"id":"spmd_c",
"name":"Spermidine",
"compartment":"c",
"charge":3,
"formula":"C7H22N3"
},
{
"id":"o2_e",
"name":"O2 O2",
"compartment":"e",
"charge":0,
"formula":"O2"
},
{
"id":"sql_r",
"name":"Squalene C30H50",
"compartment":"r",
"charge":0,
"formula":"C30H50"
},
{
"id":"gd1a_hs_g",
"name":"GD1a (homo sapiens)",
"compartment":"g",
"charge":-2,
"formula":"C66H111N4O38RCO"
},
{
"id":"gt1b_hs_g",
"name":"GT1b (homo sapiens)",
"compartment":"g",
"charge":-3,
"formula":"C77H127N5O46RCO"
},
{
"id":"gt1alpha_hs_g",
"name":"GT1aalpha (homo sapiens)",
"compartment":"g",
"charge":-3,
"formula":"C77H127N5O46RCO"
},
{
"id":"gq1c_hs_g",
"name":"GQ1c (homo sapiens)",
"compartment":"g",
"charge":-4,
"formula":"C88H143N6O54RCO"
},
{
"id":"strdnccrn_c",
"name":"Stearidonyl carnitine",
"compartment":"c",
"charge":0,
"formula":"C25H41NO4"
},
{
"id":"strdnccrn_m",
"name":"Stearidonyl carnitine",
"compartment":"m",
"charge":0,
"formula":"C25H41NO4"
},
{
"id":"succ_e",
"name":"Succinate",
"compartment":"e",
"charge":-2,
"formula":"C4H4O4"
},
{
"id":"sucr_e",
"name":"Sucrose C12H22O11",
"compartment":"e",
"charge":0,
"formula":"C12H22O11"
},
{
"id":"T4hcinnm_c",
"name":"Trans 4 Hydroxycinnamate C9H7O3",
"compartment":"c",
"charge":-1,
"formula":"C9H7O3"
},
{
"id":"taur_e",
"name":"Taurine C2H7NO3S",
"compartment":"e",
"charge":0,
"formula":"C2H7NO3S"
},
{
"id":"tchola_c",
"name":"Taurocholic acid C26H45NO7S",
"compartment":"c",
"charge":0,
"formula":"C26H45NO7S"
},
{
"id":"tdchola_c",
"name":"Taurochenodeoxycholate",
"compartment":"c",
"charge":0,
"formula":"C26H45NO6S"
},
{
"id":"tdchola_x",
"name":"Taurochenodeoxycholate",
"compartment":"x",
"charge":0,
"formula":"C26H45NO6S"
},
{
"id":"thmmp_c",
"name":"Thiamin monophosphate",
"compartment":"c",
"charge":-1,
"formula":"C12H16N4O4PS"
},
{
"id":"thmpp_c",
"name":"Thiamine diphosphate",
"compartment":"c",
"charge":-2,
"formula":"C12H16N4O7P2S"
},
{
"id":"tetpent3crn_c",
"name":"Tetracosapentaenoyl carnitine",
"compartment":"c",
"charge":0,
"formula":"C31H51NO4"
},
{
"id":"tetpent3coa_m",
"name":"Tetracosapentaenoyl coenzyme A, n-3",
"compartment":"m",
"charge":-4,
"formula":"C45H68N7O17P3S"
},
{
"id":"tetpent3crn_m",
"name":"Tetracosapentaenoyl carnitine",
"compartment":"m",
"charge":0,
"formula":"C31H51NO4"
},
{
"id":"tetpent6crn_c",
"name":"Tetracosapentaenoyl carnitine",
"compartment":"c",
"charge":0,
"formula":"C31H51NO4"
},
{
"id":"tetpent6coa_m",
"name":"Tetracosapentaenoyl coenzyme A, n-6",
"compartment":"m",
"charge":-4,
"formula":"C45H68N7O17P3S"
},
{
"id":"tetpent6crn_m",
"name":"Tetracosapentaenoyl carnitine",
"compartment":"m",
"charge":0,
"formula":"C31H51NO4"
},
{
"id":"tettet6crn_c",
"name":"Tetracosatetraenoyl carnitine",
"compartment":"c",
"charge":0,
"formula":"C31H53NO4"
},
{
"id":"tettet6coa_m",
"name":"Tetracosatetraenoyl coenzyme A",
"compartment":"m",
"charge":-4,
"formula":"C45H70N7O17P3S"
},
{
"id":"tettet6crn_m",
"name":"Tetracosatetraenoyl carnitine",
"compartment":"m",
"charge":0,
"formula":"C31H53NO4"
},
{
"id":"thcholstoic_x",
"name":"3alpha,7alpha,12alpha-Trihydroxy-5beta-cholestanoate",
"compartment":"x",
"charge":-1,
"formula":"C27H45O5"
},
{
"id":"thymd_e",
"name":"Thymidine C10H14N2O5",
"compartment":"e",
"charge":0,
"formula":"C10H14N2O5"
},
{
"id":"thymd_c",
"name":"Thymidine C10H14N2O5",
"compartment":"c",
"charge":0,
"formula":"C10H14N2O5"
},
{
"id":"thm_c",
"name":"Thiamin",
"compartment":"c",
"charge":1,
"formula":"C12H17N4OS"
},
{
"id":"thmtp_c",
"name":"Thiamin triphosphate C12H16N4O10P3S",
"compartment":"c",
"charge":-3,
"formula":"C12H16N4O10P3S"
},
{
"id":"thp2c_c",
"name":"2,3,4,5-Tetrahydropyridine-2-carboxylate",
"compartment":"c",
"charge":-1,
"formula":"C6H8NO2"
},
{
"id":"tmndnccrn_c",
"name":"Timnodonyl carnitine",
"compartment":"c",
"charge":0,
"formula":"C27H43NO4"
},
{
"id":"tmndnccrn_m",
"name":"Timnodonyl carnitine",
"compartment":"m",
"charge":0,
"formula":"C27H43NO4"
},
{
"id":"trdrd_c",
"name":"Reduced thioredoxin",
"compartment":"c",
"charge":0,
"formula":"XH2"
},
{
"id":"trdox_c",
"name":"Oxidized thioredoxin",
"compartment":"c",
"charge":0,
"formula":"X"
},
{
"id":"q10_c",
"name":"Ubiquinone-10",
"compartment":"c",
"charge":0,
"formula":"C59H90O4"
},
{
"id":"q10h2_c",
"name":"Ubiquinol-10",
"compartment":"c",
"charge":0,
"formula":"C59H92O4"
},
{
"id":"triodthysuf_c",
"name":"Triiodothyronine sulfate",
"compartment":"c",
"charge":-1,
"formula":"C15H11I3NO7S"
},
{
"id":"trp__L_e",
"name":"L-Tryptophan",
"compartment":"e",
"charge":0,
"formula":"C11H12N2O2"
},
{
"id":"tststerone_c",
"name":"Tststerone c",
"compartment":"c",
"charge":0,
"formula":"C19H28O2"
},
{
"id":"ttdcrn_m",
"name":"Tetradecanoyl carnitine",
"compartment":"m",
"charge":0,
"formula":"C21H41NO4"
},
{
"id":"ttdcrn_c",
"name":"Tetradecanoyl carnitine",
"compartment":"c",
"charge":0,
"formula":"C21H41NO4"
},
{
"id":"txa2_c",
"name":"Thromboxane A2",
"compartment":"c",
"charge":-1,
"formula":"C20H31O5"
},
{
"id":"txa2_r",
"name":"Thromboxane A2",
"compartment":"r",
"charge":-1,
"formula":"C20H31O5"
},
{
"id":"tymsf_c",
"name":"Tyramine O-sulfate",
"compartment":"c",
"charge":0,
"formula":"C8H11NO4S"
},
{
"id":"tym_c",
"name":"Tyramine",
"compartment":"c",
"charge":1,
"formula":"C8H12NO"
},
{
"id":"tyr__L_e",
"name":"L-Tyrosine",
"compartment":"e",
"charge":0,
"formula":"C9H11NO3"
},
{
"id":"tyr__L_m",
"name":"L-Tyrosine",
"compartment":"m",
"charge":0,
"formula":"C9H11NO3"
},
{
"id":"udpacgal_c",
"name":"UDP-N-acetyl-D-galactosamine",
"compartment":"c",
"charge":-2,
"formula":"C17H25N3O17P2"
},
{
"id":"udpglcur_r",
"name":"UDP-D-glucuronate",
"compartment":"r",
"charge":-3,
"formula":"C15H19N2O18P2"
},
{
"id":"udpg_r",
"name":"UDPglucose",
"compartment":"r",
"charge":-2,
"formula":"C15H22N2O17P2"
},
{
"id":"udpxyl_g",
"name":"UDP-D-xylose",
"compartment":"g",
"charge":-2,
"formula":"C14H20N2O16P2"
},
{
"id":"udpxyl_c",
"name":"UDP-D-xylose",
"compartment":"c",
"charge":-2,
"formula":"C14H20N2O16P2"
},
{
"id":"udpxyl_r",
"name":"UDP-D-xylose",
"compartment":"r",
"charge":-2,
"formula":"C14H20N2O16P2"
},
{
"id":"ump_n",
"name":"UMP C9H11N2O9P",
"compartment":"n",
"charge":-2,
"formula":"C9H11N2O9P"
},
{
"id":"ura_e",
"name":"Uracil",
"compartment":"e",
"charge":0,
"formula":"C4H4N2O2"
},
{
"id":"urate_c",
"name":"Urate C5H4N4O3",
"compartment":"c",
"charge":0,
"formula":"C5H4N4O3"
},
{
"id":"urate_x",
"name":"Urate C5H4N4O3",
"compartment":"x",
"charge":0,
"formula":"C5H4N4O3"
},
{
"id":"urea_e",
"name":"Urea CH4N2O",
"compartment":"e",
"charge":0,
"formula":"CH4N2O"
},
{
"id":"urea_c",
"name":"Urea CH4N2O",
"compartment":"c",
"charge":0,
"formula":"CH4N2O"
},
{
"id":"val__L_e",
"name":"L-Valine",
"compartment":"e",
"charge":0,
"formula":"C5H11NO2"
},
{
"id":"val__L_c",
"name":"L-Valine",
"compartment":"c",
"charge":0,
"formula":"C5H11NO2"
},
{
"id":"val__L_m",
"name":"L-Valine",
"compartment":"m",
"charge":0,
"formula":"C5H11NO2"
},
{
"id":"vitd3_c",
"name":"Calciol; (+)-Vitamin D3",
"compartment":"c",
"charge":0,
"formula":"C27H44O"
},
{
"id":"dhcholestanate_r",
"name":"3alpha,7alpha-Dihydroxy-5beta-cholestanate",
"compartment":"r",
"charge":-1,
"formula":"C27H45O4"
},
{
"id":"thcholstoic_r",
"name":"3alpha,7alpha,12alpha-Trihydroxy-5beta-cholestanoate",
"compartment":"r",
"charge":-1,
"formula":"C27H45O5"
},
{
"id":"whtststerone_c",
"name":"W hydroxy testosterone; 19-Hydroxytestosterone",
"compartment":"c",
"charge":0,
"formula":"C19H28O3"
},
{
"id":"xan_x",
"name":"Xanthine",
"compartment":"x",
"charge":0,
"formula":"C5H4N4O2"
},
{
"id":"xolest2_hs_c",
"name":"Cholesterol ester (from FULLR2)",
"compartment":"c",
"charge":0,
"formula":"C27H45R2CO2"
},
{
"id":"xoltri24_c",
"name":"7-alpha,24(S)-Dihydroxycholesterol",
"compartment":"c",
"charge":0,
"formula":"C27H46O3"
},
{
"id":"xoltri25_c",
"name":"7-alpha,25-Dihydroxycholesterol",
"compartment":"c",
"charge":0,
"formula":"C27H46O3"
},
{
"id":"xoltri27_c",
"name":"7-alpha,27-Dihydroxycholesterol",
"compartment":"c",
"charge":0,
"formula":"C27H46O3"
},
{
"id":"xser_r",
"name":"Xyl-L-Ser (protein)",
"compartment":"r",
"charge":0,
"formula":"C5H9O4X"
},
{
"id":"xu5p__D_c",
"name":"D-Xylulose 5-phosphate",
"compartment":"c",
"charge":-2,
"formula":"C5H9O8P"
},
{
"id":"xylt_c",
"name":"Xylitol C5H12O5",
"compartment":"c",
"charge":0,
"formula":"C5H12O5"
},
{
"id":"Ser_Gly_Ala_X_Gly_r",
"name":"Protein-linked serine residue (glycosaminoglycan attachment site)",
"compartment":"r",
"charge":0,
"formula":"XH"
},
{
"id":"xyl__D_c",
"name":"D-Xylose",
"compartment":"c",
"charge":0,
"formula":"C5H10O5"
},
{
"id":"acmana_e",
"name":"N-Acetyl-D-mannosamine",
"compartment":"e",
"charge":0,
"formula":"C8H15NO6"
},
{
"id":"ahdt_e",
"name":"2-Amino-4-hydroxy-6-(erythro-1,2,3-trihydroxypropyl)dihydropteridine triphosphate",
"compartment":"e",
"charge":-4,
"formula":"C9H12N5O13P3"
},
{
"id":"dha_e",
"name":"Dihydroxyacetone",
"compartment":"e",
"charge":0,
"formula":"C3H6O3"
},
{
"id":"dhap_e",
"name":"Dihydroxyacetone phosphate",
"compartment":"e",
"charge":-2,
"formula":"C3H5O6P"
},
{
"id":"fad_e",
"name":"Flavin adenine dinucleotide oxidized",
"compartment":"e",
"charge":-2,
"formula":"C27H31N9O15P2"
},
{
"id":"isomal_e",
"name":"Isomaltose C12H22O11",
"compartment":"e",
"charge":0,
"formula":"C12H22O11"
},
{
"id":"HC00250_e",
"name":"Hydrosulfide",
"compartment":"e",
"charge":-1,
"formula":"HS"
},
{
"id":"HC01361_e",
"name":"Dihydroneopterin",
"compartment":"e",
"charge":0,
"formula":"C9H13N5O4"
},
{
"id":"HC01444_e",
"name":"Galactosylglycerol",
"compartment":"e",
"charge":0,
"formula":"C9H18O8"
},
{
"id":"HC01609_e",
"name":"Uroporphyrinogen I(8-)",
"compartment":"e",
"charge":-8,
"formula":"C40H36N4O16"
},
{
"id":"cpppg1_e",
"name":"Coproporphyrinogen I",
"compartment":"e",
"charge":-4,
"formula":"C36H40N4O8"
},
{
"id":"orot_e",
"name":"Orotate C5H3N2O4",
"compartment":"e",
"charge":-1,
"formula":"C5H3N2O4"
},
{
"id":"prpp_e",
"name":"5-Phospho-alpha-D-ribose 1-diphosphate",
"compartment":"e",
"charge":-5,
"formula":"C5H8O14P3"
},
{
"id":"HC00822_l",
"name":"Chitobiose",
"compartment":"l",
"charge":0,
"formula":"C16H28N2O11"
},
{
"id":"HC00617_c",
"name":"Ferricytochrome B5",
"compartment":"c",
"charge":0,
"formula":"X"
},
{
"id":"HC00619_c",
"name":"Ferrocytochrome B5",
"compartment":"c",
"charge":0,
"formula":"X"
},
{
"id":"dpcoa_m",
"name":"Dephospho-CoA",
"compartment":"m",
"charge":-2,
"formula":"C21H33N7O13P2S"
},
{
"id":"ppi_e",
"name":"Diphosphate",
"compartment":"e",
"charge":-3,
"formula":"HO7P2"
},
{
"id":"HC01672_c",
"name":"Acetyl adenylate",
"compartment":"c",
"charge":-1,
"formula":"C12H15N5O8P"
},
{
"id":"HC01434_m",
"name":"Oxalatosuccinate(3-)",
"compartment":"m",
"charge":-3,
"formula":"C6H3O7"
},
{
"id":"HC01434_x",
"name":"Oxalatosuccinate(3-)",
"compartment":"x",
"charge":-3,
"formula":"C6H3O7"
},
{
"id":"HC00591_c",
"name":"2-oxoglutaramate",
"compartment":"c",
"charge":-1,
"formula":"C5H6NO4"
},
{
"id":"HC00591_m",
"name":"2-oxoglutaramate",
"compartment":"m",
"charge":-1,
"formula":"C5H6NO4"
},
{
"id":"uacgam_r",
"name":"UDP-N-acetyl-D-glucosamine",
"compartment":"r",
"charge":-2,
"formula":"C17H25N3O17P2"
},
{
"id":"acmana_r",
"name":"N-Acetyl-D-mannosamine",
"compartment":"r",
"charge":0,
"formula":"C8H15NO6"
},
{
"id":"HC01118_r",
"name":"Presqualene Diphosphate",
"compartment":"r",
"charge":-3,
"formula":"C30H49O7P2"
},
{
"id":"lac__L_x",
"name":"L-Lactate",
"compartment":"x",
"charge":-1,
"formula":"C3H5O3"
},
{
"id":"fdp_c",
"name":"D-Fructose 1,6-bisphosphate",
"compartment":"c",
"charge":-4,
"formula":"C6H10O12P2"
},
{
"id":"HC00250_c",
"name":"Hydrosulfide",
"compartment":"c",
"charge":-1,
"formula":"HS"
},
{
"id":"HC01496_m",
"name":"2-Amino-3-Oxoadipate",
"compartment":"m",
"charge":-1,
"formula":"C6H8NO5"
},
{
"id":"glyc3p_x",
"name":"Glycerol 3-phosphate",
"compartment":"x",
"charge":-2,
"formula":"C3H7O6P"
},
{
"id":"HC01668_m",
"name":"Propinol adenylate",
"compartment":"m",
"charge":-1,
"formula":"C13H17N5O8P"
},
{
"id":"glyald_m",
"name":"D-Glyceraldehyde",
"compartment":"m",
"charge":0,
"formula":"C3H6O3"
},
{
"id":"r5p_r",
"name":"Alpha-D-Ribose 5-phosphate",
"compartment":"r",
"charge":-2,
"formula":"C5H9O8P"
},
{
"id":"ptrc_e",
"name":"Putrescine",
"compartment":"e",
"charge":2,
"formula":"C4H14N2"
},
{
"id":"HC01408_m",
"name":"3-Oxo-Hexanoyl Coenzyme A",
"compartment":"m",
"charge":-4,
"formula":"C27H40N7O18P3S"
},
{
"id":"arachd_x",
"name":"Arachidonic acid",
"compartment":"x",
"charge":-1,
"formula":"C20H31O2"
},
{
"id":"pmtcoa_r",
"name":"Palmitoyl-CoA (n-C16:0CoA)",
"compartment":"r",
"charge":-4,
"formula":"C37H62N7O17P3S"
},
{
"id":"HC00342_m",
"name":"Cis-aconitate(3-); (1Z)-prop-1-ene-1,2,3-tricarboxylat",
"compartment":"m",
"charge":-3,
"formula":"C6H3O6"
},
{
"id":"3pg_m",
"name":"3-Phospho-D-glycerate",
"compartment":"m",
"charge":-3,
"formula":"C3H4O7P"
},
{
"id":"glyc__R_m",
"name":"(R)-Glycerate",
"compartment":"m",
"charge":-1,
"formula":"C3H5O4"
},
{
"id":"3hpp_m",
"name":"3-Hydroxypropanoate",
"compartment":"m",
"charge":-1,
"formula":"C3H5O3"
},
{
"id":"HC00682_m",
"name":"S-Acetyldihydrolipoamide",
"compartment":"m",
"charge":0,
"formula":"C10H19NO2S2"
},
{
"id":"2mpdhl_m",
"name":"S-(2-Methylpropanoyl)-dihydrolipoamide",
"compartment":"m",
"charge":0,
"formula":"C12H23NO2S2"
},
{
"id":"HC01377_m",
"name":"S-(3-Methylbutanoyl)-dihydrolipoamide",
"compartment":"m",
"charge":0,
"formula":"C13H25NO2S2"
},
{
"id":"HC01254_c",
"name":"6-Lactoyl-5,6,7,8-tetrahydropterin",
"compartment":"c",
"charge":0,
"formula":"C9H13N5O3"
},
{
"id":"e4p_c",
"name":"D-Erythrose 4-phosphate",
"compartment":"c",
"charge":-2,
"formula":"C4H7O7P"
},
{
"id":"HC00361_c",
"name":"Sedoheptulose 1,7-bisphosphate(4-)",
"compartment":"c",
"charge":-4,
"formula":"C7H12O13P2"
},
{
"id":"s7p_c",
"name":"Sedoheptulose 7-phosphate",
"compartment":"c",
"charge":-2,
"formula":"C7H13O10P"
},
{
"id":"HC10859_c",
"name":"Malonyl-Carnitin",
"compartment":"c",
"charge":-2,
"formula":"C10H17NO6"
},
{
"id":"HC10859_m",
"name":"Malonyl-Carnitin",
"compartment":"m",
"charge":-2,
"formula":"C10H17NO6"
},
{
"id":"HC10859_x",
"name":"Malonyl-Carnitin",
"compartment":"x",
"charge":-2,
"formula":"C10H17NO6"
},
{
"id":"pmtcrn_r",
"name":"L-Palmitoylcarnitine",
"compartment":"r",
"charge":0,
"formula":"C23H45NO4"
},
{
"id":"pmtcrn_x",
"name":"L-Palmitoylcarnitine",
"compartment":"x",
"charge":0,
"formula":"C23H45NO4"
},
{
"id":"lnlccoa_r",
"name":"Linoleic coenzyme A",
"compartment":"r",
"charge":-4,
"formula":"C39H62N7O17P3S"
},
{
"id":"lnlccrn_r",
"name":"Linoleyl carnitine",
"compartment":"r",
"charge":0,
"formula":"C25H45NO4"
},
{
"id":"lnlccoa_x",
"name":"Linoleic coenzyme A",
"compartment":"x",
"charge":-4,
"formula":"C39H62N7O17P3S"
},
{
"id":"lnlccrn_x",
"name":"Linoleyl carnitine",
"compartment":"x",
"charge":0,
"formula":"C25H45NO4"
},
{
"id":"arachdcoa_r",
"name":"C20:4-CoA",
"compartment":"r",
"charge":-4,
"formula":"C41H62N7O17P3S"
},
{
"id":"arachdcrn_r",
"name":"C20:4 carnitine",
"compartment":"r",
"charge":0,
"formula":"C27H45NO4"
},
{
"id":"arachdcrn_x",
"name":"C20:4 carnitine",
"compartment":"x",
"charge":0,
"formula":"C27H45NO4"
},
{
"id":"hdcoa_r",
"name":"Hexadecenoyl-CoA (n-C16:1CoA)",
"compartment":"r",
"charge":-4,
"formula":"C37H60N7O17P3S"
},
{
"id":"hdcecrn_r",
"name":"Hexadecenoyl carnitine",
"compartment":"r",
"charge":0,
"formula":"C23H43NO4"
},
{
"id":"HC01712_m",
"name":"S-Glutaryldihydrolipoamide",
"compartment":"m",
"charge":-1,
"formula":"C13H22NO4S2"
},
{
"id":"dgmp_c",
"name":"DGMP C10H12N5O7P",
"compartment":"c",
"charge":-2,
"formula":"C10H12N5O7P"
},
{
"id":"HC00718_c",
"name":"N-methylethanolaminium phosphate(1-)",
"compartment":"c",
"charge":-1,
"formula":"C3H9NO4P"
},
{
"id":"mev__R_c",
"name":" R  Mevalonate C6H11O4",
"compartment":"c",
"charge":-1,
"formula":"C6H11O4"
},
{
"id":"fol_m",
"name":"Folate",
"compartment":"m",
"charge":-1,
"formula":"C19H18N7O6"
},
{
"id":"hxdcal_c",
"name":"Hexadecanal C16H32O",
"compartment":"c",
"charge":0,
"formula":"C16H32O"
},
{
"id":"pac_m",
"name":"Phenylacetic acid",
"compartment":"m",
"charge":-1,
"formula":"C8H7O2"
},
{
"id":"pacald_m",
"name":"Phenylacetaldehyde",
"compartment":"m",
"charge":0,
"formula":"C8H8O"
},
{
"id":"betald_c",
"name":"Betaine aldehyde",
"compartment":"c",
"charge":1,
"formula":"C5H12NO"
},
{
"id":"HC00900_m",
"name":"Methylmalonate",
"compartment":"m",
"charge":-2,
"formula":"C4H4O4"
},
{
"id":"cholcoa_r",
"name":"Choloyl-CoA(4-)",
"compartment":"r",
"charge":-4,
"formula":"C45H70N7O20P3S"
},
{
"id":"cholate_r",
"name":"Cholate c",
"compartment":"r",
"charge":-1,
"formula":"C24H39O5"
},
{
"id":"pan4p_m",
"name":"Pantetheine 4'-phosphate",
"compartment":"m",
"charge":-2,
"formula":"C11H21N2O7PS"
},
{
"id":"ptth_m",
"name":"Pantetheine",
"compartment":"m",
"charge":0,
"formula":"C11H22N2O4S"
},
{
"id":"L2aadp6sa_c",
"name":"L 2 Aminoadipate 6 semialdehyde C6H11NO3",
"compartment":"c",
"charge":0,
"formula":"C6H11NO3"
},
{
"id":"HC01501_c",
"name":"Hydroxidodioxidosulfidosulfate(1-)",
"compartment":"c",
"charge":-1,
"formula":"HO3S2"
},
{
"id":"HC01376_m",
"name":"S-(2-Methylbutanoyl)-dihydrolipoamide",
"compartment":"m",
"charge":0,
"formula":"C13H25NO2S2"
},
{
"id":"HC00664_c",
"name":"D-tagatofuranose 6-phosphate(2-)",
"compartment":"c",
"charge":-2,
"formula":"C6H11O9P"
},
{
"id":"HC01180_c",
"name":"D-tagatofuranose 1,6-bisphosphate(4-)",
"compartment":"c",
"charge":-4,
"formula":"C6H10O12P2"
},
{
"id":"1p3h5c_c",
"name":"L 1 Pyrroline 3 hydroxy 5 carboxylate C5H6NO3",
"compartment":"c",
"charge":-1,
"formula":"C5H6NO3"
},
{
"id":"4hpro_LT_c",
"name":"Trans 4 Hydroxy L proline C5H9NO3",
"compartment":"c",
"charge":0,
"formula":"C5H9NO3"
},
{
"id":"4hpro_LT_m",
"name":"Trans 4 Hydroxy L proline C5H9NO3",
"compartment":"m",
"charge":0,
"formula":"C5H9NO3"
},
{
"id":"thcholstoic_c",
"name":"3alpha,7alpha,12alpha-Trihydroxy-5beta-cholestanoate",
"compartment":"c",
"charge":-1,
"formula":"C27H45O5"
},
{
"id":"cholcoa_c",
"name":"Choloyl-CoA(4-)",
"compartment":"c",
"charge":-4,
"formula":"C45H70N7O20P3S"
},
{
"id":"HC01415_m",
"name":"(2E)-Octenoyl Coenzyme A",
"compartment":"m",
"charge":-4,
"formula":"C29H44N7O17P3S"
},
{
"id":"3odcoa_m",
"name":"3-Oxodecanoyl-CoA",
"compartment":"m",
"charge":-4,
"formula":"C31H48N7O18P3S"
},
{
"id":"c8crn_m",
"name":"Octanoyl carnitine",
"compartment":"m",
"charge":0,
"formula":"C15H29NO4"
},
{
"id":"c8crn_x",
"name":"Octanoyl carnitine",
"compartment":"x",
"charge":0,
"formula":"C15H29NO4"
},
{
"id":"ddcacoa_m",
"name":"Dodecanoyl-CoA (n-C12:0CoA)",
"compartment":"m",
"charge":-4,
"formula":"C33H54N7O17P3S"
},
{
"id":"3otdcoa_m",
"name":"3-Oxotetradecanoyl-CoA",
"compartment":"m",
"charge":-4,
"formula":"C35H56N7O18P3S"
},
{
"id":"2mop_c",
"name":"2-Methyl-3-oxopropanoate",
"compartment":"c",
"charge":-1,
"formula":"C4H5O3"
},
{
"id":"HC00900_c",
"name":"Methylmalonate",
"compartment":"c",
"charge":-2,
"formula":"C4H4O4"
},
{
"id":"C02470_c",
"name":"Xanthurenic acid",
"compartment":"c",
"charge":-1,
"formula":"C10H6NO4"
},
{
"id":"co2_e",
"name":"CO2 CO2",
"compartment":"e",
"charge":0,
"formula":"CO2"
},
{
"id":"dcholcoa_r",
"name":"Chenodeoxycholoyl coenzyme a",
"compartment":"r",
"charge":-4,
"formula":"C45H70N7O19P3S"
},
{
"id":"C02528_r",
"name":"Chenodeoxycholate",
"compartment":"r",
"charge":-1,
"formula":"C24H39O4"
},
{
"id":"dcholcoa_c",
"name":"Chenodeoxycholoyl coenzyme a",
"compartment":"c",
"charge":-4,
"formula":"C45H70N7O19P3S"
},
{
"id":"C02528_c",
"name":"Chenodeoxycholate",
"compartment":"c",
"charge":-1,
"formula":"C24H39O4"
},
{
"id":"HC01412_m",
"name":"(2E)-Tetradecenoyl Coenzyme A",
"compartment":"m",
"charge":-4,
"formula":"C35H56N7O17P3S"
},
{
"id":"3ohdcoa_m",
"name":"3-Oxohexadecanoyl-CoA",
"compartment":"m",
"charge":-4,
"formula":"C37H60N7O18P3S"
},
{
"id":"3hddcoa_m",
"name":"(S)-3-Hydroxydodecanoyl-CoA",
"compartment":"m",
"charge":-4,
"formula":"C33H54N7O18P3S"
},
{
"id":"dd2coa_x",
"name":"Trans-Dodec-2-enoyl-CoA",
"compartment":"x",
"charge":-4,
"formula":"C33H52N7O17P3S"
},
{
"id":"3hddcoa_x",
"name":"(S)-3-Hydroxydodecanoyl-CoA",
"compartment":"x",
"charge":-4,
"formula":"C33H54N7O18P3S"
},
{
"id":"fpram_c",
"name":"2-(Formamido)-N1-(5-phospho-D-ribosyl)acetamidine",
"compartment":"c",
"charge":-1,
"formula":"C8H15N3O8P"
},
{
"id":"HC01223_m",
"name":"3-Hydroxyisobutyryl Coenzyme A",
"compartment":"m",
"charge":-4,
"formula":"C25H38N7O18P3S"
},
{
"id":"4ppcys_c",
"name":"N-((R)-4-Phosphopantothenoyl)-L-cysteine",
"compartment":"c",
"charge":-3,
"formula":"C12H20N2O9PS"
},
{
"id":"dhcholestanate_c",
"name":"3alpha,7alpha-Dihydroxy-5beta-cholestanate",
"compartment":"c",
"charge":-1,
"formula":"C27H45O4"
},
{
"id":"xol7ah2al_c",
"name":"3alpha,7alpha-Dihydroxy-5beta-cholestan-26-al",
"compartment":"c",
"charge":0,
"formula":"C27H46O3"
},
{
"id":"HC01397_m",
"name":"3S-Hydroxyhexadecanoyl Coenzyme A",
"compartment":"m",
"charge":-4,
"formula":"C37H62N7O18P3S"
},
{
"id":"HC01397_x",
"name":"3S-Hydroxyhexadecanoyl Coenzyme A",
"compartment":"x",
"charge":-4,
"formula":"C37H62N7O18P3S"
},
{
"id":"3htdcoa_m",
"name":"(S)-3-Hydroxytetradecanoyl-CoA",
"compartment":"m",
"charge":-4,
"formula":"C35H58N7O18P3S"
},
{
"id":"3htdcoa_x",
"name":"(S)-3-Hydroxytetradecanoyl-CoA",
"compartment":"x",
"charge":-4,
"formula":"C35H58N7O18P3S"
},
{
"id":"HC01412_x",
"name":"(2E)-Tetradecenoyl Coenzyme A",
"compartment":"x",
"charge":-4,
"formula":"C35H56N7O17P3S"
},
{
"id":"3oddcoa_m",
"name":"3-Oxododecanoyl-CoA",
"compartment":"m",
"charge":-4,
"formula":"C33H52N7O18P3S"
},
{
"id":"dcacoa_m",
"name":"Decanoyl-CoA (n-C10:0CoA)",
"compartment":"m",
"charge":-4,
"formula":"C31H50N7O17P3S"
},
{
"id":"3hdcoa_m",
"name":"(S)-3-Hydroxydecanoyl-CoA",
"compartment":"m",
"charge":-4,
"formula":"C31H50N7O18P3S"
},
{
"id":"3hdcoa_x",
"name":"(S)-3-Hydroxydecanoyl-CoA",
"compartment":"x",
"charge":-4,
"formula":"C31H50N7O18P3S"
},
{
"id":"dc2coa_m",
"name":"Trans-Dec-2-enoyl-CoA",
"compartment":"m",
"charge":-4,
"formula":"C31H48N7O17P3S"
},
{
"id":"dc2coa_x",
"name":"Trans-Dec-2-enoyl-CoA",
"compartment":"x",
"charge":-4,
"formula":"C31H48N7O17P3S"
},
{
"id":"HC01405_m",
"name":"3S-Hydroxy-Octanoyl Coenzyme A",
"compartment":"m",
"charge":-4,
"formula":"C29H46N7O18P3S"
},
{
"id":"HC01406_m",
"name":"3-Oxo-Octanoyl Coenzyme A",
"compartment":"m",
"charge":-4,
"formula":"C29H44N7O18P3S"
},
{
"id":"hxcoa_m",
"name":"Hexanoyl-CoA (n-C6:0CoA)",
"compartment":"m",
"charge":-4,
"formula":"C27H42N7O17P3S"
},
{
"id":"HC01407_m",
"name":"3S-Hydroxy-Hexanoyl Coenzyme A",
"compartment":"m",
"charge":-4,
"formula":"C27H42N7O18P3S"
},
{
"id":"hx2coa_m",
"name":"Trans-Hex-2-enoyl-CoA",
"compartment":"m",
"charge":-4,
"formula":"C27H40N7O17P3S"
},
{
"id":"xol7ah3_c",
"name":"3alpha,7alpha,26-Trihydroxy-5beta-cholestane",
"compartment":"c",
"charge":0,
"formula":"C27H48O3"
},
{
"id":"xoltetrol_c",
"name":"3alpha,7alpha,12alpha,26-Tetrahydroxy-5beta-cholestane",
"compartment":"c",
"charge":0,
"formula":"C27H48O4"
},
{
"id":"HC01459_x",
"name":"3alpha,7alpha,12alpha,24-Tetrahydroxy-5beta-cholestanoyl-CoA",
"compartment":"x",
"charge":-4,
"formula":"C48H76N7O21P3S"
},
{
"id":"HC02228_c",
"name":"Hexadecenal",
"compartment":"c",
"charge":0,
"formula":"C16H30O"
},
{
"id":"HC01842_c",
"name":"Phosphodimethylethanolamine",
"compartment":"c",
"charge":-2,
"formula":"C4H10NO4P"
},
{
"id":"citr__L_e",
"name":"L-Citrulline",
"compartment":"e",
"charge":0,
"formula":"C6H13N3O3"
},
{
"id":"HC00319_c",
"name":"Malonate; propanedioate",
"compartment":"c",
"charge":-2,
"formula":"C3H2O4"
},
{
"id":"HC00319_m",
"name":"Malonate; propanedioate",
"compartment":"m",
"charge":-2,
"formula":"C3H2O4"
},
{
"id":"r5p_c",
"name":"Alpha-D-Ribose 5-phosphate",
"compartment":"c",
"charge":-2,
"formula":"C5H9O8P"
},
{
"id":"atp_l",
"name":"ATP C10H12N5O13P3",
"compartment":"l",
"charge":-4,
"formula":"C10H12N5O13P3"
},
{
"id":"adp_l",
"name":"ADP C10H12N5O10P2",
"compartment":"l",
"charge":-3,
"formula":"C10H12N5O10P2"
},
{
"id":"cmp_r",
"name":"CMP C9H12N3O8P",
"compartment":"r",
"charge":-2,
"formula":"C9H12N3O8P"
},
{
"id":"acgam_r",
"name":"N-Acetyl-D-glucosamine",
"compartment":"r",
"charge":0,
"formula":"C8H15NO6"
},
{
"id":"hdca_l",
"name":"Hexadecanoate (n-C16:0)",
"compartment":"l",
"charge":-1,
"formula":"C16H31O2"
},
{
"id":"na1_r",
"name":"Sodium",
"compartment":"r",
"charge":1,
"formula":"Na"
},
{
"id":"strdnc_l",
"name":"Stearidonic acid C18:4, n-3",
"compartment":"l",
"charge":-1,
"formula":"C18H27O2"
},
{
"id":"strdnc_r",
"name":"Stearidonic acid C18:4, n-3",
"compartment":"r",
"charge":-1,
"formula":"C18H27O2"
},
{
"id":"lnlc_r",
"name":"Linoleic acid (all cis C18:2) n-6",
"compartment":"r",
"charge":-1,
"formula":"C18H31O2"
},
{
"id":"C02528_e",
"name":"Chenodeoxycholate",
"compartment":"e",
"charge":-1,
"formula":"C24H39O4"
},
{
"id":"c8crn_c",
"name":"Octanoyl carnitine",
"compartment":"c",
"charge":0,
"formula":"C15H29NO4"
},
{
"id":"C02470_e",
"name":"Xanthurenic acid",
"compartment":"e",
"charge":-1,
"formula":"C10H6NO4"
},
{
"id":"met__L_m",
"name":"L-Methionine",
"compartment":"m",
"charge":0,
"formula":"C5H11NO2S"
},
{
"id":"his__L_m",
"name":"L-Histidine",
"compartment":"m",
"charge":0,
"formula":"C6H9N3O2"
},
{
"id":"dtmp_c",
"name":"DTMP C10H13N2O8P",
"compartment":"c",
"charge":-2,
"formula":"C10H13N2O8P"
},
{
"id":"HC02110_r",
"name":"4Alpha-Methylzymosterol",
"compartment":"r",
"charge":0,
"formula":"C28H46O"
},
{
"id":"2obut_m",
"name":"2-Oxobutanoate",
"compartment":"m",
"charge":-1,
"formula":"C4H5O3"
},
{
"id":"cdpchol_r",
"name":"CDPcholine C14H25N4O11P2",
"compartment":"r",
"charge":-1,
"formula":"C14H25N4O11P2"
},
{
"id":"HC02020_r",
"name":"Cholesterol-ester-palm",
"compartment":"r",
"charge":0,
"formula":"C43H76O2"
},
{
"id":"hdd2coa_r",
"name":"Trans-Hexadec-2-enoyl-CoA",
"compartment":"r",
"charge":-4,
"formula":"C37H60N7O17P3S"
},
{
"id":"HC02021_r",
"name":"Cholesterol-ester-palmn",
"compartment":"r",
"charge":-1,
"formula":"C43H74O2"
},
{
"id":"stcoa_r",
"name":"Stearoyl-CoA (n-C18:0CoA)",
"compartment":"r",
"charge":-4,
"formula":"C39H66N7O17P3S"
},
{
"id":"HC02022_r",
"name":"Cholest-5-En-3Beta-Yl Octadecanoate",
"compartment":"r",
"charge":0,
"formula":"C45H80O2"
},
{
"id":"odecoa_r",
"name":"Octadecenoyl-CoA (n-C18:1CoA)",
"compartment":"r",
"charge":-4,
"formula":"C39H64N7O17P3S"
},
{
"id":"HC02023_r",
"name":"Cholesterol-ester-ol",
"compartment":"r",
"charge":0,
"formula":"C45H78O2"
},
{
"id":"HC02024_r",
"name":"Cholesterol-ester-lin",
"compartment":"r",
"charge":0,
"formula":"C45H76O2"
},
{
"id":"lnlncgcoa_r",
"name":"Gamma-linolenoyl-CoA",
"compartment":"r",
"charge":-4,
"formula":"C39H60N7O17P3S"
},
{
"id":"HC02025_r",
"name":"Cholesterol-ester-ala",
"compartment":"r",
"charge":0,
"formula":"C45H74O2"
},
{
"id":"HC02026_r",
"name":"Cholesterol-ester-gla",
"compartment":"r",
"charge":0,
"formula":"C45H74O2"
},
{
"id":"HC02027_r",
"name":"Cholesterol-ester-arach",
"compartment":"r",
"charge":0,
"formula":"C47H76O2"
},
{
"id":"hdcea_r",
"name":"Hexadecenoate (n-C16:1)",
"compartment":"r",
"charge":-1,
"formula":"C16H29O2"
},
{
"id":"ocdcea_r",
"name":"Octadecenoate (n-C18:1)",
"compartment":"r",
"charge":-1,
"formula":"C18H33O2"
},
{
"id":"lnlnca_r",
"name":"Alpha-Linolenic acid, C18:3, n-3",
"compartment":"r",
"charge":-1,
"formula":"C18H29O2"
},
{
"id":"lnlncg_r",
"name":"Gamma-linolenic acid",
"compartment":"r",
"charge":-1,
"formula":"C18H29O2"
},
{
"id":"lnlncg_l",
"name":"Gamma-linolenic acid",
"compartment":"l",
"charge":-1,
"formula":"C18H29O2"
},
{
"id":"hdcea_l",
"name":"Hexadecenoate (n-C16:1)",
"compartment":"l",
"charge":-1,
"formula":"C16H29O2"
},
{
"id":"lnlnca_l",
"name":"Alpha-Linolenic acid, C18:3, n-3",
"compartment":"l",
"charge":-1,
"formula":"C18H29O2"
},
{
"id":"dlnlcg_r",
"name":"Dihomo-gamma-linolenic acid (n-6)",
"compartment":"r",
"charge":-1,
"formula":"C20H33O2"
},
{
"id":"HC00822_e",
"name":"Chitobiose",
"compartment":"e",
"charge":0,
"formula":"C16H28N2O11"
},
{
"id":"HC02121_c",
"name":"S-(hydroxymethyl)glutathione(1-)",
"compartment":"c",
"charge":-1,
"formula":"C11H18N3O7S"
},
{
"id":"xtsn_c",
"name":"Xanthosine",
"compartment":"c",
"charge":0,
"formula":"C10H12N4O6"
},
{
"id":"HC02136_c",
"name":"Glycogenin-G7G1",
"compartment":"c",
"charge":0,
"formula":"C48H81O41X"
},
{
"id":"btcoa_c",
"name":"Butanoyl-CoA",
"compartment":"c",
"charge":-4,
"formula":"C25H38N7O17P3S"
},
{
"id":"dlnlcgcoa_r",
"name":"Dihomo-gamma-linolenyl coenzyme A",
"compartment":"r",
"charge":-4,
"formula":"C41H64N7O17P3S"
},
{
"id":"HC10856_m",
"name":"Trans,Cis-Octadeca-2,9-Dienoyl Coenzyme A",
"compartment":"m",
"charge":-4,
"formula":"C39H62N7O17P3S"
},
{
"id":"HC10857_m",
"name":"(S)-3-Hydroxyoleyleoyl Coenzyme A",
"compartment":"m",
"charge":-4,
"formula":"C39H64N7O18P3S"
},
{
"id":"HC10858_m",
"name":"3-Oxooleoyl Coenzyme A",
"compartment":"m",
"charge":-4,
"formula":"C39H62N7O18P3S"
},
{
"id":"HC02192_e",
"name":"Taurolithocholate",
"compartment":"e",
"charge":-1,
"formula":"C26H44NO5S"
},
{
"id":"HC02192_c",
"name":"Taurolithocholate",
"compartment":"c",
"charge":-1,
"formula":"C26H44NO5S"
},
{
"id":"HC02220_e",
"name":"Sulfochenodeoxycholate",
"compartment":"e",
"charge":-2,
"formula":"C24H38O7S"
},
{
"id":"HC02220_c",
"name":"Sulfochenodeoxycholate",
"compartment":"c",
"charge":-2,
"formula":"C24H38O7S"
},
{
"id":"dca_c",
"name":"Decanoate (n-C10:0)",
"compartment":"c",
"charge":-1,
"formula":"C10H19O2"
},
{
"id":"dca_e",
"name":"Decanoate (n-C10:0)",
"compartment":"e",
"charge":-1,
"formula":"C10H19O2"
},
{
"id":"HC02199_c",
"name":"Glutathionyl-leuc4",
"compartment":"c",
"charge":0,
"formula":"X"
},
{
"id":"HC02199_e",
"name":"Glutathionyl-leuc4",
"compartment":"e",
"charge":0,
"formula":"X"
},
{
"id":"HC02200_c",
"name":"S-glutathionyl-2-4-dinitrobenzene",
"compartment":"c",
"charge":-2,
"formula":"C16H17N5O10S"
},
{
"id":"HC02200_e",
"name":"S-glutathionyl-2-4-dinitrobenzene",
"compartment":"e",
"charge":-2,
"formula":"C16H17N5O10S"
},
{
"id":"HC02201_c",
"name":"S-glutathionyl-ethacrynic-acid",
"compartment":"c",
"charge":-2,
"formula":"C23H25Cl2N3O9S"
},
{
"id":"HC02201_e",
"name":"S-glutathionyl-ethacrynic-acid",
"compartment":"e",
"charge":-2,
"formula":"C23H25Cl2N3O9S"
},
{
"id":"zn2_e",
"name":"Zinc",
"compartment":"e",
"charge":2,
"formula":"Zn"
},
{
"id":"zn2_c",
"name":"Zinc",
"compartment":"c",
"charge":2,
"formula":"Zn"
},
{
"id":"pyr_e",
"name":"Pyruvate",
"compartment":"e",
"charge":-1,
"formula":"C3H3O3"
},
{
"id":"acac_e",
"name":"Acetoacetate",
"compartment":"e",
"charge":-1,
"formula":"C4H5O3"
},
{
"id":"lac__L_e",
"name":"L-Lactate",
"compartment":"e",
"charge":-1,
"formula":"C3H5O3"
},
{
"id":"but_e",
"name":"Butyrate (n-C4:0)",
"compartment":"e",
"charge":-1,
"formula":"C4H7O2"
},
{
"id":"HC02191_e",
"name":"Lithocholate",
"compartment":"e",
"charge":-1,
"formula":"C24H39O3"
},
{
"id":"HC02191_c",
"name":"Lithocholate",
"compartment":"c",
"charge":-1,
"formula":"C24H39O3"
},
{
"id":"HC02194_e",
"name":"Ursodeoxycholate",
"compartment":"e",
"charge":-1,
"formula":"C24H39O4"
},
{
"id":"HC02194_c",
"name":"Ursodeoxycholate",
"compartment":"c",
"charge":-1,
"formula":"C24H39O4"
},
{
"id":"HC02187_c",
"name":"Reverse-triiodthyronine",
"compartment":"c",
"charge":0,
"formula":"C15H12I3NO4"
},
{
"id":"wharachd_e",
"name":"W-hydroxyl arachidonic acid",
"compartment":"e",
"charge":-1,
"formula":"C20H31O3"
},
{
"id":"wharachd_c",
"name":"W-hydroxyl arachidonic acid",
"compartment":"c",
"charge":-1,
"formula":"C20H31O3"
},
{
"id":"HC02202_e",
"name":"Prostaglandin A1(1-)",
"compartment":"e",
"charge":-1,
"formula":"C20H31O4"
},
{
"id":"HC02202_c",
"name":"Prostaglandin A1(1-)",
"compartment":"c",
"charge":-1,
"formula":"C20H31O4"
},
{
"id":"HC02203_e",
"name":"Prostaglandin A2",
"compartment":"e",
"charge":-1,
"formula":"C20H29O4"
},
{
"id":"HC02203_c",
"name":"Prostaglandin A2",
"compartment":"c",
"charge":-1,
"formula":"C20H29O4"
},
{
"id":"HC02204_e",
"name":"Prostaglandin-b1",
"compartment":"e",
"charge":-1,
"formula":"C20H31O4"
},
{
"id":"HC02204_c",
"name":"Prostaglandin-b1",
"compartment":"c",
"charge":-1,
"formula":"C20H31O4"
},
{
"id":"HC02205_e",
"name":"Prostaglandin-b2",
"compartment":"e",
"charge":-1,
"formula":"C20H29O4"
},
{
"id":"HC02205_c",
"name":"Prostaglandin-b2",
"compartment":"c",
"charge":-1,
"formula":"C20H29O4"
},
{
"id":"HC02206_e",
"name":"Prostaglandin C1(1-)",
"compartment":"e",
"charge":-1,
"formula":"C20H31O4"
},
{
"id":"HC02206_c",
"name":"Prostaglandin C1(1-)",
"compartment":"c",
"charge":-1,
"formula":"C20H31O4"
},
{
"id":"HC02207_e",
"name":"Prostaglandin-c2",
"compartment":"e",
"charge":-1,
"formula":"C20H29O4"
},
{
"id":"HC02207_c",
"name":"Prostaglandin-c2",
"compartment":"c",
"charge":-1,
"formula":"C20H29O4"
},
{
"id":"HC02208_e",
"name":"Prostaglandin-d1",
"compartment":"e",
"charge":-1,
"formula":"C20H33O5"
},
{
"id":"HC02208_c",
"name":"Prostaglandin-d1",
"compartment":"c",
"charge":-1,
"formula":"C20H33O5"
},
{
"id":"HC02210_e",
"name":"Prostaglandin-d3",
"compartment":"e",
"charge":-1,
"formula":"C20H29O5"
},
{
"id":"HC02210_c",
"name":"Prostaglandin-d3",
"compartment":"c",
"charge":-1,
"formula":"C20H29O5"
},
{
"id":"HC02213_e",
"name":"Prostaglandin E3",
"compartment":"e",
"charge":-1,
"formula":"C20H29O5"
},
{
"id":"HC02213_c",
"name":"Prostaglandin E3",
"compartment":"c",
"charge":-1,
"formula":"C20H29O5"
},
{
"id":"HC02214_e",
"name":"Prostaglandin-f1alpha",
"compartment":"e",
"charge":-1,
"formula":"C20H35O5"
},
{
"id":"HC02214_c",
"name":"Prostaglandin-f1alpha",
"compartment":"c",
"charge":-1,
"formula":"C20H35O5"
},
{
"id":"HC02216_e",
"name":"Prostaglandin-f2beta",
"compartment":"e",
"charge":-1,
"formula":"C20H33O5"
},
{
"id":"HC02216_c",
"name":"Prostaglandin-f2beta",
"compartment":"c",
"charge":-1,
"formula":"C20H33O5"
},
{
"id":"HC02217_e",
"name":"Prostaglandin-g2",
"compartment":"e",
"charge":-1,
"formula":"C20H31O6"
},
{
"id":"HC02217_c",
"name":"Prostaglandin-g2",
"compartment":"c",
"charge":-1,
"formula":"C20H31O6"
},
{
"id":"HC00342_c",
"name":"Cis-aconitate(3-); (1Z)-prop-1-ene-1,2,3-tricarboxylat",
"compartment":"c",
"charge":-3,
"formula":"C6H3O6"
},
{
"id":"oxa_m",
"name":"Oxalate",
"compartment":"m",
"charge":-2,
"formula":"C2O4"
},
{
"id":"c4crn_c",
"name":"Butyryl carnitine",
"compartment":"c",
"charge":0,
"formula":"C11H21NO4"
},
{
"id":"c4crn_m",
"name":"Butyryl carnitine",
"compartment":"m",
"charge":0,
"formula":"C11H21NO4"
},
{
"id":"so3_e",
"name":"Sulfite",
"compartment":"e",
"charge":-2,
"formula":"O3S"
},
{
"id":"sprm_e",
"name":"Spermine C10H30N4",
"compartment":"e",
"charge":4,
"formula":"C10H30N4"
},
{
"id":"6pgc_c",
"name":"6-Phospho-D-gluconate",
"compartment":"c",
"charge":-3,
"formula":"C6H10O10P"
},
{
"id":"glcn_c",
"name":"D-Gluconate",
"compartment":"c",
"charge":-1,
"formula":"C6H11O7"
},
{
"id":"trdrd_n",
"name":"Reduced thioredoxin",
"compartment":"n",
"charge":0,
"formula":"XH2"
},
{
"id":"trdox_n",
"name":"Oxidized thioredoxin",
"compartment":"n",
"charge":0,
"formula":"X"
},
{
"id":"CE2421_m",
"name":"(3S)-3-hydroxylinoleoyl-CoA",
"compartment":"m",
"charge":-4,
"formula":"C39H62N7O18P3S"
},
{
"id":"CE0713_m",
"name":"3-oxolinoleoyl-CoA; 3-oxo-(9Z,12Z)-9,12-Octadecadienoyl CoA",
"compartment":"m",
"charge":-4,
"formula":"C39H60N7O18P3S"
},
{
"id":"CE2421_x",
"name":"(3S)-3-hydroxylinoleoyl-CoA",
"compartment":"x",
"charge":-4,
"formula":"C39H62N7O18P3S"
},
{
"id":"CE0713_x",
"name":"3-oxolinoleoyl-CoA; 3-oxo-(9Z,12Z)-9,12-Octadecadienoyl CoA",
"compartment":"x",
"charge":-4,
"formula":"C39H60N7O18P3S"
},
{
"id":"CE2251_c",
"name":"3-oxoicosanoyl-CoA(4-)",
"compartment":"c",
"charge":-4,
"formula":"C41H68N7O18P3S"
},
{
"id":"CE2247_c",
"name":"3-hydroxyeicosanoyl-CoA (4-)",
"compartment":"c",
"charge":-4,
"formula":"C41H70N7O18P3S"
},
{
"id":"CE2243_c",
"name":"Trans-eicos-2-enoyl-CoA",
"compartment":"c",
"charge":-4,
"formula":"C41H68N7O17P3S"
},
{
"id":"CE2250_c",
"name":"3-oxodocosanoyl-CoA(4-)",
"compartment":"c",
"charge":-4,
"formula":"C43H72N7O18P3S"
},
{
"id":"coa_e",
"name":"Coenzyme A",
"compartment":"e",
"charge":-4,
"formula":"C21H32N7O16P3S"
},
{
"id":"CE2246_c",
"name":"3-hydroxydocosanoyl-CoA (4-)",
"compartment":"c",
"charge":-4,
"formula":"C43H74N7O18P3S"
},
{
"id":"CE2242_c",
"name":"Trans-docos-2-enoyl-CoA",
"compartment":"c",
"charge":-4,
"formula":"C43H72N7O17P3S"
},
{
"id":"CE2253_c",
"name":"3-oxotetracosanoyl-CoA",
"compartment":"c",
"charge":-4,
"formula":"C45H76N7O18P3S"
},
{
"id":"CE2249_c",
"name":"3-hydroxytetracosanoyl-CoA(4-)",
"compartment":"c",
"charge":-4,
"formula":"C45H78N7O18P3S"
},
{
"id":"CE2245_c",
"name":"Trans-tetracos-2-enoyl-CoA",
"compartment":"c",
"charge":-4,
"formula":"C45H76N7O17P3S"
},
{
"id":"docoscoa_c",
"name":"Docosanoyl Coenzyme A",
"compartment":"c",
"charge":-4,
"formula":"C43H74N7O17P3S"
},
{
"id":"docosac_c",
"name":"Behenate, Docosanoate",
"compartment":"c",
"charge":-1,
"formula":"C22H43O2"
},
{
"id":"docoscoa_m",
"name":"Docosanoyl Coenzyme A",
"compartment":"m",
"charge":-4,
"formula":"C43H74N7O17P3S"
},
{
"id":"docoscoa_x",
"name":"Docosanoyl Coenzyme A",
"compartment":"x",
"charge":-4,
"formula":"C43H74N7O17P3S"
},
{
"id":"3ohodcoa_c",
"name":"3-Oxooctadecanoyl-CoA",
"compartment":"c",
"charge":-4,
"formula":"C39H64N7O18P3S"
},
{
"id":"CE2248_c",
"name":"3-hydroxyoctadecanoyl-CoA(4-)",
"compartment":"c",
"charge":-4,
"formula":"C39H66N7O18P3S"
},
{
"id":"CE2705_c",
"name":"7,8-Dihydrobiopterin",
"compartment":"c",
"charge":0,
"formula":"C9H13N5O3"
},
{
"id":"thbpt4acam_n",
"name":"Tetrahydrobiopterin-4a-carbinolamine",
"compartment":"n",
"charge":0,
"formula":"C9H15N5O4"
},
{
"id":"CE2705_n",
"name":"7,8-Dihydrobiopterin",
"compartment":"n",
"charge":0,
"formula":"C9H13N5O3"
},
{
"id":"CE2866_c",
"name":"3,3'-diiodo-L-thyronine",
"compartment":"c",
"charge":0,
"formula":"C15H13I2NO4"
},
{
"id":"maltttr_c",
"name":"Maltotetraose",
"compartment":"c",
"charge":0,
"formula":"C24H42O21"
},
{
"id":"maltttr_e",
"name":"Maltotetraose",
"compartment":"e",
"charge":0,
"formula":"C24H42O21"
},
{
"id":"CE2839_c",
"name":"Maltodecaose",
"compartment":"c",
"charge":0,
"formula":"C60H102O51"
},
{
"id":"CE2838_c",
"name":"Maltononaose",
"compartment":"c",
"charge":0,
"formula":"C54H92O46"
},
{
"id":"CE2839_e",
"name":"Maltodecaose",
"compartment":"e",
"charge":0,
"formula":"C60H102O51"
},
{
"id":"andrstndn_c",
"name":"Androst-4-ene-3,17-dione",
"compartment":"c",
"charge":0,
"formula":"C19H26O2"
},
{
"id":"CE1352_c",
"name":"17Alpha-Hydroxypregnenolone Sulfate",
"compartment":"c",
"charge":-1,
"formula":"C21H31O6S"
},
{
"id":"N1aspmd_c",
"name":"N1-Acetylspermidine",
"compartment":"c",
"charge":2,
"formula":"C9H23N3O"
},
{
"id":"n8aspmd_c",
"name":"N8-Acetylspermidine",
"compartment":"c",
"charge":2,
"formula":"C9H23N3O"
},
{
"id":"atp_g",
"name":"ATP C10H12N5O13P3",
"compartment":"g",
"charge":-4,
"formula":"C10H12N5O13P3"
},
{
"id":"adp_g",
"name":"ADP C10H12N5O10P2",
"compartment":"g",
"charge":-3,
"formula":"C10H12N5O10P2"
},
{
"id":"pail_hs_g",
"name":"Phosphatidylinositol (homo sapiens)",
"compartment":"g",
"charge":-1,
"formula":"C9H16O9PRCO2R2CO2"
},
{
"id":"pail45p_hs_m",
"name":"Phosphatidylinositol 4,5-bisphosphate (Homo sapiens)",
"compartment":"m",
"charge":-5,
"formula":"C9H14O15P3RCO2R2CO2"
},
{
"id":"CE5101_m",
"name":"1-Phosphatidyl-1D-Myo-Inositol 5-Phosphate",
"compartment":"m",
"charge":-3,
"formula":"C11H15O16P2R2"
},
{
"id":"CE2434_m",
"name":"Trans,Cis,Cis-2,9,12-Octadecatrienoyl Coenzyme A",
"compartment":"m",
"charge":-4,
"formula":"C39H60N7O17P3S"
},
{
"id":"CE2434_x",
"name":"Trans,Cis,Cis-2,9,12-Octadecatrienoyl Coenzyme A",
"compartment":"x",
"charge":-4,
"formula":"C39H60N7O17P3S"
},
{
"id":"CE0849_m",
"name":"Cis,Cis-Palmito-7,10-Dienoyl Coenzyme A",
"compartment":"m",
"charge":-4,
"formula":"C37H58N7O17P3S"
},
{
"id":"CE2433_m",
"name":"Trans,Cis,Cis-2,7,10-Hexadecatrienoyl Coenzyme A",
"compartment":"m",
"charge":-4,
"formula":"C37H56N7O17P3S"
},
{
"id":"CE0849_x",
"name":"Cis,Cis-Palmito-7,10-Dienoyl Coenzyme A",
"compartment":"x",
"charge":-4,
"formula":"C37H58N7O17P3S"
},
{
"id":"CE2433_x",
"name":"Trans,Cis,Cis-2,7,10-Hexadecatrienoyl Coenzyme A",
"compartment":"x",
"charge":-4,
"formula":"C37H56N7O17P3S"
},
{
"id":"CE0785_m",
"name":"Cis,Cis-Myristo-5,8-Dienoyl Coenzyme A",
"compartment":"m",
"charge":-4,
"formula":"C35H54N7O17P3S"
},
{
"id":"CE2432_m",
"name":"Trans-2-Cis,Cis-5,8-Tetradecatrienoyl Coenzyme A",
"compartment":"m",
"charge":-4,
"formula":"C35H52N7O17P3S"
},
{
"id":"CE0785_x",
"name":"Cis,Cis-Myristo-5,8-Dienoyl Coenzyme A",
"compartment":"x",
"charge":-4,
"formula":"C35H54N7O17P3S"
},
{
"id":"CE2432_x",
"name":"Trans-2-Cis,Cis-5,8-Tetradecatrienoyl Coenzyme A",
"compartment":"x",
"charge":-4,
"formula":"C35H52N7O17P3S"
},
{
"id":"dec24dicoa_x",
"name":"2,4-Decadienoyl Coenzyme A",
"compartment":"x",
"charge":-4,
"formula":"C31H46N7O17P3S"
},
{
"id":"dece4coa_x",
"name":"4-Decenoyl Coenzyme A",
"compartment":"x",
"charge":-4,
"formula":"C31H48N7O17P3S"
},
{
"id":"C05279_m",
"name":"Trans,Cis-Lauro-2,6-Dienoyl Coenzyme A",
"compartment":"m",
"charge":-4,
"formula":"C33H50N7O17P3S"
},
{
"id":"CE2420_m",
"name":"(3S)-3-hydroxydodec-cis-6-enoyl-CoA",
"compartment":"m",
"charge":-4,
"formula":"C33H52N7O18P3S"
},
{
"id":"C05279_x",
"name":"Trans,Cis-Lauro-2,6-Dienoyl Coenzyme A",
"compartment":"x",
"charge":-4,
"formula":"C33H50N7O17P3S"
},
{
"id":"CE2420_x",
"name":"(3S)-3-hydroxydodec-cis-6-enoyl-CoA",
"compartment":"x",
"charge":-4,
"formula":"C33H52N7O18P3S"
},
{
"id":"CE2417_m",
"name":"3(S)-hydroxy-5Z,8Z-tetradecadienoyl-CoA",
"compartment":"m",
"charge":-4,
"formula":"C35H54N7O18P3S"
},
{
"id":"CE2417_x",
"name":"3(S)-hydroxy-5Z,8Z-tetradecadienoyl-CoA",
"compartment":"x",
"charge":-4,
"formula":"C35H54N7O18P3S"
},
{
"id":"CE2418_m",
"name":"(3S)-3-hydroxy-cis,cis-palmito-7,10-dienoyl-CoA",
"compartment":"m",
"charge":-4,
"formula":"C37H58N7O18P3S"
},
{
"id":"CE2418_x",
"name":"(3S)-3-hydroxy-cis,cis-palmito-7,10-dienoyl-CoA",
"compartment":"x",
"charge":-4,
"formula":"C37H58N7O18P3S"
},
{
"id":"CE2422_m",
"name":"3-oxo-cis,cis-7,10-hexadecadienoyl-CoA",
"compartment":"m",
"charge":-4,
"formula":"C37H56N7O18P3S"
},
{
"id":"CE2422_x",
"name":"3-oxo-cis,cis-7,10-hexadecadienoyl-CoA",
"compartment":"x",
"charge":-4,
"formula":"C37H56N7O18P3S"
},
{
"id":"CE2424_m",
"name":"3-oxo-cis,cis-5,8-tetradecadienoyl-CoA",
"compartment":"m",
"charge":-4,
"formula":"C35H52N7O18P3S"
},
{
"id":"CE2424_x",
"name":"3-oxo-cis,cis-5,8-tetradecadienoyl-CoA",
"compartment":"x",
"charge":-4,
"formula":"C35H52N7O18P3S"
},
{
"id":"CE0693_m",
"name":"3-oxolaur-6-cis-enoyl-CoA",
"compartment":"m",
"charge":-4,
"formula":"C33H50N7O18P3S"
},
{
"id":"CE0693_x",
"name":"3-oxolaur-6-cis-enoyl-CoA",
"compartment":"x",
"charge":-4,
"formula":"C33H50N7O18P3S"
},
{
"id":"C05280_m",
"name":"Cis,Cis-3,6-Dodecadienoyl Coenzyme A",
"compartment":"m",
"charge":-4,
"formula":"C33H50N7O17P3S"
},
{
"id":"C05280_x",
"name":"Cis,Cis-3,6-Dodecadienoyl Coenzyme A",
"compartment":"x",
"charge":-4,
"formula":"C33H50N7O17P3S"
},
{
"id":"dece4coa_m",
"name":"4-Decenoyl Coenzyme A",
"compartment":"m",
"charge":-4,
"formula":"C31H48N7O17P3S"
},
{
"id":"C05298_c",
"name":"2-Hydroxyestrone",
"compartment":"c",
"charge":0,
"formula":"C18H22O3"
},
{
"id":"C05301_c",
"name":"2-Hydroxyestradiol-17beta",
"compartment":"c",
"charge":0,
"formula":"C18H24O3"
},
{
"id":"C05299_c",
"name":"2-Methoxyestrone",
"compartment":"c",
"charge":0,
"formula":"C19H24O3"
},
{
"id":"CE4888_c",
"name":"Dopaminochrome",
"compartment":"c",
"charge":0,
"formula":"C8H7NO2"
},
{
"id":"CE5253_c",
"name":"17beta-estradiol-3,4-semiquinone",
"compartment":"c",
"charge":0,
"formula":"C18H22O3"
},
{
"id":"CE5236_n",
"name":"O2'-4a-cyclic-tetrahydrobiopterin",
"compartment":"n",
"charge":0,
"formula":"C9H13N5O3"
},
{
"id":"CE1918_c",
"name":"5-hydroxytryptophol",
"compartment":"c",
"charge":0,
"formula":"C10H11NO2"
},
{
"id":"xol7aone_m",
"name":"7alpha-Hydroxycholest-4-en-3-one",
"compartment":"m",
"charge":0,
"formula":"C27H44O2"
},
{
"id":"xol27oh_c",
"name":"27-Hydroxycholesterol",
"compartment":"c",
"charge":0,
"formula":"C27H46O2"
},
{
"id":"CE0233_c",
"name":"5beta-cholestane-3alpha,7alpha,27-triol",
"compartment":"c",
"charge":0,
"formula":"C27H48O3"
},
{
"id":"CE4990_c",
"name":"12-oxo-leukotriene B4",
"compartment":"c",
"charge":-1,
"formula":"C20H29O4"
},
{
"id":"CE4990_m",
"name":"12-oxo-leukotriene B4",
"compartment":"m",
"charge":-1,
"formula":"C20H29O4"
},
{
"id":"CE4990_x",
"name":"12-oxo-leukotriene B4",
"compartment":"x",
"charge":-1,
"formula":"C20H29O4"
},
{
"id":"cholcoa_m",
"name":"Choloyl-CoA(4-)",
"compartment":"m",
"charge":-4,
"formula":"C45H70N7O20P3S"
},
{
"id":"cholate_m",
"name":"Cholate c",
"compartment":"m",
"charge":-1,
"formula":"C24H39O5"
},
{
"id":"cholate_x",
"name":"Cholate c",
"compartment":"x",
"charge":-1,
"formula":"C24H39O5"
},
{
"id":"dhcholestancoa_c",
"name":"3alpha,7alpha-Dihydroxy-5beta-cholestanoyl-CoA",
"compartment":"c",
"charge":-4,
"formula":"C48H76N7O19P3S"
},
{
"id":"retinal_cis_13_r",
"name":"Cis-13-retinal",
"compartment":"r",
"charge":0,
"formula":"C20H28O"
},
{
"id":"retinal_r",
"name":"All-trans-Retinal",
"compartment":"r",
"charge":0,
"formula":"C20H28O"
},
{
"id":"CE1261_c",
"name":"5-S-Cysteinyldopa",
"compartment":"c",
"charge":0,
"formula":"C12H16N2O6S"
},
{
"id":"CE5026_c",
"name":"5-S-glutathionyl-L-DOPA",
"compartment":"c",
"charge":-1,
"formula":"C19H25N4O10S"
},
{
"id":"C09642_c",
"name":"(-)-Salsolinol",
"compartment":"c",
"charge":1,
"formula":"C10H14NO2"
},
{
"id":"CE4890_c",
"name":"N-methylsalsolinol",
"compartment":"c",
"charge":1,
"formula":"C11H16NO2"
},
{
"id":"retinol_r",
"name":"All-trans-Retinol",
"compartment":"r",
"charge":0,
"formula":"C20H30O"
},
{
"id":"pail345p_hs_r",
"name":"Phosphatidylinositol-3,4,5-trisphosphate (Homo sapiens)",
"compartment":"r",
"charge":-7,
"formula":"C9H13O18P4RCO2R2CO2"
},
{
"id":"C02712_m",
"name":"N-Acetylmethionine",
"compartment":"m",
"charge":-1,
"formula":"C7H12NO3S"
},
{
"id":"C02356_c",
"name":"(S)-2-Aminobutanoate",
"compartment":"c",
"charge":0,
"formula":"C4H9NO2"
},
{
"id":"no2_c",
"name":"Nitrite",
"compartment":"c",
"charge":-1,
"formula":"NO2"
},
{
"id":"C05957_c",
"name":"Prostaglandin J2",
"compartment":"c",
"charge":-1,
"formula":"C20H29O4"
},
{
"id":"CE4877_c",
"name":"15-deoxy-prostaglandin J2",
"compartment":"c",
"charge":-1,
"formula":"C20H27O3"
},
{
"id":"CE2026_m",
"name":"3-methylcrotonoylglycine",
"compartment":"m",
"charge":-1,
"formula":"C7H10NO3"
},
{
"id":"dchac_c",
"name":"Deoxycholate",
"compartment":"c",
"charge":-1,
"formula":"C24H39O4"
},
{
"id":"CE2176_c",
"name":"3-O-methyldopa",
"compartment":"c",
"charge":0,
"formula":"C10H13NO4"
},
{
"id":"C03681_c",
"name":"5alpha-Pregnane-3,20-dione",
"compartment":"c",
"charge":0,
"formula":"C21H32O2"
},
{
"id":"CE2211_c",
"name":"Allopregnanolone",
"compartment":"c",
"charge":0,
"formula":"C21H34O2"
},
{
"id":"CE5072_c",
"name":"21-hydroxyallopregnanolone",
"compartment":"c",
"charge":0,
"formula":"C21H34O3"
},
{
"id":"C05300_r",
"name":"16alpha-Hydroxyestrone",
"compartment":"r",
"charge":0,
"formula":"C18H22O3"
},
{
"id":"CE5276_c",
"name":"Dopamine o-quinone",
"compartment":"c",
"charge":1,
"formula":"C8H10NO2"
},
{
"id":"CE5025_c",
"name":"5-S-glutathionyl-dopamine",
"compartment":"c",
"charge":0,
"formula":"C18H26N4O8S"
},
{
"id":"CE5021_c",
"name":"Alpha-tocopheryl hydroquinone",
"compartment":"c",
"charge":0,
"formula":"C29H52O3"
},
{
"id":"CE5022_c",
"name":"Alpha-tocopheryl quinone",
"compartment":"c",
"charge":0,
"formula":"C29H50O3"
},
{
"id":"CE2576_c",
"name":"4-hydroperoxy-2-nonenal",
"compartment":"c",
"charge":0,
"formula":"C9H16O3"
},
{
"id":"CE2577_c",
"name":"4-oxo-2-nonenal",
"compartment":"c",
"charge":0,
"formula":"C9H14O2"
},
{
"id":"C05302_c",
"name":"2-Methoxyestradiol-17beta",
"compartment":"c",
"charge":0,
"formula":"C19H26O3"
},
{
"id":"avite1_c",
"name":"Alpha-Tocopherol",
"compartment":"c",
"charge":0,
"formula":"C29H50O2"
},
{
"id":"CE1925_c",
"name":"3'-carboxy-alpha-chromanol",
"compartment":"c",
"charge":-1,
"formula":"C16H21O4"
},
{
"id":"CE5853_c",
"name":"Alpha-CEHC-glucuronide",
"compartment":"c",
"charge":-1,
"formula":"C22H29O10"
},
{
"id":"CE1926_c",
"name":"Gama-carboxyethyl-hydroxychroman",
"compartment":"c",
"charge":-1,
"formula":"C15H19O4"
},
{
"id":"CE5854_c",
"name":"Gama-CEHC-glucuronide",
"compartment":"c",
"charge":-1,
"formula":"C21H27O10"
},
{
"id":"C05109_c",
"name":"24,25-Dihydrolanosterol",
"compartment":"c",
"charge":0,
"formula":"C30H52O"
},
{
"id":"dsmsterol_c",
"name":"Desmosterol; 3beta-cholesta-5,24-dien-3-ol",
"compartment":"c",
"charge":0,
"formula":"C27H44O"
},
{
"id":"ddsmsterol_c",
"name":"7-Dehydrodesmosterol",
"compartment":"c",
"charge":0,
"formula":"C27H42O"
},
{
"id":"CE4968_m",
"name":"Isovalerylglycine",
"compartment":"m",
"charge":-1,
"formula":"C7H12NO3"
},
{
"id":"CE4970_m",
"name":"2-methylbutyrylglycine",
"compartment":"m",
"charge":-1,
"formula":"C7H12NO3"
},
{
"id":"CE4969_m",
"name":"Isobutyrylglycine",
"compartment":"m",
"charge":-1,
"formula":"C6H10NO3"
},
{
"id":"no2_e",
"name":"Nitrite",
"compartment":"e",
"charge":-1,
"formula":"NO2"
},
{
"id":"CE5665_c",
"name":"Leukoaminochrome",
"compartment":"c",
"charge":0,
"formula":"C8H9NO2"
},
{
"id":"CE5643_c",
"name":"Peroxynitrite",
"compartment":"c",
"charge":-1,
"formula":"NO3"
},
{
"id":"glcur_e",
"name":"D-Glucuronate",
"compartment":"e",
"charge":-1,
"formula":"C6H9O7"
},
{
"id":"CE6205_c",
"name":"5-methoxytryptophol",
"compartment":"c",
"charge":0,
"formula":"C11H13NO2"
},
{
"id":"cholcoar_m",
"name":"3alpha,7alpha,12alpha-Trihydroxy-5beta-cholestanoyl-CoA",
"compartment":"m",
"charge":-4,
"formula":"C48H76N7O20P3S"
},
{
"id":"CE5166_m",
"name":"25(S)-Trihydroxycoprostanoyl Coenzyme A",
"compartment":"m",
"charge":-4,
"formula":"C48H76N7O20P3S"
},
{
"id":"CE5166_x",
"name":"25(S)-Trihydroxycoprostanoyl Coenzyme A",
"compartment":"x",
"charge":-4,
"formula":"C48H76N7O20P3S"
},
{
"id":"CE4872_c",
"name":"3alpha,7alpha,12alpha-trihydroxy-5beta-cholestan-27-al",
"compartment":"c",
"charge":0,
"formula":"C27H46O4"
},
{
"id":"CE4872_m",
"name":"3alpha,7alpha,12alpha-trihydroxy-5beta-cholestan-27-al",
"compartment":"m",
"charge":0,
"formula":"C27H46O4"
},
{
"id":"HC02192_x",
"name":"Taurolithocholate",
"compartment":"x",
"charge":-1,
"formula":"C26H44NO5S"
},
{
"id":"HC02191_x",
"name":"Lithocholate",
"compartment":"x",
"charge":-1,
"formula":"C24H39O3"
},
{
"id":"C02712_c",
"name":"N-Acetylmethionine",
"compartment":"c",
"charge":-1,
"formula":"C7H12NO3S"
},
{
"id":"CE1556_c",
"name":"N-acetyl-L-asparagine",
"compartment":"c",
"charge":-1,
"formula":"C6H9N2O4"
},
{
"id":"crm_hs_e",
"name":"Ceramide (homo sapiens)",
"compartment":"e",
"charge":0,
"formula":"C18H36NO2RCO"
},
{
"id":"crm_hs_n",
"name":"Ceramide (homo sapiens)",
"compartment":"n",
"charge":0,
"formula":"C18H36NO2RCO"
},
{
"id":"udpgal_r",
"name":"UDPgalactose",
"compartment":"r",
"charge":-2,
"formula":"C15H22N2O17P2"
},
{
"id":"galside_hs_r",
"name":"Galactocerebroside (homo sapiens)",
"compartment":"r",
"charge":0,
"formula":"C24H46NO7RCO"
},
{
"id":"CE7047_c",
"name":"Gama-tocopheroxyl radical",
"compartment":"c",
"charge":0,
"formula":"C28H47O2"
},
{
"id":"CE5986_c",
"name":"5-nitro-gama-tocopherol",
"compartment":"c",
"charge":0,
"formula":"C28H47NO4"
},
{
"id":"C01747_l",
"name":"Psychosine(1+); Galactosylsphingosine",
"compartment":"l",
"charge":1,
"formula":"C24H48NO7"
},
{
"id":"C01747_c",
"name":"Psychosine(1+); Galactosylsphingosine",
"compartment":"c",
"charge":1,
"formula":"C24H48NO7"
},
{
"id":"CE5125_x",
"name":"(2S)-Pristanoyl Coenzyme A",
"compartment":"x",
"charge":-4,
"formula":"C40H68N7O17P3S"
},
{
"id":"CE5126_x",
"name":"(2R)-pristanoyl-CoA",
"compartment":"x",
"charge":-4,
"formula":"C40H68N7O17P3S"
},
{
"id":"CE0074_c",
"name":"Alloxan",
"compartment":"c",
"charge":-2,
"formula":"C4N2O4"
},
{
"id":"CE0074_e",
"name":"Alloxan",
"compartment":"e",
"charge":-2,
"formula":"C4N2O4"
},
{
"id":"hdcea_m",
"name":"Hexadecenoate (n-C16:1)",
"compartment":"m",
"charge":-1,
"formula":"C16H29O2"
},
{
"id":"CE0955_r",
"name":"6-oxo-prostaglandin F1alpha",
"compartment":"r",
"charge":-1,
"formula":"C20H33O6"
},
{
"id":"pail35p_hs_n",
"name":"Phosphatidylinositol-3,5-bisphosphate (Homo sapiens)",
"compartment":"n",
"charge":-5,
"formula":"C9H14O15P3RCO2R2CO2"
},
{
"id":"CE4795_m",
"name":"2-Trans-Cis,Cis,Cis,Cis-4,8,11,14-Eicosapentaenoyl Coenzyme A",
"compartment":"m",
"charge":-4,
"formula":"C41H60N7O17P3S"
},
{
"id":"CE4795_x",
"name":"2-Trans-Cis,Cis,Cis,Cis-4,8,11,14-Eicosapentaenoyl Coenzyme A",
"compartment":"x",
"charge":-4,
"formula":"C41H60N7O17P3S"
},
{
"id":"CE5114_x",
"name":"Trans-2-cis,cis,cis-8,11,14-eicosatetraenoyl-CoA",
"compartment":"x",
"charge":-4,
"formula":"C41H62N7O17P3S"
},
{
"id":"CE4791_x",
"name":"3(S)-Hydroxy-Dihomo-Gama-Linolenoyl Coenzyme A",
"compartment":"x",
"charge":-4,
"formula":"C41H64N7O18P3S"
},
{
"id":"CE4793_x",
"name":"3-oxo-dihomo-gama-linolenoyl-CoA",
"compartment":"x",
"charge":-4,
"formula":"C41H62N7O18P3S"
},
{
"id":"CE2439_x",
"name":"3-Oxo-6Z,9Z,12Z-Octadecatrienoyl Coenzyme A",
"compartment":"x",
"charge":-4,
"formula":"C39H58N7O18P3S"
},
{
"id":"CE2440_x",
"name":"4Z,7Z,10Z-Hexadecatrienoyl Coenzyme A",
"compartment":"x",
"charge":-4,
"formula":"C37H56N7O17P3S"
},
{
"id":"CE2437_x",
"name":"2E,6Z,9Z,12Z-Octadecatetraenoyl Coenzyme A",
"compartment":"x",
"charge":-4,
"formula":"C39H58N7O17P3S"
},
{
"id":"CE2438_x",
"name":"3(S)-Hydroxy-6Z,9Z,12Z-Octadecatrienoyl Coenzyme A",
"compartment":"x",
"charge":-4,
"formula":"C39H60N7O18P3S"
},
{
"id":"CE2442_m",
"name":"3Z,7Z,10Z-Hexadecatrienoyl Coenzyme A",
"compartment":"m",
"charge":-4,
"formula":"C37H56N7O17P3S"
},
{
"id":"CE2442_x",
"name":"3Z,7Z,10Z-Hexadecatrienoyl Coenzyme A",
"compartment":"x",
"charge":-4,
"formula":"C37H56N7O17P3S"
},
{
"id":"CE2441_x",
"name":"2E,4Z,7Z,10Z-Hexadecatetraenoyl Coenzyme A",
"compartment":"x",
"charge":-4,
"formula":"C37H54N7O17P3S"
},
{
"id":"CE5116_x",
"name":"Trans-3-Cis-8,11,14-Eicosatetraenoyl Coenzyme A",
"compartment":"x",
"charge":-4,
"formula":"C41H62N7O17P3S"
},
{
"id":"CE5117_m",
"name":"(3E,5Z,8Z)-Tetradecatrienoyl Coenzyme A",
"compartment":"m",
"charge":-4,
"formula":"C35H52N7O17P3S"
},
{
"id":"CE5118_m",
"name":"Trans-2-Cis,Cis-4,8-Tetradecatrienoyl Coenzyme A",
"compartment":"m",
"charge":-4,
"formula":"C35H52N7O17P3S"
},
{
"id":"CE5119_m",
"name":"Trans-3-Cis-8-Tetradecadienoyl Coenzyme A",
"compartment":"m",
"charge":-4,
"formula":"C35H54N7O17P3S"
},
{
"id":"CE5120_m",
"name":"Trans-2-Cis-8-Tetradecadienoyl Coenzyme A",
"compartment":"m",
"charge":-4,
"formula":"C35H54N7O17P3S"
},
{
"id":"CE4790_m",
"name":"(3S)-3-Hydroxy-Cis-8-Tetradecenoyl Coenzyme A",
"compartment":"m",
"charge":-4,
"formula":"C35H56N7O18P3S"
},
{
"id":"CE4792_m",
"name":"3-Oxo-Cis-8-Tetradecenoyl Coenzyme A",
"compartment":"m",
"charge":-4,
"formula":"C35H54N7O18P3S"
},
{
"id":"CE4794_m",
"name":"Cis-6-Dodecenoyl Coenzyme A",
"compartment":"m",
"charge":-4,
"formula":"C33H52N7O17P3S"
},
{
"id":"leuktrB4_m",
"name":"Leukotriene B4(1-)",
"compartment":"m",
"charge":-1,
"formula":"C20H31O4"
},
{
"id":"leuktrB4_x",
"name":"Leukotriene B4(1-)",
"compartment":"x",
"charge":-1,
"formula":"C20H31O4"
},
{
"id":"leuktrB4woh_m",
"name":"W-hydroxyl leukotriene B4",
"compartment":"m",
"charge":-1,
"formula":"C20H31O5"
},
{
"id":"CE2053_m",
"name":"20-oxo-leukotriene B4",
"compartment":"m",
"charge":-1,
"formula":"C20H29O5"
},
{
"id":"CE2053_r",
"name":"20-oxo-leukotriene B4",
"compartment":"r",
"charge":-1,
"formula":"C20H29O5"
},
{
"id":"leuktrB4wcooh_c",
"name":"W-carboxy leukotriene B4",
"compartment":"c",
"charge":-2,
"formula":"C20H28O6"
},
{
"id":"CE2053_c",
"name":"20-oxo-leukotriene B4",
"compartment":"c",
"charge":-1,
"formula":"C20H29O5"
},
{
"id":"leuktrB4wcooh_m",
"name":"W-carboxy leukotriene B4",
"compartment":"m",
"charge":-2,
"formula":"C20H28O6"
},
{
"id":"leuktrB4woh_c",
"name":"W-hydroxyl leukotriene B4",
"compartment":"c",
"charge":-1,
"formula":"C20H31O5"
},
{
"id":"CE2056_r",
"name":"20-dihydroxyleukotriene B4",
"compartment":"r",
"charge":-1,
"formula":"C20H31O6"
},
{
"id":"CE3554_r",
"name":"20-trihydroxy-leukotriene-B4",
"compartment":"r",
"charge":-1,
"formula":"C20H31O7"
},
{
"id":"CE2567_c",
"name":"5(S),6(S)-epoxy-15(S)-hydroxy-7E,9E,11Z,13E-eicosatetraenoic acid anion; 5(S),6(S)-epoxy-15(S)-HETE",
"compartment":"c",
"charge":-1,
"formula":"C20H29O4"
},
{
"id":"h2o2_r",
"name":"Hydrogen peroxide",
"compartment":"r",
"charge":0,
"formula":"H2O2"
},
{
"id":"CE7172_c",
"name":"14,15-DiHETE",
"compartment":"c",
"charge":-1,
"formula":"C20H31O4"
},
{
"id":"C06315_c",
"name":"Lipoxin B4(1-)",
"compartment":"c",
"charge":-1,
"formula":"C20H31O5"
},
{
"id":"C06314_c",
"name":"Lipoxin A4(1-)",
"compartment":"c",
"charge":-1,
"formula":"C20H31O5"
},
{
"id":"cpppg1_c",
"name":"Coproporphyrinogen I",
"compartment":"c",
"charge":-4,
"formula":"C36H40N4O8"
},
{
"id":"C05769_c",
"name":"Coproporphyrin I",
"compartment":"c",
"charge":-4,
"formula":"C36H34N4O8"
},
{
"id":"cpppg3_c",
"name":"Coproporphyrinogen III",
"compartment":"c",
"charge":-4,
"formula":"C36H40N4O8"
},
{
"id":"C05770_c",
"name":"Coproporphyrin Iii",
"compartment":"c",
"charge":-4,
"formula":"C36H34N4O8"
},
{
"id":"uppg3_c",
"name":"Uroporphyrinogen III",
"compartment":"c",
"charge":-8,
"formula":"C40H36N4O16"
},
{
"id":"CE4793_c",
"name":"3-oxo-dihomo-gama-linolenoyl-CoA",
"compartment":"c",
"charge":-4,
"formula":"C41H62N7O18P3S"
},
{
"id":"CE5114_c",
"name":"Trans-2-cis,cis,cis-8,11,14-eicosatetraenoyl-CoA",
"compartment":"c",
"charge":-4,
"formula":"C41H62N7O17P3S"
},
{
"id":"CE4812_c",
"name":"Eicosa-2E,8Z,11Z,14Z,17Z-pentaenoyl-CoA",
"compartment":"c",
"charge":-4,
"formula":"C41H60N7O17P3S"
},
{
"id":"eicostetcoa_r",
"name":"Eicosatetranoyl coenzyme A",
"compartment":"r",
"charge":-4,
"formula":"C41H62N7O17P3S"
},
{
"id":"CE2209_c",
"name":"5alpha-androstane-3alpha,17beta-diol",
"compartment":"c",
"charge":0,
"formula":"C19H32O2"
},
{
"id":"CE4811_c",
"name":"3-keto-eicosa-8,11,14,17-all-cis-tetraenoyl-CoA",
"compartment":"c",
"charge":-4,
"formula":"C41H60N7O18P3S"
},
{
"id":"strdnccoa_r",
"name":"Stearidonyl coenzyme A",
"compartment":"r",
"charge":-4,
"formula":"C39H58N7O17P3S"
},
{
"id":"CE4810_c",
"name":"3(S)-hydroxy-all-cis-8,11,14,17-eicosatetraenoyl-CoA",
"compartment":"c",
"charge":-4,
"formula":"C41H62N7O18P3S"
},
{
"id":"lnlncacoa_r",
"name":"Alpha-Linolenoyl-CoA",
"compartment":"r",
"charge":-4,
"formula":"C39H60N7O17P3S"
},
{
"id":"CE4821_c",
"name":"2-trans-7,10,13,16,19-all-cis-docosahexaenoyl-CoA",
"compartment":"c",
"charge":-4,
"formula":"C43H62N7O17P3S"
},
{
"id":"clpndcoa_r",
"name":"Clupanodonyl CoA",
"compartment":"r",
"charge":-4,
"formula":"C43H64N7O17P3S"
},
{
"id":"CE4819_c",
"name":"3-oxo-docosa-7,10,13,16,19-all-cis-pentaenoyl-CoA",
"compartment":"c",
"charge":-4,
"formula":"C43H62N7O18P3S"
},
{
"id":"tmndnccoa_r",
"name":"Timnodonyl coenzyme A",
"compartment":"r",
"charge":-4,
"formula":"C41H60N7O17P3S"
},
{
"id":"CE4817_c",
"name":"3(S)-hydroxy-docosa-7,10,13,16,19-all-cis-pentaenoyl-CoA",
"compartment":"c",
"charge":-4,
"formula":"C43H64N7O18P3S"
},
{
"id":"tmndnc_r",
"name":"Timnodonic acid C20:5, n-3",
"compartment":"r",
"charge":-1,
"formula":"C20H29O2"
},
{
"id":"CE2313_c",
"name":"4,4-dimethylcholesta-8(9),14-dien-3beta-ol",
"compartment":"c",
"charge":0,
"formula":"C29H48O"
},
{
"id":"CE2314_c",
"name":"4,4-dimethylcholesta-8(9)-en-3beta-ol",
"compartment":"c",
"charge":0,
"formula":"C29H50O"
},
{
"id":"zymstnl_c",
"name":"5alpha-cholest-8-en-3beta-ol",
"compartment":"c",
"charge":0,
"formula":"C27H46O"
},
{
"id":"lthstrl_c",
"name":"5alpha-Cholest-7-en-3beta-ol",
"compartment":"c",
"charge":0,
"formula":"C27H46O"
},
{
"id":"tethex3coa_r",
"name":"Tetracosahexaenoyl coenzyme A",
"compartment":"r",
"charge":-4,
"formula":"C45H66N7O17P3S"
},
{
"id":"tethex3_r",
"name":"Tetracosahexaenoic acid, n-3",
"compartment":"r",
"charge":-1,
"formula":"C24H35O2"
},
{
"id":"adrncoa_r",
"name":"Adrenyl coenzyme A",
"compartment":"r",
"charge":-4,
"formula":"C43H66N7O17P3S"
},
{
"id":"CE4833_c",
"name":"3-oxo-docosa-7,10,13,16-all-cis-tetraenoyl-CoA",
"compartment":"c",
"charge":-4,
"formula":"C43H64N7O18P3S"
},
{
"id":"CE4831_c",
"name":"3(S)-hydroxy-docosa-7,10,13,16-all-cis-tetraenoyl-CoA",
"compartment":"c",
"charge":-4,
"formula":"C43H66N7O18P3S"
},
{
"id":"CE4835_c",
"name":"2E,7Z,10Z,13Z,16Z-docosapentaenoyl-CoA",
"compartment":"c",
"charge":-4,
"formula":"C43H64N7O17P3S"
},
{
"id":"CE4834_c",
"name":"3-oxo-tetracosa-9,12,15,18-all-cis-tetraenoyl-CoA",
"compartment":"c",
"charge":-4,
"formula":"C45H68N7O18P3S"
},
{
"id":"CE4849_c",
"name":"3(S)-hydroxy-tetracosa-12,15,18,21-all-cis-tetraenoyl-CoA",
"compartment":"c",
"charge":-4,
"formula":"C45H70N7O18P3S"
},
{
"id":"tetpent6coa_r",
"name":"Tetracosapentaenoyl coenzyme A, n-6",
"compartment":"r",
"charge":-4,
"formula":"C45H68N7O17P3S"
},
{
"id":"tetpent6_r",
"name":"Tetracosapentaenoic acid, n-6",
"compartment":"r",
"charge":-1,
"formula":"C24H37O2"
},
{
"id":"CE4841_c",
"name":"3-oxoeicosa-cis,cis-11,14-dienoyl-CoA",
"compartment":"c",
"charge":-4,
"formula":"C41H64N7O18P3S"
},
{
"id":"CE4840_c",
"name":"(3S)-hydroxy-eicosa-cis,cis-11,14-dienoyl-CoA",
"compartment":"c",
"charge":-4,
"formula":"C41H66N7O18P3S"
},
{
"id":"CE4842_c",
"name":"Trans,cis,cis-2,11,14-eicosatrienoyl-CoA",
"compartment":"c",
"charge":-4,
"formula":"C41H64N7O17P3S"
},
{
"id":"CE4843_c",
"name":"Cis,cis-11,14-eicosadienoyl-CoA",
"compartment":"c",
"charge":-4,
"formula":"C41H66N7O17P3S"
},
{
"id":"CE4843_r",
"name":"Cis,cis-11,14-eicosadienoyl-CoA",
"compartment":"r",
"charge":-4,
"formula":"C41H66N7O17P3S"
},
{
"id":"CE4845_c",
"name":"3-oxo-docosa-cis,cis,cis-10,13,16-trienoyl-CoA",
"compartment":"c",
"charge":-4,
"formula":"C43H66N7O18P3S"
},
{
"id":"CE4844_c",
"name":"3(S)-hydroxy-10,13,16-all-cis-docosatrienoyl-CoA",
"compartment":"c",
"charge":-4,
"formula":"C43H68N7O18P3S"
},
{
"id":"CE4846_c",
"name":"Trans,cis,cis,cis-2,10,13,16-docosatetraenoyl-CoA",
"compartment":"c",
"charge":-4,
"formula":"C43H66N7O17P3S"
},
{
"id":"CE4847_c",
"name":"Cis,cis,cis-10,13,16-docosatrienoyl-CoA",
"compartment":"c",
"charge":-4,
"formula":"C43H68N7O17P3S"
},
{
"id":"CE4852_c",
"name":"Trans,cis,cis,cis,cis-2,10,13,16,19-docosapentaenoyl-CoA",
"compartment":"c",
"charge":-4,
"formula":"C43H64N7O17P3S"
},
{
"id":"CE4854_c",
"name":"All-cis-10,13,16,19-docosatetraenoyl-CoA",
"compartment":"c",
"charge":-4,
"formula":"C43H66N7O17P3S"
},
{
"id":"CE4850_c",
"name":"3-oxo-docosa-10,13,16,19-all-cis-tetraenoyl-CoA",
"compartment":"c",
"charge":-4,
"formula":"C43H64N7O18P3S"
},
{
"id":"CE4848_c",
"name":"3(S)-hydroxy-docosa-10,13,16,19-all-cis-tetraenoyl-CoA",
"compartment":"c",
"charge":-4,
"formula":"C43H66N7O18P3S"
},
{
"id":"CE4853_c",
"name":"Trans,cis,cis,cis,cis-2,12,15,18,21-tetracosapentaenoyl-CoA",
"compartment":"c",
"charge":-4,
"formula":"C45H68N7O17P3S"
},
{
"id":"CE4855_c",
"name":"All-cis-12,15,18,21-tetracosatetraenoyl-CoA",
"compartment":"c",
"charge":-4,
"formula":"C45H70N7O17P3S"
},
{
"id":"CE4851_c",
"name":"3-oxo-tetracosa-12,15,18,21-all-cis-tetraenoyl-CoA",
"compartment":"c",
"charge":-4,
"formula":"C45H68N7O18P3S"
},
{
"id":"CE5049_c",
"name":"One Carbon Unit",
"compartment":"c",
"charge":0,
"formula":"CH2"
},
{
"id":"CE5144_c",
"name":"3-oxo-11-cis-eicosenoyl-CoA",
"compartment":"c",
"charge":-4,
"formula":"C41H66N7O18P3S"
},
{
"id":"CE5151_c",
"name":"11-cis-eicosenoyl-CoA",
"compartment":"c",
"charge":-4,
"formula":"C41H68N7O17P3S"
},
{
"id":"CE5152_c",
"name":"3-oxo-13cis-docosenoyl-CoA",
"compartment":"c",
"charge":-4,
"formula":"C43H70N7O18P3S"
},
{
"id":"CE5151_r",
"name":"11-cis-eicosenoyl-CoA",
"compartment":"r",
"charge":-4,
"formula":"C41H68N7O17P3S"
},
{
"id":"CE5155_c",
"name":"Cis-13-docosenoyl-CoA",
"compartment":"c",
"charge":-4,
"formula":"C43H72N7O17P3S"
},
{
"id":"CE5156_c",
"name":"3-oxo-cis-15-tetracosaenoyl-CoA",
"compartment":"c",
"charge":-4,
"formula":"C45H74N7O18P3S"
},
{
"id":"CE5155_r",
"name":"Cis-13-docosenoyl-CoA",
"compartment":"r",
"charge":-4,
"formula":"C43H72N7O17P3S"
},
{
"id":"CE5148_c",
"name":"3(S)-hydroxy-11-cis-eicosenoyl-CoA",
"compartment":"c",
"charge":-4,
"formula":"C41H68N7O18P3S"
},
{
"id":"CE5150_c",
"name":"Trans,cis-2,11-eicosadienoyl-CoA",
"compartment":"c",
"charge":-4,
"formula":"C41H66N7O17P3S"
},
{
"id":"CE5153_c",
"name":"3(S)-hydroxy-13cis-docosenoyl-CoA",
"compartment":"c",
"charge":-4,
"formula":"C43H72N7O18P3S"
},
{
"id":"CE5154_c",
"name":"Trans,cis-2,13-docosadienoyl-CoA",
"compartment":"c",
"charge":-4,
"formula":"C43H70N7O17P3S"
},
{
"id":"CE5157_c",
"name":"3(S)-hydroxy-cis-15-tetracosaenoyl-CoA",
"compartment":"c",
"charge":-4,
"formula":"C45H76N7O18P3S"
},
{
"id":"CE5158_c",
"name":"Trans,cis-2,15-tetracosadienoyl-CoA",
"compartment":"c",
"charge":-4,
"formula":"C45H74N7O17P3S"
},
{
"id":"nrvnccoa_r",
"name":"Nervonyl coenzyme A",
"compartment":"r",
"charge":-4,
"formula":"C45H76N7O17P3S"
},
{
"id":"CE2510_c",
"name":"11-cis-eicosenoate",
"compartment":"c",
"charge":0,
"formula":"C20H37O2"
},
{
"id":"doco13ac_c",
"name":"13Z)-13-docosenoic acid",
"compartment":"c",
"charge":-1,
"formula":"C22H41O2"
},
{
"id":"CE5160_c",
"name":"3-oxo-cis-9-octadecenoyl-CoA",
"compartment":"c",
"charge":-4,
"formula":"C39H62N7O18P3S"
},
{
"id":"CE5161_c",
"name":"3(S)-hydroxy-cis-9-octadecenoyl-CoA",
"compartment":"c",
"charge":-4,
"formula":"C39H64N7O18P3S"
},
{
"id":"CE5162_c",
"name":"Trans,cis-2,9-octadecadienoyl-CoA",
"compartment":"c",
"charge":-4,
"formula":"C39H62N7O17P3S"
},
{
"id":"cholcoads_m",
"name":"3alpha,7alpha,12alpha-Trihydroxy-5beta-cholest-24-enoyl-CoA",
"compartment":"m",
"charge":-4,
"formula":"C48H74N7O20P3S"
},
{
"id":"CE4874_m",
"name":"5beta-cholestane-3alpha,7alpha,12alpha,27,27-pentaol",
"compartment":"m",
"charge":0,
"formula":"C27H48O5"
},
{
"id":"C14826_c",
"name":"12(13)-EpOME",
"compartment":"c",
"charge":-1,
"formula":"C18H31O3"
},
{
"id":"CE2049_c",
"name":"12,13-hydroxyoctadec-9(Z)-enoate",
"compartment":"c",
"charge":-1,
"formula":"C18H33O4"
},
{
"id":"C14825_c",
"name":"9(10)-EpOME",
"compartment":"c",
"charge":-1,
"formula":"C18H31O3"
},
{
"id":"CE2047_c",
"name":"9,10-hydroxyoctadec-12(Z)-enoate",
"compartment":"c",
"charge":-1,
"formula":"C18H33O4"
},
{
"id":"C14768_c",
"name":"5,6-EET",
"compartment":"c",
"charge":-1,
"formula":"C20H31O3"
},
{
"id":"C14770_c",
"name":"11,12-EET",
"compartment":"c",
"charge":-1,
"formula":"C20H31O3"
},
{
"id":"C14769_c",
"name":"8,9-EET",
"compartment":"c",
"charge":-1,
"formula":"C20H31O3"
},
{
"id":"C14771_c",
"name":"14,15-EET",
"compartment":"c",
"charge":-1,
"formula":"C20H31O3"
},
{
"id":"CE2445_c",
"name":"6-trans-leukotriene B4",
"compartment":"c",
"charge":0,
"formula":"C20H31O4"
},
{
"id":"CE5178_c",
"name":"5-oxo-6-trans-leukotriene B4",
"compartment":"c",
"charge":-1,
"formula":"C20H29O4"
},
{
"id":"dmpp_c",
"name":"Dimethylallyl diphosphate",
"compartment":"c",
"charge":-3,
"formula":"C5H9O7P2"
},
{
"id":"C04717_c",
"name":"13(S)-HPODE(1-)",
"compartment":"c",
"charge":-1,
"formula":"C18H30O4"
},
{
"id":"C01601_c",
"name":"Nonanoate",
"compartment":"c",
"charge":-1,
"formula":"C9H17O2"
},
{
"id":"CE6504_c",
"name":"1-hydroperoxy-8-carboxyoctyl 3,4-epoxynon-(2E)-enyl ether",
"compartment":"c",
"charge":-1,
"formula":"C18H31O6"
},
{
"id":"CE2006_c",
"name":"4-hydroxy-2-nonenal",
"compartment":"c",
"charge":0,
"formula":"C9H16O2"
},
{
"id":"CE6506_c",
"name":"3,4-epoxynonanal",
"compartment":"c",
"charge":0,
"formula":"C9H16O2"
},
{
"id":"C08261_c",
"name":"Azelaic acid; nonanedioic acid",
"compartment":"c",
"charge":-2,
"formula":"C9H12O4"
},
{
"id":"CE5944_c",
"name":"10,11-dihydro-12-oxo-LTB4",
"compartment":"c",
"charge":-1,
"formula":"C20H31O4"
},
{
"id":"CE5944_m",
"name":"10,11-dihydro-12-oxo-LTB4",
"compartment":"m",
"charge":-1,
"formula":"C20H31O4"
},
{
"id":"CE5944_x",
"name":"10,11-dihydro-12-oxo-LTB4",
"compartment":"x",
"charge":-1,
"formula":"C20H31O4"
},
{
"id":"CE4987_c",
"name":"10,11-dihydro-leukotriene B4",
"compartment":"c",
"charge":-1,
"formula":"C20H33O4"
},
{
"id":"CE4988_c",
"name":"10,11-dihydro-12-epi-leukotriene B4",
"compartment":"c",
"charge":-1,
"formula":"C20H33O4"
},
{
"id":"CE4988_m",
"name":"10,11-dihydro-12-epi-leukotriene B4",
"compartment":"m",
"charge":-1,
"formula":"C20H33O4"
},
{
"id":"CE4988_x",
"name":"10,11-dihydro-12-epi-leukotriene B4",
"compartment":"x",
"charge":-1,
"formula":"C20H33O4"
},
{
"id":"CE5947_c",
"name":"20-COOH-10,11-dihydro-LTB4",
"compartment":"c",
"charge":-2,
"formula":"C20H30O6"
},
{
"id":"CE7097_c",
"name":"5-oxo-12(S)-hydroxy-eicosa-6E,8Z,10E,14Z-tetraenoate",
"compartment":"c",
"charge":-1,
"formula":"C20H29O4"
},
{
"id":"CE7097_m",
"name":"5-oxo-12(S)-hydroxy-eicosa-6E,8Z,10E,14Z-tetraenoate",
"compartment":"m",
"charge":-1,
"formula":"C20H29O4"
},
{
"id":"C04805_c",
"name":"5(S)-HETE",
"compartment":"c",
"charge":-1,
"formula":"C20H31O3"
},
{
"id":"CE7096_c",
"name":"5,15-DiHETE",
"compartment":"c",
"charge":-1,
"formula":"C20H31O4"
},
{
"id":"CE2084_c",
"name":"5-oxo-(6E,8Z,11Z,14Z)-eicosatetraenoic acid",
"compartment":"c",
"charge":-1,
"formula":"C20H29O3"
},
{
"id":"C04805_m",
"name":"5(S)-HETE",
"compartment":"m",
"charge":-1,
"formula":"C20H31O3"
},
{
"id":"CE2084_m",
"name":"5-oxo-(6E,8Z,11Z,14Z)-eicosatetraenoic acid",
"compartment":"m",
"charge":-1,
"formula":"C20H29O3"
},
{
"id":"CE6508_c",
"name":"5-hydroperoxy-EPA",
"compartment":"c",
"charge":-1,
"formula":"C20H29O4"
},
{
"id":"CE7091_c",
"name":"15(R)-hydroperoxy-EPE",
"compartment":"c",
"charge":-1,
"formula":"C20H29O4"
},
{
"id":"CE7091_r",
"name":"15(R)-hydroperoxy-EPE",
"compartment":"r",
"charge":-1,
"formula":"C20H29O4"
},
{
"id":"CE7085_c",
"name":"5-HEPE; 5-hydroxyeicosapentaenoate",
"compartment":"c",
"charge":-1,
"formula":"C20H29O3"
},
{
"id":"CE7088_c",
"name":"PGH3",
"compartment":"c",
"charge":-1,
"formula":"C20H29O5"
},
{
"id":"CE7081_r",
"name":"15(R)-HEPE",
"compartment":"r",
"charge":-1,
"formula":"C20H29O3"
},
{
"id":"CE7090_c",
"name":"18R-HEPE",
"compartment":"c",
"charge":-1,
"formula":"C20H29O3"
},
{
"id":"CE0347_r",
"name":"12-hydroxyeicosatetraenoate",
"compartment":"r",
"charge":-1,
"formula":"C20H31O3"
},
{
"id":"CE6247_c",
"name":"5,12,20-TriHETE",
"compartment":"c",
"charge":-1,
"formula":"C20H31O5"
},
{
"id":"12HPET_e",
"name":"12-Hydroperoxyeicosa-5,8,10,14-tetraenoate",
"compartment":"e",
"charge":-1,
"formula":"C20H31O4"
},
{
"id":"C04849_e",
"name":"(5Z,9E,14Z)-(8xi,11R,12S)-11,12-epoxy-8-hydroxyicosa-5,9,14-trienoate",
"compartment":"e",
"charge":-1,
"formula":"C20H31O4"
},
{
"id":"leuktrB4wcooh_x",
"name":"W-carboxy leukotriene B4",
"compartment":"x",
"charge":-2,
"formula":"C20H28O6"
},
{
"id":"CE2537_c",
"name":"15-hydroxy-(8Z,11Z,13E)-eicosatrienoate",
"compartment":"c",
"charge":0,
"formula":"C20H33O3"
},
{
"id":"CE6232_c",
"name":"Prostaglandin G1",
"compartment":"c",
"charge":-1,
"formula":"C20H33O6"
},
{
"id":"CE6234_c",
"name":"Prostaglandin H1",
"compartment":"c",
"charge":-1,
"formula":"C20H33O5"
},
{
"id":"CE5947_m",
"name":"20-COOH-10,11-dihydro-LTB4",
"compartment":"m",
"charge":-2,
"formula":"C20H30O6"
},
{
"id":"CE5947_x",
"name":"20-COOH-10,11-dihydro-LTB4",
"compartment":"x",
"charge":-2,
"formula":"C20H30O6"
},
{
"id":"dec24dicoa_m",
"name":"2,4-Decadienoyl Coenzyme A",
"compartment":"m",
"charge":-4,
"formula":"C31H46N7O17P3S"
},
{
"id":"dece3coa_m",
"name":"3-Decenoyl Coenzyme A",
"compartment":"m",
"charge":-4,
"formula":"C31H48N7O17P3S"
},
{
"id":"urcan_c",
"name":"Urocanate C6H5N2O2",
"compartment":"c",
"charge":-1,
"formula":"C6H5N2O2"
},
{
"id":"C05767_c",
"name":"Uroporphyrin I",
"compartment":"c",
"charge":-8,
"formula":"C40H30N4O16"
},
{
"id":"2mb2coa_c",
"name":"Trans-2-Methylbut-2-enoyl-CoA",
"compartment":"c",
"charge":-4,
"formula":"C26H38N7O17P3S"
},
{
"id":"3hbcoa__R_c",
"name":"(R)-3-Hydroxybutyryl-CoA",
"compartment":"c",
"charge":-4,
"formula":"C25H38N7O18P3S"
},
{
"id":"adpac_c",
"name":"Adipic acid; hexane-1,6-dioic acid",
"compartment":"c",
"charge":-2,
"formula":"C6H8O4"
},
{
"id":"adpcoa_c",
"name":"Adipoyl-CoA; 5-Carboxypentanoyl-CoA",
"compartment":"c",
"charge":-5,
"formula":"C27H39N7O19P3S"
},
{
"id":"adpac_x",
"name":"Adipic acid; hexane-1,6-dioic acid",
"compartment":"x",
"charge":-2,
"formula":"C6H8O4"
},
{
"id":"adpcoa_x",
"name":"Adipoyl-CoA; 5-Carboxypentanoyl-CoA",
"compartment":"x",
"charge":-5,
"formula":"C27H39N7O19P3S"
},
{
"id":"c6dc_x",
"name":"Adipoyl carnitine; 5-Carboxypentanoyl carnitine",
"compartment":"x",
"charge":-1,
"formula":"C13H22NO6"
},
{
"id":"3bcrn_c",
"name":"3-hydroxy butyryl carnitine",
"compartment":"c",
"charge":0,
"formula":"C11H21NO5"
},
{
"id":"3bcrn_e",
"name":"3-hydroxy butyryl carnitine",
"compartment":"e",
"charge":0,
"formula":"C11H21NO5"
},
{
"id":"c10crn_c",
"name":"Decanoyl Carnitine",
"compartment":"c",
"charge":0,
"formula":"C17H33NO4"
},
{
"id":"c10crn_e",
"name":"Decanoyl Carnitine",
"compartment":"e",
"charge":0,
"formula":"C17H33NO4"
},
{
"id":"c10dc_x",
"name":"Sebacoyl carnitine; decanedioyl carnitin",
"compartment":"x",
"charge":-1,
"formula":"C17H30NO6"
},
{
"id":"c10dc_c",
"name":"Sebacoyl carnitine; decanedioyl carnitin",
"compartment":"c",
"charge":-1,
"formula":"C17H30NO6"
},
{
"id":"sebcoa_c",
"name":"Sebacoyl Coenzyme A",
"compartment":"c",
"charge":-5,
"formula":"C31H47N7O19P3S"
},
{
"id":"c10dc_e",
"name":"Sebacoyl carnitine; decanedioyl carnitin",
"compartment":"e",
"charge":-1,
"formula":"C17H30NO6"
},
{
"id":"3hdcoa_c",
"name":"(S)-3-Hydroxydecanoyl-CoA",
"compartment":"c",
"charge":-4,
"formula":"C31H50N7O18P3S"
},
{
"id":"3deccrn_c",
"name":"3-hydroxydecanoylcarnitine",
"compartment":"c",
"charge":0,
"formula":"C17H33NO5"
},
{
"id":"ddeccrn_c",
"name":"Lauroyl Carnitine",
"compartment":"c",
"charge":0,
"formula":"C19H37NO4"
},
{
"id":"c12dccoa_x",
"name":"Dodecanedioyl Coenzyme A",
"compartment":"x",
"charge":-5,
"formula":"C33H51N7O19P3S"
},
{
"id":"dodecanac_x",
"name":"Dodecanedioic Acid",
"compartment":"x",
"charge":-2,
"formula":"C12H20O4"
},
{
"id":"c12dccoa_c",
"name":"Dodecanedioyl Coenzyme A",
"compartment":"c",
"charge":-5,
"formula":"C33H51N7O19P3S"
},
{
"id":"dodecanac_c",
"name":"Dodecanedioic Acid",
"compartment":"c",
"charge":-2,
"formula":"C12H20O4"
},
{
"id":"c12dc_c",
"name":"Dodecanedioyl Carnitine",
"compartment":"c",
"charge":-1,
"formula":"C19H34NO6"
},
{
"id":"c12dc_e",
"name":"Dodecanedioyl Carnitine",
"compartment":"e",
"charge":-1,
"formula":"C19H34NO6"
},
{
"id":"3hddcoa_c",
"name":"(S)-3-Hydroxydodecanoyl-CoA",
"compartment":"c",
"charge":-4,
"formula":"C33H54N7O18P3S"
},
{
"id":"3ddcrn_c",
"name":"3-hydroxydodecanoylcarnitine",
"compartment":"c",
"charge":0,
"formula":"C19H37NO5"
},
{
"id":"3tetd7ecoa_m",
"name":"3-Hydroxy Tetradecenoyl-7 Coenzyme A",
"compartment":"m",
"charge":-4,
"formula":"C35H56N7O18P3S"
},
{
"id":"3tetd7ecoa_c",
"name":"3-Hydroxy Tetradecenoyl-7 Coenzyme A",
"compartment":"c",
"charge":-4,
"formula":"C35H56N7O18P3S"
},
{
"id":"3tetd7ecoacrn_c",
"name":"3-Hydroxy Tetradecenoyl-7-Carnitine",
"compartment":"c",
"charge":0,
"formula":"C21H39NO5"
},
{
"id":"3tetd7ecoacrn_e",
"name":"3-Hydroxy Tetradecenoyl-7-Carnitine",
"compartment":"e",
"charge":0,
"formula":"C21H39NO5"
},
{
"id":"3ttetddcoa_m",
"name":"3-Hydroxy Trans5,8Tetradecadienoyl Coenzyme A",
"compartment":"m",
"charge":-4,
"formula":"C35H54N7O18P3S"
},
{
"id":"3ttetddcoa_c",
"name":"3-Hydroxy Trans5,8Tetradecadienoyl Coenzyme A",
"compartment":"c",
"charge":-4,
"formula":"C35H54N7O18P3S"
},
{
"id":"3ttetddcoacrn_c",
"name":"3-Hydroxy Trans5,8Tetradecadienoyl Carnitine",
"compartment":"c",
"charge":0,
"formula":"C21H37NO5"
},
{
"id":"3ttetddcoacrn_e",
"name":"3-Hydroxy Trans5,8Tetradecadienoyl Carnitine",
"compartment":"e",
"charge":0,
"formula":"C21H37NO5"
},
{
"id":"3htdcoa_c",
"name":"(S)-3-Hydroxytetradecanoyl-CoA",
"compartment":"c",
"charge":-4,
"formula":"C35H58N7O18P3S"
},
{
"id":"3tdcrn_c",
"name":"3-hydroxy-tetradecanoyl carnitine",
"compartment":"c",
"charge":0,
"formula":"C21H41NO5"
},
{
"id":"3hdeccoa_c",
"name":"3-Hydroxyhexadecenoyl Coenzyme A",
"compartment":"c",
"charge":-4,
"formula":"C37H60N7O18P3S"
},
{
"id":"3hdececrn_c",
"name":"3-Hydroxyhexadecenoylcarnitine",
"compartment":"c",
"charge":0,
"formula":"C23H43NO5"
},
{
"id":"3thexddcoa_m",
"name":"3-Hydroxy Trans7,10-Hexadecadienoyl Coenzyme A",
"compartment":"m",
"charge":-4,
"formula":"C37H58N7O18P3S"
},
{
"id":"3thexddcoa_c",
"name":"3-Hydroxy Trans7,10-Hexadecadienoyl Coenzyme A",
"compartment":"c",
"charge":-4,
"formula":"C37H58N7O18P3S"
},
{
"id":"3thexddcoacrn_c",
"name":"3-Hydroxy Trans7,10-Hexadecadienoyl Carnitine",
"compartment":"c",
"charge":0,
"formula":"C23H41NO5"
},
{
"id":"3thexddcoacrn_e",
"name":"3-Hydroxy Trans7,10-Hexadecadienoyl Carnitine",
"compartment":"e",
"charge":0,
"formula":"C23H41NO5"
},
{
"id":"hexdicoa_c",
"name":"Hexadecanedioyl Coenzyme A",
"compartment":"c",
"charge":-5,
"formula":"C37H59N7O19P3S"
},
{
"id":"c16dc_c",
"name":"Hexadecanedioic Acid Mono-L-Carnitine Ester",
"compartment":"c",
"charge":-1,
"formula":"C23H42NO6"
},
{
"id":"c16dc_e",
"name":"Hexadecanedioic Acid Mono-L-Carnitine Ester",
"compartment":"e",
"charge":-1,
"formula":"C23H42NO6"
},
{
"id":"3hexdcoa_c",
"name":"3-hydroxyhexadecanoylcoa",
"compartment":"c",
"charge":-4,
"formula":"C37H62N7O18P3S"
},
{
"id":"3hexdcrn_c",
"name":"3-hydroxyhexadecanoylcarnitine",
"compartment":"c",
"charge":0,
"formula":"C23H45NO5"
},
{
"id":"3ocddcoa_c",
"name":"3-Hydroxyoctadecadienoyl Coenzyme A",
"compartment":"c",
"charge":-4,
"formula":"C39H62N7O18P3S"
},
{
"id":"3octdec2crn_c",
"name":"3-Hydroxyoctadecadienoylcarnitine",
"compartment":"c",
"charge":0,
"formula":"C25H45NO5"
},
{
"id":"3hodcoa_c",
"name":"(S)-3-Hydroxyoctadecanoyl-CoA",
"compartment":"c",
"charge":-4,
"formula":"C39H66N7O18P3S"
},
{
"id":"3octdeccrn_c",
"name":"3-Hydroxyoctadecanoyl Carnitine",
"compartment":"c",
"charge":0,
"formula":"C25H49NO5"
},
{
"id":"c3dc_c",
"name":"Malonyl Carnitine",
"compartment":"c",
"charge":-1,
"formula":"C10H16NO6"
},
{
"id":"c3dc_e",
"name":"Malonyl Carnitine",
"compartment":"e",
"charge":-1,
"formula":"C10H16NO6"
},
{
"id":"c4crn_e",
"name":"Butyryl carnitine",
"compartment":"e",
"charge":0,
"formula":"C11H21NO4"
},
{
"id":"c4dc_x",
"name":"Succinyl carnitine",
"compartment":"x",
"charge":-1,
"formula":"C11H18NO6"
},
{
"id":"c4dc_c",
"name":"Succinyl carnitine",
"compartment":"c",
"charge":-1,
"formula":"C11H18NO6"
},
{
"id":"c4dc_e",
"name":"Succinyl carnitine",
"compartment":"e",
"charge":-1,
"formula":"C11H18NO6"
},
{
"id":"c4crn_x",
"name":"Butyryl carnitine",
"compartment":"x",
"charge":0,
"formula":"C11H21NO4"
},
{
"id":"btcoa_x",
"name":"Butanoyl-CoA",
"compartment":"x",
"charge":-4,
"formula":"C25H38N7O17P3S"
},
{
"id":"ivcoa_c",
"name":"Isovaleryl-CoA",
"compartment":"c",
"charge":-4,
"formula":"C26H40N7O17P3S"
},
{
"id":"ivcrn_c",
"name":"Isovaleryl carnitine",
"compartment":"c",
"charge":0,
"formula":"C12H23NO4"
},
{
"id":"c51crn_c",
"name":"Tiglyl carnitine; (E)-2-methylbut-2-enoyl carnitin",
"compartment":"c",
"charge":0,
"formula":"C12H21NO4"
},
{
"id":"c5dc_c",
"name":"Glutaryl Carnitine",
"compartment":"c",
"charge":0,
"formula":"C12H21NO6"
},
{
"id":"c5dc_e",
"name":"Glutaryl Carnitine",
"compartment":"e",
"charge":0,
"formula":"C12H21NO6"
},
{
"id":"hxcoa_c",
"name":"Hexanoyl-CoA (n-C6:0CoA)",
"compartment":"c",
"charge":-4,
"formula":"C27H42N7O17P3S"
},
{
"id":"c6crn_c",
"name":"Hexanoyl Carnitine",
"compartment":"c",
"charge":0,
"formula":"C13H25NO4"
},
{
"id":"hxcoa_x",
"name":"Hexanoyl-CoA (n-C6:0CoA)",
"compartment":"x",
"charge":-4,
"formula":"C27H42N7O17P3S"
},
{
"id":"c6crn_x",
"name":"Hexanoyl Carnitine",
"compartment":"x",
"charge":0,
"formula":"C13H25NO4"
},
{
"id":"c6crn_e",
"name":"Hexanoyl Carnitine",
"compartment":"e",
"charge":0,
"formula":"C13H25NO4"
},
{
"id":"c6dc_c",
"name":"Adipoyl carnitine; 5-Carboxypentanoyl carnitine",
"compartment":"c",
"charge":-1,
"formula":"C13H22NO6"
},
{
"id":"c6dc_e",
"name":"Adipoyl carnitine; 5-Carboxypentanoyl carnitine",
"compartment":"e",
"charge":-1,
"formula":"C13H22NO6"
},
{
"id":"sbcoa_c",
"name":"Suberyl-CoA; octadioyl-CoA",
"compartment":"c",
"charge":-5,
"formula":"C29H43N7O19P3S"
},
{
"id":"c8dc_c",
"name":"Suberyl carnitine; octanedioyl carnitine",
"compartment":"c",
"charge":-1,
"formula":"C15H26NO6"
},
{
"id":"c8dc_e",
"name":"Suberyl carnitine; octanedioyl carnitine",
"compartment":"e",
"charge":-1,
"formula":"C15H26NO6"
},
{
"id":"3ddcrn_e",
"name":"3-hydroxydodecanoylcarnitine",
"compartment":"e",
"charge":0,
"formula":"C19H37NO5"
},
{
"id":"ddeccrn_e",
"name":"Lauroyl Carnitine",
"compartment":"e",
"charge":0,
"formula":"C19H37NO4"
},
{
"id":"3deccrn_e",
"name":"3-hydroxydecanoylcarnitine",
"compartment":"e",
"charge":0,
"formula":"C17H33NO5"
},
{
"id":"doco13ecoa_c",
"name":"13-Docosenoyl Coenzyme A",
"compartment":"c",
"charge":-4,
"formula":"C43H72N7O17P3S"
},
{
"id":"doco13ecoa_x",
"name":"13-Docosenoyl Coenzyme A",
"compartment":"x",
"charge":-4,
"formula":"C43H72N7O17P3S"
},
{
"id":"doco13ac_e",
"name":"13Z)-13-docosenoic acid",
"compartment":"e",
"charge":-1,
"formula":"C22H41O2"
},
{
"id":"docosac_e",
"name":"Behenate, Docosanoate",
"compartment":"e",
"charge":-1,
"formula":"C22H43O2"
},
{
"id":"docosac_r",
"name":"Behenate, Docosanoate",
"compartment":"r",
"charge":-1,
"formula":"C22H43O2"
},
{
"id":"docosdiac_r",
"name":"Docosanedioicacid",
"compartment":"r",
"charge":-2,
"formula":"C22H40O4"
},
{
"id":"docosdiac_c",
"name":"Docosanedioicacid",
"compartment":"c",
"charge":-2,
"formula":"C22H40O4"
},
{
"id":"docosdiac_e",
"name":"Docosanedioicacid",
"compartment":"e",
"charge":-2,
"formula":"C22H40O4"
},
{
"id":"3hdececrn_e",
"name":"3-Hydroxyhexadecenoylcarnitine",
"compartment":"e",
"charge":0,
"formula":"C23H43NO5"
},
{
"id":"3hexdcrn_e",
"name":"3-hydroxyhexadecanoylcarnitine",
"compartment":"e",
"charge":0,
"formula":"C23H45NO5"
},
{
"id":"3ivcrn_e",
"name":"3-Hydroxy-Isovaleryl Carnitine",
"compartment":"e",
"charge":0,
"formula":"C12H23NO5"
},
{
"id":"3octdec2crn_e",
"name":"3-Hydroxyoctadecadienoylcarnitine",
"compartment":"e",
"charge":0,
"formula":"C25H45NO5"
},
{
"id":"3octdeccrn_e",
"name":"3-Hydroxyoctadecanoyl Carnitine",
"compartment":"e",
"charge":0,
"formula":"C25H49NO5"
},
{
"id":"3tdcrn_e",
"name":"3-hydroxy-tetradecanoyl carnitine",
"compartment":"e",
"charge":0,
"formula":"C21H41NO5"
},
{
"id":"c51crn_e",
"name":"Tiglyl carnitine; (E)-2-methylbut-2-enoyl carnitin",
"compartment":"e",
"charge":0,
"formula":"C12H21NO4"
},
{
"id":"ivcrn_e",
"name":"Isovaleryl carnitine",
"compartment":"e",
"charge":0,
"formula":"C12H23NO4"
},
{
"id":"dece3coa_x",
"name":"3-Decenoyl Coenzyme A",
"compartment":"x",
"charge":-4,
"formula":"C31H48N7O17P3S"
},
{
"id":"dec47dicoa_m",
"name":"4,7-Decadienoyl Coenzyme A",
"compartment":"m",
"charge":-4,
"formula":"C31H46N7O17P3S"
},
{
"id":"dectricoa_m",
"name":"2,4,7-Decatrienoyl Coenzyme A",
"compartment":"m",
"charge":-4,
"formula":"C31H44N7O17P3S"
},
{
"id":"dec47dicoa_x",
"name":"4,7-Decadienoyl Coenzyme A",
"compartment":"x",
"charge":-4,
"formula":"C31H46N7O17P3S"
},
{
"id":"dectricoa_x",
"name":"2,4,7-Decatrienoyl Coenzyme A",
"compartment":"x",
"charge":-4,
"formula":"C31H44N7O17P3S"
},
{
"id":"2decdicoa_m",
"name":"2,7-Decadienoyl Coenzyme A",
"compartment":"m",
"charge":-4,
"formula":"C31H46N7O17P3S"
},
{
"id":"octe5coa_m",
"name":"5-Octenoyl Coenzyme A",
"compartment":"m",
"charge":-4,
"formula":"C29H44N7O17P3S"
},
{
"id":"2decdicoa_x",
"name":"2,7-Decadienoyl Coenzyme A",
"compartment":"x",
"charge":-4,
"formula":"C31H46N7O17P3S"
},
{
"id":"octe5coa_x",
"name":"5-Octenoyl Coenzyme A",
"compartment":"x",
"charge":-4,
"formula":"C29H44N7O17P3S"
},
{
"id":"3decdicoa_m",
"name":"3,7-Decadienoyl Coenzyme A",
"compartment":"m",
"charge":-4,
"formula":"C31H46N7O17P3S"
},
{
"id":"3decdicoa_x",
"name":"3,7-Decadienoyl Coenzyme A",
"compartment":"x",
"charge":-4,
"formula":"C31H46N7O17P3S"
},
{
"id":"sebcoa_x",
"name":"Sebacoyl Coenzyme A",
"compartment":"x",
"charge":-5,
"formula":"C31H47N7O19P3S"
},
{
"id":"sbcoa_x",
"name":"Suberyl-CoA; octadioyl-CoA",
"compartment":"x",
"charge":-5,
"formula":"C29H43N7O19P3S"
},
{
"id":"undcoa_m",
"name":"Undecanoyl Coenzyme A",
"compartment":"m",
"charge":-4,
"formula":"C32H52N7O17P3S"
},
{
"id":"noncoa_m",
"name":"Nonanoyl Coenzyme A",
"compartment":"m",
"charge":-4,
"formula":"C30H48N7O17P3S"
},
{
"id":"dd5ecoa_m",
"name":"5-Dodecenoyl Coenzyme A",
"compartment":"m",
"charge":-4,
"formula":"C33H52N7O17P3S"
},
{
"id":"dd3coa_x",
"name":"3-dodecenoyl CoA",
"compartment":"x",
"charge":-4,
"formula":"C33H52N7O17P3S"
},
{
"id":"2ddecdicoa_m",
"name":"2,6-Dodecadienoyl Coenzyme A",
"compartment":"m",
"charge":-4,
"formula":"C33H50N7O17P3S"
},
{
"id":"3ddecdicoa_m",
"name":"3,6-Dodecadienoyl Coenzyme A",
"compartment":"m",
"charge":-4,
"formula":"C33H50N7O17P3S"
},
{
"id":"2ddecdicoa_x",
"name":"2,6-Dodecadienoyl Coenzyme A",
"compartment":"x",
"charge":-4,
"formula":"C33H50N7O17P3S"
},
{
"id":"3ddecdicoa_x",
"name":"3,6-Dodecadienoyl Coenzyme A",
"compartment":"x",
"charge":-4,
"formula":"C33H50N7O17P3S"
},
{
"id":"2dodtricoa_m",
"name":"2,6,9-Dodecatrienoyl Coenzyme A",
"compartment":"m",
"charge":-4,
"formula":"C33H48N7O17P3S"
},
{
"id":"2dodtricoa_x",
"name":"2,6,9-Dodecatrienoyl Coenzyme A",
"compartment":"x",
"charge":-4,
"formula":"C33H48N7O17P3S"
},
{
"id":"3dodtricoa_m",
"name":"3,6,9-Dodecatrienoyl Coenzyme A",
"compartment":"m",
"charge":-4,
"formula":"C33H48N7O17P3S"
},
{
"id":"3dodtricoa_x",
"name":"3,6,9-Dodecatrienoyl Coenzyme A",
"compartment":"x",
"charge":-4,
"formula":"C33H48N7O17P3S"
},
{
"id":"c12dc_x",
"name":"Dodecanedioyl Carnitine",
"compartment":"x",
"charge":-1,
"formula":"C19H34NO6"
},
{
"id":"tridcoa_m",
"name":"Tridecanoyl Coenzyme A",
"compartment":"m",
"charge":-4,
"formula":"C34H56N7O17P3S"
},
{
"id":"tetd7ecoa_m",
"name":"7-Tetradecenoyl Coenzyme A",
"compartment":"m",
"charge":-4,
"formula":"C35H56N7O17P3S"
},
{
"id":"tetde5coa_x",
"name":"5-Tetradecenoyl Coenzyme A",
"compartment":"x",
"charge":-4,
"formula":"C35H56N7O17P3S"
},
{
"id":"tetdecdicoa_m",
"name":"5,8-Tetradecadienoyl Coenzyme A",
"compartment":"m",
"charge":-4,
"formula":"C35H54N7O17P3S"
},
{
"id":"tetdecdicoa_x",
"name":"5,8-Tetradecadienoyl Coenzyme A",
"compartment":"x",
"charge":-4,
"formula":"C35H54N7O17P3S"
},
{
"id":"ttetddcoa_m",
"name":"Trans5,8Tetradecadienoyl Coenzyme A",
"compartment":"m",
"charge":-4,
"formula":"C35H54N7O17P3S"
},
{
"id":"5tedtricoa_m",
"name":"5,8,11-Tetradecatrienoyl Coenzyme A",
"compartment":"m",
"charge":-4,
"formula":"C35H52N7O17P3S"
},
{
"id":"5tedtricoa_x",
"name":"5,8,11-Tetradecatrienoyl Coenzyme A",
"compartment":"x",
"charge":-4,
"formula":"C35H52N7O17P3S"
},
{
"id":"c14dccoa_x",
"name":"Tetradecanedioyl Coenzyme A",
"compartment":"x",
"charge":-5,
"formula":"C35H55N7O19P3S"
},
{
"id":"hexde7coa_x",
"name":"7-Hexadecenoyl Coenzyme A",
"compartment":"x",
"charge":-4,
"formula":"C37H60N7O17P3S"
},
{
"id":"3hdeccoa_m",
"name":"3-Hydroxyhexadecenoyl Coenzyme A",
"compartment":"m",
"charge":-4,
"formula":"C37H60N7O18P3S"
},
{
"id":"hexddcoa_m",
"name":"7,10-Hexadecadienoyl Coenzyme A",
"compartment":"m",
"charge":-4,
"formula":"C37H58N7O17P3S"
},
{
"id":"thexddcoa_m",
"name":"Trans7,10-Hexadecadienoyl Coenzyme A",
"compartment":"m",
"charge":-4,
"formula":"C37H58N7O17P3S"
},
{
"id":"2hexdtricoa_x",
"name":"2,7,10-Hexadecatrienoyl Coenzyme A",
"compartment":"x",
"charge":-4,
"formula":"C37H56N7O17P3S"
},
{
"id":"hexdtrcoa_m",
"name":"7,10,13-Hexadecatrienoyl Coenzyme A",
"compartment":"m",
"charge":-4,
"formula":"C37H56N7O17P3S"
},
{
"id":"4hexdtricoa_m",
"name":"4,7,10-Hexadecatrienoyl Coenzyme A",
"compartment":"m",
"charge":-4,
"formula":"C37H56N7O17P3S"
},
{
"id":"hexdectecoa_m",
"name":"2,4,7,10-Hexadecatetraenoyl Coenzyme A",
"compartment":"m",
"charge":-4,
"formula":"C37H54N7O17P3S"
},
{
"id":"4hexdtricoa_x",
"name":"4,7,10-Hexadecatrienoyl Coenzyme A",
"compartment":"x",
"charge":-4,
"formula":"C37H56N7O17P3S"
},
{
"id":"hexdectecoa_x",
"name":"2,4,7,10-Hexadecatetraenoyl Coenzyme A",
"compartment":"x",
"charge":-4,
"formula":"C37H54N7O17P3S"
},
{
"id":"2hexdtricoa_m",
"name":"2,7,10-Hexadecatrienoyl Coenzyme A",
"compartment":"m",
"charge":-4,
"formula":"C37H56N7O17P3S"
},
{
"id":"3hexdtricoa_m",
"name":"3,7,10-Hexadecatrienoyl Coenzyme A",
"compartment":"m",
"charge":-4,
"formula":"C37H56N7O17P3S"
},
{
"id":"3hexdtricoa_x",
"name":"3,7,10-Hexadecatrienoyl Coenzyme A",
"compartment":"x",
"charge":-4,
"formula":"C37H56N7O17P3S"
},
{
"id":"2hexdtetcoa_m",
"name":"2,7,10,13-Hexadecatetraenoyl Coenzyme A",
"compartment":"m",
"charge":-4,
"formula":"C37H54N7O17P3S"
},
{
"id":"2hexdtetcoa_x",
"name":"2,7,10,13-Hexadecatetraenoyl Coenzyme A",
"compartment":"x",
"charge":-4,
"formula":"C37H54N7O17P3S"
},
{
"id":"4hexdtetcoa_m",
"name":"4,7,10,13-Hexadecatetraenoyl Coenzyme A",
"compartment":"m",
"charge":-4,
"formula":"C37H54N7O17P3S"
},
{
"id":"hexdpencoa_m",
"name":"2,4,7,10,13-Hexadecapentaenoyl Coenzyme A",
"compartment":"m",
"charge":-4,
"formula":"C37H52N7O17P3S"
},
{
"id":"4hexdtetcoa_x",
"name":"4,7,10,13-Hexadecatetraenoyl Coenzyme A",
"compartment":"x",
"charge":-4,
"formula":"C37H54N7O17P3S"
},
{
"id":"hexdpencoa_x",
"name":"2,4,7,10,13-Hexadecapentaenoyl Coenzyme A",
"compartment":"x",
"charge":-4,
"formula":"C37H52N7O17P3S"
},
{
"id":"3hexdtetcoa_m",
"name":"3,7,10,13-Hexadecatetraenoyl Coenzyme A",
"compartment":"m",
"charge":-4,
"formula":"C37H54N7O17P3S"
},
{
"id":"3hexdtetcoa_x",
"name":"3,7,10,13-Hexadecatetraenoyl Coenzyme A",
"compartment":"x",
"charge":-4,
"formula":"C37H54N7O17P3S"
},
{
"id":"3hexdcoa_m",
"name":"3-hydroxyhexadecanoylcoa",
"compartment":"m",
"charge":-4,
"formula":"C37H62N7O18P3S"
},
{
"id":"hexdicoa_x",
"name":"Hexadecanedioyl Coenzyme A",
"compartment":"x",
"charge":-5,
"formula":"C37H59N7O19P3S"
},
{
"id":"hexdicoa_r",
"name":"Hexadecanedioyl Coenzyme A",
"compartment":"r",
"charge":-5,
"formula":"C37H59N7O19P3S"
},
{
"id":"hexdiac_r",
"name":"Hexadecanediocacid",
"compartment":"r",
"charge":-2,
"formula":"C16H28O4"
},
{
"id":"whhdca_r",
"name":"Omega hydroxy hexadecanoate (n-C16:0)",
"compartment":"r",
"charge":-1,
"formula":"C16H30O3"
},
{
"id":"ocde9ecoa_x",
"name":"9-Octadecenoyl Coenzyme A",
"compartment":"x",
"charge":-4,
"formula":"C39H64N7O17P3S"
},
{
"id":"3ocddcoa_m",
"name":"3-Hydroxyoctadecadienoyl Coenzyme A",
"compartment":"m",
"charge":-4,
"formula":"C39H62N7O18P3S"
},
{
"id":"2octdectecoa_m",
"name":"2,6,9,12-Octadecatetraenoyl Coenzyme A",
"compartment":"m",
"charge":-4,
"formula":"C39H58N7O17P3S"
},
{
"id":"2octdectecoa_x",
"name":"2,6,9,12-Octadecatetraenoyl Coenzyme A",
"compartment":"x",
"charge":-4,
"formula":"C39H58N7O17P3S"
},
{
"id":"3octdectecoa_m",
"name":"3,6,9,12-Octadecatetraenoyl Coenzyme A",
"compartment":"m",
"charge":-4,
"formula":"C39H58N7O17P3S"
},
{
"id":"3octdectecoa_x",
"name":"3,6,9,12-Octadecatetraenoyl Coenzyme A",
"compartment":"x",
"charge":-4,
"formula":"C39H58N7O17P3S"
},
{
"id":"2octpencoa_m",
"name":"2,6,9,12,15-Octadecapentenoyl Coenzyme A",
"compartment":"m",
"charge":-4,
"formula":"C39H56N7O17P3S"
},
{
"id":"3octpencoa_m",
"name":"3,6,9,12,15-Octadecapentenoyl Coenzyme A",
"compartment":"m",
"charge":-4,
"formula":"C39H56N7O17P3S"
},
{
"id":"3hodcoa_m",
"name":"(S)-3-Hydroxyoctadecanoyl-CoA",
"compartment":"m",
"charge":-4,
"formula":"C39H66N7O18P3S"
},
{
"id":"ei11ecoa_x",
"name":"11-Eicosenoyl Coenzyme A",
"compartment":"x",
"charge":-4,
"formula":"C41H68N7O17P3S"
},
{
"id":"eitetcoa_m",
"name":"5,8,11,14-Eicosatetraenoyl Coenzyme A",
"compartment":"m",
"charge":-4,
"formula":"C41H62N7O17P3S"
},
{
"id":"eitetcoa_x",
"name":"5,8,11,14-Eicosatetraenoyl Coenzyme A",
"compartment":"x",
"charge":-4,
"formula":"C41H62N7O17P3S"
},
{
"id":"eipencoa_x",
"name":"2,5,8,11,14-Eicosapentaenoyl Coenzyme A",
"compartment":"x",
"charge":-4,
"formula":"C41H60N7O17P3S"
},
{
"id":"5eipencoa_m",
"name":"5,8,11,14,17-Eicosapentenoyl Coenzyme A",
"compartment":"m",
"charge":-4,
"formula":"C41H60N7O17P3S"
},
{
"id":"2docopencoa_m",
"name":"2,7,10,13,16-Docosapentenoyl Coenzyme A",
"compartment":"m",
"charge":-4,
"formula":"C43H64N7O17P3S"
},
{
"id":"2docopencoa_x",
"name":"2,7,10,13,16-Docosapentenoyl Coenzyme A",
"compartment":"x",
"charge":-4,
"formula":"C43H64N7O17P3S"
},
{
"id":"docohexcoa_m",
"name":"2,4,7,10,13,16-Docosahexenoyl Coenzyme A",
"compartment":"m",
"charge":-4,
"formula":"C43H62N7O17P3S"
},
{
"id":"docohexcoa_x",
"name":"2,4,7,10,13,16-Docosahexenoyl Coenzyme A",
"compartment":"x",
"charge":-4,
"formula":"C43H62N7O17P3S"
},
{
"id":"3docopencoa_m",
"name":"3,7,10,13,16-Docosapentenoyl Coenzyme A",
"compartment":"m",
"charge":-4,
"formula":"C43H64N7O17P3S"
},
{
"id":"3docopencoa_x",
"name":"3,7,10,13,16-Docosapentenoyl Coenzyme A",
"compartment":"x",
"charge":-4,
"formula":"C43H64N7O17P3S"
},
{
"id":"2docohexecoa_m",
"name":"2,7,10,13,16,19-Docosahexenoyl Coenzyme A",
"compartment":"m",
"charge":-4,
"formula":"C43H62N7O17P3S"
},
{
"id":"docohepcoa_m",
"name":"2,4,7,10,13,16,19-Docosaheptenoyl Coenzyme A",
"compartment":"m",
"charge":-4,
"formula":"C43H60N7O17P3S"
},
{
"id":"docosahexcoa_m",
"name":"3,7,10,13,16,19-Docosahexenoyl Coenzyme A",
"compartment":"m",
"charge":-4,
"formula":"C43H62N7O17P3S"
},
{
"id":"omhdocosac_r",
"name":"W-Hydroxydocosanoicacid",
"compartment":"r",
"charge":-1,
"formula":"C22H42O3"
},
{
"id":"succoa_c",
"name":"Succinyl-CoA",
"compartment":"c",
"charge":-5,
"formula":"C25H35N7O19P3S"
},
{
"id":"pentcoa_m",
"name":"Pentanoyl Coenzyme A",
"compartment":"m",
"charge":-4,
"formula":"C26H40N7O17P3S"
},
{
"id":"glutcoa_c",
"name":"Glutaryl-CoA mitochondria",
"compartment":"c",
"charge":-5,
"formula":"C26H37N7O19P3S"
},
{
"id":"3ivcoa_m",
"name":"3-Hydroxyisovaleryl Coenzyme A",
"compartment":"m",
"charge":-4,
"formula":"C26H40N7O18P3S"
},
{
"id":"3ivcrn_c",
"name":"3-Hydroxy-Isovaleryl Carnitine",
"compartment":"c",
"charge":0,
"formula":"C12H23NO5"
},
{
"id":"3ivcoa_c",
"name":"3-Hydroxyisovaleryl Coenzyme A",
"compartment":"c",
"charge":-4,
"formula":"C26H40N7O18P3S"
},
{
"id":"hx2coa_x",
"name":"Trans-Hex-2-enoyl-CoA",
"compartment":"x",
"charge":-4,
"formula":"C27H40N7O17P3S"
},
{
"id":"hexe3coa_m",
"name":"3-Hexenoyl Coenzyme A",
"compartment":"m",
"charge":-4,
"formula":"C27H40N7O17P3S"
},
{
"id":"hexe3coa_x",
"name":"3-Hexenoyl Coenzyme A",
"compartment":"x",
"charge":-4,
"formula":"C27H40N7O17P3S"
},
{
"id":"succoa_x",
"name":"Succinyl-CoA",
"compartment":"x",
"charge":-5,
"formula":"C25H35N7O19P3S"
},
{
"id":"hepcoa_m",
"name":"Heptanoyl Coenzyme A",
"compartment":"m",
"charge":-4,
"formula":"C28H44N7O17P3S"
},
{
"id":"hexdiac_c",
"name":"Hexadecanediocacid",
"compartment":"c",
"charge":-2,
"formula":"C16H28O4"
},
{
"id":"omhdocosac_c",
"name":"W-Hydroxydocosanoicacid",
"compartment":"c",
"charge":-1,
"formula":"C22H42O3"
},
{
"id":"sebacid_c",
"name":"Sebacicacid",
"compartment":"c",
"charge":-2,
"formula":"C10H16O4"
},
{
"id":"tdec4ecoa_m",
"name":"Trans4Decenoyl Coenzyme A",
"compartment":"m",
"charge":-4,
"formula":"C31H48N7O17P3S"
},
{
"id":"ctdecdcoa_m",
"name":"Cis2Trans4Decadienoyl Coenzyme A",
"compartment":"m",
"charge":-4,
"formula":"C31H46N7O17P3S"
},
{
"id":"tddedi2coa_m",
"name":"Trans2,6Dodecadienoyl Coenzyme A",
"compartment":"m",
"charge":-4,
"formula":"C33H50N7O17P3S"
},
{
"id":"tddedicoa_m",
"name":"Trans3,6Dodecadienoyl Coenzyme A",
"compartment":"m",
"charge":-4,
"formula":"C33H50N7O17P3S"
},
{
"id":"ocdececrn_c",
"name":"11-octadecenoyl carnitine",
"compartment":"c",
"charge":0,
"formula":"C25H47NO4"
},
{
"id":"ocdececrn_m",
"name":"11-octadecenoyl carnitine",
"compartment":"m",
"charge":0,
"formula":"C25H47NO4"
},
{
"id":"subeac_x",
"name":"Suberic acid",
"compartment":"x",
"charge":-2,
"formula":"C8H12O4"
},
{
"id":"sebacid_x",
"name":"Sebacicacid",
"compartment":"x",
"charge":-2,
"formula":"C10H16O4"
},
{
"id":"subeac_c",
"name":"Suberic acid",
"compartment":"c",
"charge":-2,
"formula":"C8H12O4"
},
{
"id":"c8dc_x",
"name":"Suberyl carnitine; octanedioyl carnitine",
"compartment":"x",
"charge":-1,
"formula":"C15H26NO6"
},
{
"id":"4hpro_LT_e",
"name":"Trans 4 Hydroxy L proline C5H9NO3",
"compartment":"e",
"charge":0,
"formula":"C5H9NO3"
},
{
"id":"alaala_c",
"name":"D-Alanyl-D-alanine",
"compartment":"c",
"charge":0,
"formula":"C6H12N2O3"
},
{
"id":"glygly_c",
"name":"Glycylglycine C4H8N2O3",
"compartment":"c",
"charge":0,
"formula":"C4H8N2O3"
},
{
"id":"glyphe_c",
"name":"Glycylphenylalanine",
"compartment":"c",
"charge":0,
"formula":"C11H14N2O3"
},
{
"id":"glypro_e",
"name":"Glycylproline",
"compartment":"e",
"charge":0,
"formula":"C7H12N2O3"
},
{
"id":"glypro_c",
"name":"Glycylproline",
"compartment":"c",
"charge":0,
"formula":"C7H12N2O3"
},
{
"id":"leuleu_c",
"name":"Leucylleucine",
"compartment":"c",
"charge":0,
"formula":"C12H24N2O3"
},
{
"id":"leuleu_e",
"name":"Leucylleucine",
"compartment":"e",
"charge":0,
"formula":"C12H24N2O3"
},
{
"id":"progly_e",
"name":"L-Prolinylglycine",
"compartment":"e",
"charge":0,
"formula":"C7H12N2O3"
},
{
"id":"progly_c",
"name":"L-Prolinylglycine",
"compartment":"c",
"charge":0,
"formula":"C7H12N2O3"
},
{
"id":"thm_e",
"name":"Thiamin",
"compartment":"e",
"charge":1,
"formula":"C12H17N4OS"
},
{
"id":"oh1_c",
"name":"Hydroxide ion HO",
"compartment":"c",
"charge":-1,
"formula":"HO"
},
{
"id":"oh1_e",
"name":"Hydroxide ion HO",
"compartment":"e",
"charge":-1,
"formula":"HO"
},
{
"id":"hyptaur_e",
"name":"Hypotaurine; 2-Aminoethanesulfinic acid",
"compartment":"e",
"charge":0,
"formula":"C2H7NO2S"
},
{
"id":"cysam_e",
"name":"Cysteamine C2H8NS",
"compartment":"e",
"charge":1,
"formula":"C2H8NS"
},
{
"id":"dhap_m",
"name":"Dihydroxyacetone phosphate",
"compartment":"m",
"charge":-2,
"formula":"C3H5O6P"
},
{
"id":"dpcoa_e",
"name":"Dephospho-CoA",
"compartment":"e",
"charge":-2,
"formula":"C21H33N7O13P2S"
},
{
"id":"pan4p_e",
"name":"Pantetheine 4'-phosphate",
"compartment":"e",
"charge":-2,
"formula":"C11H21N2O7PS"
},
{
"id":"5dpmev_c",
"name":" R  5 Diphosphomevalonate C6H10O10P2",
"compartment":"c",
"charge":-4,
"formula":"C6H10O10P2"
},
{
"id":"fmn_e",
"name":"FMN C17H19N4O9P",
"compartment":"e",
"charge":-2,
"formula":"C17H19N4O9P"
},
{
"id":"ptth_e",
"name":"Pantetheine",
"compartment":"e",
"charge":0,
"formula":"C11H22N2O4S"
},
{
"id":"q10h2_e",
"name":"Ubiquinol-10",
"compartment":"e",
"charge":0,
"formula":"C59H92O4"
},
{
"id":"fe3_c",
"name":"Iron (Fe3+)",
"compartment":"c",
"charge":3,
"formula":"Fe"
},
{
"id":"6pgl_c",
"name":"6-phospho-D-glucono-1,5-lactone",
"compartment":"c",
"charge":-2,
"formula":"C6H9O9P"
},
{
"id":"glu5sa_c",
"name":"L-Glutamate 5-semialdehyde",
"compartment":"c",
"charge":0,
"formula":"C5H9NO3"
},
{
"id":"5pmev_c",
"name":" R  5 Phosphomevalonate C6H10O7P",
"compartment":"c",
"charge":-3,
"formula":"C6H10O7P"
},
{
"id":"1pyr5c_c",
"name":"1-Pyrroline-5-carboxylate",
"compartment":"c",
"charge":-1,
"formula":"C5H6NO2"
},
{
"id":"3mob_e",
"name":"3-Methyl-2-oxobutanoate",
"compartment":"e",
"charge":-1,
"formula":"C5H7O3"
},
{
"id":"5mta_e",
"name":"5-Methylthioadenosine",
"compartment":"e",
"charge":0,
"formula":"C11H15N5O3S"
},
{
"id":"ahcys_e",
"name":"S-Adenosyl-L-homocysteine",
"compartment":"e",
"charge":0,
"formula":"C14H20N6O5S"
},
{
"id":"aicar_e",
"name":"5-Amino-1-(5-Phospho-D-ribosyl)imidazole-4-carboxamide",
"compartment":"e",
"charge":-2,
"formula":"C9H13N4O8P"
},
{
"id":"cbasp_e",
"name":"N-Carbamoyl-L-aspartate",
"compartment":"e",
"charge":-2,
"formula":"C5H6N2O5"
},
{
"id":"mal__L_e",
"name":"L-Malate",
"compartment":"e",
"charge":-2,
"formula":"C4H4O5"
},
{
"id":"idour_e",
"name":"L-Iduronate",
"compartment":"e",
"charge":-1,
"formula":"C6H9O7"
},
{
"id":"5hoxindoa_e",
"name":"5-Hydroxyindoleacetate",
"compartment":"e",
"charge":-1,
"formula":"C10H8NO3"
},
{
"id":"glyald_e",
"name":"D-Glyceraldehyde",
"compartment":"e",
"charge":0,
"formula":"C3H6O3"
},
{
"id":"gudac_e",
"name":"Guanidinoacetate",
"compartment":"e",
"charge":0,
"formula":"C3H7N3O2"
},
{
"id":"Lkynr_e",
"name":"L Kynurenine C10H12N2O3",
"compartment":"e",
"charge":0,
"formula":"C10H12N2O3"
},
{
"id":"cala_e",
"name":"N-Carbamoyl-beta-alanine",
"compartment":"e",
"charge":-1,
"formula":"C4H7N2O3"
},
{
"id":"crtn_e",
"name":"Creatinine",
"compartment":"e",
"charge":0,
"formula":"C4H7N3O"
},
{
"id":"kynate_e",
"name":"4-Hydroxy-2-quinolinecarboxylic acid",
"compartment":"e",
"charge":-1,
"formula":"C10H6NO3"
},
{
"id":"3hanthrn_e",
"name":"3 Hydroxyanthranilate C7H7NO3",
"compartment":"e",
"charge":0,
"formula":"C7H7NO3"
},
{
"id":"hLkynr_e",
"name":"3 Hydroxy L kynurenine C10H12N2O4",
"compartment":"e",
"charge":0,
"formula":"C10H12N2O4"
},
{
"id":"quln_e",
"name":"Quinolinate",
"compartment":"e",
"charge":-2,
"formula":"C7H3NO4"
},
{
"id":"2pg_e",
"name":"D-Glycerate 2-phosphate",
"compartment":"e",
"charge":-3,
"formula":"C3H4O7P"
},
{
"id":"cholp_e",
"name":"Choline phosphate C5H13NO4P",
"compartment":"e",
"charge":-1,
"formula":"C5H13NO4P"
},
{
"id":"cyst__L_e",
"name":"L-Cystathionine",
"compartment":"e",
"charge":0,
"formula":"C7H14N2O4S"
},
{
"id":"cyst__L_c",
"name":"L-Cystathionine",
"compartment":"c",
"charge":0,
"formula":"C7H14N2O4S"
},
{
"id":"dmgly_e",
"name":"N,N-Dimethylglycine",
"compartment":"e",
"charge":0,
"formula":"C4H9NO2"
},
{
"id":"ethamp_e",
"name":"Ethanolamine phosphate C2H7NO4P",
"compartment":"e",
"charge":-1,
"formula":"C2H7NO4P"
},
{
"id":"fum_e",
"name":"Fumarate",
"compartment":"e",
"charge":-2,
"formula":"C4H2O4"
},
{
"id":"g3pc_e",
"name":"Sn-Glycero-3-phosphocholine",
"compartment":"e",
"charge":0,
"formula":"C8H20NO6P"
},
{
"id":"icit_e",
"name":"Isocitrate",
"compartment":"e",
"charge":-3,
"formula":"C6H5O7"
},
{
"id":"L2aadp_e",
"name":"L 2 Aminoadipate C6H10NO4",
"compartment":"e",
"charge":-1,
"formula":"C6H10NO4"
},
{
"id":"xan_e",
"name":"Xanthine",
"compartment":"e",
"charge":0,
"formula":"C5H4N4O2"
},
{
"id":"xmp_e",
"name":"Xanthosine 5'-phosphate",
"compartment":"e",
"charge":-2,
"formula":"C10H11N4O9P"
},
{
"id":"xtsn_e",
"name":"Xanthosine",
"compartment":"e",
"charge":0,
"formula":"C10H12N4O6"
},
{
"id":"3pg_e",
"name":"3-Phospho-D-glycerate",
"compartment":"e",
"charge":-3,
"formula":"C3H4O7P"
},
{
"id":"glyc3p_e",
"name":"Glycerol 3-phosphate",
"compartment":"e",
"charge":-2,
"formula":"C3H7O6P"
},
{
"id":"nicrnt_e",
"name":"Nicotinate D-ribonucleotide",
"compartment":"e",
"charge":-2,
"formula":"C11H12NO9P"
},
{
"id":"orot5p_e",
"name":"Orotidine 5'-phosphate",
"compartment":"e",
"charge":-3,
"formula":"C10H10N2O11P"
},
{
"id":"retinal_e",
"name":"All-trans-Retinal",
"compartment":"e",
"charge":0,
"formula":"C20H28O"
},
{
"id":"argsuc_e",
"name":"N(omega)-(L-Arginino)succinate",
"compartment":"e",
"charge":-1,
"formula":"C10H17N4O6"
},
{
"id":"acrn_e",
"name":"O Acetylcarnitine C9H17NO4",
"compartment":"e",
"charge":0,
"formula":"C9H17NO4"
},
{
"id":"pcrn_e",
"name":"Propionyl-carnitine",
"compartment":"e",
"charge":0,
"formula":"C10H19NO4"
},
{
"id":"lneldccrn_e",
"name":"Linoelaidyl carnitine",
"compartment":"e",
"charge":0,
"formula":"C25H45NO4"
},
{
"id":"odecrn_e",
"name":"Octadecenoyl carnitine",
"compartment":"e",
"charge":0,
"formula":"C25H47NO4"
},
{
"id":"stcrn_e",
"name":"Stearoylcarnitine",
"compartment":"e",
"charge":0,
"formula":"C25H49NO4"
},
{
"id":"pmtcrn_e",
"name":"L-Palmitoylcarnitine",
"compartment":"e",
"charge":0,
"formula":"C23H45NO4"
},
{
"id":"hdcecrn_e",
"name":"Hexadecenoyl carnitine",
"compartment":"e",
"charge":0,
"formula":"C23H43NO4"
},
{
"id":"HC00342_e",
"name":"Cis-aconitate(3-); (1Z)-prop-1-ene-1,2,3-tricarboxylat",
"compartment":"e",
"charge":-3,
"formula":"C6H3O6"
},
{
"id":"15kprostgf2_c",
"name":"15-Keto-Prostaglandin F2A",
"compartment":"c",
"charge":-1,
"formula":"C20H31O5"
},
{
"id":"adpoh_c",
"name":"2-Hydroxyadipic Acid",
"compartment":"c",
"charge":-2,
"formula":"C6H8O5"
},
{
"id":"phlac_c",
"name":"Phenyllactate",
"compartment":"c",
"charge":-1,
"formula":"C9H9O3"
},
{
"id":"and19one_c",
"name":"19-Hydroxyandrost-4-Ene-3,17-Dione",
"compartment":"c",
"charge":0,
"formula":"C19H26O3"
},
{
"id":"ttdceacoa_c",
"name":"Tetradecenoyl Coenzyme A (N-C14:1)",
"compartment":"c",
"charge":-4,
"formula":"C35H56N7O17P3S"
},
{
"id":"3mhis_c",
"name":"3-Methylhistidine",
"compartment":"c",
"charge":0,
"formula":"C7H11N3O2"
},
{
"id":"hmcr_c",
"name":"Homocitrulline",
"compartment":"c",
"charge":0,
"formula":"C7H15N3O3"
},
{
"id":"pcholmyr_hs_e",
"name":"1-Myristoylglycerophosphocholine",
"compartment":"e",
"charge":0,
"formula":"C22H47NO7P"
},
{
"id":"pcholole_hs_e",
"name":"1-Oleoylglycerophosphocholine (Delta 9)",
"compartment":"e",
"charge":0,
"formula":"C26H53NO7P"
},
{
"id":"peole_hs_e",
"name":"1-Oleoylglycerophosphoethanolamine (Delta 9)",
"compartment":"e",
"charge":0,
"formula":"C23H46NO7P"
},
{
"id":"pcholpalme_hs_e",
"name":"1-Palmitoleoylglycerophosphocholine (Delta 9)",
"compartment":"e",
"charge":0,
"formula":"C24H49NO7P"
},
{
"id":"pcholpalm_hs_e",
"name":"1-Palmitoylglycerophosphocholine",
"compartment":"e",
"charge":0,
"formula":"C24H51NO7P"
},
{
"id":"pepalm_hs_e",
"name":"1-Palmitoylglycerophosphoethanolamine",
"compartment":"e",
"charge":0,
"formula":"C21H44NO7P"
},
{
"id":"pail_hs_e",
"name":"Phosphatidylinositol (homo sapiens)",
"compartment":"e",
"charge":-1,
"formula":"C9H16O9PRCO2R2CO2"
},
{
"id":"pailpalm_hs_e",
"name":"1-Palmitoylglycerophosphoinositol",
"compartment":"e",
"charge":-1,
"formula":"C25H48O12P"
},
{
"id":"pcholste_hs_e",
"name":"1-Stearoylglycerophosphocholine",
"compartment":"e",
"charge":0,
"formula":"C26H55NO7P"
},
{
"id":"peste_hs_e",
"name":"1-Stearoylglycerophosphoethanolamine",
"compartment":"e",
"charge":0,
"formula":"C23H48NO7P"
},
{
"id":"pailste_hs_e",
"name":"1-Stearoylglycerophosphoinositol",
"compartment":"e",
"charge":-1,
"formula":"C27H52O12P"
},
{
"id":"pchol2linl_hs_e",
"name":"2-Linoleoylglycerophosphocholine",
"compartment":"e",
"charge":0,
"formula":"C26H51NO7P"
},
{
"id":"pe2linl_hs_e",
"name":"2-Linoleoylglycerophosphoethanolamine",
"compartment":"e",
"charge":0,
"formula":"C23H44NO7P"
},
{
"id":"pchol2ole_hs_e",
"name":"2-Oleoylglycerophosphocholine",
"compartment":"e",
"charge":0,
"formula":"C26H53NO7P"
},
{
"id":"pchol2palm_hs_e",
"name":"2-Palmitoylglycerophosphocholine",
"compartment":"e",
"charge":0,
"formula":"C24H51NO7P"
},
{
"id":"pchol2ste_hs_e",
"name":"2-Stearoylglycerophosphocholine",
"compartment":"e",
"charge":0,
"formula":"C26H55NO7P"
},
{
"id":"xolest183_hs_e",
"name":"1-Gamma-Linolenoyl-Cholesterol, Cholesterol-Ester (18:3, Delta 6, 9, 12)",
"compartment":"e",
"charge":0,
"formula":"C45H74O2"
},
{
"id":"xolest181_hs_e",
"name":"1-Vaccenoyl-Cholesterol, Cholesterol-Ester (18:1, Delta 11)",
"compartment":"e",
"charge":0,
"formula":"C45H78O2"
},
{
"id":"xolest204_hs_e",
"name":"Cholesteryl Arachidonate, Cholesterol-Ester (20:4, Delta 5,8,11,14)",
"compartment":"e",
"charge":0,
"formula":"C47H76O2"
},
{
"id":"pcholn15_hs_e",
"name":"1-Pentadecanoylglycerophosphocholine, Sn1-Lpc (15:0)",
"compartment":"e",
"charge":0,
"formula":"C23H49NO7P"
},
{
"id":"pcholar_hs_e",
"name":"1-Arachidonoyl-Glycero-3-Phosphocholine",
"compartment":"e",
"charge":0,
"formula":"C28H51NO7P"
},
{
"id":"pcholn183_hs_e",
"name":"1-Octadeca-Trienoylglycerophosphocholine, Sn1-Lpc (18:3, Delta 9, 12, 15)",
"compartment":"e",
"charge":0,
"formula":"C26H49NO7P"
},
{
"id":"pcholn1836_hs_e",
"name":"1-Octadeca-Trienoylglycerophosphocholine, Sn1-Lpc (18:3, Delta 6, 9, 12)",
"compartment":"e",
"charge":0,
"formula":"C26H49NO7P"
},
{
"id":"pcholn19_hs_e",
"name":"1-Nonadecanoylglycerophosphocholine, Sn1-Lpc (19:0)",
"compartment":"e",
"charge":0,
"formula":"C27H57NO7P"
},
{
"id":"pcholn201_hs_e",
"name":"1-Eicosenoylglycerophosphocholine (Delta 11) ,Sn1-Lpc (20:1)",
"compartment":"e",
"charge":0,
"formula":"C28H57NO7P"
},
{
"id":"pcholn204_hs_e",
"name":"1-Eicosatetraenoylglycerophosphocholine (Delta 8, 11, 14, 17), Sn1-Lpc (20:4)",
"compartment":"e",
"charge":0,
"formula":"C28H51NO7P"
},
{
"id":"pcholn205_hs_e",
"name":"1-Eicosapentenoylglycerophosphocholine (Delta 5, 8, 11, 14, 17), Sn1-Lpc (20:5)",
"compartment":"e",
"charge":0,
"formula":"C28H49NO7P"
},
{
"id":"pcholn224_hs_e",
"name":"1-Docosatetraenoylglycerophosphocholine (Delta 7, 10, 13, 16), Sn1-Lpc (22:4)",
"compartment":"e",
"charge":0,
"formula":"C30H55NO7P"
},
{
"id":"pcholn225_hs_e",
"name":"1-Docosapentenoylglycerophosphocholine (Delta 7, 10, 13, 16, 19), Sn1-Lpc (22:5)-W3",
"compartment":"e",
"charge":0,
"formula":"C30H53NO7P"
},
{
"id":"pcholn2254_hs_e",
"name":"1-Docosapentenoylglycerophosphocholine (Delta 4, 7, 10, 13, 16), Sn1-Lpc (22:5)-W6",
"compartment":"e",
"charge":0,
"formula":"C30H53NO7P"
},
{
"id":"pcholn226_hs_e",
"name":"1-Docosahexenoylglycerophosphocholine (Delta 4, 7, 10, 13, 16, 19), Sn1-Lpc (22:6)",
"compartment":"e",
"charge":0,
"formula":"C30H51NO7P"
},
{
"id":"pear_hs_e",
"name":"1-Arachidonoyl-Sn-Glycero-3-Phosphoethanolamine",
"compartment":"e",
"charge":0,
"formula":"C25H44NO7P"
},
{
"id":"pe203_hs_e",
"name":"1-Eicosatrienoylglycerophosphoethanolamine (Delta 11, 14, 17), Lpe (20:3)",
"compartment":"e",
"charge":0,
"formula":"C25H46NO7P"
},
{
"id":"pe226_hs_e",
"name":"1-Docosahexenoylglyceroethanolamine (Delta 4, 7, 10, 13, 16, 19), Lpe (22:6)",
"compartment":"e",
"charge":0,
"formula":"C27H46NO7P"
},
{
"id":"pe224_hs_e",
"name":"1-Docosatetraenoyglycerophosphoethanolamine (22:4, Delta 7, 10, 13, 16)",
"compartment":"e",
"charge":0,
"formula":"C27H48NO7P"
},
{
"id":"pedh203_hs_e",
"name":"1-Dihomo-Linolenoylglycerophosphoethanolamine (20:3, Delta 8, 11, 14)",
"compartment":"e",
"charge":0,
"formula":"C25H46NO7P"
},
{
"id":"pe12_hs_e",
"name":"1-Didecanoylglycerophosphoethanolamine (C12:0 Pe)",
"compartment":"e",
"charge":0,
"formula":"C17H36NO7P"
},
{
"id":"pe14_hs_e",
"name":"1-Myristoylglycerophosphoethanolamine (C14:0 Pe)",
"compartment":"e",
"charge":0,
"formula":"C19H40NO7P"
},
{
"id":"pe161_hs_e",
"name":"1-Hexadecenoylglycerophosphoethanolamine (C16:1 Pe, Delta 9)",
"compartment":"e",
"charge":0,
"formula":"C21H42NO7P"
},
{
"id":"pe13_hs_e",
"name":"1-Tridecanoylglycerophosphoethanolamine (C13:0 Pe)",
"compartment":"e",
"charge":0,
"formula":"C18H38NO7P"
},
{
"id":"pe15_hs_e",
"name":"1-Pentadecanoylglycerophosphoethanolamine (C15:0 Pe)",
"compartment":"e",
"charge":0,
"formula":"C20H42NO7P"
},
{
"id":"pe17_hs_e",
"name":"1-Heptadecanoylglycerophosphoethanolamine (C17:0 Pe)",
"compartment":"e",
"charge":0,
"formula":"C22H46NO7P"
},
{
"id":"pcholn203_hs_e",
"name":"1-Dihomo-Linolenoylglycerophosphocholine (20:3, Delta 8, 11, 14), Lysopc A C20:3",
"compartment":"e",
"charge":0,
"formula":"C28H53NO7P"
},
{
"id":"pailar_hs_e",
"name":"1-Arachidonoylglycerophosphoinositol",
"compartment":"e",
"charge":-1,
"formula":"C29H48O12P"
},
{
"id":"pcholn24_hs_e",
"name":"1-Lignocericylglycerophosphocholine (24:0), Lysopc A C24",
"compartment":"e",
"charge":0,
"formula":"C32H67NO7P"
},
{
"id":"pcholn261_hs_e",
"name":"Lysopc A C26:1 (Delta 5)",
"compartment":"e",
"charge":0,
"formula":"C34H69NO7P"
},
{
"id":"pcholn281_hs_e",
"name":"Lysopc A C28:1 (Delta 5)",
"compartment":"e",
"charge":0,
"formula":"C36H73NO7P"
},
{
"id":"pcholn28_hs_e",
"name":"Lysopc A C28:0",
"compartment":"e",
"charge":0,
"formula":"C36H75NO7P"
},
{
"id":"pcholdoc_hs_e",
"name":"1-Docosahexaenoylglycerophosphocholine",
"compartment":"e",
"charge":0,
"formula":"C34H59NO7P"
},
{
"id":"pcholeic_hs_e",
"name":"1-Eicosadienoylglycerophosphocholine (Delta 11,14)",
"compartment":"e",
"charge":0,
"formula":"C28H55NO7P"
},
{
"id":"pcholet_hs_e",
"name":"1-Eicosatrienoylglycerophosphocholine (Delta 11, 14, 17)",
"compartment":"e",
"charge":0,
"formula":"C28H53NO7P"
},
{
"id":"pcholhep_hs_e",
"name":"1-Heptadecanoylglycerophosphocholine",
"compartment":"e",
"charge":0,
"formula":"C25H53NO7P"
},
{
"id":"pchollinl_hs_e",
"name":"1-Linoleoylglycerophosphocholine (Delta 9,12)",
"compartment":"e",
"charge":0,
"formula":"C26H51NO7P"
},
{
"id":"pelinl_hs_e",
"name":"1-Linoleoylglycerophosphoethanolamine (Delta 9,12)",
"compartment":"e",
"charge":0,
"formula":"C23H44NO7P"
},
{
"id":"sphmyln18114_hs_c",
"name":"Sm (D18:1/14:0), Sphingomyelin",
"compartment":"c",
"charge":0,
"formula":"C37H76N2O6P"
},
{
"id":"sphmyln18121_hs_c",
"name":"Sm (D18:1/21:0), Sphingomyelin",
"compartment":"c",
"charge":0,
"formula":"C44H90N2O6P"
},
{
"id":"sphmyln181221_hs_c",
"name":"Sm (D18:1/22:1), Sphingomyelin",
"compartment":"c",
"charge":0,
"formula":"C45H90N2O6P"
},
{
"id":"sphmyln18122_hs_c",
"name":"Sm (D18:1/22:0), Sphingomyelin",
"compartment":"c",
"charge":0,
"formula":"C45H92N2O6P"
},
{
"id":"sphmyln18123_hs_c",
"name":"Sm (D18:1/23:0), Sphingomyelin",
"compartment":"c",
"charge":0,
"formula":"C46H94N2O6P"
},
{
"id":"sphmyln180241_hs_c",
"name":"Sm (D18:0/24:1), Sphingomyelin",
"compartment":"c",
"charge":0,
"formula":"C47H96N2O6P"
},
{
"id":"sphmyln1824_hs_c",
"name":"Sm (D18:0/24:0), Sphingomyelin",
"compartment":"c",
"charge":0,
"formula":"C47H98N2O6P"
},
{
"id":"sphmyln1825_hs_c",
"name":"Sm (D18:0/25:0), Sphingomyelin",
"compartment":"c",
"charge":0,
"formula":"C48H100N2O6P"
},
{
"id":"sphmyln18115_hs_c",
"name":"Sm (D18:1/15:0), Sphingomyelin",
"compartment":"c",
"charge":0,
"formula":"C38H78N2O6P"
},
{
"id":"sphmyln181161_hs_c",
"name":"Sm (D18:1/16:1), Sphingomyelin",
"compartment":"c",
"charge":0,
"formula":"C39H78N2O6P"
},
{
"id":"sphmyln18116_hs_c",
"name":"Sm (D18:1/16:0), Sphingomyelin",
"compartment":"c",
"charge":0,
"formula":"C39H80N2O6P"
},
{
"id":"sphmyln18117_hs_c",
"name":"Sm (D18:1/17:0), Sphingomyelin",
"compartment":"c",
"charge":0,
"formula":"C40H82N2O6P"
},
{
"id":"sphmyln18118_hs_c",
"name":"Sm (D18:1/18:0), Sphingomyelin",
"compartment":"c",
"charge":0,
"formula":"C41H84N2O6P"
},
{
"id":"sphmyln181181_hs_c",
"name":"Sm (D18:1/18:1), Sphingomyelin",
"compartment":"c",
"charge":0,
"formula":"C41H82N2O6P"
},
{
"id":"sphmyln181201_hs_c",
"name":"Sm (D18:1/20:1), Sphingomyelin",
"compartment":"c",
"charge":0,
"formula":"C43H86N2O6P"
},
{
"id":"sphmyln18120_hs_c",
"name":"Sm (D18:1/20:0), Sphingomyelin",
"compartment":"c",
"charge":0,
"formula":"C43H88N2O6P"
},
{
"id":"xolest183_hs_l",
"name":"1-Gamma-Linolenoyl-Cholesterol, Cholesterol-Ester (18:3, Delta 6, 9, 12)",
"compartment":"l",
"charge":0,
"formula":"C45H74O2"
},
{
"id":"xolest182_hs_l",
"name":"1-Linoleoyl-Cholesterol, Cholesterol-Ester (18:2, Delta 9, 12)",
"compartment":"l",
"charge":0,
"formula":"C45H76O2"
},
{
"id":"maglinl_hs_e",
"name":"1-Linoleoylglycerol",
"compartment":"e",
"charge":0,
"formula":"C21H38O4"
},
{
"id":"magole_hs_e",
"name":"1-Oleoylglycerol",
"compartment":"e",
"charge":0,
"formula":"C21H40O4"
},
{
"id":"magpalm_hs_e",
"name":"1-Palmitoylglycerol",
"compartment":"e",
"charge":0,
"formula":"C19H38O4"
},
{
"id":"magste_hs_e",
"name":"1-Stearoylglycerol",
"compartment":"e",
"charge":0,
"formula":"C21H42O4"
},
{
"id":"magarachi_hs_e",
"name":"1-Arachidonoyl Glycerol",
"compartment":"e",
"charge":0,
"formula":"C23H38O4"
},
{
"id":"pcholmyr_hs_c",
"name":"1-Myristoylglycerophosphocholine",
"compartment":"c",
"charge":0,
"formula":"C22H47NO7P"
},
{
"id":"pcholole_hs_c",
"name":"1-Oleoylglycerophosphocholine (Delta 9)",
"compartment":"c",
"charge":0,
"formula":"C26H53NO7P"
},
{
"id":"peole_hs_c",
"name":"1-Oleoylglycerophosphoethanolamine (Delta 9)",
"compartment":"c",
"charge":0,
"formula":"C23H46NO7P"
},
{
"id":"pcholpalme_hs_c",
"name":"1-Palmitoleoylglycerophosphocholine (Delta 9)",
"compartment":"c",
"charge":0,
"formula":"C24H49NO7P"
},
{
"id":"pcholpalm_hs_c",
"name":"1-Palmitoylglycerophosphocholine",
"compartment":"c",
"charge":0,
"formula":"C24H51NO7P"
},
{
"id":"pepalm_hs_c",
"name":"1-Palmitoylglycerophosphoethanolamine",
"compartment":"c",
"charge":0,
"formula":"C21H44NO7P"
},
{
"id":"pailpalm_hs_c",
"name":"1-Palmitoylglycerophosphoinositol",
"compartment":"c",
"charge":-1,
"formula":"C25H48O12P"
},
{
"id":"pcholste_hs_c",
"name":"1-Stearoylglycerophosphocholine",
"compartment":"c",
"charge":0,
"formula":"C26H55NO7P"
},
{
"id":"pchol2linl_hs_c",
"name":"2-Linoleoylglycerophosphocholine",
"compartment":"c",
"charge":0,
"formula":"C26H51NO7P"
},
{
"id":"pe2linl_hs_c",
"name":"2-Linoleoylglycerophosphoethanolamine",
"compartment":"c",
"charge":0,
"formula":"C23H44NO7P"
},
{
"id":"pchol2ole_hs_c",
"name":"2-Oleoylglycerophosphocholine",
"compartment":"c",
"charge":0,
"formula":"C26H53NO7P"
},
{
"id":"pchol2palm_hs_c",
"name":"2-Palmitoylglycerophosphocholine",
"compartment":"c",
"charge":0,
"formula":"C24H51NO7P"
},
{
"id":"pchol2ste_hs_c",
"name":"2-Stearoylglycerophosphocholine",
"compartment":"c",
"charge":0,
"formula":"C26H55NO7P"
},
{
"id":"pcholn15_hs_c",
"name":"1-Pentadecanoylglycerophosphocholine, Sn1-Lpc (15:0)",
"compartment":"c",
"charge":0,
"formula":"C23H49NO7P"
},
{
"id":"pcholar_hs_c",
"name":"1-Arachidonoyl-Glycero-3-Phosphocholine",
"compartment":"c",
"charge":0,
"formula":"C28H51NO7P"
},
{
"id":"pcholn183_hs_c",
"name":"1-Octadeca-Trienoylglycerophosphocholine, Sn1-Lpc (18:3, Delta 9, 12, 15)",
"compartment":"c",
"charge":0,
"formula":"C26H49NO7P"
},
{
"id":"pcholn1836_hs_c",
"name":"1-Octadeca-Trienoylglycerophosphocholine, Sn1-Lpc (18:3, Delta 6, 9, 12)",
"compartment":"c",
"charge":0,
"formula":"C26H49NO7P"
},
{
"id":"pcholn19_hs_c",
"name":"1-Nonadecanoylglycerophosphocholine, Sn1-Lpc (19:0)",
"compartment":"c",
"charge":0,
"formula":"C27H57NO7P"
},
{
"id":"pcholn201_hs_c",
"name":"1-Eicosenoylglycerophosphocholine (Delta 11) ,Sn1-Lpc (20:1)",
"compartment":"c",
"charge":0,
"formula":"C28H57NO7P"
},
{
"id":"pcholn204_hs_c",
"name":"1-Eicosatetraenoylglycerophosphocholine (Delta 8, 11, 14, 17), Sn1-Lpc (20:4)",
"compartment":"c",
"charge":0,
"formula":"C28H51NO7P"
},
{
"id":"pcholn205_hs_c",
"name":"1-Eicosapentenoylglycerophosphocholine (Delta 5, 8, 11, 14, 17), Sn1-Lpc (20:5)",
"compartment":"c",
"charge":0,
"formula":"C28H49NO7P"
},
{
"id":"pcholn224_hs_c",
"name":"1-Docosatetraenoylglycerophosphocholine (Delta 7, 10, 13, 16), Sn1-Lpc (22:4)",
"compartment":"c",
"charge":0,
"formula":"C30H55NO7P"
},
{
"id":"pcholn225_hs_c",
"name":"1-Docosapentenoylglycerophosphocholine (Delta 7, 10, 13, 16, 19), Sn1-Lpc (22:5)-W3",
"compartment":"c",
"charge":0,
"formula":"C30H53NO7P"
},
{
"id":"pcholn2254_hs_c",
"name":"1-Docosapentenoylglycerophosphocholine (Delta 4, 7, 10, 13, 16), Sn1-Lpc (22:5)-W6",
"compartment":"c",
"charge":0,
"formula":"C30H53NO7P"
},
{
"id":"pcholn226_hs_c",
"name":"1-Docosahexenoylglycerophosphocholine (Delta 4, 7, 10, 13, 16, 19), Sn1-Lpc (22:6)",
"compartment":"c",
"charge":0,
"formula":"C30H51NO7P"
},
{
"id":"pear_hs_c",
"name":"1-Arachidonoyl-Sn-Glycero-3-Phosphoethanolamine",
"compartment":"c",
"charge":0,
"formula":"C25H44NO7P"
},
{
"id":"pe203_hs_c",
"name":"1-Eicosatrienoylglycerophosphoethanolamine (Delta 11, 14, 17), Lpe (20:3)",
"compartment":"c",
"charge":0,
"formula":"C25H46NO7P"
},
{
"id":"pe226_hs_c",
"name":"1-Docosahexenoylglyceroethanolamine (Delta 4, 7, 10, 13, 16, 19), Lpe (22:6)",
"compartment":"c",
"charge":0,
"formula":"C27H46NO7P"
},
{
"id":"pe224_hs_c",
"name":"1-Docosatetraenoyglycerophosphoethanolamine (22:4, Delta 7, 10, 13, 16)",
"compartment":"c",
"charge":0,
"formula":"C27H48NO7P"
},
{
"id":"pedh203_hs_c",
"name":"1-Dihomo-Linolenoylglycerophosphoethanolamine (20:3, Delta 8, 11, 14)",
"compartment":"c",
"charge":0,
"formula":"C25H46NO7P"
},
{
"id":"pe12_hs_c",
"name":"1-Didecanoylglycerophosphoethanolamine (C12:0 Pe)",
"compartment":"c",
"charge":0,
"formula":"C17H36NO7P"
},
{
"id":"pe14_hs_c",
"name":"1-Myristoylglycerophosphoethanolamine (C14:0 Pe)",
"compartment":"c",
"charge":0,
"formula":"C19H40NO7P"
},
{
"id":"pe161_hs_c",
"name":"1-Hexadecenoylglycerophosphoethanolamine (C16:1 Pe, Delta 9)",
"compartment":"c",
"charge":0,
"formula":"C21H42NO7P"
},
{
"id":"pe13_hs_c",
"name":"1-Tridecanoylglycerophosphoethanolamine (C13:0 Pe)",
"compartment":"c",
"charge":0,
"formula":"C18H38NO7P"
},
{
"id":"pe15_hs_c",
"name":"1-Pentadecanoylglycerophosphoethanolamine (C15:0 Pe)",
"compartment":"c",
"charge":0,
"formula":"C20H42NO7P"
},
{
"id":"pe17_hs_c",
"name":"1-Heptadecanoylglycerophosphoethanolamine (C17:0 Pe)",
"compartment":"c",
"charge":0,
"formula":"C22H46NO7P"
},
{
"id":"pcholn203_hs_c",
"name":"1-Dihomo-Linolenoylglycerophosphocholine (20:3, Delta 8, 11, 14), Lysopc A C20:3",
"compartment":"c",
"charge":0,
"formula":"C28H53NO7P"
},
{
"id":"pailar_hs_c",
"name":"1-Arachidonoylglycerophosphoinositol",
"compartment":"c",
"charge":-1,
"formula":"C29H48O12P"
},
{
"id":"pcholn24_hs_c",
"name":"1-Lignocericylglycerophosphocholine (24:0), Lysopc A C24",
"compartment":"c",
"charge":0,
"formula":"C32H67NO7P"
},
{
"id":"pcholn261_hs_c",
"name":"Lysopc A C26:1 (Delta 5)",
"compartment":"c",
"charge":0,
"formula":"C34H69NO7P"
},
{
"id":"pcholn281_hs_c",
"name":"Lysopc A C28:1 (Delta 5)",
"compartment":"c",
"charge":0,
"formula":"C36H73NO7P"
},
{
"id":"pcholn28_hs_c",
"name":"Lysopc A C28:0",
"compartment":"c",
"charge":0,
"formula":"C36H75NO7P"
},
{
"id":"pcholdoc_hs_c",
"name":"1-Docosahexaenoylglycerophosphocholine",
"compartment":"c",
"charge":0,
"formula":"C34H59NO7P"
},
{
"id":"pcholeic_hs_c",
"name":"1-Eicosadienoylglycerophosphocholine (Delta 11,14)",
"compartment":"c",
"charge":0,
"formula":"C28H55NO7P"
},
{
"id":"pcholet_hs_c",
"name":"1-Eicosatrienoylglycerophosphocholine (Delta 11, 14, 17)",
"compartment":"c",
"charge":0,
"formula":"C28H53NO7P"
},
{
"id":"pcholhep_hs_c",
"name":"1-Heptadecanoylglycerophosphocholine",
"compartment":"c",
"charge":0,
"formula":"C25H53NO7P"
},
{
"id":"pchollinl_hs_c",
"name":"1-Linoleoylglycerophosphocholine (Delta 9,12)",
"compartment":"c",
"charge":0,
"formula":"C26H51NO7P"
},
{
"id":"pelinl_hs_c",
"name":"1-Linoleoylglycerophosphoethanolamine (Delta 9,12)",
"compartment":"c",
"charge":0,
"formula":"C23H44NO7P"
},
{
"id":"eidi1114ac_c",
"name":"Cis,Cis-11,14-Eicosadienoic Acid",
"compartment":"c",
"charge":-1,
"formula":"C20H35O2"
},
{
"id":"hxa_c",
"name":"Hexanoate (n-C6:0)",
"compartment":"c",
"charge":-1,
"formula":"C6H11O2"
},
{
"id":"glyc2p_c",
"name":"Glycerol 2-phosphate",
"compartment":"c",
"charge":-2,
"formula":"C3H7O6P"
},
{
"id":"aclys_c",
"name":"Acetyl-L-Lysine",
"compartment":"c",
"charge":0,
"formula":"C8H16N2O3"
},
{
"id":"4mtob_c",
"name":"4-Methyl-Thio-Oxo-Butyrate",
"compartment":"c",
"charge":-1,
"formula":"C5H7O3S"
},
{
"id":"3mtp_c",
"name":"3 Methylthiopropionate C4H7O2S",
"compartment":"c",
"charge":0,
"formula":"C4H8OS"
},
{
"id":"3mtp_e",
"name":"3 Methylthiopropionate C4H7O2S",
"compartment":"e",
"charge":0,
"formula":"C4H8OS"
},
{
"id":"lnlccrn_e",
"name":"Linoleyl carnitine",
"compartment":"e",
"charge":0,
"formula":"C25H45NO4"
},
{
"id":"phlac_e",
"name":"Phenyllactate",
"compartment":"e",
"charge":-1,
"formula":"C9H9O3"
},
{
"id":"3hmp_c",
"name":"3-Hydroxy-2-methylpropanoate",
"compartment":"c",
"charge":-1,
"formula":"C4H7O3"
},
{
"id":"3hmp_e",
"name":"3-Hydroxy-2-methylpropanoate",
"compartment":"e",
"charge":-1,
"formula":"C4H7O3"
},
{
"id":"3hpppnohgluc_c",
"name":"3-(3-Hydroxy-Phenyl)Propionate Hydroxy Derivative Glucuronide",
"compartment":"c",
"charge":-2,
"formula":"C15H16O9"
},
{
"id":"3hpppnohgluc_e",
"name":"3-(3-Hydroxy-Phenyl)Propionate Hydroxy Derivative Glucuronide",
"compartment":"e",
"charge":-2,
"formula":"C15H16O9"
},
{
"id":"3hpppn_c",
"name":"3-(3-hydroxy-phenyl)propionate",
"compartment":"c",
"charge":-1,
"formula":"C9H9O3"
},
{
"id":"3hpppnoh_c",
"name":"3-(3-Hydroxy-Phenyl)Propionate Hydroxy Derivative",
"compartment":"c",
"charge":-1,
"formula":"C9H9O4"
},
{
"id":"3mhis_e",
"name":"3-Methylhistidine",
"compartment":"e",
"charge":0,
"formula":"C7H11N3O2"
},
{
"id":"3moxtyr_e",
"name":"3-Methoxytyramine",
"compartment":"e",
"charge":0,
"formula":"C9H14NO2"
},
{
"id":"3uib_e",
"name":"3-Ureidoisobutyrate",
"compartment":"e",
"charge":-1,
"formula":"C5H9N2O3"
},
{
"id":"4aabutn_e",
"name":"4 Acetamidobutanoate C6H10NO3",
"compartment":"e",
"charge":-1,
"formula":"C6H10NO3"
},
{
"id":"56dthm_e",
"name":"5,6-Dihydrothymine",
"compartment":"e",
"charge":0,
"formula":"C5H8N2O2"
},
{
"id":"5aop_e",
"name":"5-Amino-4-oxopentanoate",
"compartment":"e",
"charge":0,
"formula":"C5H9NO3"
},
{
"id":"7dhchsterol_e",
"name":"Cholesta-5,7-dien-3beta-ol",
"compartment":"e",
"charge":0,
"formula":"C27H44O"
},
{
"id":"aclys_e",
"name":"Acetyl-L-Lysine",
"compartment":"e",
"charge":0,
"formula":"C8H16N2O3"
},
{
"id":"adpoh_e",
"name":"2-Hydroxyadipic Acid",
"compartment":"e",
"charge":-2,
"formula":"C6H8O5"
},
{
"id":"amet_e",
"name":"S-Adenosyl-L-methionine",
"compartment":"e",
"charge":1,
"formula":"C15H23N6O5S"
},
{
"id":"and19one_e",
"name":"19-Hydroxyandrost-4-Ene-3,17-Dione",
"compartment":"e",
"charge":0,
"formula":"C19H26O3"
},
{
"id":"biliverd_e",
"name":"Biliverdin cytosol",
"compartment":"e",
"charge":0,
"formula":"C33H32N4O6"
},
{
"id":"C02356_e",
"name":"(S)-2-Aminobutanoate",
"compartment":"e",
"charge":0,
"formula":"C4H9NO2"
},
{
"id":"C02712_e",
"name":"N-Acetylmethionine",
"compartment":"e",
"charge":-1,
"formula":"C7H12NO3S"
},
{
"id":"C04805_e",
"name":"5(S)-HETE",
"compartment":"e",
"charge":-1,
"formula":"C20H31O3"
},
{
"id":"C06314_e",
"name":"Lipoxin A4(1-)",
"compartment":"e",
"charge":-1,
"formula":"C20H31O5"
},
{
"id":"C06315_e",
"name":"Lipoxin B4(1-)",
"compartment":"e",
"charge":-1,
"formula":"C20H31O5"
},
{
"id":"C14768_e",
"name":"5,6-EET",
"compartment":"e",
"charge":-1,
"formula":"C20H31O3"
},
{
"id":"C14769_e",
"name":"8,9-EET",
"compartment":"e",
"charge":-1,
"formula":"C20H31O3"
},
{
"id":"C14770_e",
"name":"11,12-EET",
"compartment":"e",
"charge":-1,
"formula":"C20H31O3"
},
{
"id":"C14771_e",
"name":"14,15-EET",
"compartment":"e",
"charge":-1,
"formula":"C20H31O3"
},
{
"id":"C14825_e",
"name":"9(10)-EpOME",
"compartment":"e",
"charge":-1,
"formula":"C18H31O3"
},
{
"id":"C14826_e",
"name":"12(13)-EpOME",
"compartment":"e",
"charge":-1,
"formula":"C18H31O3"
},
{
"id":"CE0955_c",
"name":"6-oxo-prostaglandin F1alpha",
"compartment":"c",
"charge":-1,
"formula":"C20H33O6"
},
{
"id":"CE1556_e",
"name":"N-acetyl-L-asparagine",
"compartment":"e",
"charge":-1,
"formula":"C6H9N2O4"
},
{
"id":"CE2445_e",
"name":"6-trans-leukotriene B4",
"compartment":"e",
"charge":0,
"formula":"C20H31O4"
},
{
"id":"CE2510_e",
"name":"11-cis-eicosenoate",
"compartment":"e",
"charge":0,
"formula":"C20H37O2"
},
{
"id":"CE2537_e",
"name":"15-hydroxy-(8Z,11Z,13E)-eicosatrienoate",
"compartment":"e",
"charge":0,
"formula":"C20H33O3"
},
{
"id":"eidi1114ac_e",
"name":"Cis,Cis-11,14-Eicosadienoic Acid",
"compartment":"e",
"charge":-1,
"formula":"C20H35O2"
},
{
"id":"CE6247_e",
"name":"5,12,20-TriHETE",
"compartment":"e",
"charge":-1,
"formula":"C20H31O5"
},
{
"id":"cortsn_c",
"name":"Cortsn r",
"compartment":"c",
"charge":0,
"formula":"C21H28O5"
},
{
"id":"forglu_e",
"name":"N-Formimidoyl-L-glutamate",
"compartment":"e",
"charge":-2,
"formula":"C6H8N2O4"
},
{
"id":"HC00900_e",
"name":"Methylmalonate",
"compartment":"e",
"charge":-2,
"formula":"C4H4O4"
},
{
"id":"hexdiac_e",
"name":"Hexadecanediocacid",
"compartment":"e",
"charge":-2,
"formula":"C16H28O4"
},
{
"id":"hgentis_e",
"name":"Homogentisate C8H7O4",
"compartment":"e",
"charge":0,
"formula":"C8H7O4"
},
{
"id":"hmcr_e",
"name":"Homocitrulline",
"compartment":"e",
"charge":0,
"formula":"C7H15N3O3"
},
{
"id":"hxcoa_e",
"name":"Hexanoyl-CoA (n-C6:0CoA)",
"compartment":"e",
"charge":-4,
"formula":"C27H42N7O17P3S"
},
{
"id":"leuktrB4wcooh_e",
"name":"W-carboxy leukotriene B4",
"compartment":"e",
"charge":-2,
"formula":"C20H28O6"
},
{
"id":"leuktrB4woh_e",
"name":"W-hydroxyl leukotriene B4",
"compartment":"e",
"charge":-1,
"formula":"C20H31O5"
},
{
"id":"Lpipecol_e",
"name":"L-pipecolic acid; piperidine-2-carboxylic acid",
"compartment":"e",
"charge":0,
"formula":"C6H11NO2"
},
{
"id":"lthstrl_e",
"name":"5alpha-Cholest-7-en-3beta-ol",
"compartment":"e",
"charge":0,
"formula":"C27H46O"
},
{
"id":"mev__R_e",
"name":" R  Mevalonate C6H11O4",
"compartment":"e",
"charge":-1,
"formula":"C6H11O4"
},
{
"id":"mi1p__D_e",
"name":"1D-myo-Inositol 1-phosphate",
"compartment":"e",
"charge":-2,
"formula":"C6H11O9P"
},
{
"id":"Nacasp_e",
"name":"N-Acetyl-L-aspartate",
"compartment":"e",
"charge":-2,
"formula":"C6H7NO5"
},
{
"id":"nwharg_e",
"name":"N-(omega)-Hydroxyarginine",
"compartment":"e",
"charge":1,
"formula":"C6H15N4O3"
},
{
"id":"saccrp__L_e",
"name":"L Saccharopine C11H19N2O6",
"compartment":"e",
"charge":-1,
"formula":"C11H19N2O6"
},
{
"id":"sphmyln180241_hs_e",
"name":"Sm (D18:0/24:1), Sphingomyelin",
"compartment":"e",
"charge":0,
"formula":"C47H96N2O6P"
},
{
"id":"sphmyln18114_hs_e",
"name":"Sm (D18:1/14:0), Sphingomyelin",
"compartment":"e",
"charge":0,
"formula":"C37H76N2O6P"
},
{
"id":"sphmyln18115_hs_e",
"name":"Sm (D18:1/15:0), Sphingomyelin",
"compartment":"e",
"charge":0,
"formula":"C38H78N2O6P"
},
{
"id":"sphmyln18116_hs_e",
"name":"Sm (D18:1/16:0), Sphingomyelin",
"compartment":"e",
"charge":0,
"formula":"C39H80N2O6P"
},
{
"id":"sphmyln181161_hs_e",
"name":"Sm (D18:1/16:1), Sphingomyelin",
"compartment":"e",
"charge":0,
"formula":"C39H78N2O6P"
},
{
"id":"sphmyln18117_hs_e",
"name":"Sm (D18:1/17:0), Sphingomyelin",
"compartment":"e",
"charge":0,
"formula":"C40H82N2O6P"
},
{
"id":"sphmyln18118_hs_e",
"name":"Sm (D18:1/18:0), Sphingomyelin",
"compartment":"e",
"charge":0,
"formula":"C41H84N2O6P"
},
{
"id":"sphmyln181181_hs_e",
"name":"Sm (D18:1/18:1), Sphingomyelin",
"compartment":"e",
"charge":0,
"formula":"C41H82N2O6P"
},
{
"id":"sphmyln18120_hs_e",
"name":"Sm (D18:1/20:0), Sphingomyelin",
"compartment":"e",
"charge":0,
"formula":"C43H88N2O6P"
},
{
"id":"sphmyln181201_hs_e",
"name":"Sm (D18:1/20:1), Sphingomyelin",
"compartment":"e",
"charge":0,
"formula":"C43H86N2O6P"
},
{
"id":"sphmyln18121_hs_e",
"name":"Sm (D18:1/21:0), Sphingomyelin",
"compartment":"e",
"charge":0,
"formula":"C44H90N2O6P"
},
{
"id":"sphmyln18122_hs_e",
"name":"Sm (D18:1/22:0), Sphingomyelin",
"compartment":"e",
"charge":0,
"formula":"C45H92N2O6P"
},
{
"id":"sphmyln181221_hs_e",
"name":"Sm (D18:1/22:1), Sphingomyelin",
"compartment":"e",
"charge":0,
"formula":"C45H90N2O6P"
},
{
"id":"sphmyln18123_hs_e",
"name":"Sm (D18:1/23:0), Sphingomyelin",
"compartment":"e",
"charge":0,
"formula":"C46H94N2O6P"
},
{
"id":"sphmyln1824_hs_e",
"name":"Sm (D18:0/24:0), Sphingomyelin",
"compartment":"e",
"charge":0,
"formula":"C47H98N2O6P"
},
{
"id":"sphmyln1825_hs_e",
"name":"Sm (D18:0/25:0), Sphingomyelin",
"compartment":"e",
"charge":0,
"formula":"C48H100N2O6P"
},
{
"id":"subeac_e",
"name":"Suberic acid",
"compartment":"e",
"charge":-2,
"formula":"C8H12O4"
},
{
"id":"urcan_e",
"name":"Urocanate C6H5N2O2",
"compartment":"e",
"charge":-1,
"formula":"C6H5N2O2"
},
{
"id":"xolest182_hs_e",
"name":"1-Linoleoyl-Cholesterol, Cholesterol-Ester (18:2, Delta 9, 12)",
"compartment":"e",
"charge":0,
"formula":"C45H76O2"
},
{
"id":"galt_e",
"name":"Galactitol",
"compartment":"e",
"charge":0,
"formula":"C6H14O6"
},
{
"id":"glyc__R_e",
"name":"(R)-Glycerate",
"compartment":"e",
"charge":-1,
"formula":"C3H5O4"
},
{
"id":"glyclt_e",
"name":"Glycolate C2H3O3",
"compartment":"e",
"charge":-1,
"formula":"C2H3O3"
},
{
"id":"3hpppn_e",
"name":"3-(3-hydroxy-phenyl)propionate",
"compartment":"e",
"charge":-1,
"formula":"C9H9O3"
},
{
"id":"hxa_x",
"name":"Hexanoate (n-C6:0)",
"compartment":"x",
"charge":-1,
"formula":"C6H11O2"
},
{
"id":"Lpipecol_c",
"name":"L-pipecolic acid; piperidine-2-carboxylic acid",
"compartment":"c",
"charge":0,
"formula":"C6H11NO2"
},
{
"id":"pser__L_c",
"name":"O-Phospho-L-serine",
"compartment":"c",
"charge":-2,
"formula":"C3H6NO6P"
},
{
"id":"pser__L_e",
"name":"O-Phospho-L-serine",
"compartment":"e",
"charge":-2,
"formula":"C3H6NO6P"
},
{
"id":"saccrp__L_c",
"name":"L Saccharopine C11H19N2O6",
"compartment":"c",
"charge":-1,
"formula":"C11H19N2O6"
},
{
"id":"ttdcea_e",
"name":"Tetradecenoate (n-C14:1)",
"compartment":"e",
"charge":-1,
"formula":"C14H25O2"
},
{
"id":"txb2_c",
"name":"Thromboxane B2 cytosol",
"compartment":"c",
"charge":-1,
"formula":"C20H33O6"
},
{
"id":"estriol_e",
"name":"Estriol c",
"compartment":"e",
"charge":0,
"formula":"C18H24O3"
},
{
"id":"ddca_e",
"name":"Dodecanoate (n-C12:0)",
"compartment":"e",
"charge":-1,
"formula":"C12H23O2"
},
{
"id":"phaccoa_m",
"name":"Phenylacetyl-CoA",
"compartment":"m",
"charge":-4,
"formula":"C29H38N7O17P3S"
},
{
"id":"pheacgly_m",
"name":"Phenylacetylglycine",
"compartment":"m",
"charge":-1,
"formula":"C10H10NO3"
},
{
"id":"pheacgly_c",
"name":"Phenylacetylglycine",
"compartment":"c",
"charge":-1,
"formula":"C10H10NO3"
},
{
"id":"pheacgly_e",
"name":"Phenylacetylglycine",
"compartment":"e",
"charge":-1,
"formula":"C10H10NO3"
},
{
"id":"normete__L_e",
"name":"L-Normetanephrine",
"compartment":"e",
"charge":0,
"formula":"C9H14NO3"
},
{
"id":"thbpt_e",
"name":"Tetrahydrobiopterin",
"compartment":"e",
"charge":0,
"formula":"C9H15N5O3"
},
{
"id":"alaargcys_e",
"name":"Alanyl-Arginyl-Cysteine",
"compartment":"e",
"charge":1,
"formula":"C12H25N6O4S"
},
{
"id":"alaarggly_e",
"name":"Alanyl-Arginyl-Glycine",
"compartment":"e",
"charge":1,
"formula":"C11H23N6O4"
},
{
"id":"alaasnleu_e",
"name":"Alanyl-Asparaginyl-Leucine",
"compartment":"e",
"charge":0,
"formula":"C13H24N4O5"
},
{
"id":"alaglylys_e",
"name":"Alanyl-Glycyl-Lysine",
"compartment":"e",
"charge":2,
"formula":"C11H23N4O4"
},
{
"id":"alahisala_e",
"name":"Alanyl-Histidyl-Alanine",
"compartment":"e",
"charge":0,
"formula":"C12H19N5O4"
},
{
"id":"alalysthr_e",
"name":"Alanyl-Lysine-Threonine",
"compartment":"e",
"charge":1,
"formula":"C13H27N4O5"
},
{
"id":"argalaala_e",
"name":"Arginyl-Alanyl-Alanine",
"compartment":"e",
"charge":1,
"formula":"C12H25N6O4"
},
{
"id":"argalaphe_e",
"name":"Arginyl-Alanine-Phenylalanine",
"compartment":"e",
"charge":1,
"formula":"C18H29N6O4"
},
{
"id":"argalathr_e",
"name":"Arginyl-Alanyl-Threonine",
"compartment":"e",
"charge":1,
"formula":"C13H27N6O5"
},
{
"id":"argarg_e",
"name":"Arginyl-Arginine",
"compartment":"e",
"charge":2,
"formula":"C12H28N8O3"
},
{
"id":"argarglys_e",
"name":"Arginyl-Arginyl-Lysine",
"compartment":"e",
"charge":3,
"formula":"C18H41N10O4"
},
{
"id":"argargmet_e",
"name":"Arginyl-Arginyl-Metheonine",
"compartment":"e",
"charge":2,
"formula":"C17H37N9O4S"
},
{
"id":"argcysgly_e",
"name":"Arginyl-Cystinyl-Glycine",
"compartment":"e",
"charge":1,
"formula":"C11H23N6O4S"
},
{
"id":"argcysser_e",
"name":"Arginyl-Cystinyl-Serine",
"compartment":"e",
"charge":1,
"formula":"C12H25N6O5S"
},
{
"id":"arggluglu_e",
"name":"Arginyl-Glutamyl-Glutamate",
"compartment":"e",
"charge":-1,
"formula":"C16H27N6O8"
},
{
"id":"argglupro_e",
"name":"Arginyl-Glutamyl-Proline",
"compartment":"e",
"charge":0,
"formula":"C16H28N6O6"
},
{
"id":"argglygly_e",
"name":"Arginyl-Glycyl-Glycine",
"compartment":"e",
"charge":1,
"formula":"C10H21N6O4"
},
{
"id":"arghisthr_e",
"name":"Arginyl-Histidyl-Threonine",
"compartment":"e",
"charge":1,
"formula":"C16H29N8O5"
},
{
"id":"argleuphe_e",
"name":"Arginyl-Leucyl-Phenylalanine",
"compartment":"e",
"charge":1,
"formula":"C21H35N6O4"
},
{
"id":"arglysasp_e",
"name":"Arginyl-Lysyl-Aspartate",
"compartment":"e",
"charge":1,
"formula":"C16H32N7O6"
},
{
"id":"argphearg_e",
"name":"Arginyl-Phenylalanine-Arginine",
"compartment":"e",
"charge":2,
"formula":"C21H37N9O4"
},
{
"id":"argpromet_e",
"name":"Arginyl-Prolyl-Methionine",
"compartment":"e",
"charge":1,
"formula":"C16H31N6O4S"
},
{
"id":"argprothr_e",
"name":"Arginyl-Prolyl-Threonine",
"compartment":"e",
"charge":1,
"formula":"C15H29N6O5"
},
{
"id":"argserser_e",
"name":"Arginyl-Seryl-Serine",
"compartment":"e",
"charge":1,
"formula":"C12H25N6O6"
},
{
"id":"argtyrval_e",
"name":"Argtyrval",
"compartment":"e",
"charge":1,
"formula":"C20H33N6O5"
},
{
"id":"argvalcys_e",
"name":"Arginyl-Valyl-Cysteine",
"compartment":"e",
"charge":1,
"formula":"C14H29N6O4S"
},
{
"id":"argvaltrp_e",
"name":"Arginyl-Valyl-Tryptophan",
"compartment":"e",
"charge":1,
"formula":"C22H34N7O4"
},
{
"id":"asnasnarg_e",
"name":"Asparaginyl-Asparaginyl-Arginine",
"compartment":"e",
"charge":1,
"formula":"C14H27N8O6"
},
{
"id":"asncyscys_e",
"name":"Asparaginyl-Cysteinyl-Cysteine",
"compartment":"e",
"charge":0,
"formula":"C10H18N4O5S2"
},
{
"id":"asnmetpro_e",
"name":"Asparaginyl-Methionyl-Proline",
"compartment":"e",
"charge":0,
"formula":"C14H24N4O5S"
},
{
"id":"asnpheasp_e",
"name":"Asparaginyl-Phenylalanyl-Aspartate",
"compartment":"e",
"charge":-1,
"formula":"C17H21N4O7"
},
{
"id":"asnphecys_e",
"name":"Asparaginyl-Phenylalanyl-Cysteine",
"compartment":"e",
"charge":0,
"formula":"C16H22N4O5S"
},
{
"id":"asntyrgly_e",
"name":"Asparaginyl-Tyrosyl-Glycine",
"compartment":"e",
"charge":0,
"formula":"C15H20N4O6"
},
{
"id":"asntyrphe_e",
"name":"Asparaginyl-Tyrosyl-Phenylalanine",
"compartment":"e",
"charge":0,
"formula":"C22H26N4O6"
},
{
"id":"asntyrthr_e",
"name":"Asparaginyl-Tyrosyl-Threonine",
"compartment":"e",
"charge":0,
"formula":"C17H24N4O7"
},
{
"id":"aspalaarg_e",
"name":"Asparaginyl-Alanyl-Arginine",
"compartment":"e",
"charge":0,
"formula":"C13H24N6O6"
},
{
"id":"aspasnglu_e",
"name":"Aspartyl-Asparaginyl-Glutamate",
"compartment":"e",
"charge":-2,
"formula":"C13H18N4O9"
},
{
"id":"aspglu_e",
"name":"Aspartyl-Glutamate",
"compartment":"e",
"charge":-2,
"formula":"C9H12N2O7"
},
{
"id":"aspglupro_e",
"name":"Aspartyl-Glutamyl-Proline",
"compartment":"e",
"charge":-2,
"formula":"C14H19N3O8"
},
{
"id":"aspglutrp_e",
"name":"Aspartyl-Glutamyl-Tryptophan",
"compartment":"e",
"charge":-2,
"formula":"C20H22N4O8"
},
{
"id":"asphiscys_e",
"name":"Aspartyl-Histidyl-Cysteine",
"compartment":"e",
"charge":-1,
"formula":"C13H18N5O6S"
},
{
"id":"asphispro_e",
"name":"Aspartyl-Histidyl-Proline",
"compartment":"e",
"charge":-1,
"formula":"C15H20N5O6"
},
{
"id":"asplysglu_e",
"name":"Aspartyl-Lysyl-Glutamate",
"compartment":"e",
"charge":-1,
"formula":"C15H25N4O8"
},
{
"id":"asplyshis_e",
"name":"Aspartyl-Lysyl-Histidine",
"compartment":"e",
"charge":0,
"formula":"C16H26N6O6"
},
{
"id":"aspmetasp_e",
"name":"Aspartyl-Methionyl-Aspartate",
"compartment":"e",
"charge":-2,
"formula":"C13H19N3O8S"
},
{
"id":"aspprolys_e",
"name":"Aspartyl-Prolyl-Lysine",
"compartment":"e",
"charge":0,
"formula":"C15H26N4O6"
},
{
"id":"aspvalasn_e",
"name":"Aspartyl-Valyl-Asparagine",
"compartment":"e",
"charge":-1,
"formula":"C13H21N4O7"
},
{
"id":"cysasnmet_e",
"name":"Cystyl-Asparaginyl-Methionine",
"compartment":"e",
"charge":0,
"formula":"C12H22N4O5S2"
},
{
"id":"cysaspphe_e",
"name":"Cystyl-Aspartyl-Phenylalanine",
"compartment":"e",
"charge":-1,
"formula":"C16H20N3O6S"
},
{
"id":"cyscys_e",
"name":"Cystyl-Cysteine",
"compartment":"e",
"charge":0,
"formula":"C6H12N2O3S2"
},
{
"id":"cysglnmet_e",
"name":"Cystyl-Glutaminyl-Methionine",
"compartment":"e",
"charge":0,
"formula":"C13H24N4O5S2"
},
{
"id":"cysgluhis_e",
"name":"Cystyl-Glutamyl-Histidine",
"compartment":"e",
"charge":-1,
"formula":"C14H20N5O6S"
},
{
"id":"cysglutrp_e",
"name":"Cystyl-Glutamyl-Tryptophan",
"compartment":"e",
"charge":-1,
"formula":"C19H23N4O6S"
},
{
"id":"cysleuthr_e",
"name":"Cystyl-Leucyl-Threonine",
"compartment":"e",
"charge":0,
"formula":"C13H25N3O5S"
},
{
"id":"cyssermet_e",
"name":"Cystyl-Seryl-Methionine",
"compartment":"e",
"charge":0,
"formula":"C11H21N3O5S2"
},
{
"id":"cystyrasn_e",
"name":"Cystyl-Tyrosyl-Asparagine",
"compartment":"e",
"charge":0,
"formula":"C16H22N4O6S"
},
{
"id":"glnasngln_e",
"name":"Glutaminyl-Asparaginyl-Glutamine",
"compartment":"e",
"charge":0,
"formula":"C14H24N6O7"
},
{
"id":"glnhishis_e",
"name":"Glutaminyl-Histidyl-Histidine",
"compartment":"e",
"charge":0,
"formula":"C17H24N8O5"
},
{
"id":"glnhislys_e",
"name":"Glutaminyl-Histidyl-Lysine",
"compartment":"e",
"charge":-1,
"formula":"C17H30N7O5"
},
{
"id":"glnlyslys_e",
"name":"Glutaminyl-Lysyl-Lysine",
"compartment":"e",
"charge":-2,
"formula":"C17H36N6O5"
},
{
"id":"glnlystrp_e",
"name":"Glutaminyl-Lysyl-Tryptophan",
"compartment":"e",
"charge":1,
"formula":"C22H33N6O5"
},
{
"id":"glnproglu_e",
"name":"Glutaminyl-Prolyl-Glutamate",
"compartment":"e",
"charge":-1,
"formula":"C15H23N4O7"
},
{
"id":"glntrpglu_e",
"name":"Glutaminyl-Tryptophanyl-Glutamate",
"compartment":"e",
"charge":-1,
"formula":"C21H26N5O7"
},
{
"id":"glntyrleu_e",
"name":"Glutaminyl-Tyrosyl-Leucine",
"compartment":"e",
"charge":0,
"formula":"C20H30N4O6"
},
{
"id":"gluargleu_e",
"name":"Glutaminyl-Arginyl-Leucine",
"compartment":"e",
"charge":0,
"formula":"C17H32N6O6"
},
{
"id":"gluasnleu_e",
"name":"Glutaminyl-Asparaginyl-Leucine",
"compartment":"e",
"charge":-1,
"formula":"C15H25N4O7"
},
{
"id":"gluglu_e",
"name":"Glutamyl-Glutamate",
"compartment":"e",
"charge":-2,
"formula":"C10H14N2O7"
},
{
"id":"gluilelys_e",
"name":"Glutamyl-Isoleucyl-Lysine",
"compartment":"e",
"charge":0,
"formula":"C17H32N4O6"
},
{
"id":"gluleu_e",
"name":"Glutamyl-Leucine",
"compartment":"e",
"charge":-1,
"formula":"C11H19N2O5"
},
{
"id":"glumet_e",
"name":"Glutamyl-Methionine",
"compartment":"e",
"charge":-1,
"formula":"C10H17N2O5S"
},
{
"id":"glumethis_e",
"name":"Glutamyl-Methioninyl-Histidine",
"compartment":"e",
"charge":-1,
"formula":"C16H24N5O6S"
},
{
"id":"gluthr_e",
"name":"Glutamyl-Threonine",
"compartment":"e",
"charge":-1,
"formula":"C9H15N2O6"
},
{
"id":"gluthrlys_e",
"name":"Glutamyl-Threonyl-Lysine",
"compartment":"e",
"charge":0,
"formula":"C15H28N4O7"
},
{
"id":"glutrpala_e",
"name":"Glutamyl-Tryptophanyl-Alanine",
"compartment":"e",
"charge":-1,
"formula":"C19H23N4O6"
},
{
"id":"glyhisasn_e",
"name":"Glycyl-Histidyl-Asparagine",
"compartment":"e",
"charge":0,
"formula":"C12H18N6O5"
},
{
"id":"glyhislys_e",
"name":"Glycyl-Histidyl-Lysine",
"compartment":"e",
"charge":1,
"formula":"C14H25N6O4"
},
{
"id":"glylyscys_e",
"name":"Glycyl-Lysyl-Cysteine",
"compartment":"e",
"charge":1,
"formula":"C11H23N4O4S"
},
{
"id":"glylysphe_e",
"name":"Glycyl-Lysyl-Phenylalanine",
"compartment":"e",
"charge":1,
"formula":"C17H27N4O4"
},
{
"id":"glytyrlys_e",
"name":"Glycyl-Tyrosyl-Lysine",
"compartment":"e",
"charge":1,
"formula":"C17H27N4O5"
},
{
"id":"glyvalhis_e",
"name":"Glycyl-Valyl-Histidine",
"compartment":"e",
"charge":0,
"formula":"C13H21N5O4"
},
{
"id":"hisargcys_e",
"name":"Histidyl-Arginyl-Cysteine",
"compartment":"e",
"charge":1,
"formula":"C15H27N8O4S"
},
{
"id":"hisargser_e",
"name":"Histidyl-Arginyl-Serine",
"compartment":"e",
"charge":1,
"formula":"C15H27N8O5"
},
{
"id":"hisasp_e",
"name":"Histidyl-Aspartate",
"compartment":"e",
"charge":-1,
"formula":"C10H13N4O5"
},
{
"id":"hiscyscys_e",
"name":"Histidyl-Cystyl-Cysteine",
"compartment":"e",
"charge":0,
"formula":"C12H19N5O4S2"
},
{
"id":"hisglnala_e",
"name":"Histidyl-Glutaminyl-Alanine",
"compartment":"e",
"charge":0,
"formula":"C14H22N6O5"
},
{
"id":"hisglu_e",
"name":"Histidyl-Glutamate",
"compartment":"e",
"charge":-1,
"formula":"C11H15N4O5"
},
{
"id":"hisglugln_e",
"name":"Histidyl-Glutamyl-Glutamine",
"compartment":"e",
"charge":-1,
"formula":"C16H23N6O7"
},
{
"id":"hisglylys_e",
"name":"Histidyl-Lysyl-Lysine",
"compartment":"e",
"charge":1,
"formula":"C14H25N6O4"
},
{
"id":"hishislys_e",
"name":"Histidyl-Histidyl-Lysine",
"compartment":"e",
"charge":1,
"formula":"C18H29N8O4"
},
{
"id":"hislysala_e",
"name":"Histidyl-Lysyl-Alanine",
"compartment":"e",
"charge":1,
"formula":"C15H27N6O4"
},
{
"id":"hislysglu_e",
"name":"Histidyl-Lysyl-Glutamate",
"compartment":"e",
"charge":0,
"formula":"C17H28N6O6"
},
{
"id":"hislysile_e",
"name":"Histidyl-Lysyl-Isoleucine",
"compartment":"e",
"charge":1,
"formula":"C18H33N6O4"
},
{
"id":"hislysthr_e",
"name":"Histidyl-Lysyl-Threonine",
"compartment":"e",
"charge":1,
"formula":"C16H29N6O5"
},
{
"id":"hislysval_e",
"name":"Histidyl-Lysyl-Valine",
"compartment":"e",
"charge":1,
"formula":"C17H31N6O4"
},
{
"id":"hismet_e",
"name":"Histidyl-Methionine",
"compartment":"e",
"charge":0,
"formula":"C11H18N4O3S"
},
{
"id":"hismetgln_e",
"name":"Histidyl-Methionyl-Glutamine",
"compartment":"e",
"charge":0,
"formula":"C16H26N6O5S"
},
{
"id":"hisphearg_e",
"name":"Histidyl-Phenylalanyl-Arginine",
"compartment":"e",
"charge":1,
"formula":"C21H31N8O4"
},
{
"id":"hisprolys_e",
"name":"Histidyl-Prolyl-Lysine",
"compartment":"e",
"charge":1,
"formula":"C17H29N6O4"
},
{
"id":"histrphis_e",
"name":"Histidyl-Tryptophanyl-Histidine",
"compartment":"e",
"charge":0,
"formula":"C23H26N8O4"
},
{
"id":"ileargile_e",
"name":"Isoleucyl-Arginyl-Isoleucine",
"compartment":"e",
"charge":1,
"formula":"C18H37N6O4"
},
{
"id":"ileasnhis_e",
"name":"Isoleucyl-Asparaginyl-Histidine",
"compartment":"e",
"charge":0,
"formula":"C16H26N6O5"
},
{
"id":"ileasp_e",
"name":"Isolecyl-Aspartate",
"compartment":"e",
"charge":-1,
"formula":"C10H17N2O5"
},
{
"id":"ileglnglu_e",
"name":"Isolecyl-Glutaminyl-Glutamate",
"compartment":"e",
"charge":-1,
"formula":"C16H27N4O7"
},
{
"id":"ileglyarg_e",
"name":"Isolecyl-Glycyl-Arginine",
"compartment":"e",
"charge":1,
"formula":"C14H29N6O4"
},
{
"id":"ileprolys_e",
"name":"Isolecyl-Prolyl-Lysine",
"compartment":"e",
"charge":1,
"formula":"C17H33N4O4"
},
{
"id":"ileserarg_e",
"name":"Isolecyl-Seryl-Arginine",
"compartment":"e",
"charge":1,
"formula":"C15H31N6O5"
},
{
"id":"iletrptyr_e",
"name":"Isolecyl-Tryptophanyl-Tyrosine",
"compartment":"e",
"charge":0,
"formula":"C26H32N4O5"
},
{
"id":"leualaarg_e",
"name":"Leucyl-Alanyl-Arginine",
"compartment":"e",
"charge":1,
"formula":"C15H31N6O4"
},
{
"id":"leuasnasp_e",
"name":"Leucyl-Asparaginyl-Aspartate",
"compartment":"e",
"charge":-1,
"formula":"C14H23N4O7"
},
{
"id":"leuasplys_e",
"name":"Leucyl-Aspartyl-Lysine",
"compartment":"e",
"charge":0,
"formula":"C16H30N4O6"
},
{
"id":"leuleutrp_e",
"name":"Leucyl-Leucyl-Tryptophan",
"compartment":"e",
"charge":0,
"formula":"C23H34N4O4"
},
{
"id":"leupro_e",
"name":"Leucyl-Proline",
"compartment":"e",
"charge":0,
"formula":"C11H20N2O3"
},
{
"id":"leuproarg_e",
"name":"Leucyl-Prolyl-Arginine",
"compartment":"e",
"charge":1,
"formula":"C17H33N6O4"
},
{
"id":"leusertrp_e",
"name":"Leucyl-Seryl-Tryptophan",
"compartment":"e",
"charge":0,
"formula":"C20H28N4O5"
},
{
"id":"leutrp_e",
"name":"Leucyl-Tryptophan",
"compartment":"e",
"charge":0,
"formula":"C17H23N3O3"
},
{
"id":"leutrparg_e",
"name":"Leucyl-Tryptophanyl-Arginine",
"compartment":"e",
"charge":1,
"formula":"C23H36N7O4"
},
{
"id":"leutyrtyr_e",
"name":"Leucyl-Tyrosyl-Tyrosine",
"compartment":"e",
"charge":0,
"formula":"C24H31N3O6"
},
{
"id":"leuval_e",
"name":"Leucyl-Valine",
"compartment":"e",
"charge":0,
"formula":"C11H22N2O3"
},
{
"id":"lysargleu_e",
"name":"Lysyl-Arginyl-Leucine",
"compartment":"e",
"charge":2,
"formula":"C18H38N7O4"
},
{
"id":"lyscyshis_e",
"name":"Lysyl-Cysteinyl-Histidine",
"compartment":"e",
"charge":1,
"formula":"C15H27N6O4S"
},
{
"id":"lysglnphe_e",
"name":"Lysyl-Glutaminyl-Phenylalanine",
"compartment":"e",
"charge":1,
"formula":"C20H32N5O5"
},
{
"id":"lysgluglu_e",
"name":"Lysyl-Glutamyl-Glutamate",
"compartment":"e",
"charge":-1,
"formula":"C16H27N4O8"
},
{
"id":"lyslyslys_e",
"name":"Lysyl-Lysyl-Lysine",
"compartment":"e",
"charge":3,
"formula":"C18H41N6O4"
},
{
"id":"lyspheile_e",
"name":"Lysyl-Phenylalanyl-Isoleucine",
"compartment":"e",
"charge":1,
"formula":"C21H35N4O4"
},
{
"id":"lystrparg_e",
"name":"Lysyl-Tryptophanyl-Arginine",
"compartment":"e",
"charge":2,
"formula":"C23H38N8O4"
},
{
"id":"lystyrile_e",
"name":"Lysyl-Tyrosyl-Isoleucine",
"compartment":"e",
"charge":1,
"formula":"C21H35N4O5"
},
{
"id":"lysvalphe_e",
"name":"Lysyl-Valyl-Phenylalanine",
"compartment":"e",
"charge":1,
"formula":"C20H33N4O4"
},
{
"id":"lysvaltrp_e",
"name":"Lysyl-Valyl-Tryptophan",
"compartment":"e",
"charge":1,
"formula":"C22H34N5O4"
},
{
"id":"metargleu_e",
"name":"Methionyl-Arginyl-Leucine",
"compartment":"e",
"charge":1,
"formula":"C17H35N6O4S"
},
{
"id":"metasntyr_e",
"name":"Methionyl-Asparaginyl-Tyrosine",
"compartment":"e",
"charge":0,
"formula":"C18H26N4O6S"
},
{
"id":"metglntyr_e",
"name":"Methionyl-Glutaminyl-Tyrosine",
"compartment":"e",
"charge":0,
"formula":"C19H28N4O6"
},
{
"id":"metglyarg_e",
"name":"Methionyl-Glycyl-Arginine",
"compartment":"e",
"charge":1,
"formula":"C13H27N6O4S"
},
{
"id":"methislys_e",
"name":"Methionyl-Histidyl-Lysine",
"compartment":"e",
"charge":1,
"formula":"C17H31N6O4S"
},
{
"id":"metmetile_e",
"name":"Methionyl-Methionyl-Isoleucine",
"compartment":"e",
"charge":0,
"formula":"C16H31N3O4S2"
},
{
"id":"metphearg_e",
"name":"Methionyl-Phenylalanyl-Arginine",
"compartment":"e",
"charge":1,
"formula":"C20H33N6O4S"
},
{
"id":"mettrpphe_e",
"name":"Methionyl-Tryptophanyl-Phenylalanine",
"compartment":"e",
"charge":0,
"formula":"C25H30N4O4S"
},
{
"id":"pheasnmet_e",
"name":"Phenylalanyl-Asparaginyl-Methionine",
"compartment":"e",
"charge":0,
"formula":"C18H26N4O5S"
},
{
"id":"pheasp_e",
"name":"Phenylalanyl-Aspartate",
"compartment":"e",
"charge":-1,
"formula":"C13H15N2O5"
},
{
"id":"pheglnphe_e",
"name":"Phenylalanyl-Glutaminyl-Phenylalanine",
"compartment":"e",
"charge":0,
"formula":"C23H28N4O5"
},
{
"id":"pheleu_e",
"name":"Phenylalanyl-Leucine",
"compartment":"e",
"charge":0,
"formula":"C15H22N2O3"
},
{
"id":"pheleuasp_e",
"name":"Phenylalanyl-Leucyl-Aspartate",
"compartment":"e",
"charge":-1,
"formula":"C19H26N3O6"
},
{
"id":"pheleuhis_e",
"name":"Phenylalanyl-Leucyl-Histidine",
"compartment":"e",
"charge":0,
"formula":"C21H29N5O4"
},
{
"id":"phelysala_e",
"name":"Phenylalanyl-Lysyl-Alanine",
"compartment":"e",
"charge":1,
"formula":"C18H29N4O4"
},
{
"id":"phelyspro_e",
"name":"Phenylalanyl-Lysyl-Proline",
"compartment":"e",
"charge":1,
"formula":"C20H31N4O4"
},
{
"id":"phephe_e",
"name":"Phenylalanyl-Phenylalanine",
"compartment":"e",
"charge":0,
"formula":"C18H20N2O3"
},
{
"id":"phepheasn_e",
"name":"Phenylalanyl-Phenylalaninyl-Asparagine",
"compartment":"e",
"charge":0,
"formula":"C22H26N4O5"
},
{
"id":"phephethr_e",
"name":"Phenylalanyl-Phenylalaninyl-Threonine",
"compartment":"e",
"charge":0,
"formula":"C22H27N3O5"
},
{
"id":"pheproarg_e",
"name":"Phenylalanyl-Prolyl-Arginine",
"compartment":"e",
"charge":1,
"formula":"C20H31N6O4"
},
{
"id":"phesertrp_e",
"name":"Phenylalanyl-Seryl-Tryptophan",
"compartment":"e",
"charge":0,
"formula":"C23H26N4O5"
},
{
"id":"phethrlys_e",
"name":"Phenylalanyl-Threonyl-Lysine",
"compartment":"e",
"charge":1,
"formula":"C19H31N4O5"
},
{
"id":"phetrpleu_e",
"name":"Phenylalanyl-Tryptophanyl-Leucine",
"compartment":"e",
"charge":0,
"formula":"C26H32N4O4"
},
{
"id":"phetyr_e",
"name":"Phenylalanyl-Tyrosine",
"compartment":"e",
"charge":0,
"formula":"C18H20N2O4"
},
{
"id":"phetyrgln_e",
"name":"Phenylalanyl-Tyrosinyl-Glutamine",
"compartment":"e",
"charge":0,
"formula":"C23H28N4O6"
},
{
"id":"phetyrlys_e",
"name":"Phenylalanyl-Tyrosinyl-Lysine",
"compartment":"e",
"charge":1,
"formula":"C24H33N4O5"
},
{
"id":"proargasp_e",
"name":"Prolyl-Arginyl-Aspartate",
"compartment":"e",
"charge":0,
"formula":"C15H26N6O6"
},
{
"id":"proargcys_e",
"name":"Prolyl-Arginyl-Cysteine",
"compartment":"e",
"charge":1,
"formula":"C14H27N6O4S"
},
{
"id":"proasncys_e",
"name":"Prolyl-Asparaginyl-Cysteine",
"compartment":"e",
"charge":0,
"formula":"C12H20N4O5S"
},
{
"id":"procys_e",
"name":"Prolyl-Cysteine",
"compartment":"e",
"charge":0,
"formula":"C8H14N2O3S"
},
{
"id":"proglnpro_e",
"name":"Prolyl-Glutaminyl-Proline",
"compartment":"e",
"charge":0,
"formula":"C15H24N4O5"
},
{
"id":"proglulys_e",
"name":"Prolyl-Glutamatsyl-Lysine",
"compartment":"e",
"charge":0,
"formula":"C16H28N4O6"
},
{
"id":"prohis_e",
"name":"Prolyl-Histidine",
"compartment":"e",
"charge":0,
"formula":"C11H16N4O3"
},
{
"id":"prohistyr_e",
"name":"Prolyl-Histidyl-Tyrosine",
"compartment":"e",
"charge":0,
"formula":"C20H26N5O5"
},
{
"id":"proleuarg_e",
"name":"Prolyl-Leucyl-Arginine",
"compartment":"e",
"charge":1,
"formula":"C17H33N6O4"
},
{
"id":"prolyspro_e",
"name":"Prolyl-Lysyl-Proline",
"compartment":"e",
"charge":1,
"formula":"C16H29N4O4"
},
{
"id":"prophe_e",
"name":"Prolyl-Phenylalanine",
"compartment":"e",
"charge":1,
"formula":"C14H18N2O3"
},
{
"id":"proproarg_e",
"name":"Prolyl-Prolyl-Arginine",
"compartment":"e",
"charge":1,
"formula":"C16H29N6O4"
},
{
"id":"propropro_e",
"name":"Prolyl-Prolyl-Proline",
"compartment":"e",
"charge":0,
"formula":"C15H23N3O4"
},
{
"id":"protrplys_e",
"name":"Prolyl-Tryptophanyl-Lysine",
"compartment":"e",
"charge":1,
"formula":"C22H32N5O4"
},
{
"id":"protrpthr_e",
"name":"Prolyl-Tryptophanyl-Threonine",
"compartment":"e",
"charge":0,
"formula":"C20H26N4O5"
},
{
"id":"provalgln_e",
"name":"Prolyl-Valyl-Glutamine",
"compartment":"e",
"charge":0,
"formula":"C15H26N4O5"
},
{
"id":"serargala_e",
"name":"Seryl-Arginyl-Alanine",
"compartment":"e",
"charge":1,
"formula":"C12H25N6O5"
},
{
"id":"serargtrp_e",
"name":"Seryl-Arginyl-Tryptophan",
"compartment":"e",
"charge":1,
"formula":"C20H30N7O5"
},
{
"id":"sercysarg_e",
"name":"Seryl-Cysteinyl-Arginine",
"compartment":"e",
"charge":1,
"formula":"C12H25N6O5S"
},
{
"id":"serglyglu_e",
"name":"Seryl-Glycyl-Glutamate",
"compartment":"e",
"charge":-1,
"formula":"C10H16N3O7"
},
{
"id":"serlyshis_e",
"name":"Seryl-Lysyl-Histidine",
"compartment":"e",
"charge":1,
"formula":"C15H27N6O5"
},
{
"id":"serphelys_e",
"name":"Seryl-Phenylalanyl-Lysine",
"compartment":"e",
"charge":1,
"formula":"C18H29N4O5"
},
{
"id":"sertrphis_e",
"name":"Seryl-Tryptophanyl-Histidine",
"compartment":"e",
"charge":0,
"formula":"C20H24N6O5"
},
{
"id":"thrargtyr_e",
"name":"Threonyl-Arginyl-Tyrosine",
"compartment":"e",
"charge":1,
"formula":"C19H31N6O6"
},
{
"id":"thrasntyr_e",
"name":"Threonyl-Asparaginyl-Tyrosine",
"compartment":"e",
"charge":0,
"formula":"C17H24N4O7"
},
{
"id":"thrglnglu_e",
"name":"Threonyl-Glutaminyl-Glutamate",
"compartment":"e",
"charge":-1,
"formula":"C14H23N4O8"
},
{
"id":"thrglntyr_e",
"name":"Threonyl-Glutaminyl-Tyrosine",
"compartment":"e",
"charge":0,
"formula":"C18H26N4O7"
},
{
"id":"thrhishis_e",
"name":"Threonyl-Histidinyl-Histidine",
"compartment":"e",
"charge":0,
"formula":"C16H23N7O5"
},
{
"id":"thrilearg_e",
"name":"Threonyl-Isoleucyl-Arginine",
"compartment":"e",
"charge":1,
"formula":"C16H33N6O5"
},
{
"id":"thrmetarg_e",
"name":"Threonyl-Methionyl-Arginine",
"compartment":"e",
"charge":1,
"formula":"C15H31N6O5S"
},
{
"id":"thrphearg_e",
"name":"Threonyl-Phenylalanyl-Arginine",
"compartment":"e",
"charge":1,
"formula":"C19H31N6O5"
},
{
"id":"thrserarg_e",
"name":"Threonyl-Seryl-Arginine",
"compartment":"e",
"charge":1,
"formula":"C13H27N6O6"
},
{
"id":"thrthrarg_e",
"name":"Threonyl-Threonyl-Arginine",
"compartment":"e",
"charge":1,
"formula":"C14H29N6O6"
},
{
"id":"thrtyrmet_e",
"name":"Threonyl-Tyrosyl-Methionine",
"compartment":"e",
"charge":0,
"formula":"C18H27N3O6S"
},
{
"id":"trpalapro_e",
"name":"Tryptophanyl-Alanyl-Proline",
"compartment":"e",
"charge":0,
"formula":"C19H24N4O4"
},
{
"id":"trpargala_e",
"name":"Tryptophanyl-Arginyl-Alanine",
"compartment":"e",
"charge":1,
"formula":"C20H30N7O4"
},
{
"id":"trpaspasp_e",
"name":"Tryptophanyl-Aspartyl-Aspartate",
"compartment":"e",
"charge":-2,
"formula":"C19H20N4O8"
},
{
"id":"trpglngln_e",
"name":"Tryptophanyl-Glutaminyl-Glutamine",
"compartment":"e",
"charge":0,
"formula":"C21H28N6O6"
},
{
"id":"trpglugly_e",
"name":"Tryptophanyl-Glutamyl-Glycine",
"compartment":"e",
"charge":-1,
"formula":"C18H21N4O6"
},
{
"id":"trpgluleu_e",
"name":"Tryptophanyl-Glutamyl-Leucine",
"compartment":"e",
"charge":-1,
"formula":"C22H29N4O6"
},
{
"id":"trpglupro_e",
"name":"Tryptophanyl-Glutamyl-Proline",
"compartment":"e",
"charge":-1,
"formula":"C21H25N4O6"
},
{
"id":"trpglutyr_e",
"name":"Tryptophanyl-Glutamyl-Tyrosine",
"compartment":"e",
"charge":-1,
"formula":"C25H27N4O7"
},
{
"id":"trpglyleu_e",
"name":"Tryptophanyl-Glycyl-Leucine",
"compartment":"e",
"charge":0,
"formula":"C19H26N4O4"
},
{
"id":"trpglyphe_e",
"name":"Tryptophanyl-Glycyl-Phenylalanine",
"compartment":"e",
"charge":0,
"formula":"C22H24N4O4"
},
{
"id":"trpglyval_e",
"name":"Tryptophanyl-Glycyl-Valine",
"compartment":"e",
"charge":0,
"formula":"C18H24N4O4"
},
{
"id":"trphismet_e",
"name":"Tryptophanyl-Histidyl-Methionine",
"compartment":"e",
"charge":0,
"formula":"C22H28N6O4S"
},
{
"id":"trpilelys_e",
"name":"Tryptophanyl-Isoleucyl-Lysine",
"compartment":"e",
"charge":1,
"formula":"C23H36N5O4"
},
{
"id":"trpiletrp_e",
"name":"Tryptophanyl-Isoleucyl-Tryptophan",
"compartment":"e",
"charge":0,
"formula":"C28H33N5O4"
},
{
"id":"trpleuval_e",
"name":"Tryptophanyl-Leucyl-Valine",
"compartment":"e",
"charge":0,
"formula":"C22H32N4O4"
},
{
"id":"trplys_e",
"name":"Tryptophanyl-Lysine",
"compartment":"e",
"charge":1,
"formula":"C17H25N4O3"
},
{
"id":"trpmetarg_e",
"name":"Tryptophanyl-Methionyl-Arginine",
"compartment":"e",
"charge":1,
"formula":"C22H34N7O4S"
},
{
"id":"trpmetval_e",
"name":"Tryptophanyl-Methionyl-Valine",
"compartment":"e",
"charge":0,
"formula":"C21H30N4O4S"
},
{
"id":"trpphe_e",
"name":"Tryptophanyl-Phenylalanine",
"compartment":"e",
"charge":0,
"formula":"C20H21N3O3"
},
{
"id":"trpprogly_e",
"name":"Tryptophanyl-Prolyl-Glycine",
"compartment":"e",
"charge":0,
"formula":"C18H21N4O4"
},
{
"id":"trpproleu_e",
"name":"Tryptophanyl-Prolyl-Leucine",
"compartment":"e",
"charge":0,
"formula":"C22H30N4O4"
},
{
"id":"trpproval_e",
"name":"Tryptophanyl-Prolyl-Valine",
"compartment":"e",
"charge":0,
"formula":"C21H28N4O4"
},
{
"id":"trpsertyr_e",
"name":"Tryptophanyl-Seryl-Tyrosine",
"compartment":"e",
"charge":0,
"formula":"C23H26N4O6"
},
{
"id":"trpthrglu_e",
"name":"Tryptophanyl-Threonyl-Glutamate",
"compartment":"e",
"charge":-1,
"formula":"C20H25N4O7"
},
{
"id":"trpthrile_e",
"name":"Tryptophanyl-Threonyl-Isoleucine",
"compartment":"e",
"charge":0,
"formula":"C21H30N4O5"
},
{
"id":"trpthrtyr_e",
"name":"Tryptophanyl-Threonyl-Tyrosine",
"compartment":"e",
"charge":0,
"formula":"C24H28N4O6"
},
{
"id":"trptyrgln_e",
"name":"Tryptophanyl-Tyrosyl-Glutamine",
"compartment":"e",
"charge":0,
"formula":"C25H29N5O6"
},
{
"id":"trptyrtyr_e",
"name":"Tryptophanyl-Tyrosyl-Tyrosine",
"compartment":"e",
"charge":0,
"formula":"C29H30N4O6"
},
{
"id":"trpvalasp_e",
"name":"Tryptophanyl-Valyl-Aspartate",
"compartment":"e",
"charge":-1,
"formula":"C20H25N4O6"
},
{
"id":"tyrala_e",
"name":"Tyrosyl-Alanine",
"compartment":"e",
"charge":0,
"formula":"C12H16N2O4"
},
{
"id":"tyralaphe_e",
"name":"Tyrosyl-Alaninyl-Phenylalanine",
"compartment":"e",
"charge":0,
"formula":"C21H25N3O5"
},
{
"id":"tyrargglu_e",
"name":"Tyrosyl-Arginyl-Glutamate",
"compartment":"e",
"charge":0,
"formula":"C20H30N6O7"
},
{
"id":"tyrargser_e",
"name":"Tyrosyl-Arginyl-Serine",
"compartment":"e",
"charge":1,
"formula":"C18H29N6O6"
},
{
"id":"tyrasparg_e",
"name":"Tyrosyl-Aspartyl-Arginine",
"compartment":"e",
"charge":0,
"formula":"C19H28N6O7"
},
{
"id":"tyrcysgly_e",
"name":"Tyrosyl-Cysteinyl-Glycine",
"compartment":"e",
"charge":0,
"formula":"C14H19N3O5S"
},
{
"id":"tyrcysthr_e",
"name":"Tyrosyl-Cysteinyl-Threonine",
"compartment":"e",
"charge":0,
"formula":"C16H23N3O6S"
},
{
"id":"tyrglu_e",
"name":"Tyrosyl-Glutamate",
"compartment":"e",
"charge":-1,
"formula":"C14H17N2O6"
},
{
"id":"tyrleuarg_e",
"name":"Tyrosyl-Leucyl-Arginine",
"compartment":"e",
"charge":1,
"formula":"C21H35N6O5"
},
{
"id":"tyrphetyr_e",
"name":"Tyrosyl-Phenylalanyl-Tyrosine",
"compartment":"e",
"charge":0,
"formula":"C27H29N3O6"
},
{
"id":"tyrthr_e",
"name":"Tyrosyl-Threonine",
"compartment":"e",
"charge":0,
"formula":"C13H18N2O5"
},
{
"id":"tyrtrpphe_e",
"name":"Tyrosyl-Tryptophanyl-Phenylalanine",
"compartment":"e",
"charge":0,
"formula":"C29H30N4O5"
},
{
"id":"tyrtyr_e",
"name":"Tyrosyl-Tyrosine",
"compartment":"e",
"charge":0,
"formula":"C18H20N2O5"
},
{
"id":"tyrvalmet_e",
"name":"Tyrosyl-Valyl-Methionine",
"compartment":"e",
"charge":0,
"formula":"C19H29N3O5S"
},
{
"id":"valarggly_e",
"name":"Valyl-Arginyl-Glycine",
"compartment":"e",
"charge":1,
"formula":"C13H27N6O4"
},
{
"id":"valhisasn_e",
"name":"Valyl-Histidyl-Asparagine",
"compartment":"e",
"charge":0,
"formula":"C15H24N6O5"
},
{
"id":"valleuphe_e",
"name":"Valyl-Leucyl-Phenylalanine",
"compartment":"e",
"charge":0,
"formula":"C20H31N3O4"
},
{
"id":"vallystyr_e",
"name":"Valyl-Lysyl-Tyrosine",
"compartment":"e",
"charge":1,
"formula":"C20H33N4O5"
},
{
"id":"valphearg_e",
"name":"Valyl-Phenylalanyl-Arginine",
"compartment":"e",
"charge":1,
"formula":"C20H33N6O4"
},
{
"id":"valprotrp_e",
"name":"Valyl-Prolyl-Tryptophan",
"compartment":"e",
"charge":0,
"formula":"C21H28N4O4"
},
{
"id":"valserarg_e",
"name":"Valyl-Seryl-Arginine",
"compartment":"e",
"charge":1,
"formula":"C14H29N6O5"
},
{
"id":"valtrpphe_e",
"name":"Valyl-Tryptophanyl-Phenylalanine",
"compartment":"e",
"charge":0,
"formula":"C25H30N4O4"
},
{
"id":"valtrpval_e",
"name":"Valyl-Tryptophanyl-Valine",
"compartment":"e",
"charge":0,
"formula":"C21H30N4O4"
},
{
"id":"valval_e",
"name":"Valyl-Valine",
"compartment":"e",
"charge":0,
"formula":"C10H20N2O3"
},
{
"id":"trpglyasp_e",
"name":"Tryptophanyl-Glycyl-Aspartate",
"compartment":"e",
"charge":-1,
"formula":"C17H19N4O6"
},
{
"id":"alaargcys_c",
"name":"Alanyl-Arginyl-Cysteine",
"compartment":"c",
"charge":1,
"formula":"C12H25N6O4S"
},
{
"id":"alaarggly_c",
"name":"Alanyl-Arginyl-Glycine",
"compartment":"c",
"charge":1,
"formula":"C11H23N6O4"
},
{
"id":"alaasnleu_c",
"name":"Alanyl-Asparaginyl-Leucine",
"compartment":"c",
"charge":0,
"formula":"C13H24N4O5"
},
{
"id":"alaglylys_c",
"name":"Alanyl-Glycyl-Lysine",
"compartment":"c",
"charge":2,
"formula":"C11H23N4O4"
},
{
"id":"alahisala_c",
"name":"Alanyl-Histidyl-Alanine",
"compartment":"c",
"charge":0,
"formula":"C12H19N5O4"
},
{
"id":"alalysthr_c",
"name":"Alanyl-Lysine-Threonine",
"compartment":"c",
"charge":1,
"formula":"C13H27N4O5"
},
{
"id":"argalaala_c",
"name":"Arginyl-Alanyl-Alanine",
"compartment":"c",
"charge":1,
"formula":"C12H25N6O4"
},
{
"id":"argalaphe_c",
"name":"Arginyl-Alanine-Phenylalanine",
"compartment":"c",
"charge":1,
"formula":"C18H29N6O4"
},
{
"id":"argalathr_c",
"name":"Arginyl-Alanyl-Threonine",
"compartment":"c",
"charge":1,
"formula":"C13H27N6O5"
},
{
"id":"argarg_c",
"name":"Arginyl-Arginine",
"compartment":"c",
"charge":2,
"formula":"C12H28N8O3"
},
{
"id":"argarglys_c",
"name":"Arginyl-Arginyl-Lysine",
"compartment":"c",
"charge":3,
"formula":"C18H41N10O4"
},
{
"id":"argargmet_c",
"name":"Arginyl-Arginyl-Metheonine",
"compartment":"c",
"charge":2,
"formula":"C17H37N9O4S"
},
{
"id":"argcysgly_c",
"name":"Arginyl-Cystinyl-Glycine",
"compartment":"c",
"charge":1,
"formula":"C11H23N6O4S"
},
{
"id":"argcysser_c",
"name":"Arginyl-Cystinyl-Serine",
"compartment":"c",
"charge":1,
"formula":"C12H25N6O5S"
},
{
"id":"arggluglu_c",
"name":"Arginyl-Glutamyl-Glutamate",
"compartment":"c",
"charge":-1,
"formula":"C16H27N6O8"
},
{
"id":"argglupro_c",
"name":"Arginyl-Glutamyl-Proline",
"compartment":"c",
"charge":0,
"formula":"C16H28N6O6"
},
{
"id":"argglygly_c",
"name":"Arginyl-Glycyl-Glycine",
"compartment":"c",
"charge":1,
"formula":"C10H21N6O4"
},
{
"id":"arghisthr_c",
"name":"Arginyl-Histidyl-Threonine",
"compartment":"c",
"charge":1,
"formula":"C16H29N8O5"
},
{
"id":"argleuphe_c",
"name":"Arginyl-Leucyl-Phenylalanine",
"compartment":"c",
"charge":1,
"formula":"C21H35N6O4"
},
{
"id":"arglysasp_c",
"name":"Arginyl-Lysyl-Aspartate",
"compartment":"c",
"charge":1,
"formula":"C16H32N7O6"
},
{
"id":"argphearg_c",
"name":"Arginyl-Phenylalanine-Arginine",
"compartment":"c",
"charge":2,
"formula":"C21H37N9O4"
},
{
"id":"argpromet_c",
"name":"Arginyl-Prolyl-Methionine",
"compartment":"c",
"charge":1,
"formula":"C16H31N6O4S"
},
{
"id":"argprothr_c",
"name":"Arginyl-Prolyl-Threonine",
"compartment":"c",
"charge":1,
"formula":"C15H29N6O5"
},
{
"id":"argserser_c",
"name":"Arginyl-Seryl-Serine",
"compartment":"c",
"charge":1,
"formula":"C12H25N6O6"
},
{
"id":"argtyrval_c",
"name":"Argtyrval",
"compartment":"c",
"charge":1,
"formula":"C20H33N6O5"
},
{
"id":"argvalcys_c",
"name":"Arginyl-Valyl-Cysteine",
"compartment":"c",
"charge":1,
"formula":"C14H29N6O4S"
},
{
"id":"argvaltrp_c",
"name":"Arginyl-Valyl-Tryptophan",
"compartment":"c",
"charge":1,
"formula":"C22H34N7O4"
},
{
"id":"asnasnarg_c",
"name":"Asparaginyl-Asparaginyl-Arginine",
"compartment":"c",
"charge":1,
"formula":"C14H27N8O6"
},
{
"id":"asncyscys_c",
"name":"Asparaginyl-Cysteinyl-Cysteine",
"compartment":"c",
"charge":0,
"formula":"C10H18N4O5S2"
},
{
"id":"asnmetpro_c",
"name":"Asparaginyl-Methionyl-Proline",
"compartment":"c",
"charge":0,
"formula":"C14H24N4O5S"
},
{
"id":"asnpheasp_c",
"name":"Asparaginyl-Phenylalanyl-Aspartate",
"compartment":"c",
"charge":-1,
"formula":"C17H21N4O7"
},
{
"id":"asnphecys_c",
"name":"Asparaginyl-Phenylalanyl-Cysteine",
"compartment":"c",
"charge":0,
"formula":"C16H22N4O5S"
},
{
"id":"asntyrgly_c",
"name":"Asparaginyl-Tyrosyl-Glycine",
"compartment":"c",
"charge":0,
"formula":"C15H20N4O6"
},
{
"id":"asntyrphe_c",
"name":"Asparaginyl-Tyrosyl-Phenylalanine",
"compartment":"c",
"charge":0,
"formula":"C22H26N4O6"
},
{
"id":"asntyrthr_c",
"name":"Asparaginyl-Tyrosyl-Threonine",
"compartment":"c",
"charge":0,
"formula":"C17H24N4O7"
},
{
"id":"aspalaarg_c",
"name":"Asparaginyl-Alanyl-Arginine",
"compartment":"c",
"charge":0,
"formula":"C13H24N6O6"
},
{
"id":"aspasnglu_c",
"name":"Aspartyl-Asparaginyl-Glutamate",
"compartment":"c",
"charge":-2,
"formula":"C13H18N4O9"
},
{
"id":"aspglu_c",
"name":"Aspartyl-Glutamate",
"compartment":"c",
"charge":-2,
"formula":"C9H12N2O7"
},
{
"id":"aspglupro_c",
"name":"Aspartyl-Glutamyl-Proline",
"compartment":"c",
"charge":-2,
"formula":"C14H19N3O8"
},
{
"id":"aspglutrp_c",
"name":"Aspartyl-Glutamyl-Tryptophan",
"compartment":"c",
"charge":-2,
"formula":"C20H22N4O8"
},
{
"id":"asphiscys_c",
"name":"Aspartyl-Histidyl-Cysteine",
"compartment":"c",
"charge":-1,
"formula":"C13H18N5O6S"
},
{
"id":"asphispro_c",
"name":"Aspartyl-Histidyl-Proline",
"compartment":"c",
"charge":-1,
"formula":"C15H20N5O6"
},
{
"id":"asplysglu_c",
"name":"Aspartyl-Lysyl-Glutamate",
"compartment":"c",
"charge":-1,
"formula":"C15H25N4O8"
},
{
"id":"asplyshis_c",
"name":"Aspartyl-Lysyl-Histidine",
"compartment":"c",
"charge":0,
"formula":"C16H26N6O6"
},
{
"id":"aspmetasp_c",
"name":"Aspartyl-Methionyl-Aspartate",
"compartment":"c",
"charge":-2,
"formula":"C13H19N3O8S"
},
{
"id":"aspprolys_c",
"name":"Aspartyl-Prolyl-Lysine",
"compartment":"c",
"charge":0,
"formula":"C15H26N4O6"
},
{
"id":"aspvalasn_c",
"name":"Aspartyl-Valyl-Asparagine",
"compartment":"c",
"charge":-1,
"formula":"C13H21N4O7"
},
{
"id":"cysasnmet_c",
"name":"Cystyl-Asparaginyl-Methionine",
"compartment":"c",
"charge":0,
"formula":"C12H22N4O5S2"
},
{
"id":"cysaspphe_c",
"name":"Cystyl-Aspartyl-Phenylalanine",
"compartment":"c",
"charge":-1,
"formula":"C16H20N3O6S"
},
{
"id":"cyscys_c",
"name":"Cystyl-Cysteine",
"compartment":"c",
"charge":0,
"formula":"C6H12N2O3S2"
},
{
"id":"cysglnmet_c",
"name":"Cystyl-Glutaminyl-Methionine",
"compartment":"c",
"charge":0,
"formula":"C13H24N4O5S2"
},
{
"id":"cysgluhis_c",
"name":"Cystyl-Glutamyl-Histidine",
"compartment":"c",
"charge":-1,
"formula":"C14H20N5O6S"
},
{
"id":"cysglutrp_c",
"name":"Cystyl-Glutamyl-Tryptophan",
"compartment":"c",
"charge":-1,
"formula":"C19H23N4O6S"
},
{
"id":"cysleuthr_c",
"name":"Cystyl-Leucyl-Threonine",
"compartment":"c",
"charge":0,
"formula":"C13H25N3O5S"
},
{
"id":"cyssermet_c",
"name":"Cystyl-Seryl-Methionine",
"compartment":"c",
"charge":0,
"formula":"C11H21N3O5S2"
},
{
"id":"cystyrasn_c",
"name":"Cystyl-Tyrosyl-Asparagine",
"compartment":"c",
"charge":0,
"formula":"C16H22N4O6S"
},
{
"id":"glnasngln_c",
"name":"Glutaminyl-Asparaginyl-Glutamine",
"compartment":"c",
"charge":0,
"formula":"C14H24N6O7"
},
{
"id":"glnhishis_c",
"name":"Glutaminyl-Histidyl-Histidine",
"compartment":"c",
"charge":0,
"formula":"C17H24N8O5"
},
{
"id":"glnhislys_c",
"name":"Glutaminyl-Histidyl-Lysine",
"compartment":"c",
"charge":-1,
"formula":"C17H30N7O5"
},
{
"id":"glnlyslys_c",
"name":"Glutaminyl-Lysyl-Lysine",
"compartment":"c",
"charge":-2,
"formula":"C17H36N6O5"
},
{
"id":"glnlystrp_c",
"name":"Glutaminyl-Lysyl-Tryptophan",
"compartment":"c",
"charge":1,
"formula":"C22H33N6O5"
},
{
"id":"glnproglu_c",
"name":"Glutaminyl-Prolyl-Glutamate",
"compartment":"c",
"charge":-1,
"formula":"C15H23N4O7"
},
{
"id":"glntrpglu_c",
"name":"Glutaminyl-Tryptophanyl-Glutamate",
"compartment":"c",
"charge":-1,
"formula":"C21H26N5O7"
},
{
"id":"glntyrleu_c",
"name":"Glutaminyl-Tyrosyl-Leucine",
"compartment":"c",
"charge":0,
"formula":"C20H30N4O6"
},
{
"id":"gluargleu_c",
"name":"Glutaminyl-Arginyl-Leucine",
"compartment":"c",
"charge":0,
"formula":"C17H32N6O6"
},
{
"id":"gluasnleu_c",
"name":"Glutaminyl-Asparaginyl-Leucine",
"compartment":"c",
"charge":-1,
"formula":"C15H25N4O7"
},
{
"id":"gluglu_c",
"name":"Glutamyl-Glutamate",
"compartment":"c",
"charge":-2,
"formula":"C10H14N2O7"
},
{
"id":"gluilelys_c",
"name":"Glutamyl-Isoleucyl-Lysine",
"compartment":"c",
"charge":0,
"formula":"C17H32N4O6"
},
{
"id":"gluleu_c",
"name":"Glutamyl-Leucine",
"compartment":"c",
"charge":-1,
"formula":"C11H19N2O5"
},
{
"id":"glumet_c",
"name":"Glutamyl-Methionine",
"compartment":"c",
"charge":-1,
"formula":"C10H17N2O5S"
},
{
"id":"glumethis_c",
"name":"Glutamyl-Methioninyl-Histidine",
"compartment":"c",
"charge":-1,
"formula":"C16H24N5O6S"
},
{
"id":"gluthr_c",
"name":"Glutamyl-Threonine",
"compartment":"c",
"charge":-1,
"formula":"C9H15N2O6"
},
{
"id":"gluthrlys_c",
"name":"Glutamyl-Threonyl-Lysine",
"compartment":"c",
"charge":0,
"formula":"C15H28N4O7"
},
{
"id":"glutrpala_c",
"name":"Glutamyl-Tryptophanyl-Alanine",
"compartment":"c",
"charge":-1,
"formula":"C19H23N4O6"
},
{
"id":"glyhisasn_c",
"name":"Glycyl-Histidyl-Asparagine",
"compartment":"c",
"charge":0,
"formula":"C12H18N6O5"
},
{
"id":"glyhislys_c",
"name":"Glycyl-Histidyl-Lysine",
"compartment":"c",
"charge":1,
"formula":"C14H25N6O4"
},
{
"id":"glylyscys_c",
"name":"Glycyl-Lysyl-Cysteine",
"compartment":"c",
"charge":1,
"formula":"C11H23N4O4S"
},
{
"id":"glylysphe_c",
"name":"Glycyl-Lysyl-Phenylalanine",
"compartment":"c",
"charge":1,
"formula":"C17H27N4O4"
},
{
"id":"glytyrlys_c",
"name":"Glycyl-Tyrosyl-Lysine",
"compartment":"c",
"charge":1,
"formula":"C17H27N4O5"
},
{
"id":"glyvalhis_c",
"name":"Glycyl-Valyl-Histidine",
"compartment":"c",
"charge":0,
"formula":"C13H21N5O4"
},
{
"id":"hisargcys_c",
"name":"Histidyl-Arginyl-Cysteine",
"compartment":"c",
"charge":1,
"formula":"C15H27N8O4S"
},
{
"id":"hisargser_c",
"name":"Histidyl-Arginyl-Serine",
"compartment":"c",
"charge":1,
"formula":"C15H27N8O5"
},
{
"id":"hisasp_c",
"name":"Histidyl-Aspartate",
"compartment":"c",
"charge":-1,
"formula":"C10H13N4O5"
},
{
"id":"hiscyscys_c",
"name":"Histidyl-Cystyl-Cysteine",
"compartment":"c",
"charge":0,
"formula":"C12H19N5O4S2"
},
{
"id":"hisglnala_c",
"name":"Histidyl-Glutaminyl-Alanine",
"compartment":"c",
"charge":0,
"formula":"C14H22N6O5"
},
{
"id":"hisglu_c",
"name":"Histidyl-Glutamate",
"compartment":"c",
"charge":-1,
"formula":"C11H15N4O5"
},
{
"id":"hisglugln_c",
"name":"Histidyl-Glutamyl-Glutamine",
"compartment":"c",
"charge":-1,
"formula":"C16H23N6O7"
},
{
"id":"hisglylys_c",
"name":"Histidyl-Lysyl-Lysine",
"compartment":"c",
"charge":1,
"formula":"C14H25N6O4"
},
{
"id":"hishislys_c",
"name":"Histidyl-Histidyl-Lysine",
"compartment":"c",
"charge":1,
"formula":"C18H29N8O4"
},
{
"id":"hislysala_c",
"name":"Histidyl-Lysyl-Alanine",
"compartment":"c",
"charge":1,
"formula":"C15H27N6O4"
},
{
"id":"hislysglu_c",
"name":"Histidyl-Lysyl-Glutamate",
"compartment":"c",
"charge":0,
"formula":"C17H28N6O6"
},
{
"id":"hislysile_c",
"name":"Histidyl-Lysyl-Isoleucine",
"compartment":"c",
"charge":1,
"formula":"C18H33N6O4"
},
{
"id":"hislysthr_c",
"name":"Histidyl-Lysyl-Threonine",
"compartment":"c",
"charge":1,
"formula":"C16H29N6O5"
},
{
"id":"hislysval_c",
"name":"Histidyl-Lysyl-Valine",
"compartment":"c",
"charge":1,
"formula":"C17H31N6O4"
},
{
"id":"hismet_c",
"name":"Histidyl-Methionine",
"compartment":"c",
"charge":0,
"formula":"C11H18N4O3S"
},
{
"id":"hismetgln_c",
"name":"Histidyl-Methionyl-Glutamine",
"compartment":"c",
"charge":0,
"formula":"C16H26N6O5S"
},
{
"id":"hisphearg_c",
"name":"Histidyl-Phenylalanyl-Arginine",
"compartment":"c",
"charge":1,
"formula":"C21H31N8O4"
},
{
"id":"hisprolys_c",
"name":"Histidyl-Prolyl-Lysine",
"compartment":"c",
"charge":1,
"formula":"C17H29N6O4"
},
{
"id":"histrphis_c",
"name":"Histidyl-Tryptophanyl-Histidine",
"compartment":"c",
"charge":0,
"formula":"C23H26N8O4"
},
{
"id":"ileargile_c",
"name":"Isoleucyl-Arginyl-Isoleucine",
"compartment":"c",
"charge":1,
"formula":"C18H37N6O4"
},
{
"id":"ileasnhis_c",
"name":"Isoleucyl-Asparaginyl-Histidine",
"compartment":"c",
"charge":0,
"formula":"C16H26N6O5"
},
{
"id":"ileasp_c",
"name":"Isolecyl-Aspartate",
"compartment":"c",
"charge":-1,
"formula":"C10H17N2O5"
},
{
"id":"ileglnglu_c",
"name":"Isolecyl-Glutaminyl-Glutamate",
"compartment":"c",
"charge":-1,
"formula":"C16H27N4O7"
},
{
"id":"ileglyarg_c",
"name":"Isolecyl-Glycyl-Arginine",
"compartment":"c",
"charge":1,
"formula":"C14H29N6O4"
},
{
"id":"ileprolys_c",
"name":"Isolecyl-Prolyl-Lysine",
"compartment":"c",
"charge":1,
"formula":"C17H33N4O4"
},
{
"id":"ileserarg_c",
"name":"Isolecyl-Seryl-Arginine",
"compartment":"c",
"charge":1,
"formula":"C15H31N6O5"
},
{
"id":"iletrptyr_c",
"name":"Isolecyl-Tryptophanyl-Tyrosine",
"compartment":"c",
"charge":0,
"formula":"C26H32N4O5"
},
{
"id":"leualaarg_c",
"name":"Leucyl-Alanyl-Arginine",
"compartment":"c",
"charge":1,
"formula":"C15H31N6O4"
},
{
"id":"leuasnasp_c",
"name":"Leucyl-Asparaginyl-Aspartate",
"compartment":"c",
"charge":-1,
"formula":"C14H23N4O7"
},
{
"id":"leuasplys_c",
"name":"Leucyl-Aspartyl-Lysine",
"compartment":"c",
"charge":0,
"formula":"C16H30N4O6"
},
{
"id":"leuleutrp_c",
"name":"Leucyl-Leucyl-Tryptophan",
"compartment":"c",
"charge":0,
"formula":"C23H34N4O4"
},
{
"id":"leupro_c",
"name":"Leucyl-Proline",
"compartment":"c",
"charge":0,
"formula":"C11H20N2O3"
},
{
"id":"leuproarg_c",
"name":"Leucyl-Prolyl-Arginine",
"compartment":"c",
"charge":1,
"formula":"C17H33N6O4"
},
{
"id":"leusertrp_c",
"name":"Leucyl-Seryl-Tryptophan",
"compartment":"c",
"charge":0,
"formula":"C20H28N4O5"
},
{
"id":"leutrp_c",
"name":"Leucyl-Tryptophan",
"compartment":"c",
"charge":0,
"formula":"C17H23N3O3"
},
{
"id":"leutrparg_c",
"name":"Leucyl-Tryptophanyl-Arginine",
"compartment":"c",
"charge":1,
"formula":"C23H36N7O4"
},
{
"id":"leutyrtyr_c",
"name":"Leucyl-Tyrosyl-Tyrosine",
"compartment":"c",
"charge":0,
"formula":"C24H31N3O6"
},
{
"id":"leuval_c",
"name":"Leucyl-Valine",
"compartment":"c",
"charge":0,
"formula":"C11H22N2O3"
},
{
"id":"lysargleu_c",
"name":"Lysyl-Arginyl-Leucine",
"compartment":"c",
"charge":2,
"formula":"C18H38N7O4"
},
{
"id":"lyscyshis_c",
"name":"Lysyl-Cysteinyl-Histidine",
"compartment":"c",
"charge":1,
"formula":"C15H27N6O4S"
},
{
"id":"lysglnphe_c",
"name":"Lysyl-Glutaminyl-Phenylalanine",
"compartment":"c",
"charge":1,
"formula":"C20H32N5O5"
},
{
"id":"lysgluglu_c",
"name":"Lysyl-Glutamyl-Glutamate",
"compartment":"c",
"charge":-1,
"formula":"C16H27N4O8"
},
{
"id":"lyslyslys_c",
"name":"Lysyl-Lysyl-Lysine",
"compartment":"c",
"charge":3,
"formula":"C18H41N6O4"
},
{
"id":"lyspheile_c",
"name":"Lysyl-Phenylalanyl-Isoleucine",
"compartment":"c",
"charge":1,
"formula":"C21H35N4O4"
},
{
"id":"lystrparg_c",
"name":"Lysyl-Tryptophanyl-Arginine",
"compartment":"c",
"charge":2,
"formula":"C23H38N8O4"
},
{
"id":"lystyrile_c",
"name":"Lysyl-Tyrosyl-Isoleucine",
"compartment":"c",
"charge":1,
"formula":"C21H35N4O5"
},
{
"id":"lysvalphe_c",
"name":"Lysyl-Valyl-Phenylalanine",
"compartment":"c",
"charge":1,
"formula":"C20H33N4O4"
},
{
"id":"lysvaltrp_c",
"name":"Lysyl-Valyl-Tryptophan",
"compartment":"c",
"charge":1,
"formula":"C22H34N5O4"
},
{
"id":"metargleu_c",
"name":"Methionyl-Arginyl-Leucine",
"compartment":"c",
"charge":1,
"formula":"C17H35N6O4S"
},
{
"id":"metasntyr_c",
"name":"Methionyl-Asparaginyl-Tyrosine",
"compartment":"c",
"charge":0,
"formula":"C18H26N4O6S"
},
{
"id":"metglntyr_c",
"name":"Methionyl-Glutaminyl-Tyrosine",
"compartment":"c",
"charge":0,
"formula":"C19H28N4O6"
},
{
"id":"metglyarg_c",
"name":"Methionyl-Glycyl-Arginine",
"compartment":"c",
"charge":1,
"formula":"C13H27N6O4S"
},
{
"id":"methislys_c",
"name":"Methionyl-Histidyl-Lysine",
"compartment":"c",
"charge":1,
"formula":"C17H31N6O4S"
},
{
"id":"metmetile_c",
"name":"Methionyl-Methionyl-Isoleucine",
"compartment":"c",
"charge":0,
"formula":"C16H31N3O4S2"
},
{
"id":"metphearg_c",
"name":"Methionyl-Phenylalanyl-Arginine",
"compartment":"c",
"charge":1,
"formula":"C20H33N6O4S"
},
{
"id":"mettrpphe_c",
"name":"Methionyl-Tryptophanyl-Phenylalanine",
"compartment":"c",
"charge":0,
"formula":"C25H30N4O4S"
},
{
"id":"pheasnmet_c",
"name":"Phenylalanyl-Asparaginyl-Methionine",
"compartment":"c",
"charge":0,
"formula":"C18H26N4O5S"
},
{
"id":"pheasp_c",
"name":"Phenylalanyl-Aspartate",
"compartment":"c",
"charge":-1,
"formula":"C13H15N2O5"
},
{
"id":"pheglnphe_c",
"name":"Phenylalanyl-Glutaminyl-Phenylalanine",
"compartment":"c",
"charge":0,
"formula":"C23H28N4O5"
},
{
"id":"pheleu_c",
"name":"Phenylalanyl-Leucine",
"compartment":"c",
"charge":0,
"formula":"C15H22N2O3"
},
{
"id":"pheleuasp_c",
"name":"Phenylalanyl-Leucyl-Aspartate",
"compartment":"c",
"charge":-1,
"formula":"C19H26N3O6"
},
{
"id":"pheleuhis_c",
"name":"Phenylalanyl-Leucyl-Histidine",
"compartment":"c",
"charge":0,
"formula":"C21H29N5O4"
},
{
"id":"phelysala_c",
"name":"Phenylalanyl-Lysyl-Alanine",
"compartment":"c",
"charge":1,
"formula":"C18H29N4O4"
},
{
"id":"phelyspro_c",
"name":"Phenylalanyl-Lysyl-Proline",
"compartment":"c",
"charge":1,
"formula":"C20H31N4O4"
},
{
"id":"phephe_c",
"name":"Phenylalanyl-Phenylalanine",
"compartment":"c",
"charge":0,
"formula":"C18H20N2O3"
},
{
"id":"phepheasn_c",
"name":"Phenylalanyl-Phenylalaninyl-Asparagine",
"compartment":"c",
"charge":0,
"formula":"C22H26N4O5"
},
{
"id":"phephethr_c",
"name":"Phenylalanyl-Phenylalaninyl-Threonine",
"compartment":"c",
"charge":0,
"formula":"C22H27N3O5"
},
{
"id":"pheproarg_c",
"name":"Phenylalanyl-Prolyl-Arginine",
"compartment":"c",
"charge":1,
"formula":"C20H31N6O4"
},
{
"id":"phesertrp_c",
"name":"Phenylalanyl-Seryl-Tryptophan",
"compartment":"c",
"charge":0,
"formula":"C23H26N4O5"
},
{
"id":"phethrlys_c",
"name":"Phenylalanyl-Threonyl-Lysine",
"compartment":"c",
"charge":1,
"formula":"C19H31N4O5"
},
{
"id":"phetrpleu_c",
"name":"Phenylalanyl-Tryptophanyl-Leucine",
"compartment":"c",
"charge":0,
"formula":"C26H32N4O4"
},
{
"id":"phetyr_c",
"name":"Phenylalanyl-Tyrosine",
"compartment":"c",
"charge":0,
"formula":"C18H20N2O4"
},
{
"id":"phetyrgln_c",
"name":"Phenylalanyl-Tyrosinyl-Glutamine",
"compartment":"c",
"charge":0,
"formula":"C23H28N4O6"
},
{
"id":"phetyrlys_c",
"name":"Phenylalanyl-Tyrosinyl-Lysine",
"compartment":"c",
"charge":1,
"formula":"C24H33N4O5"
},
{
"id":"proargasp_c",
"name":"Prolyl-Arginyl-Aspartate",
"compartment":"c",
"charge":0,
"formula":"C15H26N6O6"
},
{
"id":"proargcys_c",
"name":"Prolyl-Arginyl-Cysteine",
"compartment":"c",
"charge":1,
"formula":"C14H27N6O4S"
},
{
"id":"proasncys_c",
"name":"Prolyl-Asparaginyl-Cysteine",
"compartment":"c",
"charge":0,
"formula":"C12H20N4O5S"
},
{
"id":"procys_c",
"name":"Prolyl-Cysteine",
"compartment":"c",
"charge":0,
"formula":"C8H14N2O3S"
},
{
"id":"proglnpro_c",
"name":"Prolyl-Glutaminyl-Proline",
"compartment":"c",
"charge":0,
"formula":"C15H24N4O5"
},
{
"id":"proglulys_c",
"name":"Prolyl-Glutamatsyl-Lysine",
"compartment":"c",
"charge":0,
"formula":"C16H28N4O6"
},
{
"id":"prohis_c",
"name":"Prolyl-Histidine",
"compartment":"c",
"charge":0,
"formula":"C11H16N4O3"
},
{
"id":"prohistyr_c",
"name":"Prolyl-Histidyl-Tyrosine",
"compartment":"c",
"charge":0,
"formula":"C20H26N5O5"
},
{
"id":"proleuarg_c",
"name":"Prolyl-Leucyl-Arginine",
"compartment":"c",
"charge":1,
"formula":"C17H33N6O4"
},
{
"id":"prolyspro_c",
"name":"Prolyl-Lysyl-Proline",
"compartment":"c",
"charge":1,
"formula":"C16H29N4O4"
},
{
"id":"prophe_c",
"name":"Prolyl-Phenylalanine",
"compartment":"c",
"charge":1,
"formula":"C14H18N2O3"
},
{
"id":"proproarg_c",
"name":"Prolyl-Prolyl-Arginine",
"compartment":"c",
"charge":1,
"formula":"C16H29N6O4"
},
{
"id":"propropro_c",
"name":"Prolyl-Prolyl-Proline",
"compartment":"c",
"charge":0,
"formula":"C15H23N3O4"
},
{
"id":"protrplys_c",
"name":"Prolyl-Tryptophanyl-Lysine",
"compartment":"c",
"charge":1,
"formula":"C22H32N5O4"
},
{
"id":"protrpthr_c",
"name":"Prolyl-Tryptophanyl-Threonine",
"compartment":"c",
"charge":0,
"formula":"C20H26N4O5"
},
{
"id":"provalgln_c",
"name":"Prolyl-Valyl-Glutamine",
"compartment":"c",
"charge":0,
"formula":"C15H26N4O5"
},
{
"id":"serargala_c",
"name":"Seryl-Arginyl-Alanine",
"compartment":"c",
"charge":1,
"formula":"C12H25N6O5"
},
{
"id":"serargtrp_c",
"name":"Seryl-Arginyl-Tryptophan",
"compartment":"c",
"charge":1,
"formula":"C20H30N7O5"
},
{
"id":"sercysarg_c",
"name":"Seryl-Cysteinyl-Arginine",
"compartment":"c",
"charge":1,
"formula":"C12H25N6O5S"
},
{
"id":"serglyglu_c",
"name":"Seryl-Glycyl-Glutamate",
"compartment":"c",
"charge":-1,
"formula":"C10H16N3O7"
},
{
"id":"serlyshis_c",
"name":"Seryl-Lysyl-Histidine",
"compartment":"c",
"charge":1,
"formula":"C15H27N6O5"
},
{
"id":"serphelys_c",
"name":"Seryl-Phenylalanyl-Lysine",
"compartment":"c",
"charge":1,
"formula":"C18H29N4O5"
},
{
"id":"sertrphis_c",
"name":"Seryl-Tryptophanyl-Histidine",
"compartment":"c",
"charge":0,
"formula":"C20H24N6O5"
},
{
"id":"thrargtyr_c",
"name":"Threonyl-Arginyl-Tyrosine",
"compartment":"c",
"charge":1,
"formula":"C19H31N6O6"
},
{
"id":"thrasntyr_c",
"name":"Threonyl-Asparaginyl-Tyrosine",
"compartment":"c",
"charge":0,
"formula":"C17H24N4O7"
},
{
"id":"thrglnglu_c",
"name":"Threonyl-Glutaminyl-Glutamate",
"compartment":"c",
"charge":-1,
"formula":"C14H23N4O8"
},
{
"id":"thrglntyr_c",
"name":"Threonyl-Glutaminyl-Tyrosine",
"compartment":"c",
"charge":0,
"formula":"C18H26N4O7"
},
{
"id":"thrhishis_c",
"name":"Threonyl-Histidinyl-Histidine",
"compartment":"c",
"charge":0,
"formula":"C16H23N7O5"
},
{
"id":"thrilearg_c",
"name":"Threonyl-Isoleucyl-Arginine",
"compartment":"c",
"charge":1,
"formula":"C16H33N6O5"
},
{
"id":"thrmetarg_c",
"name":"Threonyl-Methionyl-Arginine",
"compartment":"c",
"charge":1,
"formula":"C15H31N6O5S"
},
{
"id":"thrphearg_c",
"name":"Threonyl-Phenylalanyl-Arginine",
"compartment":"c",
"charge":1,
"formula":"C19H31N6O5"
},
{
"id":"thrserarg_c",
"name":"Threonyl-Seryl-Arginine",
"compartment":"c",
"charge":1,
"formula":"C13H27N6O6"
},
{
"id":"thrthrarg_c",
"name":"Threonyl-Threonyl-Arginine",
"compartment":"c",
"charge":1,
"formula":"C14H29N6O6"
},
{
"id":"thrtyrmet_c",
"name":"Threonyl-Tyrosyl-Methionine",
"compartment":"c",
"charge":0,
"formula":"C18H27N3O6S"
},
{
"id":"trpalapro_c",
"name":"Tryptophanyl-Alanyl-Proline",
"compartment":"c",
"charge":0,
"formula":"C19H24N4O4"
},
{
"id":"trpargala_c",
"name":"Tryptophanyl-Arginyl-Alanine",
"compartment":"c",
"charge":1,
"formula":"C20H30N7O4"
},
{
"id":"trpaspasp_c",
"name":"Tryptophanyl-Aspartyl-Aspartate",
"compartment":"c",
"charge":-2,
"formula":"C19H20N4O8"
},
{
"id":"trpglngln_c",
"name":"Tryptophanyl-Glutaminyl-Glutamine",
"compartment":"c",
"charge":0,
"formula":"C21H28N6O6"
},
{
"id":"trpglugly_c",
"name":"Tryptophanyl-Glutamyl-Glycine",
"compartment":"c",
"charge":-1,
"formula":"C18H21N4O6"
},
{
"id":"trpgluleu_c",
"name":"Tryptophanyl-Glutamyl-Leucine",
"compartment":"c",
"charge":-1,
"formula":"C22H29N4O6"
},
{
"id":"trpglupro_c",
"name":"Tryptophanyl-Glutamyl-Proline",
"compartment":"c",
"charge":-1,
"formula":"C21H25N4O6"
},
{
"id":"trpglutyr_c",
"name":"Tryptophanyl-Glutamyl-Tyrosine",
"compartment":"c",
"charge":-1,
"formula":"C25H27N4O7"
},
{
"id":"trpglyleu_c",
"name":"Tryptophanyl-Glycyl-Leucine",
"compartment":"c",
"charge":0,
"formula":"C19H26N4O4"
},
{
"id":"trpglyphe_c",
"name":"Tryptophanyl-Glycyl-Phenylalanine",
"compartment":"c",
"charge":0,
"formula":"C22H24N4O4"
},
{
"id":"trpglyval_c",
"name":"Tryptophanyl-Glycyl-Valine",
"compartment":"c",
"charge":0,
"formula":"C18H24N4O4"
},
{
"id":"trphismet_c",
"name":"Tryptophanyl-Histidyl-Methionine",
"compartment":"c",
"charge":0,
"formula":"C22H28N6O4S"
},
{
"id":"trpilelys_c",
"name":"Tryptophanyl-Isoleucyl-Lysine",
"compartment":"c",
"charge":1,
"formula":"C23H36N5O4"
},
{
"id":"trpiletrp_c",
"name":"Tryptophanyl-Isoleucyl-Tryptophan",
"compartment":"c",
"charge":0,
"formula":"C28H33N5O4"
},
{
"id":"trpleuval_c",
"name":"Tryptophanyl-Leucyl-Valine",
"compartment":"c",
"charge":0,
"formula":"C22H32N4O4"
},
{
"id":"trplys_c",
"name":"Tryptophanyl-Lysine",
"compartment":"c",
"charge":1,
"formula":"C17H25N4O3"
},
{
"id":"trpmetarg_c",
"name":"Tryptophanyl-Methionyl-Arginine",
"compartment":"c",
"charge":1,
"formula":"C22H34N7O4S"
},
{
"id":"trpmetval_c",
"name":"Tryptophanyl-Methionyl-Valine",
"compartment":"c",
"charge":0,
"formula":"C21H30N4O4S"
},
{
"id":"trpphe_c",
"name":"Tryptophanyl-Phenylalanine",
"compartment":"c",
"charge":0,
"formula":"C20H21N3O3"
},
{
"id":"trpprogly_c",
"name":"Tryptophanyl-Prolyl-Glycine",
"compartment":"c",
"charge":0,
"formula":"C18H21N4O4"
},
{
"id":"trpproleu_c",
"name":"Tryptophanyl-Prolyl-Leucine",
"compartment":"c",
"charge":0,
"formula":"C22H30N4O4"
},
{
"id":"trpproval_c",
"name":"Tryptophanyl-Prolyl-Valine",
"compartment":"c",
"charge":0,
"formula":"C21H28N4O4"
},
{
"id":"trpsertyr_c",
"name":"Tryptophanyl-Seryl-Tyrosine",
"compartment":"c",
"charge":0,
"formula":"C23H26N4O6"
},
{
"id":"trpthrglu_c",
"name":"Tryptophanyl-Threonyl-Glutamate",
"compartment":"c",
"charge":-1,
"formula":"C20H25N4O7"
},
{
"id":"trpthrile_c",
"name":"Tryptophanyl-Threonyl-Isoleucine",
"compartment":"c",
"charge":0,
"formula":"C21H30N4O5"
},
{
"id":"trpthrtyr_c",
"name":"Tryptophanyl-Threonyl-Tyrosine",
"compartment":"c",
"charge":0,
"formula":"C24H28N4O6"
},
{
"id":"trptyrgln_c",
"name":"Tryptophanyl-Tyrosyl-Glutamine",
"compartment":"c",
"charge":0,
"formula":"C25H29N5O6"
},
{
"id":"trptyrtyr_c",
"name":"Tryptophanyl-Tyrosyl-Tyrosine",
"compartment":"c",
"charge":0,
"formula":"C29H30N4O6"
},
{
"id":"trpvalasp_c",
"name":"Tryptophanyl-Valyl-Aspartate",
"compartment":"c",
"charge":-1,
"formula":"C20H25N4O6"
},
{
"id":"tyrala_c",
"name":"Tyrosyl-Alanine",
"compartment":"c",
"charge":0,
"formula":"C12H16N2O4"
},
{
"id":"tyralaphe_c",
"name":"Tyrosyl-Alaninyl-Phenylalanine",
"compartment":"c",
"charge":0,
"formula":"C21H25N3O5"
},
{
"id":"tyrargglu_c",
"name":"Tyrosyl-Arginyl-Glutamate",
"compartment":"c",
"charge":0,
"formula":"C20H30N6O7"
},
{
"id":"tyrargser_c",
"name":"Tyrosyl-Arginyl-Serine",
"compartment":"c",
"charge":1,
"formula":"C18H29N6O6"
},
{
"id":"tyrasparg_c",
"name":"Tyrosyl-Aspartyl-Arginine",
"compartment":"c",
"charge":0,
"formula":"C19H28N6O7"
},
{
"id":"tyrcysgly_c",
"name":"Tyrosyl-Cysteinyl-Glycine",
"compartment":"c",
"charge":0,
"formula":"C14H19N3O5S"
},
{
"id":"tyrcysthr_c",
"name":"Tyrosyl-Cysteinyl-Threonine",
"compartment":"c",
"charge":0,
"formula":"C16H23N3O6S"
},
{
"id":"tyrglu_c",
"name":"Tyrosyl-Glutamate",
"compartment":"c",
"charge":-1,
"formula":"C14H17N2O6"
},
{
"id":"tyrleuarg_c",
"name":"Tyrosyl-Leucyl-Arginine",
"compartment":"c",
"charge":1,
"formula":"C21H35N6O5"
},
{
"id":"tyrphetyr_c",
"name":"Tyrosyl-Phenylalanyl-Tyrosine",
"compartment":"c",
"charge":0,
"formula":"C27H29N3O6"
},
{
"id":"tyrthr_c",
"name":"Tyrosyl-Threonine",
"compartment":"c",
"charge":0,
"formula":"C13H18N2O5"
},
{
"id":"tyrtrpphe_c",
"name":"Tyrosyl-Tryptophanyl-Phenylalanine",
"compartment":"c",
"charge":0,
"formula":"C29H30N4O5"
},
{
"id":"tyrtyr_c",
"name":"Tyrosyl-Tyrosine",
"compartment":"c",
"charge":0,
"formula":"C18H20N2O5"
},
{
"id":"tyrvalmet_c",
"name":"Tyrosyl-Valyl-Methionine",
"compartment":"c",
"charge":0,
"formula":"C19H29N3O5S"
},
{
"id":"valarggly_c",
"name":"Valyl-Arginyl-Glycine",
"compartment":"c",
"charge":1,
"formula":"C13H27N6O4"
},
{
"id":"valhisasn_c",
"name":"Valyl-Histidyl-Asparagine",
"compartment":"c",
"charge":0,
"formula":"C15H24N6O5"
},
{
"id":"valleuphe_c",
"name":"Valyl-Leucyl-Phenylalanine",
"compartment":"c",
"charge":0,
"formula":"C20H31N3O4"
},
{
"id":"vallystyr_c",
"name":"Valyl-Lysyl-Tyrosine",
"compartment":"c",
"charge":1,
"formula":"C20H33N4O5"
},
{
"id":"valphearg_c",
"name":"Valyl-Phenylalanyl-Arginine",
"compartment":"c",
"charge":1,
"formula":"C20H33N6O4"
},
{
"id":"valprotrp_c",
"name":"Valyl-Prolyl-Tryptophan",
"compartment":"c",
"charge":0,
"formula":"C21H28N4O4"
},
{
"id":"valserarg_c",
"name":"Valyl-Seryl-Arginine",
"compartment":"c",
"charge":1,
"formula":"C14H29N6O5"
},
{
"id":"valtrpphe_c",
"name":"Valyl-Tryptophanyl-Phenylalanine",
"compartment":"c",
"charge":0,
"formula":"C25H30N4O4"
},
{
"id":"valtrpval_c",
"name":"Valyl-Tryptophanyl-Valine",
"compartment":"c",
"charge":0,
"formula":"C21H30N4O4"
},
{
"id":"valval_c",
"name":"Valyl-Valine",
"compartment":"c",
"charge":0,
"formula":"C10H20N2O3"
},
{
"id":"trpglyasp_c",
"name":"Tryptophanyl-Glycyl-Aspartate",
"compartment":"c",
"charge":-1,
"formula":"C17H19N4O6"
},
{
"id":"glyleu_c",
"name":"Glycylleucine",
"compartment":"c",
"charge":0,
"formula":"C8H16N2O3"
},
{
"id":"homoval_e",
"name":"Homovanillate",
"compartment":"e",
"charge":-1,
"formula":"C9H9O4"
},
{
"id":"xolest183_hs_c",
"name":"1-Gamma-Linolenoyl-Cholesterol, Cholesterol-Ester (18:3, Delta 6, 9, 12)",
"compartment":"c",
"charge":0,
"formula":"C45H74O2"
},
{
"id":"xolest182_hs_c",
"name":"1-Linoleoyl-Cholesterol, Cholesterol-Ester (18:2, Delta 9, 12)",
"compartment":"c",
"charge":0,
"formula":"C45H76O2"
},
{
"id":"sphmyln_hs_e",
"name":"Sphingomyelin (homo sapiens)",
"compartment":"e",
"charge":0,
"formula":"C23H48N2O5PRCO"
},
{
"id":"hxa_e",
"name":"Hexanoate (n-C6:0)",
"compartment":"e",
"charge":-1,
"formula":"C6H11O2"
},
{
"id":"Lhcystin_c",
"name":"L-Homocystine",
"compartment":"c",
"charge":0,
"formula":"C8H16N2O4S2"
},
{
"id":"Lhcystin_e",
"name":"L-Homocystine",
"compartment":"e",
"charge":0,
"formula":"C8H16N2O4S2"
},
{
"id":"pglyc_hs_m",
"name":"Phosphatidylglycerol (homo sapiens)",
"compartment":"m",
"charge":0,
"formula":"C6H12O6PRCO2R2CO2"
},
{
"id":"pgp_hs_m",
"name":"Phosphatidyl glycerol phosphate (homo sapiens)",
"compartment":"m",
"charge":0,
"formula":"C6H11O9P2RCO2R2CO2"
},
{
"id":"acnam_e",
"name":"N-Acetylneuraminate",
"compartment":"e",
"charge":-1,
"formula":"C11H18NO9"
},
{
"id":"etha_e",
"name":"Ethanolamine",
"compartment":"e",
"charge":1,
"formula":"C2H8NO"
},
{
"id":"ppp9_c",
"name":"Protoporphyrin",
"compartment":"c",
"charge":-2,
"formula":"C34H32N4O4"
},
{
"id":"acgal_e",
"name":"N-Acetyl-D-galactosamine",
"compartment":"e",
"charge":0,
"formula":"C8H15NO6"
},
{
"id":"core4_e",
"name":"Core4 g",
"compartment":"e",
"charge":0,
"formula":"C24H40N3O15X"
},
{
"id":"f1a_e",
"name":"F1alpha",
"compartment":"e",
"charge":0,
"formula":"C22H37N2O15X"
},
{
"id":"dxtrn_e",
"name":"Phosphorylase-limit dextrin (glycogenin-1,6{4[1,4-Glc], 4[1,4-Glc]})",
"compartment":"e",
"charge":0,
"formula":"C48H81O41X"
},
{
"id":"thcholstoic_e",
"name":"3alpha,7alpha,12alpha-Trihydroxy-5beta-cholestanoate",
"compartment":"e",
"charge":-1,
"formula":"C27H45O5"
},
{
"id":"2obut_e",
"name":"2-Oxobutanoate",
"compartment":"e",
"charge":-1,
"formula":"C4H5O3"
},
{
"id":"glutar_e",
"name":"Glutarate",
"compartment":"e",
"charge":-2,
"formula":"C5H6O4"
},
{
"id":"glcn_e",
"name":"D-Gluconate",
"compartment":"e",
"charge":-1,
"formula":"C6H11O7"
},
{
"id":"grdp_c",
"name":"Geranyl diphosphate",
"compartment":"c",
"charge":-3,
"formula":"C10H17O7P2"
},
{
"id":"methf_c",
"name":"5,10-Methenyltetrahydrofolate",
"compartment":"c",
"charge":-1,
"formula":"C20H20N7O6"
},
{
"id":"ppbng_c",
"name":"Porphobilinogen",
"compartment":"c",
"charge":-1,
"formula":"C10H13N2O4"
},
{
"id":"hmbil_c",
"name":"Hydroxymethylbilane",
"compartment":"c",
"charge":-8,
"formula":"C40H38N4O17"
},
{
"id":"4ppan_c",
"name":"D-4'-Phosphopantothenate",
"compartment":"c",
"charge":-3,
"formula":"C9H15NO8P"
},
{
"id":"HC01434_c",
"name":"Oxalatosuccinate(3-)",
"compartment":"c",
"charge":-3,
"formula":"C6H3O7"
},
{
"id":"HC01668_c",
"name":"Propinol adenylate",
"compartment":"c",
"charge":-1,
"formula":"C13H17N5O8P"
},
{
"id":"gua_e",
"name":"Guanine",
"compartment":"e",
"charge":0,
"formula":"C5H5N5O"
},
{
"id":"fprica_c",
"name":"5-Formamido-1-(5-phospho-D-ribosyl)imidazole-4-carboxamide",
"compartment":"c",
"charge":-2,
"formula":"C10H13N4O9P"
},
{
"id":"glcr_e",
"name":"D-Glucarate",
"compartment":"e",
"charge":-2,
"formula":"C6H8O8"
},
{
"id":"hxan_e",
"name":"Hypoxanthine",
"compartment":"e",
"charge":0,
"formula":"C5H4N4O"
},
{
"id":"xyl__D_e",
"name":"D-Xylose",
"compartment":"e",
"charge":0,
"formula":"C5H10O5"
},
{
"id":"gal1p_c",
"name":"Alpha-D-Galactose 1-phosphate",
"compartment":"c",
"charge":-2,
"formula":"C6H11O9P"
},
{
"id":"im4ac_c",
"name":"Imidazole-4-acetate",
"compartment":"c",
"charge":-1,
"formula":"C5H5N2O2"
},
{
"id":"4izp_c",
"name":"4-Imidazolone-5-propanoate",
"compartment":"c",
"charge":-1,
"formula":"C6H7N2O3"
},
{
"id":"34dhpha_e",
"name":"3-4-Dihydroxyphenylacetate",
"compartment":"e",
"charge":-1,
"formula":"C8H7O4"
},
{
"id":"acald_e",
"name":"Acetaldehyde",
"compartment":"e",
"charge":0,
"formula":"C2H4O"
},
{
"id":"phpyr_e",
"name":"Phenylpyruvate",
"compartment":"e",
"charge":-1,
"formula":"C9H7O3"
},
{
"id":"tym_e",
"name":"Tyramine",
"compartment":"e",
"charge":1,
"formula":"C8H12NO"
},
{
"id":"2hyoxplac_e",
"name":"2-Hydroxyphenylacetate",
"compartment":"e",
"charge":-1,
"formula":"C8H7O3"
},
{
"id":"lanost_e",
"name":"Lanosterol C30H50O",
"compartment":"e",
"charge":0,
"formula":"C30H50O"
},
{
"id":"3mox4hoxm_e",
"name":"3-Methoxy-4-hydroxymandelate",
"compartment":"e",
"charge":-1,
"formula":"C9H9O5"
},
{
"id":"CE4970_c",
"name":"2-methylbutyrylglycine",
"compartment":"c",
"charge":-1,
"formula":"C7H12NO3"
},
{
"id":"CE4970_e",
"name":"2-methylbutyrylglycine",
"compartment":"e",
"charge":-1,
"formula":"C7H12NO3"
},
{
"id":"CE2026_c",
"name":"3-methylcrotonoylglycine",
"compartment":"c",
"charge":-1,
"formula":"C7H10NO3"
},
{
"id":"CE2026_e",
"name":"3-methylcrotonoylglycine",
"compartment":"e",
"charge":-1,
"formula":"C7H10NO3"
},
{
"id":"CE4968_c",
"name":"Isovalerylglycine",
"compartment":"c",
"charge":-1,
"formula":"C7H12NO3"
},
{
"id":"CE4968_e",
"name":"Isovalerylglycine",
"compartment":"e",
"charge":-1,
"formula":"C7H12NO3"
},
{
"id":"actyr_m",
"name":"N-Acetyl-Tyrosine",
"compartment":"m",
"charge":-1,
"formula":"C11H12NO4"
},
{
"id":"actyr_c",
"name":"N-Acetyl-Tyrosine",
"compartment":"c",
"charge":-1,
"formula":"C11H12NO4"
},
{
"id":"actyr_e",
"name":"N-Acetyl-Tyrosine",
"compartment":"e",
"charge":-1,
"formula":"C11H12NO4"
},
{
"id":"vanilpyr_c",
"name":"Vanilpyruvic Acid",
"compartment":"c",
"charge":-1,
"formula":"C10H9O5"
},
{
"id":"vanillac_c",
"name":"Vanil-Lactate",
"compartment":"c",
"charge":-1,
"formula":"C10H11O5"
},
{
"id":"CE2176_m",
"name":"3-O-methyldopa",
"compartment":"m",
"charge":0,
"formula":"C10H13NO4"
},
{
"id":"nacvanala_m",
"name":"N-Acetylvanilalanine",
"compartment":"m",
"charge":-1,
"formula":"C12H14NO5"
},
{
"id":"nacvanala_c",
"name":"N-Acetylvanilalanine",
"compartment":"c",
"charge":-1,
"formula":"C12H14NO5"
},
{
"id":"nacvanala_e",
"name":"N-Acetylvanilalanine",
"compartment":"e",
"charge":-1,
"formula":"C12H14NO5"
},
{
"id":"vanillac_e",
"name":"Vanil-Lactate",
"compartment":"e",
"charge":-1,
"formula":"C10H11O5"
},
{
"id":"2h3mv_c",
"name":"2-Hydroxy-3-Methyl-Valerate",
"compartment":"c",
"charge":-1,
"formula":"C6H11O3"
},
{
"id":"2h3mv_e",
"name":"2-Hydroxy-3-Methyl-Valerate",
"compartment":"e",
"charge":-1,
"formula":"C6H11O3"
},
{
"id":"2hiv_c",
"name":"2-Hydroxy-Isovalerate",
"compartment":"c",
"charge":-1,
"formula":"C5H9O3"
},
{
"id":"2hiv_e",
"name":"2-Hydroxy-Isovalerate",
"compartment":"e",
"charge":-1,
"formula":"C5H9O3"
},
{
"id":"2m3hbu_m",
"name":"2-Methyl-3-Hydroxy-Butyrate",
"compartment":"m",
"charge":-1,
"formula":"C5H9O3"
},
{
"id":"2m3hbu_c",
"name":"2-Methyl-3-Hydroxy-Butyrate",
"compartment":"c",
"charge":-1,
"formula":"C5H9O3"
},
{
"id":"2m3hbu_e",
"name":"2-Methyl-3-Hydroxy-Butyrate",
"compartment":"e",
"charge":-1,
"formula":"C5H9O3"
},
{
"id":"2m3ovcoa_m",
"name":"2-Methyl-3-Oxo-Valeryl Coenzyme A",
"compartment":"m",
"charge":-4,
"formula":"C27H40N7O18P3S"
},
{
"id":"2m3ovac_m",
"name":"2-Methyl-3-Oxo-Valerate",
"compartment":"m",
"charge":-1,
"formula":"C6H9O3"
},
{
"id":"2m3ovac_c",
"name":"2-Methyl-3-Oxo-Valerate",
"compartment":"c",
"charge":-1,
"formula":"C6H9O3"
},
{
"id":"2m3hvac_c",
"name":"2-Methyl-3-Hydroxy-Valerate",
"compartment":"c",
"charge":-1,
"formula":"C6H11O3"
},
{
"id":"2m3hvac_e",
"name":"2-Methyl-3-Hydroxy-Valerate",
"compartment":"e",
"charge":-1,
"formula":"C6H11O3"
},
{
"id":"3mglutac_m",
"name":"3-Methyl-Glutaconate",
"compartment":"m",
"charge":-2,
"formula":"C6H6O4"
},
{
"id":"3mglutac_c",
"name":"3-Methyl-Glutaconate",
"compartment":"c",
"charge":-2,
"formula":"C6H6O4"
},
{
"id":"3mglutac_e",
"name":"3-Methyl-Glutaconate",
"compartment":"e",
"charge":-2,
"formula":"C6H6O4"
},
{
"id":"ppiogly_m",
"name":"Propionyl-Glycine",
"compartment":"m",
"charge":-1,
"formula":"C5H8NO3"
},
{
"id":"ppiogly_c",
"name":"Propionyl-Glycine",
"compartment":"c",
"charge":-1,
"formula":"C5H8NO3"
},
{
"id":"ppiogly_e",
"name":"Propionyl-Glycine",
"compartment":"e",
"charge":-1,
"formula":"C5H8NO3"
},
{
"id":"mvlac_c",
"name":"Mevalonate-Lactone",
"compartment":"c",
"charge":0,
"formula":"C6H10O3"
},
{
"id":"mvlac_e",
"name":"Mevalonate-Lactone",
"compartment":"e",
"charge":0,
[truncated: 2,255,388 more chars]
