# Supplementary material for: Loss of the Kidney Urate Transporter, Urat1, Leads to Disrupted Redox Homeostasis in Mice
Source: Antioxidants (Basel). 2023 Mar 22;12(3):780. doi: 10.3390/antiox12030780 (PMC10045411; doi:10.3390/antiox12030780)
Supplement: Supplementary file 1 [file antioxidants-12-00780-s001.zip › 210908_rst_WT.json]

{
"metabolites":[
{
"id":"10fthf_c",
"name":"10-Formyltetrahydrofolate",
"compartment":"c",
"charge":-2,
"formula":"C20H21N7O7"
},
{
"id":"10fthf_m",
"name":"10-Formyltetrahydrofolate",
"compartment":"m",
"charge":-2,
"formula":"C20H21N7O7"
},
{
"id":"13dampp_c",
"name":"1 3 Diaminopropane C3H12N2",
"compartment":"c",
"charge":2,
"formula":"C3H12N2"
},
{
"id":"h2o_c",
"name":"H2O H2O",
"compartment":"c",
"charge":0,
"formula":"H2O"
},
{
"id":"o2_c",
"name":"O2 O2",
"compartment":"c",
"charge":0,
"formula":"O2"
},
{
"id":"h2o2_c",
"name":"Hydrogen peroxide",
"compartment":"c",
"charge":0,
"formula":"H2O2"
},
{
"id":"nh4_c",
"name":"Ammonium",
"compartment":"c",
"charge":1,
"formula":"H4N"
},
{
"id":"h2o_m",
"name":"H2O H2O",
"compartment":"m",
"charge":0,
"formula":"H2O"
},
{
"id":"o2_m",
"name":"O2 O2",
"compartment":"m",
"charge":0,
"formula":"O2"
},
{
"id":"h_m",
"name":"H+",
"compartment":"m",
"charge":0,
"formula":"H"
},
{
"id":"nadph_m",
"name":"Nicotinamide adenine dinucleotide phosphate - reduced",
"compartment":"m",
"charge":-4,
"formula":"C21H26N7O17P3"
},
{
"id":"nadp_m",
"name":"Nicotinamide adenine dinucleotide phosphate",
"compartment":"m",
"charge":-3,
"formula":"C21H25N7O17P3"
},
{
"id":"h_c",
"name":"H+",
"compartment":"c",
"charge":0,
"formula":"H"
},
{
"id":"1mncam_c",
"name":"1 Methylnicotinamide C7H9N2O",
"compartment":"c",
"charge":1,
"formula":"C7H9N2O"
},
{
"id":"1mncam_e",
"name":"1 Methylnicotinamide C7H9N2O",
"compartment":"e",
"charge":1,
"formula":"C7H9N2O"
},
{
"id":"atp_c",
"name":"ATP C10H12N5O13P3",
"compartment":"c",
"charge":-4,
"formula":"C10H12N5O13P3"
},
{
"id":"adp_c",
"name":"ADP C10H12N5O10P2",
"compartment":"c",
"charge":-3,
"formula":"C10H12N5O10P2"
},
{
"id":"pi_c",
"name":"Phosphate",
"compartment":"c",
"charge":0,
"formula":"HO4P"
},
{
"id":"h_x",
"name":"H+",
"compartment":"x",
"charge":0,
"formula":"H"
},
{
"id":"1pipdn2c_x",
"name":"Delta1-Piperideine-2-carboxylate",
"compartment":"x",
"charge":0,
"formula":"C6H9NO2"
},
{
"id":"nadh_x",
"name":"Nicotinamide adenine dinucleotide - reduced",
"compartment":"x",
"charge":-2,
"formula":"C21H27N7O14P2"
},
{
"id":"Lpipecol_x",
"name":"L-pipecolic acid; piperidine-2-carboxylic acid",
"compartment":"x",
"charge":0,
"formula":"C6H11NO2"
},
{
"id":"nad_x",
"name":"Nicotinamide adenine dinucleotide",
"compartment":"x",
"charge":-1,
"formula":"C21H26N7O14P2"
},
{
"id":"pyr_c",
"name":"Pyruvate",
"compartment":"c",
"charge":-1,
"formula":"C3H3O3"
},
{
"id":"nadph_c",
"name":"Nicotinamide adenine dinucleotide phosphate - reduced",
"compartment":"c",
"charge":-4,
"formula":"C21H26N7O17P3"
},
{
"id":"nadp_c",
"name":"Nicotinamide adenine dinucleotide phosphate",
"compartment":"c",
"charge":-3,
"formula":"C21H25N7O17P3"
},
{
"id":"paps_c",
"name":"3'-Phosphoadenylyl sulfate",
"compartment":"c",
"charge":-4,
"formula":"C10H11N5O10P2"
},
{
"id":"Lcyst_c",
"name":"L-Cysteate",
"compartment":"c",
"charge":-1,
"formula":"C3H6NO5S"
},
{
"id":"pap_c",
"name":"Adenosine 3',5'-bisphosphate",
"compartment":"c",
"charge":0,
"formula":"C10H11N5O10P2"
},
{
"id":"L2aadp_c",
"name":"L 2 Aminoadipate C6H10NO4",
"compartment":"c",
"charge":-1,
"formula":"C6H10NO4"
},
{
"id":"L2aadp_m",
"name":"L 2 Aminoadipate C6H10NO4",
"compartment":"m",
"charge":-1,
"formula":"C6H10NO4"
},
{
"id":"akg_m",
"name":"2-Oxoglutarate",
"compartment":"m",
"charge":-2,
"formula":"C5H4O5"
},
{
"id":"akg_c",
"name":"2-Oxoglutarate",
"compartment":"c",
"charge":-2,
"formula":"C5H4O5"
},
{
"id":"2dr1p_c",
"name":"2-Deoxy-D-ribose 1-phosphate",
"compartment":"c",
"charge":-2,
"formula":"C5H9O7P"
},
{
"id":"drib_c",
"name":"Deoxyribose C5H10O4",
"compartment":"c",
"charge":0,
"formula":"C5H10O4"
},
{
"id":"nadh_c",
"name":"Nicotinamide adenine dinucleotide - reduced",
"compartment":"c",
"charge":-2,
"formula":"C21H27N7O14P2"
},
{
"id":"nad_c",
"name":"Nicotinamide adenine dinucleotide",
"compartment":"c",
"charge":-1,
"formula":"C21H26N7O14P2"
},
{
"id":"2hb_c",
"name":"2 Hydroxybutyrate C4H7O3",
"compartment":"c",
"charge":-1,
"formula":"C4H7O3"
},
{
"id":"2obut_c",
"name":"2-Oxobutanoate",
"compartment":"c",
"charge":-1,
"formula":"C4H5O3"
},
{
"id":"h_e",
"name":"H+",
"compartment":"e",
"charge":0,
"formula":"H"
},
{
"id":"2hb_e",
"name":"2 Hydroxybutyrate C4H7O3",
"compartment":"e",
"charge":-1,
"formula":"C4H7O3"
},
{
"id":"hco3_e",
"name":"Bicarbonate",
"compartment":"e",
"charge":-1,
"formula":"CHO3"
},
{
"id":"hco3_c",
"name":"Bicarbonate",
"compartment":"c",
"charge":-1,
"formula":"CHO3"
},
{
"id":"na1_e",
"name":"Sodium",
"compartment":"e",
"charge":1,
"formula":"Na"
},
{
"id":"na1_c",
"name":"Sodium",
"compartment":"c",
"charge":1,
"formula":"Na"
},
{
"id":"2mcit_c",
"name":"2-Methylcitrate",
"compartment":"c",
"charge":-3,
"formula":"C7H7O7"
},
{
"id":"2mcit_e",
"name":"2-Methylcitrate",
"compartment":"e",
"charge":-3,
"formula":"C7H7O7"
},
{
"id":"nadh_m",
"name":"Nicotinamide adenine dinucleotide - reduced",
"compartment":"m",
"charge":-2,
"formula":"C21H27N7O14P2"
},
{
"id":"nad_m",
"name":"Nicotinamide adenine dinucleotide",
"compartment":"m",
"charge":-1,
"formula":"C21H26N7O14P2"
},
{
"id":"2oxoadp_m",
"name":"2 Oxoadipate C6H6O5",
"compartment":"m",
"charge":-2,
"formula":"C6H6O5"
},
{
"id":"coa_m",
"name":"Coenzyme A",
"compartment":"m",
"charge":-4,
"formula":"C21H32N7O16P3S"
},
{
"id":"co2_m",
"name":"CO2 CO2",
"compartment":"m",
"charge":0,
"formula":"CO2"
},
{
"id":"glutcoa_m",
"name":"Glutaryl-CoA mitochondria",
"compartment":"m",
"charge":-5,
"formula":"C26H37N7O19P3S"
},
{
"id":"2oxoadp_c",
"name":"2 Oxoadipate C6H6O5",
"compartment":"c",
"charge":-2,
"formula":"C6H6O5"
},
{
"id":"amet_c",
"name":"S-Adenosyl-L-methionine",
"compartment":"c",
"charge":1,
"formula":"C15H23N6O5S"
},
{
"id":"ahcys_c",
"name":"S-Adenosyl-L-homocysteine",
"compartment":"c",
"charge":0,
"formula":"C14H20N6O5S"
},
{
"id":"homoval_c",
"name":"Homovanillate",
"compartment":"c",
"charge":-1,
"formula":"C9H9O4"
},
{
"id":"34dhphe_c",
"name":"3,4-Dihydroxy-L-phenylalanine",
"compartment":"c",
"charge":0,
"formula":"C9H11NO4"
},
{
"id":"34dhpac_c",
"name":"3,4-Dihydroxyphenylacetaldehyde",
"compartment":"c",
"charge":0,
"formula":"C8H8O3"
},
{
"id":"34hpp_m",
"name":"3-(4-Hydroxyphenyl)pyruvate",
"compartment":"m",
"charge":-1,
"formula":"C9H7O4"
},
{
"id":"34hpl_m",
"name":"3  4 Hydroxyphenyl lactate C9H9O4",
"compartment":"m",
"charge":-1,
"formula":"C9H9O4"
},
{
"id":"co2_c",
"name":"CO2 CO2",
"compartment":"c",
"charge":0,
"formula":"CO2"
},
{
"id":"34hpp_c",
"name":"3-(4-Hydroxyphenyl)pyruvate",
"compartment":"c",
"charge":-1,
"formula":"C9H7O4"
},
{
"id":"hgentis_c",
"name":"Homogentisate C8H7O4",
"compartment":"c",
"charge":0,
"formula":"C8H7O4"
},
{
"id":"35cgmp_c",
"name":"3',5'-Cyclic GMP",
"compartment":"c",
"charge":-1,
"formula":"C10H11N5O7P"
},
{
"id":"35cgmp_n",
"name":"3',5'-Cyclic GMP",
"compartment":"n",
"charge":-1,
"formula":"C10H11N5O7P"
},
{
"id":"3aib_m",
"name":"L-3-Amino-isobutanoate",
"compartment":"m",
"charge":0,
"formula":"C4H9NO2"
},
{
"id":"2mop_m",
"name":"2-Methyl-3-oxopropanoate",
"compartment":"m",
"charge":-1,
"formula":"C4H5O3"
},
{
"id":"glu__L_m",
"name":"L-Glutamate",
"compartment":"m",
"charge":-1,
"formula":"C5H8NO4"
},
{
"id":"3aib_c",
"name":"L-3-Amino-isobutanoate",
"compartment":"c",
"charge":0,
"formula":"C4H9NO2"
},
{
"id":"sphgn_c",
"name":"Sphinganine C18H40NO2",
"compartment":"c",
"charge":1,
"formula":"C18H40NO2"
},
{
"id":"b2coa_m",
"name":"Crotonoyl-CoA",
"compartment":"m",
"charge":-4,
"formula":"C25H36N7O17P3S"
},
{
"id":"3hbcoa__R_m",
"name":"(R)-3-Hydroxybutyryl-CoA",
"compartment":"m",
"charge":-4,
"formula":"C25H38N7O18P3S"
},
{
"id":"3hmp_m",
"name":"3-Hydroxy-2-methylpropanoate",
"compartment":"m",
"charge":-1,
"formula":"C4H7O3"
},
{
"id":"glu__L_c",
"name":"L-Glutamate",
"compartment":"c",
"charge":-1,
"formula":"C5H8NO4"
},
{
"id":"hLkynr_c",
"name":"3 Hydroxy L kynurenine C10H12N2O4",
"compartment":"c",
"charge":0,
"formula":"C10H12N2O4"
},
{
"id":"42A3HP24DB_c",
"name":"4-(2-Amino-3-hydroxyphenyl)-2,4-dioxobutanoate",
"compartment":"c",
"charge":-1,
"formula":"C10H8NO5"
},
{
"id":"dopa_c",
"name":"Dopamine",
"compartment":"c",
"charge":1,
"formula":"C8H12NO2"
},
{
"id":"coa_c",
"name":"Coenzyme A",
"compartment":"c",
"charge":-4,
"formula":"C21H32N7O16P3S"
},
{
"id":"3mob_c",
"name":"3-Methyl-2-oxobutanoate",
"compartment":"c",
"charge":-1,
"formula":"C5H7O3"
},
{
"id":"3mob_m",
"name":"3-Methyl-2-oxobutanoate",
"compartment":"m",
"charge":-1,
"formula":"C5H7O3"
},
{
"id":"3moxtyr_c",
"name":"3-Methoxytyramine",
"compartment":"c",
"charge":0,
"formula":"C9H14NO2"
},
{
"id":"h2o_l",
"name":"H2O H2O",
"compartment":"l",
"charge":0,
"formula":"H2O"
},
{
"id":"pi_l",
"name":"Phosphate",
"compartment":"l",
"charge":0,
"formula":"HO4P"
},
{
"id":"3sala_m",
"name":"3-Sulfino-L-alanine",
"compartment":"m",
"charge":-2,
"formula":"C3H5NO4S"
},
{
"id":"3sala_c",
"name":"3-Sulfino-L-alanine",
"compartment":"c",
"charge":-2,
"formula":"C3H5NO4S"
},
{
"id":"asp__L_c",
"name":"L-Aspartate",
"compartment":"c",
"charge":-1,
"formula":"C4H6NO4"
},
{
"id":"asp__L_m",
"name":"L-Aspartate",
"compartment":"m",
"charge":-1,
"formula":"C4H6NO4"
},
{
"id":"hyptaur_c",
"name":"Hypotaurine; 2-Aminoethanesulfinic acid",
"compartment":"c",
"charge":0,
"formula":"C2H7NO2S"
},
{
"id":"3snpyr_c",
"name":"3-Sulfinopyruvate",
"compartment":"c",
"charge":-2,
"formula":"C3H2O5S"
},
{
"id":"3snpyr_m",
"name":"3-Sulfinopyruvate",
"compartment":"m",
"charge":-2,
"formula":"C3H2O5S"
},
{
"id":"so3_c",
"name":"Sulfite",
"compartment":"c",
"charge":-2,
"formula":"O3S"
},
{
"id":"pyr_m",
"name":"Pyruvate",
"compartment":"m",
"charge":-1,
"formula":"C3H3O3"
},
{
"id":"so3_m",
"name":"Sulfite",
"compartment":"m",
"charge":-2,
"formula":"O3S"
},
{
"id":"adrnl_c",
"name":"Adrenaline",
"compartment":"c",
"charge":1,
"formula":"C9H14NO3"
},
{
"id":"nrpphr_c",
"name":"Norepinephrine",
"compartment":"c",
"charge":1,
"formula":"C8H12NO3"
},
{
"id":"4abut_c",
"name":"4-Aminobutanoate",
"compartment":"c",
"charge":0,
"formula":"C4H9NO2"
},
{
"id":"4abut_m",
"name":"4-Aminobutanoate",
"compartment":"m",
"charge":0,
"formula":"C4H9NO2"
},
{
"id":"coucoa_m",
"name":"P coumaroyl CoA C30H38N7O18P3S1",
"compartment":"m",
"charge":-4,
"formula":"C30H38N7O18P3S1"
},
{
"id":"4hbzcoa_m",
"name":"4 hydroxybenoyl CoA C28H36N7O18P3S",
"compartment":"m",
"charge":-4,
"formula":"C28H36N7O18P3S"
},
{
"id":"accoa_m",
"name":"Acetyl-CoA",
"compartment":"m",
"charge":-4,
"formula":"C23H34N7O17P3S"
},
{
"id":"4hbz_m",
"name":"4-Hydroxybenzoate",
"compartment":"m",
"charge":-1,
"formula":"C7H5O3"
},
{
"id":"4hglusa_m",
"name":"L 4 Hydroxyglutamate semialdehyde C5H9NO4",
"compartment":"m",
"charge":0,
"formula":"C5H9NO4"
},
{
"id":"e4hglu_m",
"name":"L erythro 4 Hydroxyglutamate C5H8NO5",
"compartment":"m",
"charge":-1,
"formula":"C5H8NO5"
},
{
"id":"4hphac_c",
"name":"4-Hydroxyphenylacetate",
"compartment":"c",
"charge":-1,
"formula":"C8H7O3"
},
{
"id":"5aop_c",
"name":"5-Amino-4-oxopentanoate",
"compartment":"c",
"charge":0,
"formula":"C5H9NO3"
},
{
"id":"5aop_m",
"name":"5-Amino-4-oxopentanoate",
"compartment":"m",
"charge":0,
"formula":"C5H9NO3"
},
{
"id":"h2o_e",
"name":"H2O H2O",
"compartment":"e",
"charge":0,
"formula":"H2O"
},
{
"id":"srtn_c",
"name":"Serotonin",
"compartment":"c",
"charge":1,
"formula":"C10H13N2O"
},
{
"id":"5hoxindact_c",
"name":"5-Hydroxyindoleacetaldehyde",
"compartment":"c",
"charge":0,
"formula":"C10H9NO2"
},
{
"id":"5hoxindoa_c",
"name":"5-Hydroxyindoleacetate",
"compartment":"c",
"charge":-1,
"formula":"C10H8NO3"
},
{
"id":"5mthf_e",
"name":"5-Methyltetrahydrofolate",
"compartment":"e",
"charge":-1,
"formula":"C20H24N7O6"
},
{
"id":"5mthf_c",
"name":"5-Methyltetrahydrofolate",
"compartment":"c",
"charge":-1,
"formula":"C20H24N7O6"
},
{
"id":"7dhchsterol_c",
"name":"Cholesta-5,7-dien-3beta-ol",
"compartment":"c",
"charge":0,
"formula":"C27H44O"
},
{
"id":"man_c",
"name":"D-Mannose",
"compartment":"c",
"charge":0,
"formula":"C6H12O6"
},
{
"id":"galgluside_hs_c",
"name":"Galactosyl glucosyl ceramide",
"compartment":"c",
"charge":0,
"formula":"C30H56NO12RCO"
},
{
"id":"udpgal_c",
"name":"UDPgalactose",
"compartment":"c",
"charge":-2,
"formula":"C15H22N2O17P2"
},
{
"id":"thcrm_hs_c",
"name":"Trihexosyl ceramide (homo sapiens)",
"compartment":"c",
"charge":0,
"formula":"C36H66NO17RCO"
},
{
"id":"udp_c",
"name":"UDP C9H11N2O12P2",
"compartment":"c",
"charge":-3,
"formula":"C9H11N2O12P2"
},
{
"id":"h_g",
"name":"H+",
"compartment":"g",
"charge":0,
"formula":"H"
},
{
"id":"galgluside_hs_g",
"name":"Galactosyl glucosyl ceramide",
"compartment":"g",
"charge":0,
"formula":"C30H56NO12RCO"
},
{
"id":"aact_c",
"name":"Aminoacetone",
"compartment":"c",
"charge":1,
"formula":"C3H8NO"
},
{
"id":"mthgxl_c",
"name":"Methylglyoxal",
"compartment":"c",
"charge":0,
"formula":"C3H4O2"
},
{
"id":"aact_m",
"name":"Aminoacetone",
"compartment":"m",
"charge":1,
"formula":"C3H8NO"
},
{
"id":"L2aadp6sa_m",
"name":"L 2 Aminoadipate 6 semialdehyde C6H11NO3",
"compartment":"m",
"charge":0,
"formula":"C6H11NO3"
},
{
"id":"sucsal_m",
"name":"Succinic semialdehyde",
"compartment":"m",
"charge":-1,
"formula":"C4H5O3"
},
{
"id":"abt_c",
"name":"L Arabinitol C5H12O5",
"compartment":"c",
"charge":0,
"formula":"C5H12O5"
},
{
"id":"xylu__L_c",
"name":"L-Xylulose",
"compartment":"c",
"charge":0,
"formula":"C5H10O5"
},
{
"id":"abt_e",
"name":"L Arabinitol C5H12O5",
"compartment":"e",
"charge":0,
"formula":"C5H12O5"
},
{
"id":"4abut_e",
"name":"4-Aminobutanoate",
"compartment":"e",
"charge":0,
"formula":"C4H9NO2"
},
{
"id":"2maacoa_m",
"name":"2-Methyl-3-acetoacetyl-CoA",
"compartment":"m",
"charge":-4,
"formula":"C26H38N7O18P3S"
},
{
"id":"ppcoa_m",
"name":"Propanoyl-CoA",
"compartment":"m",
"charge":-4,
"formula":"C24H36N7O17P3S"
},
{
"id":"aacoa_m",
"name":"Acetoacetyl-CoA",
"compartment":"m",
"charge":-4,
"formula":"C25H36N7O18P3S"
},
{
"id":"coa_x",
"name":"Coenzyme A",
"compartment":"x",
"charge":-4,
"formula":"C21H32N7O16P3S"
},
{
"id":"accoa_x",
"name":"Acetyl-CoA",
"compartment":"x",
"charge":-4,
"formula":"C23H34N7O17P3S"
},
{
"id":"aacoa_x",
"name":"Acetoacetyl-CoA",
"compartment":"x",
"charge":-4,
"formula":"C25H36N7O18P3S"
},
{
"id":"acac_c",
"name":"Acetoacetate",
"compartment":"c",
"charge":-1,
"formula":"C4H5O3"
},
{
"id":"acac_m",
"name":"Acetoacetate",
"compartment":"m",
"charge":-1,
"formula":"C4H5O3"
},
{
"id":"3odcoa_x",
"name":"3-Oxodecanoyl-CoA",
"compartment":"x",
"charge":-4,
"formula":"C31H48N7O18P3S"
},
{
"id":"occoa_x",
"name":"Octanoyl-CoA (n-C8:0CoA)",
"compartment":"x",
"charge":-4,
"formula":"C29H46N7O17P3S"
},
{
"id":"3oddcoa_x",
"name":"3-Oxododecanoyl-CoA",
"compartment":"x",
"charge":-4,
"formula":"C33H52N7O18P3S"
},
{
"id":"dcacoa_x",
"name":"Decanoyl-CoA (n-C10:0CoA)",
"compartment":"x",
"charge":-4,
"formula":"C31H50N7O17P3S"
},
{
"id":"3otdcoa_x",
"name":"3-Oxotetradecanoyl-CoA",
"compartment":"x",
"charge":-4,
"formula":"C35H56N7O18P3S"
},
{
"id":"ddcacoa_x",
"name":"Dodecanoyl-CoA (n-C12:0CoA)",
"compartment":"x",
"charge":-4,
"formula":"C33H54N7O17P3S"
},
{
"id":"3ohdcoa_x",
"name":"3-Oxohexadecanoyl-CoA",
"compartment":"x",
"charge":-4,
"formula":"C37H60N7O18P3S"
},
{
"id":"tdcoa_x",
"name":"Tetradecanoyl-CoA (n-C14:0CoA)",
"compartment":"x",
"charge":-4,
"formula":"C35H58N7O17P3S"
},
{
"id":"3ohodcoa_x",
"name":"3-Oxooctadecanoyl-CoA",
"compartment":"x",
"charge":-4,
"formula":"C39H64N7O18P3S"
},
{
"id":"pmtcoa_x",
"name":"Palmitoyl-CoA (n-C16:0CoA)",
"compartment":"x",
"charge":-4,
"formula":"C37H62N7O17P3S"
},
{
"id":"acac_x",
"name":"Acetoacetate",
"compartment":"x",
"charge":-1,
"formula":"C4H5O3"
},
{
"id":"acald_m",
"name":"Acetaldehyde",
"compartment":"m",
"charge":0,
"formula":"C2H4O"
},
{
"id":"acald_c",
"name":"Acetaldehyde",
"compartment":"c",
"charge":0,
"formula":"C2H4O"
},
{
"id":"atp_m",
"name":"ATP C10H12N5O13P3",
"compartment":"m",
"charge":-4,
"formula":"C10H12N5O13P3"
},
{
"id":"adp_m",
"name":"ADP C10H12N5O10P2",
"compartment":"m",
"charge":-3,
"formula":"C10H12N5O10P2"
},
{
"id":"pi_m",
"name":"Phosphate",
"compartment":"m",
"charge":0,
"formula":"HO4P"
},
{
"id":"hco3_m",
"name":"Bicarbonate",
"compartment":"m",
"charge":-1,
"formula":"CHO3"
},
{
"id":"accoa_c",
"name":"Acetyl-CoA",
"compartment":"c",
"charge":-4,
"formula":"C23H34N7O17P3S"
},
{
"id":"amp_m",
"name":"AMP C10H12N5O7P",
"compartment":"m",
"charge":-2,
"formula":"C10H12N5O7P"
},
{
"id":"ppi_m",
"name":"Diphosphate",
"compartment":"m",
"charge":-3,
"formula":"HO7P2"
},
{
"id":"ppa_m",
"name":"Propionate (n-C3:0)",
"compartment":"m",
"charge":-1,
"formula":"C3H5O2"
},
{
"id":"acetone_e",
"name":"Acetone",
"compartment":"e",
"charge":0,
"formula":"C3H6O"
},
{
"id":"acetone_c",
"name":"Acetone",
"compartment":"c",
"charge":0,
"formula":"C3H6O"
},
{
"id":"acetone_m",
"name":"Acetone",
"compartment":"m",
"charge":0,
"formula":"C3H6O"
},
{
"id":"acgal_c",
"name":"N-Acetyl-D-galactosamine",
"compartment":"c",
"charge":0,
"formula":"C8H15NO6"
},
{
"id":"acgal1p_c",
"name":"N-Acetyl-D-galactosamine 1-phosphate",
"compartment":"c",
"charge":-2,
"formula":"C8H14NO9P"
},
{
"id":"itp_c",
"name":"ITP C10H11N4O14P3",
"compartment":"c",
"charge":-4,
"formula":"C10H11N4O14P3"
},
{
"id":"idp_c",
"name":"IDP C10H11N4O11P2",
"compartment":"c",
"charge":-3,
"formula":"C10H11N4O11P2"
},
{
"id":"gam6p_c",
"name":"D-Glucosamine 6-phosphate",
"compartment":"c",
"charge":-1,
"formula":"C6H13NO8P"
},
{
"id":"acgam6p_c",
"name":"N-Acetyl-D-glucosamine 6-phosphate",
"compartment":"c",
"charge":-2,
"formula":"C8H14NO9P"
},
{
"id":"acgam_c",
"name":"N-Acetyl-D-glucosamine",
"compartment":"c",
"charge":0,
"formula":"C8H15NO6"
},
{
"id":"acgam1p_c",
"name":"N-Acetyl-D-glucosamine 1-phosphate",
"compartment":"c",
"charge":-2,
"formula":"C8H14NO9P"
},
{
"id":"acgam_l",
"name":"N-Acetyl-D-glucosamine",
"compartment":"l",
"charge":0,
"formula":"C8H15NO6"
},
{
"id":"ac_c",
"name":"Acetate",
"compartment":"c",
"charge":-1,
"formula":"C2H3O2"
},
{
"id":"ac_e",
"name":"Acetate",
"compartment":"e",
"charge":-1,
"formula":"C2H3O2"
},
{
"id":"chol_e",
"name":"Choline C5H14NO",
"compartment":"e",
"charge":1,
"formula":"C5H14NO"
},
{
"id":"cit_c",
"name":"Citrate",
"compartment":"c",
"charge":-3,
"formula":"C6H5O7"
},
{
"id":"oaa_c",
"name":"Oxaloacetate",
"compartment":"c",
"charge":-2,
"formula":"C4H2O5"
},
{
"id":"acmanap_c",
"name":"N-Acetyl-D-mannosamine 6-phosphate",
"compartment":"c",
"charge":-2,
"formula":"C8H14NO9P"
},
{
"id":"pep_c",
"name":"Phosphoenolpyruvate",
"compartment":"c",
"charge":-3,
"formula":"C3H2O6P"
},
{
"id":"acnamp_c",
"name":"N-Acetylneuraminate 9-phosphate",
"compartment":"c",
"charge":-3,
"formula":"C11H17NO12P"
},
{
"id":"man6p_c",
"name":"D-Mannose 6-phosphate",
"compartment":"c",
"charge":-2,
"formula":"C6H11O9P"
},
{
"id":"kdnp_c",
"name":"2-keto-3-deoxy-D-glycero-D-galactononic acid 9-phosphate",
"compartment":"c",
"charge":-3,
"formula":"C9H14O12P"
},
{
"id":"acnam_c",
"name":"N-Acetylneuraminate",
"compartment":"c",
"charge":-1,
"formula":"C11H18NO9"
},
{
"id":"acnam_n",
"name":"N-Acetylneuraminate",
"compartment":"n",
"charge":-1,
"formula":"C11H18NO9"
},
{
"id":"acmana_c",
"name":"N-Acetyl-D-mannosamine",
"compartment":"c",
"charge":0,
"formula":"C8H15NO6"
},
{
"id":"fad_m",
"name":"Flavin adenine dinucleotide oxidized",
"compartment":"m",
"charge":-2,
"formula":"C27H31N9O15P2"
},
{
"id":"2mb2coa_m",
"name":"Trans-2-Methylbut-2-enoyl-CoA",
"compartment":"m",
"charge":-4,
"formula":"C26H38N7O17P3S"
},
{
"id":"fadh2_m",
"name":"Flavin adenine dinucleotide reduced",
"compartment":"m",
"charge":-2,
"formula":"C27H33N9O15P2"
},
{
"id":"btcoa_m",
"name":"Butanoyl-CoA",
"compartment":"m",
"charge":-4,
"formula":"C25H38N7O17P3S"
},
{
"id":"o2_x",
"name":"O2 O2",
"compartment":"x",
"charge":0,
"formula":"O2"
},
{
"id":"h2o2_x",
"name":"Hydrogen peroxide",
"compartment":"x",
"charge":0,
"formula":"H2O2"
},
{
"id":"hdd2coa_x",
"name":"Trans-Hexadec-2-enoyl-CoA",
"compartment":"x",
"charge":-4,
"formula":"C37H60N7O17P3S"
},
{
"id":"orn_c",
"name":"Ornithine",
"compartment":"c",
"charge":1,
"formula":"C5H13N2O2"
},
{
"id":"cit_m",
"name":"Citrate",
"compartment":"m",
"charge":-3,
"formula":"C6H5O7"
},
{
"id":"icit_m",
"name":"Isocitrate",
"compartment":"m",
"charge":-3,
"formula":"C6H5O7"
},
{
"id":"fad_x",
"name":"Flavin adenine dinucleotide oxidized",
"compartment":"x",
"charge":-2,
"formula":"C27H31N9O15P2"
},
{
"id":"fadh2_x",
"name":"Flavin adenine dinucleotide reduced",
"compartment":"x",
"charge":-2,
"formula":"C27H33N9O15P2"
},
{
"id":"dhcholoylcoa_x",
"name":"3alpha,7alpha-Dihydroxy-5beta-cholest-24-enoyl-CoA",
"compartment":"x",
"charge":-4,
"formula":"C48H74N7O19P3S"
},
{
"id":"thcholoylcoa_x",
"name":"3alpha,7alpha,24-Trihydroxy-5beta-cholestanoyl-CoA",
"compartment":"x",
"charge":-4,
"formula":"C48H76N7O20P3S"
},
{
"id":"h2o_x",
"name":"H2O H2O",
"compartment":"x",
"charge":0,
"formula":"H2O"
},
{
"id":"fmn_c",
"name":"FMN C17H19N4O9P",
"compartment":"c",
"charge":-2,
"formula":"C17H19N4O9P"
},
{
"id":"ribflv_c",
"name":"Riboflavin C17H20N4O6",
"compartment":"c",
"charge":0,
"formula":"C17H20N4O6"
},
{
"id":"acrn_c",
"name":"O Acetylcarnitine C9H17NO4",
"compartment":"c",
"charge":0,
"formula":"C9H17NO4"
},
{
"id":"acrn_m",
"name":"O Acetylcarnitine C9H17NO4",
"compartment":"m",
"charge":0,
"formula":"C9H17NO4"
},
{
"id":"amp_c",
"name":"AMP C10H12N5O7P",
"compartment":"c",
"charge":-2,
"formula":"C10H12N5O7P"
},
{
"id":"ppi_c",
"name":"Diphosphate",
"compartment":"c",
"charge":-3,
"formula":"HO7P2"
},
{
"id":"ppcoa_c",
"name":"Propanoyl-CoA",
"compartment":"c",
"charge":-4,
"formula":"C24H36N7O17P3S"
},
{
"id":"ppa_c",
"name":"Propionate (n-C3:0)",
"compartment":"c",
"charge":-1,
"formula":"C3H5O2"
},
{
"id":"ac_m",
"name":"Acetate",
"compartment":"m",
"charge":-1,
"formula":"C2H3O2"
},
{
"id":"melatn_c",
"name":"Melatn c",
"compartment":"c",
"charge":0,
"formula":"C13H16N2O2"
},
{
"id":"acetol_c",
"name":"Acetol cytosol",
"compartment":"c",
"charge":0,
"formula":"C3H6O2"
},
{
"id":"adn_c",
"name":"Adenosine",
"compartment":"c",
"charge":0,
"formula":"C10H13N5O4"
},
{
"id":"ins_c",
"name":"Inosine",
"compartment":"c",
"charge":0,
"formula":"C10H12N4O5"
},
{
"id":"nh4_e",
"name":"Ammonium",
"compartment":"e",
"charge":1,
"formula":"H4N"
},
{
"id":"adn_e",
"name":"Adenosine",
"compartment":"e",
"charge":0,
"formula":"C10H13N5O4"
},
{
"id":"ins_e",
"name":"Inosine",
"compartment":"e",
"charge":0,
"formula":"C10H12N4O5"
},
{
"id":"ade_e",
"name":"Adenine",
"compartment":"e",
"charge":0,
"formula":"C5H5N5"
},
{
"id":"ade_c",
"name":"Adenine",
"compartment":"c",
"charge":0,
"formula":"C5H5N5"
},
{
"id":"gtp_c",
"name":"GTP C10H12N5O14P3",
"compartment":"c",
"charge":-4,
"formula":"C10H12N5O14P3"
},
{
"id":"gdp_c",
"name":"GDP C10H12N5O11P2",
"compartment":"c",
"charge":-3,
"formula":"C10H12N5O11P2"
},
{
"id":"gtp_m",
"name":"GTP C10H12N5O14P3",
"compartment":"m",
"charge":-4,
"formula":"C10H12N5O14P3"
},
{
"id":"gdp_m",
"name":"GDP C10H12N5O11P2",
"compartment":"m",
"charge":-3,
"formula":"C10H12N5O11P2"
},
{
"id":"damp_c",
"name":"DAMP C10H12N5O6P",
"compartment":"c",
"charge":-2,
"formula":"C10H12N5O6P"
},
{
"id":"datp_c",
"name":"DATP C10H12N5O12P3",
"compartment":"c",
"charge":-4,
"formula":"C10H12N5O12P3"
},
{
"id":"dadp_c",
"name":"DADP C10H12N5O9P2",
"compartment":"c",
"charge":-3,
"formula":"C10H12N5O9P2"
},
{
"id":"camp_c",
"name":"CAMP C10H11N5O6P",
"compartment":"c",
"charge":-1,
"formula":"C10H11N5O6P"
},
{
"id":"adn_m",
"name":"Adenosine",
"compartment":"m",
"charge":0,
"formula":"C10H13N5O4"
},
{
"id":"g1p_c",
"name":"D-Glucose 1-phosphate",
"compartment":"c",
"charge":-2,
"formula":"C6H11O9P"
},
{
"id":"adprib_c",
"name":"ADPribose C15H21N5O14P2",
"compartment":"c",
"charge":-2,
"formula":"C15H21N5O14P2"
},
{
"id":"adp_x",
"name":"ADP C10H12N5O10P2",
"compartment":"x",
"charge":-3,
"formula":"C10H12N5O10P2"
},
{
"id":"adrncoa_c",
"name":"Adrenyl coenzyme A",
"compartment":"c",
"charge":-4,
"formula":"C43H66N7O17P3S"
},
{
"id":"crn_c",
"name":"L-Carnitine",
"compartment":"c",
"charge":0,
"formula":"C7H15NO3"
},
{
"id":"adrncrn_c",
"name":"Adrenyl carnitine",
"compartment":"c",
"charge":0,
"formula":"C29H49NO4"
},
{
"id":"crn_m",
"name":"L-Carnitine",
"compartment":"m",
"charge":0,
"formula":"C7H15NO3"
},
{
"id":"adrncrn_m",
"name":"Adrenyl carnitine",
"compartment":"m",
"charge":0,
"formula":"C29H49NO4"
},
{
"id":"adrnl_e",
"name":"Adrenaline",
"compartment":"e",
"charge":1,
"formula":"C9H14NO3"
},
{
"id":"adrn_e",
"name":"Adrenic acid",
"compartment":"e",
"charge":-1,
"formula":"C22H35O2"
},
{
"id":"adrn_c",
"name":"Adrenic acid",
"compartment":"c",
"charge":-1,
"formula":"C22H35O2"
},
{
"id":"aps_c",
"name":"Adenosine 5'-phosphosulfate",
"compartment":"c",
"charge":-2,
"formula":"C10H12N5O10PS"
},
{
"id":"dcamp_c",
"name":"N6-(1,2-Dicarboxyethyl)-AMP",
"compartment":"c",
"charge":-4,
"formula":"C14H14N5O11P"
},
{
"id":"fum_c",
"name":"Fumarate",
"compartment":"c",
"charge":-2,
"formula":"C4H2O4"
},
{
"id":"25aics_c",
"name":"(S)-2-[5-Amino-1-(5-phospho-D-ribosyl)imidazole-4-carboxamido]succinate",
"compartment":"c",
"charge":-4,
"formula":"C13H15N4O12P"
},
{
"id":"aicar_c",
"name":"5-Amino-1-(5-Phospho-D-ribosyl)imidazole-4-carboxamide",
"compartment":"c",
"charge":-2,
"formula":"C9H13N4O8P"
},
{
"id":"cdpchol_c",
"name":"CDPcholine C14H25N4O11P2",
"compartment":"c",
"charge":-1,
"formula":"C14H25N4O11P2"
},
{
"id":"cmp_c",
"name":"CMP C9H12N3O8P",
"compartment":"c",
"charge":-2,
"formula":"C9H12N3O8P"
},
{
"id":"cdpea_c",
"name":"CDPethanolamine C11H19N4O11P2",
"compartment":"c",
"charge":-1,
"formula":"C11H19N4O11P2"
},
{
"id":"Rtotal2_c",
"name":"R total 2 position",
"compartment":"c",
"charge":-1,
"formula":"CO2R2"
},
{
"id":"Rtotal2coa_c",
"name":"Rtotal2coa c",
"compartment":"c",
"charge":-4,
"formula":"CO2R2C21H31N7O15P3S"
},
{
"id":"alpa_hs_c",
"name":"Lysophosphatidic acid (homo sapiens)",
"compartment":"c",
"charge":-2,
"formula":"C3H4O5PRCO2"
},
{
"id":"pa_hs_c",
"name":"Phosphatidic acid (homo sapiens)",
"compartment":"c",
"charge":-2,
"formula":"C3H5O4PRCO2R2CO2"
},
{
"id":"ala__L_m",
"name":"L-Alanine",
"compartment":"m",
"charge":0,
"formula":"C3H7NO2"
},
{
"id":"glx_m",
"name":"Glyoxylate",
"compartment":"m",
"charge":-1,
"formula":"C2H1O3"
},
{
"id":"gly_m",
"name":"Glycine",
"compartment":"m",
"charge":0,
"formula":"C2H5NO2"
},
{
"id":"pyr_x",
"name":"Pyruvate",
"compartment":"x",
"charge":-1,
"formula":"C3H3O3"
},
{
"id":"glx_x",
"name":"Glyoxylate",
"compartment":"x",
"charge":-1,
"formula":"C2H1O3"
},
{
"id":"gly_x",
"name":"Glycine",
"compartment":"x",
"charge":0,
"formula":"C2H5NO2"
},
{
"id":"air_c",
"name":"5-amino-1-(5-phospho-D-ribosyl)imidazole",
"compartment":"c",
"charge":-2,
"formula":"C8H12N3O7P"
},
{
"id":"5aizc_c",
"name":"5-amino-1-(5-phospho-D-ribosyl)imidazole-4-carboxylate",
"compartment":"c",
"charge":-3,
"formula":"C9H11N3O9P"
},
{
"id":"succoa_m",
"name":"Succinyl-CoA",
"compartment":"m",
"charge":-5,
"formula":"C25H35N7O19P3S"
},
{
"id":"mal__L_c",
"name":"L-Malate",
"compartment":"c",
"charge":-2,
"formula":"C4H4O5"
},
{
"id":"mal__L_m",
"name":"L-Malate",
"compartment":"m",
"charge":-2,
"formula":"C4H4O5"
},
{
"id":"akg_e",
"name":"2-Oxoglutarate",
"compartment":"e",
"charge":-2,
"formula":"C5H4O5"
},
{
"id":"akg_x",
"name":"2-Oxoglutarate",
"compartment":"x",
"charge":-2,
"formula":"C5H4O5"
},
{
"id":"aprgstrn_c",
"name":"20alpha-Hydroxyprogesterone",
"compartment":"c",
"charge":0,
"formula":"C21H32O2"
},
{
"id":"xol7ah_c",
"name":"7alpha-Hydroxy-5beta-cholestan-3-one",
"compartment":"c",
"charge":0,
"formula":"C27H46O2"
},
{
"id":"xol7ah2_c",
"name":"3alpha,7alpha-Dihydroxy-5beta-cholestane",
"compartment":"c",
"charge":0,
"formula":"C27H48O2"
},
{
"id":"xoldioloneh_c",
"name":"7alpha,12alpha-Dihydroxy-5beta-cholestan-3-one",
"compartment":"c",
"charge":0,
"formula":"C27H46O3"
},
{
"id":"xoltriol_c",
"name":"3alpha,7alpha,12alpha-Trihydroxy-5beta-cholestane",
"compartment":"c",
"charge":0,
"formula":"C27H48O3"
},
{
"id":"xol7aone_c",
"name":"7alpha-Hydroxycholest-4-en-3-one",
"compartment":"c",
"charge":0,
"formula":"C27H44O2"
},
{
"id":"xoldiolone_c",
"name":"7alpha,12alpha-Dihydroxycholest-4-en-3-one",
"compartment":"c",
"charge":0,
"formula":"C27H44O3"
},
{
"id":"ala__L_e",
"name":"L-Alanine",
"compartment":"e",
"charge":0,
"formula":"C3H7NO2"
},
{
"id":"ala__L_c",
"name":"L-Alanine",
"compartment":"c",
"charge":0,
"formula":"C3H7NO2"
},
{
"id":"asn__L_c",
"name":"L-Asparagine",
"compartment":"c",
"charge":0,
"formula":"C4H8N2O3"
},
{
"id":"asn__L_e",
"name":"L-Asparagine",
"compartment":"e",
"charge":0,
"formula":"C4H8N2O3"
},
{
"id":"cys__L_c",
"name":"L-Cysteine",
"compartment":"c",
"charge":0,
"formula":"C3H7NO2S"
},
{
"id":"cys__L_e",
"name":"L-Cysteine",
"compartment":"e",
"charge":0,
"formula":"C3H7NO2S"
},
{
"id":"ala__D_e",
"name":"D-Alanine",
"compartment":"e",
"charge":0,
"formula":"C3H7NO2"
},
{
"id":"ala__D_c",
"name":"D-Alanine",
"compartment":"c",
"charge":0,
"formula":"C3H7NO2"
},
{
"id":"gln__L_c",
"name":"L-Glutamine",
"compartment":"c",
"charge":0,
"formula":"C5H10N2O3"
},
{
"id":"gln__L_e",
"name":"L-Glutamine",
"compartment":"e",
"charge":0,
"formula":"C5H10N2O3"
},
{
"id":"gly_c",
"name":"Glycine",
"compartment":"c",
"charge":0,
"formula":"C2H5NO2"
},
{
"id":"gly_e",
"name":"Glycine",
"compartment":"e",
"charge":0,
"formula":"C2H5NO2"
},
{
"id":"ser__L_c",
"name":"L-Serine",
"compartment":"c",
"charge":0,
"formula":"C3H7NO3"
},
{
"id":"ser__L_e",
"name":"L-Serine",
"compartment":"e",
"charge":0,
"formula":"C3H7NO3"
},
{
"id":"thr__L_c",
"name":"L-Threonine",
"compartment":"c",
"charge":0,
"formula":"C4H9NO3"
},
{
"id":"thr__L_e",
"name":"L-Threonine",
"compartment":"e",
"charge":0,
"formula":"C4H9NO3"
},
{
"id":"12ppd__R_c",
"name":"(R)-Propane-1,2-diol",
"compartment":"c",
"charge":0,
"formula":"C3H8O2"
},
{
"id":"lald__D_c",
"name":"D-Lactaldehyde",
"compartment":"c",
"charge":0,
"formula":"C3H6O2"
},
{
"id":"12ppd__S_c",
"name":"(S)-Propane-1,2-diol",
"compartment":"c",
"charge":0,
"formula":"C3H8O2"
},
{
"id":"lald__L_c",
"name":"L-Lactaldehyde",
"compartment":"c",
"charge":0,
"formula":"C3H6O2"
},
{
"id":"id3acald_c",
"name":"Indole 3 acetaldehyde C10H9NO",
"compartment":"c",
"charge":0,
"formula":"C10H9NO"
},
{
"id":"ind3ac_c",
"name":"Indole 3 acetate C10H8NO2",
"compartment":"c",
"charge":-1,
"formula":"C10H8NO2"
},
{
"id":"id3acald_m",
"name":"Indole 3 acetaldehyde C10H9NO",
"compartment":"m",
"charge":0,
"formula":"C10H9NO"
},
{
"id":"ind3ac_m",
"name":"Indole 3 acetate C10H8NO2",
"compartment":"m",
"charge":-1,
"formula":"C10H8NO2"
},
{
"id":"pristanal_c",
"name":"Pristanal c",
"compartment":"c",
"charge":0,
"formula":"C19H38O"
},
{
"id":"prist_c",
"name":"Pristanic acid",
"compartment":"c",
"charge":-1,
"formula":"C19H37O2"
},
{
"id":"dhap_c",
"name":"Dihydroxyacetone phosphate",
"compartment":"c",
"charge":-2,
"formula":"C3H5O6P"
},
{
"id":"arachd_c",
"name":"Arachidonic acid",
"compartment":"c",
"charge":-1,
"formula":"C20H31O2"
},
{
"id":"12HPET_c",
"name":"12-Hydroperoxyeicosa-5,8,10,14-tetraenoate",
"compartment":"c",
"charge":-1,
"formula":"C20H31O4"
},
{
"id":"15HPET_c",
"name":"15-Hydroperoxyeicosatetraenoic acid",
"compartment":"c",
"charge":-1,
"formula":"C20H31O4"
},
{
"id":"5HPET_c",
"name":"5-Hydroperoxy-6-trans-8,11,14-cis-eicosatetraenoate",
"compartment":"c",
"charge":-1,
"formula":"C20H31O4"
},
{
"id":"dhcholestancoa_x",
"name":"3alpha,7alpha-Dihydroxy-5beta-cholestanoyl-CoA",
"compartment":"x",
"charge":-4,
"formula":"C48H76N7O19P3S"
},
{
"id":"h2o_r",
"name":"H2O H2O",
"compartment":"r",
"charge":0,
"formula":"H2O"
},
{
"id":"o2_r",
"name":"O2 O2",
"compartment":"r",
"charge":0,
"formula":"O2"
},
{
"id":"amet_m",
"name":"S-Adenosyl-L-methionine",
"compartment":"m",
"charge":1,
"formula":"C15H23N6O5S"
},
{
"id":"ahcys_m",
"name":"S-Adenosyl-L-homocysteine",
"compartment":"m",
"charge":0,
"formula":"C14H20N6O5S"
},
{
"id":"imp_c",
"name":"IMP C10H11N4O8P",
"compartment":"c",
"charge":-2,
"formula":"C10H11N4O8P"
},
{
"id":"cgly_e",
"name":"Cys Gly C5H10N2O3S",
"compartment":"e",
"charge":0,
"formula":"C5H10N2O3S"
},
{
"id":"amp_x",
"name":"AMP C10H12N5O7P",
"compartment":"x",
"charge":-2,
"formula":"C10H12N5O7P"
},
{
"id":"amp_r",
"name":"AMP C10H12N5O7P",
"compartment":"r",
"charge":-2,
"formula":"C10H12N5O7P"
},
{
"id":"glc__D_e",
"name":"D-Glucose",
"compartment":"e",
"charge":0,
"formula":"C6H12O6"
},
{
"id":"andrstrn_c",
"name":"Andrstrn c",
"compartment":"c",
"charge":0,
"formula":"C19H30O2"
},
{
"id":"andrstrn_r",
"name":"Andrstrn c",
"compartment":"r",
"charge":0,
"formula":"C19H30O2"
},
{
"id":"2aobut_m",
"name":"L-2-Amino-3-oxobutanoate",
"compartment":"m",
"charge":0,
"formula":"C4H7NO3"
},
{
"id":"msa_m",
"name":"Malonate semialdehyde",
"compartment":"m",
"charge":-1,
"formula":"C3H3O3"
},
{
"id":"ala_B_m",
"name":"Beta-Alanine",
"compartment":"m",
"charge":0,
"formula":"C3H7NO2"
},
{
"id":"lys__L_c",
"name":"L-Lysine",
"compartment":"c",
"charge":1,
"formula":"C6H15N2O2"
},
{
"id":"lys__L_m",
"name":"L-Lysine",
"compartment":"m",
"charge":1,
"formula":"C6H15N2O2"
},
{
"id":"aprut_c",
"name":"N Acetylputrescine C6H15N2O",
"compartment":"c",
"charge":1,
"formula":"C6H15N2O"
},
{
"id":"n4abutn_c",
"name":"N4 Acetylaminobutanal C6H11NO2",
"compartment":"c",
"charge":0,
"formula":"C6H11NO2"
},
{
"id":"arachcoa_c",
"name":"Arachidyl coenzyme A",
"compartment":"c",
"charge":-4,
"formula":"C41H70N7O17P3S"
},
{
"id":"arachcoa_x",
"name":"Arachidyl coenzyme A",
"compartment":"x",
"charge":-4,
"formula":"C41H70N7O17P3S"
},
{
"id":"arachcrn_c",
"name":"Arachidyl carnitine",
"compartment":"c",
"charge":0,
"formula":"C27H53NO4"
},
{
"id":"arachcoa_m",
"name":"Arachidyl coenzyme A",
"compartment":"m",
"charge":-4,
"formula":"C41H70N7O17P3S"
},
{
"id":"arachcrn_m",
"name":"Arachidyl carnitine",
"compartment":"m",
"charge":0,
"formula":"C27H53NO4"
},
{
"id":"arachdcoa_c",
"name":"C20:4-CoA",
"compartment":"c",
"charge":-4,
"formula":"C41H62N7O17P3S"
},
{
"id":"arachdcoa_x",
"name":"C20:4-CoA",
"compartment":"x",
"charge":-4,
"formula":"C41H62N7O17P3S"
},
{
"id":"arachd_e",
"name":"Arachidonic acid",
"compartment":"e",
"charge":-1,
"formula":"C20H31O2"
},
{
"id":"arachd_r",
"name":"Arachidonic acid",
"compartment":"r",
"charge":-1,
"formula":"C20H31O2"
},
{
"id":"arach_e",
"name":"Arachidic acid",
"compartment":"e",
"charge":-1,
"formula":"C20H39O2"
},
{
"id":"arach_c",
"name":"Arachidic acid",
"compartment":"c",
"charge":-1,
"formula":"C20H39O2"
},
{
"id":"lys__L_e",
"name":"L-Lysine",
"compartment":"e",
"charge":1,
"formula":"C6H15N2O2"
},
{
"id":"arg__L_e",
"name":"L-Arginine",
"compartment":"e",
"charge":1,
"formula":"C6H15N4O2"
},
{
"id":"arg__L_c",
"name":"L-Arginine",
"compartment":"c",
"charge":1,
"formula":"C6H15N4O2"
},
{
"id":"orn_m",
"name":"Ornithine",
"compartment":"m",
"charge":1,
"formula":"C5H13N2O2"
},
{
"id":"argsuc_c",
"name":"N(omega)-(L-Arginino)succinate",
"compartment":"c",
"charge":-1,
"formula":"C10H17N4O6"
},
{
"id":"citr__L_c",
"name":"L-Citrulline",
"compartment":"c",
"charge":0,
"formula":"C6H13N3O3"
},
{
"id":"galside_hs_l",
"name":"Galactocerebroside (homo sapiens)",
"compartment":"l",
"charge":0,
"formula":"C24H46NO7RCO"
},
{
"id":"Rtotal_c",
"name":"Rtotal c",
"compartment":"c",
"charge":-1,
"formula":"CO2R"
},
{
"id":"Rtotalcoa_c",
"name":"Rtotalcoa c",
"compartment":"c",
"charge":-4,
"formula":"CO2RC21H31N7O15P3S"
},
{
"id":"Rtotal3coa_c",
"name":"Rtotal3coa c",
"compartment":"c",
"charge":-4,
"formula":"CO2R3C21H31N7O15P3S"
},
{
"id":"Rtotal3_c",
"name":"R total 3 position",
"compartment":"c",
"charge":-1,
"formula":"CO2R3"
},
{
"id":"pmtcoa_c",
"name":"Palmitoyl-CoA (n-C16:0CoA)",
"compartment":"c",
"charge":-4,
"formula":"C37H62N7O17P3S"
},
{
"id":"hdcoa_c",
"name":"Hexadecenoyl-CoA (n-C16:1CoA)",
"compartment":"c",
"charge":-4,
"formula":"C37H60N7O17P3S"
},
{
"id":"tdcoa_c",
"name":"Tetradecanoyl-CoA (n-C14:0CoA)",
"compartment":"c",
"charge":-4,
"formula":"C35H58N7O17P3S"
},
{
"id":"lnlncacoa_c",
"name":"Alpha-Linolenoyl-CoA",
"compartment":"c",
"charge":-4,
"formula":"C39H60N7O17P3S"
},
{
"id":"lnlncgcoa_c",
"name":"Gamma-linolenoyl-CoA",
"compartment":"c",
"charge":-4,
"formula":"C39H60N7O17P3S"
},
{
"id":"strdnccoa_c",
"name":"Stearidonyl coenzyme A",
"compartment":"c",
"charge":-4,
"formula":"C39H58N7O17P3S"
},
{
"id":"dlnlcgcoa_c",
"name":"Dihomo-gamma-linolenyl coenzyme A",
"compartment":"c",
"charge":-4,
"formula":"C41H64N7O17P3S"
},
{
"id":"tmndnccoa_c",
"name":"Timnodonyl coenzyme A",
"compartment":"c",
"charge":-4,
"formula":"C41H60N7O17P3S"
},
{
"id":"lnlccoa_c",
"name":"Linoleic coenzyme A",
"compartment":"c",
"charge":-4,
"formula":"C39H62N7O17P3S"
},
{
"id":"clpndcoa_c",
"name":"Clupanodonyl CoA",
"compartment":"c",
"charge":-4,
"formula":"C43H64N7O17P3S"
},
{
"id":"dcsptn1coa_c",
"name":"Docosa-4,7,10,13,16-pentaenoyl coenzyme A",
"compartment":"c",
"charge":-4,
"formula":"C43H64N7O17P3S"
},
{
"id":"c226coa_c",
"name":"Cervonyl coenzyme A",
"compartment":"c",
"charge":-4,
"formula":"C43H62N7O17P3S"
},
{
"id":"stcoa_c",
"name":"Stearoyl-CoA (n-C18:0CoA)",
"compartment":"c",
"charge":-4,
"formula":"C39H66N7O17P3S"
},
{
"id":"odecoa_c",
"name":"Octadecenoyl-CoA (n-C18:1CoA)",
"compartment":"c",
"charge":-4,
"formula":"C39H64N7O17P3S"
},
{
"id":"octd11ecoa_c",
"name":"11-Octadecenoyl Coenzyme A",
"compartment":"c",
"charge":-4,
"formula":"C39H64N7O17P3S"
},
{
"id":"lneldccoa_c",
"name":"Linoelaidyl coenzyme A",
"compartment":"c",
"charge":-4,
"formula":"C39H62N7O17P3S"
},
{
"id":"nrvnccoa_c",
"name":"Nervonyl coenzyme A",
"compartment":"c",
"charge":-4,
"formula":"C45H76N7O17P3S"
},
{
"id":"od2coa_c",
"name":"Trans-Octadec-2-enoyl-CoA",
"compartment":"c",
"charge":-4,
"formula":"C39H64N7O17P3S"
},
{
"id":"ttccoa_c",
"name":"Tetracosanoyl CoA   n C240CoA  C45H78N7O17P3S",
"compartment":"c",
"charge":-4,
"formula":"C45H78N7O17P3S"
},
{
"id":"hexccoa_c",
"name":"Hexacosanoyl CoA  n C260CoA  C47H82N7O17P3S",
"compartment":"c",
"charge":-4,
"formula":"C47H82N7O17P3S"
},
{
"id":"eicostetcoa_c",
"name":"Eicosatetranoyl coenzyme A",
"compartment":"c",
"charge":-4,
"formula":"C41H62N7O17P3S"
},
{
"id":"tetpent6coa_c",
"name":"Tetracosapentaenoyl coenzyme A, n-6",
"compartment":"c",
"charge":-4,
"formula":"C45H68N7O17P3S"
},
{
"id":"tetpent3coa_c",
"name":"Tetracosapentaenoyl coenzyme A, n-3",
"compartment":"c",
"charge":-4,
"formula":"C45H68N7O17P3S"
},
{
"id":"tettet6coa_c",
"name":"Tetracosatetraenoyl coenzyme A",
"compartment":"c",
"charge":-4,
"formula":"C45H70N7O17P3S"
},
{
"id":"tethex3coa_c",
"name":"Tetracosahexaenoyl coenzyme A",
"compartment":"c",
"charge":-4,
"formula":"C45H66N7O17P3S"
},
{
"id":"hdd2coa_c",
"name":"Trans-Hexadec-2-enoyl-CoA",
"compartment":"c",
"charge":-4,
"formula":"C37H60N7O17P3S"
},
{
"id":"pmtcoa_m",
"name":"Palmitoyl-CoA (n-C16:0CoA)",
"compartment":"m",
"charge":-4,
"formula":"C37H62N7O17P3S"
},
{
"id":"Rtotal_l",
"name":"Rtotal c",
"compartment":"l",
"charge":-1,
"formula":"CO2R"
},
{
"id":"crm_hs_l",
"name":"Ceramide (homo sapiens)",
"compartment":"l",
"charge":0,
"formula":"C18H36NO2RCO"
},
{
"id":"sphings_l",
"name":"Sphingosine cytosol",
"compartment":"l",
"charge":1,
"formula":"C18H38NO2"
},
{
"id":"ascb__L_c",
"name":"L-Ascorbate",
"compartment":"c",
"charge":-1,
"formula":"C6H7O6"
},
{
"id":"ascb__L_e",
"name":"L-Ascorbate",
"compartment":"e",
"charge":-1,
"formula":"C6H7O6"
},
{
"id":"nh4_m",
"name":"Ammonium",
"compartment":"m",
"charge":1,
"formula":"H4N"
},
{
"id":"cbp_c",
"name":"Carbamoyl phosphate",
"compartment":"c",
"charge":-2,
"formula":"CH2NO5P"
},
{
"id":"cbasp_c",
"name":"N-Carbamoyl-L-aspartate",
"compartment":"c",
"charge":-2,
"formula":"C5H6N2O5"
},
{
"id":"asp__D_e",
"name":"D-Aspartate",
"compartment":"e",
"charge":-1,
"formula":"C4H6NO4"
},
{
"id":"asp__D_c",
"name":"D-Aspartate",
"compartment":"c",
"charge":-1,
"formula":"C4H6NO4"
},
{
"id":"k_c",
"name":"Potassium",
"compartment":"c",
"charge":1,
"formula":"K"
},
{
"id":"k_e",
"name":"Potassium",
"compartment":"e",
"charge":1,
"formula":"K"
},
{
"id":"Nacasp_m",
"name":"N-Acetyl-L-aspartate",
"compartment":"m",
"charge":-2,
"formula":"C6H7NO5"
},
{
"id":"asp__L_e",
"name":"L-Aspartate",
"compartment":"e",
"charge":-1,
"formula":"C4H6NO4"
},
{
"id":"oaa_m",
"name":"Oxaloacetate",
"compartment":"m",
"charge":-2,
"formula":"C4H2O5"
},
{
"id":"atp_r",
"name":"ATP C10H12N5O13P3",
"compartment":"r",
"charge":-4,
"formula":"C10H12N5O13P3"
},
{
"id":"adp_r",
"name":"ADP C10H12N5O10P2",
"compartment":"r",
"charge":-3,
"formula":"C10H12N5O10P2"
},
{
"id":"atp_e",
"name":"ATP C10H12N5O13P3",
"compartment":"e",
"charge":-4,
"formula":"C10H12N5O13P3"
},
{
"id":"pi_e",
"name":"Phosphate",
"compartment":"e",
"charge":0,
"formula":"HO4P"
},
{
"id":"amp_e",
"name":"AMP C10H12N5O7P",
"compartment":"e",
"charge":-2,
"formula":"C10H12N5O7P"
},
{
"id":"adp_e",
"name":"ADP C10H12N5O10P2",
"compartment":"e",
"charge":-3,
"formula":"C10H12N5O10P2"
},
{
"id":"atp_n",
"name":"ATP C10H12N5O13P3",
"compartment":"n",
"charge":-4,
"formula":"C10H12N5O13P3"
},
{
"id":"atp_x",
"name":"ATP C10H12N5O13P3",
"compartment":"x",
"charge":-4,
"formula":"C10H12N5O13P3"
},
{
"id":"h2o_g",
"name":"H2O H2O",
"compartment":"g",
"charge":0,
"formula":"H2O"
},
{
"id":"gluside_hs_g",
"name":"Glucocerebroside (homo sapiens)",
"compartment":"g",
"charge":0,
"formula":"C24H46NO7RCO"
},
{
"id":"cholcoa_x",
"name":"Choloyl-CoA(4-)",
"compartment":"x",
"charge":-4,
"formula":"C45H70N7O20P3S"
},
{
"id":"tchola_x",
"name":"Taurocholic acid C26H45NO7S",
"compartment":"x",
"charge":0,
"formula":"C26H45NO7S"
},
{
"id":"dcholcoa_x",
"name":"Chenodeoxycholoyl coenzyme a",
"compartment":"x",
"charge":-4,
"formula":"C45H70N7O19P3S"
},
{
"id":"btn_c",
"name":"Biotin",
"compartment":"c",
"charge":-1,
"formula":"C10H15N2O3S"
},
{
"id":"btn_m",
"name":"Biotin",
"compartment":"m",
"charge":-1,
"formula":"C10H15N2O3S"
},
{
"id":"ala_B_c",
"name":"Beta-Alanine",
"compartment":"c",
"charge":0,
"formula":"C3H7NO2"
},
{
"id":"ala_B_e",
"name":"Beta-Alanine",
"compartment":"e",
"charge":0,
"formula":"C3H7NO2"
},
{
"id":"4tmeabutn_c",
"name":"4-Trimethylammoniobutanoate",
"compartment":"c",
"charge":0,
"formula":"C7H15NO2"
},
{
"id":"succ_c",
"name":"Succinate",
"compartment":"c",
"charge":-2,
"formula":"C4H4O4"
},
{
"id":"retinal_c",
"name":"All-trans-Retinal",
"compartment":"c",
"charge":0,
"formula":"C20H28O"
},
{
"id":"glc__D_c",
"name":"D-Glucose",
"compartment":"c",
"charge":0,
"formula":"C6H12O6"
},
{
"id":"bhb_m",
"name":"(R)-3-Hydroxybutanoate",
"compartment":"m",
"charge":-1,
"formula":"C4H7O3"
},
{
"id":"betald_m",
"name":"Betaine aldehyde",
"compartment":"m",
"charge":1,
"formula":"C5H12NO"
},
{
"id":"glyb_m",
"name":"Glycine betaine",
"compartment":"m",
"charge":0,
"formula":"C5H11NO2"
},
{
"id":"bhb_e",
"name":"(R)-3-Hydroxybutanoate",
"compartment":"e",
"charge":-1,
"formula":"C4H7O3"
},
{
"id":"bhb_c",
"name":"(R)-3-Hydroxybutanoate",
"compartment":"c",
"charge":-1,
"formula":"C4H7O3"
},
{
"id":"hcys__L_c",
"name":"L-Homocysteine",
"compartment":"c",
"charge":0,
"formula":"C4H9NO2S"
},
{
"id":"glyb_c",
"name":"Glycine betaine",
"compartment":"c",
"charge":0,
"formula":"C5H11NO2"
},
{
"id":"dmgly_c",
"name":"N,N-Dimethylglycine",
"compartment":"c",
"charge":0,
"formula":"C4H9NO2"
},
{
"id":"met__L_c",
"name":"L-Methionine",
"compartment":"c",
"charge":0,
"formula":"C5H11NO2S"
},
{
"id":"bilirub_c",
"name":"Bilirubin cytosol",
"compartment":"c",
"charge":-2,
"formula":"C33H34N4O6"
},
{
"id":"bilirub_r",
"name":"Bilirubin cytosol",
"compartment":"r",
"charge":-2,
"formula":"C33H34N4O6"
},
{
"id":"h_r",
"name":"H+",
"compartment":"r",
"charge":0,
"formula":"H"
},
{
"id":"dolp__L_r",
"name":"Dolichol phosphate, human liver homolog",
"compartment":"r",
"charge":-20,
"formula":"C1080H1758O40P10"
},
{
"id":"h2o_n",
"name":"H2O H2O",
"compartment":"n",
"charge":0,
"formula":"H2O"
},
{
"id":"btn_n",
"name":"Biotin",
"compartment":"n",
"charge":-1,
"formula":"C10H15N2O3S"
},
{
"id":"btn_e",
"name":"Biotin",
"compartment":"e",
"charge":-1,
"formula":"C10H15N2O3S"
},
{
"id":"3uib_c",
"name":"3-Ureidoisobutyrate",
"compartment":"c",
"charge":-1,
"formula":"C5H9N2O3"
},
{
"id":"3aib__D_c",
"name":"D-3-Amino-isobutanoate",
"compartment":"c",
"charge":0,
"formula":"C4H9NO2"
},
{
"id":"but_c",
"name":"Butyrate (n-C4:0)",
"compartment":"c",
"charge":-1,
"formula":"C4H7O2"
},
{
"id":"nadph_r",
"name":"Nicotinamide adenine dinucleotide phosphate - reduced",
"compartment":"r",
"charge":-4,
"formula":"C21H26N7O17P3"
},
{
"id":"nadp_r",
"name":"Nicotinamide adenine dinucleotide phosphate",
"compartment":"r",
"charge":-3,
"formula":"C21H25N7O17P3"
},
{
"id":"pmtcrn_c",
"name":"L-Palmitoylcarnitine",
"compartment":"c",
"charge":0,
"formula":"C23H45NO4"
},
{
"id":"pmtcrn_m",
"name":"L-Palmitoylcarnitine",
"compartment":"m",
"charge":0,
"formula":"C23H45NO4"
},
{
"id":"hdcecrn_c",
"name":"Hexadecenoyl carnitine",
"compartment":"c",
"charge":0,
"formula":"C23H43NO4"
},
{
"id":"hdd2crn_c",
"name":"Trans-Hexadec-2-enoyl carnitine",
"compartment":"c",
"charge":0,
"formula":"C23H43NO4"
},
{
"id":"hdcoa_m",
"name":"Hexadecenoyl-CoA (n-C16:1CoA)",
"compartment":"m",
"charge":-4,
"formula":"C37H60N7O17P3S"
},
{
"id":"hdcecrn_m",
"name":"Hexadecenoyl carnitine",
"compartment":"m",
"charge":0,
"formula":"C23H43NO4"
},
{
"id":"hdd2coa_m",
"name":"Trans-Hexadec-2-enoyl-CoA",
"compartment":"m",
"charge":-4,
"formula":"C37H60N7O17P3S"
},
{
"id":"hdd2crn_m",
"name":"Trans-Hexadec-2-enoyl carnitine",
"compartment":"m",
"charge":0,
"formula":"C23H43NO4"
},
{
"id":"stcrn_c",
"name":"Stearoylcarnitine",
"compartment":"c",
"charge":0,
"formula":"C25H49NO4"
},
{
"id":"stcoa_m",
"name":"Stearoyl-CoA (n-C18:0CoA)",
"compartment":"m",
"charge":-4,
"formula":"C39H66N7O17P3S"
},
{
"id":"stcrn_m",
"name":"Stearoylcarnitine",
"compartment":"m",
"charge":0,
"formula":"C25H49NO4"
},
{
"id":"odecrn_c",
"name":"Octadecenoyl carnitine",
"compartment":"c",
"charge":0,
"formula":"C25H47NO4"
},
{
"id":"odecoa_m",
"name":"Octadecenoyl-CoA (n-C18:1CoA)",
"compartment":"m",
"charge":-4,
"formula":"C39H64N7O17P3S"
},
{
"id":"odecrn_m",
"name":"Octadecenoyl carnitine",
"compartment":"m",
"charge":0,
"formula":"C25H47NO4"
},
{
"id":"arachdcrn_c",
"name":"C20:4 carnitine",
"compartment":"c",
"charge":0,
"formula":"C27H45NO4"
},
{
"id":"arachdcrn_m",
"name":"C20:4 carnitine",
"compartment":"m",
"charge":0,
"formula":"C27H45NO4"
},
{
"id":"c226coa_x",
"name":"Cervonyl coenzyme A",
"compartment":"x",
"charge":-4,
"formula":"C43H62N7O17P3S"
},
{
"id":"c226crn_c",
"name":"Cervonyl carnitine",
"compartment":"c",
"charge":0,
"formula":"C29H45NO4"
},
{
"id":"c226coa_m",
"name":"Cervonyl coenzyme A",
"compartment":"m",
"charge":-4,
"formula":"C43H62N7O17P3S"
},
{
"id":"c226crn_m",
"name":"Cervonyl carnitine",
"compartment":"m",
"charge":0,
"formula":"C29H45NO4"
},
{
"id":"co2_r",
"name":"CO2 CO2",
"compartment":"r",
"charge":0,
"formula":"CO2"
},
{
"id":"nadh_r",
"name":"Nicotinamide adenine dinucleotide - reduced",
"compartment":"r",
"charge":-2,
"formula":"C21H27N7O14P2"
},
{
"id":"nad_r",
"name":"Nicotinamide adenine dinucleotide",
"compartment":"r",
"charge":-1,
"formula":"C21H26N7O14P2"
},
{
"id":"ca2_c",
"name":"Calcium",
"compartment":"c",
"charge":2,
"formula":"Ca"
},
{
"id":"ca2_e",
"name":"Calcium",
"compartment":"e",
"charge":2,
"formula":"Ca"
},
{
"id":"h2o2_m",
"name":"Hydrogen peroxide",
"compartment":"m",
"charge":0,
"formula":"H2O2"
},
{
"id":"nh4_r",
"name":"Ammonium",
"compartment":"r",
"charge":1,
"formula":"H4N"
},
{
"id":"glc__D_r",
"name":"D-Glucose",
"compartment":"r",
"charge":0,
"formula":"C6H12O6"
},
{
"id":"cbp_r",
"name":"Carbamoyl phosphate",
"compartment":"r",
"charge":-2,
"formula":"CH2NO5P"
},
{
"id":"g6p_r",
"name":"D-Glucose 6-phosphate",
"compartment":"r",
"charge":-2,
"formula":"C6H11O9P"
},
{
"id":"pi_r",
"name":"Phosphate",
"compartment":"r",
"charge":0,
"formula":"HO4P"
},
{
"id":"ppi_r",
"name":"Diphosphate",
"compartment":"r",
"charge":-3,
"formula":"HO7P2"
},
{
"id":"prostge1_c",
"name":"Prostaglandin E1",
"compartment":"c",
"charge":-1,
"formula":"C20H33O5"
},
{
"id":"prostge2_c",
"name":"Prostaglandin E2",
"compartment":"c",
"charge":-1,
"formula":"C20H31O5"
},
{
"id":"prostgf2_c",
"name":"Prostaglandin F2alpha",
"compartment":"c",
"charge":-1,
"formula":"C20H33O5"
},
{
"id":"cdpdag_hs_c",
"name":"CDP diacylglycerol (homo sapiens)",
"compartment":"c",
"charge":-2,
"formula":"C12H17N3O11P2RCO2R2CO2"
},
{
"id":"inost_c",
"name":"Myo-Inositol",
"compartment":"c",
"charge":0,
"formula":"C6H12O6"
},
{
"id":"pail_hs_c",
"name":"Phosphatidylinositol (homo sapiens)",
"compartment":"c",
"charge":-1,
"formula":"C9H16O9PRCO2R2CO2"
},
{
"id":"ctp_c",
"name":"CTP C9H12N3O14P3",
"compartment":"c",
"charge":-4,
"formula":"C9H12N3O14P3"
},
{
"id":"dag_hs_c",
"name":"Diacylglycerol (homo sapiens)",
"compartment":"c",
"charge":0,
"formula":"C3H6ORCO2R2CO2"
},
{
"id":"pchol_hs_c",
"name":"Phosphatidylcholine (homo sapiens)",
"compartment":"c",
"charge":0,
"formula":"C8H18NO4PRCO2R2CO2"
},
{
"id":"pe_hs_c",
"name":"Phosphatidylethanolamine (homo sapiens)",
"compartment":"c",
"charge":0,
"formula":"C5H12NO4PRCO2R2CO2"
},
{
"id":"crm_hs_c",
"name":"Ceramide (homo sapiens)",
"compartment":"c",
"charge":0,
"formula":"C18H36NO2RCO"
},
{
"id":"crm_hs_g",
"name":"Ceramide (homo sapiens)",
"compartment":"g",
"charge":0,
"formula":"C18H36NO2RCO"
},
{
"id":"crm_hs_r",
"name":"Ceramide (homo sapiens)",
"compartment":"r",
"charge":0,
"formula":"C18H36NO2RCO"
},
{
"id":"gluside_hs_c",
"name":"Glucocerebroside (homo sapiens)",
"compartment":"c",
"charge":0,
"formula":"C24H46NO7RCO"
},
{
"id":"gluside_hs_r",
"name":"Glucocerebroside (homo sapiens)",
"compartment":"r",
"charge":0,
"formula":"C24H46NO7RCO"
},
{
"id":"cgly_c",
"name":"Cys Gly C5H10N2O3S",
"compartment":"c",
"charge":0,
"formula":"C5H10N2O3S"
},
{
"id":"chsterol_r",
"name":"Chsterol c",
"compartment":"r",
"charge":0,
"formula":"C27H46O"
},
{
"id":"chol_c",
"name":"Choline C5H14NO",
"compartment":"c",
"charge":1,
"formula":"C5H14NO"
},
{
"id":"cholp_c",
"name":"Choline phosphate C5H13NO4P",
"compartment":"c",
"charge":-1,
"formula":"C5H13NO4P"
},
{
"id":"chol_m",
"name":"Choline C5H14NO",
"compartment":"m",
"charge":1,
"formula":"C5H14NO"
},
{
"id":"cholate_e",
"name":"Cholate c",
"compartment":"e",
"charge":-1,
"formula":"C24H39O5"
},
{
"id":"cholate_c",
"name":"Cholate c",
"compartment":"c",
"charge":-1,
"formula":"C24H39O5"
},
{
"id":"chsterol_c",
"name":"Chsterol c",
"compartment":"c",
"charge":0,
"formula":"C27H46O"
},
{
"id":"chsterol_l",
"name":"Chsterol c",
"compartment":"l",
"charge":0,
"formula":"C27H46O"
},
{
"id":"chsterol_m",
"name":"Chsterol c",
"compartment":"m",
"charge":0,
"formula":"C27H46O"
},
{
"id":"chsterol_g",
"name":"Chsterol c",
"compartment":"g",
"charge":0,
"formula":"C27H46O"
},
{
"id":"itaccoa_m",
"name":"Itaconyl CoA C26H35N7O19P3S",
"compartment":"m",
"charge":-5,
"formula":"C26H35N7O19P3S"
},
{
"id":"citr__L_m",
"name":"L-Citrulline",
"compartment":"m",
"charge":0,
"formula":"C6H13N3O3"
},
{
"id":"cit_e",
"name":"Citrate",
"compartment":"e",
"charge":-3,
"formula":"C6H5O7"
},
{
"id":"pep_m",
"name":"Phosphoenolpyruvate",
"compartment":"m",
"charge":-3,
"formula":"C3H2O6P"
},
{
"id":"creat_m",
"name":"Creatine cytosol",
"compartment":"m",
"charge":0,
"formula":"C4H9N3O2"
},
{
"id":"pcreat_m",
"name":"Phosphocreatine",
"compartment":"m",
"charge":-2,
"formula":"C4H8N3O5P"
},
{
"id":"creat_c",
"name":"Creatine cytosol",
"compartment":"c",
"charge":0,
"formula":"C4H9N3O2"
},
{
"id":"pcreat_c",
"name":"Phosphocreatine",
"compartment":"c",
"charge":-2,
"formula":"C4H8N3O5P"
},
{
"id":"cl_e",
"name":"Chloride",
"compartment":"e",
"charge":-1,
"formula":"Cl"
},
{
"id":"cl_c",
"name":"Chloride",
"compartment":"c",
"charge":-1,
"formula":"Cl"
},
{
"id":"for_c",
"name":"Formate",
"compartment":"c",
"charge":-1,
"formula":"CH1O2"
},
{
"id":"for_e",
"name":"Formate",
"compartment":"e",
"charge":-1,
"formula":"CH1O2"
},
{
"id":"i_c",
"name":"I c",
"compartment":"c",
"charge":-1,
"formula":"I"
},
{
"id":"i_e",
"name":"I c",
"compartment":"e",
"charge":-1,
"formula":"I"
},
{
"id":"oxa_c",
"name":"Oxalate",
"compartment":"c",
"charge":-2,
"formula":"C2O4"
},
{
"id":"clpndcrn_c",
"name":"Clupanodonyl carnitine",
"compartment":"c",
"charge":0,
"formula":"C29H47NO4"
},
{
"id":"clpndcrn_m",
"name":"Clupanodonyl carnitine",
"compartment":"m",
"charge":0,
"formula":"C29H47NO4"
},
{
"id":"clpnd_e",
"name":"Clupanodonic acid",
"compartment":"e",
"charge":-1,
"formula":"C22H33O2"
},
{
"id":"clpnd_c",
"name":"Clupanodonic acid",
"compartment":"c",
"charge":-1,
"formula":"C22H33O2"
},
{
"id":"pglyc_hs_c",
"name":"Phosphatidylglycerol (homo sapiens)",
"compartment":"c",
"charge":0,
"formula":"C6H12O6PRCO2R2CO2"
},
{
"id":"cmpacna_c",
"name":"CMP-N-acetylneuraminate",
"compartment":"c",
"charge":-2,
"formula":"C20H29N4O16P"
},
{
"id":"cmpacna_n",
"name":"CMP-N-acetylneuraminate",
"compartment":"n",
"charge":-2,
"formula":"C20H29N4O16P"
},
{
"id":"ppi_n",
"name":"Diphosphate",
"compartment":"n",
"charge":-3,
"formula":"HO7P2"
},
{
"id":"ctp_n",
"name":"CTP C9H12N3O14P3",
"compartment":"n",
"charge":-4,
"formula":"C9H12N3O14P3"
},
{
"id":"co2_x",
"name":"CO2 CO2",
"compartment":"x",
"charge":0,
"formula":"CO2"
},
{
"id":"coa_l",
"name":"Coenzyme A",
"compartment":"l",
"charge":-4,
"formula":"C21H32N7O16P3S"
},
{
"id":"coa_r",
"name":"Coenzyme A",
"compartment":"r",
"charge":-4,
"formula":"C21H32N7O16P3S"
},
{
"id":"q10_m",
"name":"Ubiquinone-10",
"compartment":"m",
"charge":0,
"formula":"C59H90O4"
},
{
"id":"core5_g",
"name":"Core5 g",
"compartment":"g",
"charge":0,
"formula":"C16H27N2O10X"
},
{
"id":"core7_g",
"name":"Core7 g",
"compartment":"g",
"charge":0,
"formula":"C16H27N2O10X"
},
{
"id":"core8_g",
"name":"Core8 g",
"compartment":"g",
"charge":0,
"formula":"C14H24NO10X"
},
{
"id":"T4hcinnm_m",
"name":"Trans 4 Hydroxycinnamate C9H7O3",
"compartment":"m",
"charge":-1,
"formula":"C9H7O3"
},
{
"id":"creat_e",
"name":"Creatine cytosol",
"compartment":"e",
"charge":0,
"formula":"C4H9N3O2"
},
{
"id":"crn_x",
"name":"L-Carnitine",
"compartment":"x",
"charge":0,
"formula":"C7H15NO3"
},
{
"id":"pcrn_c",
"name":"Propionyl-carnitine",
"compartment":"c",
"charge":0,
"formula":"C10H19NO4"
},
{
"id":"acrn_x",
"name":"O Acetylcarnitine C9H17NO4",
"compartment":"x",
"charge":0,
"formula":"C9H17NO4"
},
{
"id":"crn_e",
"name":"L-Carnitine",
"compartment":"e",
"charge":0,
"formula":"C7H15NO3"
},
{
"id":"dmnoncrn_x",
"name":"4,8 dimethylnonanoyl carnitine",
"compartment":"x",
"charge":0,
"formula":"C18H37NO4"
},
{
"id":"dmnoncrn_m",
"name":"4,8 dimethylnonanoyl carnitine",
"compartment":"m",
"charge":0,
"formula":"C18H37NO4"
},
{
"id":"crtn_c",
"name":"Creatinine",
"compartment":"c",
"charge":0,
"formula":"C4H7N3O"
},
{
"id":"crtsl_c",
"name":"Crtsl c",
"compartment":"c",
"charge":0,
"formula":"C21H30O5"
},
{
"id":"crtsl_r",
"name":"Crtsl c",
"compartment":"r",
"charge":0,
"formula":"C21H30O5"
},
{
"id":"crvnc_e",
"name":"Cervonic acid, C22:6 n-3",
"compartment":"e",
"charge":0,
"formula":"C22H31O2"
},
{
"id":"crvnc_c",
"name":"Cervonic acid, C22:6 n-3",
"compartment":"c",
"charge":0,
"formula":"C22H31O2"
},
{
"id":"Ser_Gly_Ala_X_Gly_l",
"name":"Protein-linked serine residue (glycosaminoglycan attachment site)",
"compartment":"l",
"charge":0,
"formula":"XH"
},
{
"id":"pcrn_m",
"name":"Propionyl-carnitine",
"compartment":"m",
"charge":0,
"formula":"C10H19NO4"
},
{
"id":"dmnoncoa_x",
"name":"4,8 dimethylnonanoyl-CoA",
"compartment":"x",
"charge":-4,
"formula":"C32H54N7O17P3S"
},
{
"id":"ppcoa_x",
"name":"Propanoyl-CoA",
"compartment":"x",
"charge":-4,
"formula":"C24H36N7O17P3S"
},
{
"id":"crn_r",
"name":"L-Carnitine",
"compartment":"r",
"charge":0,
"formula":"C7H15NO3"
},
{
"id":"q10h2_m",
"name":"Ubiquinol-10",
"compartment":"m",
"charge":0,
"formula":"C59H92O4"
},
{
"id":"cysi__L_c",
"name":"L Cystine C6H12N2O4S2",
"compartment":"c",
"charge":0,
"formula":"C6H12N2O4S2"
},
{
"id":"gthrd_c",
"name":"Reduced glutathione",
"compartment":"c",
"charge":-1,
"formula":"C10H16N3O6S"
},
{
"id":"gthox_c",
"name":"Oxidized glutathione",
"compartment":"c",
"charge":-2,
"formula":"C20H30N6O12S2"
},
{
"id":"mercppyr_c",
"name":"Mercaptopyruvate",
"compartment":"c",
"charge":-1,
"formula":"C3H3O3S"
},
{
"id":"glu__L_e",
"name":"L-Glutamate",
"compartment":"e",
"charge":-1,
"formula":"C5H8NO4"
},
{
"id":"cytd_c",
"name":"Cytidine",
"compartment":"c",
"charge":0,
"formula":"C9H13N3O5"
},
{
"id":"uri_c",
"name":"Uridine",
"compartment":"c",
"charge":0,
"formula":"C9H12N2O6"
},
{
"id":"nh4_n",
"name":"Ammonium",
"compartment":"n",
"charge":1,
"formula":"H4N"
},
{
"id":"h_n",
"name":"H+",
"compartment":"n",
"charge":0,
"formula":"H"
},
{
"id":"cytd_e",
"name":"Cytidine",
"compartment":"e",
"charge":0,
"formula":"C9H13N3O5"
},
{
"id":"cdp_c",
"name":"CDP C9H12N3O11P2",
"compartment":"c",
"charge":-3,
"formula":"C9H12N3O11P2"
},
{
"id":"dgtp_c",
"name":"DGTP C10H12N5O13P3",
"compartment":"c",
"charge":-4,
"formula":"C10H12N5O13P3"
},
{
"id":"dgdp_c",
"name":"DGDP C10H12N5O10P2",
"compartment":"c",
"charge":-3,
"formula":"C10H12N5O10P2"
},
{
"id":"cmp_n",
"name":"CMP C9H12N3O8P",
"compartment":"n",
"charge":-2,
"formula":"C9H12N3O8P"
},
{
"id":"cdp_n",
"name":"CDP C9H12N3O11P2",
"compartment":"n",
"charge":-3,
"formula":"C9H12N3O11P2"
},
{
"id":"dgtp_n",
"name":"DGTP C10H12N5O13P3",
"compartment":"n",
"charge":-4,
"formula":"C10H12N5O13P3"
},
{
"id":"dgdp_n",
"name":"DGDP C10H12N5O10P2",
"compartment":"n",
"charge":-3,
"formula":"C10H12N5O10P2"
},
{
"id":"dcmp_c",
"name":"DCMP C9H12N3O7P",
"compartment":"c",
"charge":-2,
"formula":"C9H12N3O7P"
},
{
"id":"dcdp_c",
"name":"DCDP C9H12N3O10P2",
"compartment":"c",
"charge":-3,
"formula":"C9H12N3O10P2"
},
{
"id":"dcmp_n",
"name":"DCMP C9H12N3O7P",
"compartment":"n",
"charge":-2,
"formula":"C9H12N3O7P"
},
{
"id":"dcdp_n",
"name":"DCDP C9H12N3O10P2",
"compartment":"n",
"charge":-3,
"formula":"C9H12N3O10P2"
},
{
"id":"dctp_c",
"name":"DCTP C9H12N3O13P3",
"compartment":"c",
"charge":-4,
"formula":"C9H12N3O13P3"
},
{
"id":"dctp_n",
"name":"DCTP C9H12N3O13P3",
"compartment":"n",
"charge":-4,
"formula":"C9H12N3O13P3"
},
{
"id":"datp_n",
"name":"DATP C10H12N5O12P3",
"compartment":"n",
"charge":-4,
"formula":"C10H12N5O12P3"
},
{
"id":"dadp_n",
"name":"DADP C10H12N5O9P2",
"compartment":"n",
"charge":-3,
"formula":"C10H12N5O9P2"
},
{
"id":"utp_c",
"name":"UTP C9H11N2O15P3",
"compartment":"c",
"charge":-4,
"formula":"C9H11N2O15P3"
},
{
"id":"udp_n",
"name":"UDP C9H11N2O12P2",
"compartment":"n",
"charge":-3,
"formula":"C9H11N2O12P2"
},
{
"id":"utp_n",
"name":"UTP C9H11N2O15P3",
"compartment":"n",
"charge":-4,
"formula":"C9H11N2O15P3"
},
{
"id":"adp_n",
"name":"ADP C10H12N5O10P2",
"compartment":"n",
"charge":-3,
"formula":"C10H12N5O10P2"
},
{
"id":"gtp_n",
"name":"GTP C10H12N5O14P3",
"compartment":"n",
"charge":-4,
"formula":"C10H12N5O14P3"
},
{
"id":"gdp_n",
"name":"GDP C10H12N5O11P2",
"compartment":"n",
"charge":-3,
"formula":"C10H12N5O11P2"
},
{
"id":"3aib__D_e",
"name":"D-3-Amino-isobutanoate",
"compartment":"e",
"charge":0,
"formula":"C4H9NO2"
},
{
"id":"3aib__D_m",
"name":"D-3-Amino-isobutanoate",
"compartment":"m",
"charge":0,
"formula":"C4H9NO2"
},
{
"id":"dad_2_c",
"name":"Deoxyadenosine",
"compartment":"c",
"charge":0,
"formula":"C10H13N5O3"
},
{
"id":"nh4_x",
"name":"Ammonium",
"compartment":"x",
"charge":1,
"formula":"H4N"
},
{
"id":"ala__D_x",
"name":"D-Alanine",
"compartment":"x",
"charge":0,
"formula":"C3H7NO2"
},
{
"id":"oaa_x",
"name":"Oxaloacetate",
"compartment":"x",
"charge":-2,
"formula":"C4H2O5"
},
{
"id":"dd2coa_m",
"name":"Trans-Dodec-2-enoyl-CoA",
"compartment":"m",
"charge":-4,
"formula":"C33H52N7O17P3S"
},
{
"id":"dd3coa_m",
"name":"3-dodecenoyl CoA",
"compartment":"m",
"charge":-4,
"formula":"C33H52N7O17P3S"
},
{
"id":"dcmp_m",
"name":"DCMP C9H12N3O7P",
"compartment":"m",
"charge":-2,
"formula":"C9H12N3O7P"
},
{
"id":"dcyt_m",
"name":"Deoxycytidine",
"compartment":"m",
"charge":0,
"formula":"C9H13N3O4"
},
{
"id":"dcsptn1crn_c",
"name":"Docosa-4,7,10,13,16-pentaenoyl carnitine",
"compartment":"c",
"charge":0,
"formula":"C29H47NO4"
},
{
"id":"dcsptn1crn_m",
"name":"Docosa-4,7,10,13,16-pentaenoyl carnitine",
"compartment":"m",
"charge":0,
"formula":"C29H47NO4"
},
{
"id":"dcsptn1_e",
"name":"Docosa-4,7,10,13,16-pentaenoic acid (n-6)",
"compartment":"e",
"charge":-1,
"formula":"C22H33O2"
},
{
"id":"dcsptn1_c",
"name":"Docosa-4,7,10,13,16-pentaenoic acid (n-6)",
"compartment":"c",
"charge":-1,
"formula":"C22H33O2"
},
{
"id":"L_dpchrm_c",
"name":"L-Dopachrome",
"compartment":"c",
"charge":-1,
"formula":"C9H6NO4"
},
{
"id":"dcyt_c",
"name":"Deoxycytidine",
"compartment":"c",
"charge":0,
"formula":"C9H13N3O4"
},
{
"id":"duri_c",
"name":"Deoxyuridine",
"compartment":"c",
"charge":0,
"formula":"C9H12N2O5"
},
{
"id":"4h2oglt_m",
"name":"4 Hydroxy 2 oxoglutarate C5H4O6",
"compartment":"m",
"charge":-2,
"formula":"C5H4O6"
},
{
"id":"tag_hs_c",
"name":"Triacylglycerol (homo sapiens)",
"compartment":"c",
"charge":0,
"formula":"C3H5RCO2R2CO2R3CO2"
},
{
"id":"datp_m",
"name":"DATP C10H12N5O12P3",
"compartment":"m",
"charge":-4,
"formula":"C10H12N5O12P3"
},
{
"id":"dadp_m",
"name":"DADP C10H12N5O9P2",
"compartment":"m",
"charge":-3,
"formula":"C10H12N5O9P2"
},
{
"id":"dgdp_m",
"name":"DGDP C10H12N5O10P2",
"compartment":"m",
"charge":-3,
"formula":"C10H12N5O10P2"
},
{
"id":"dgmp_m",
"name":"DGMP C10H12N5O7P",
"compartment":"m",
"charge":-2,
"formula":"C10H12N5O7P"
},
{
"id":"dgsn_m",
"name":"Deoxyguanosine",
"compartment":"m",
"charge":0,
"formula":"C10H13N5O4"
},
{
"id":"dgsn_c",
"name":"Deoxyguanosine",
"compartment":"c",
"charge":0,
"formula":"C10H13N5O4"
},
{
"id":"3dhguln_c",
"name":"3-Dehydro-L-gulonate",
"compartment":"c",
"charge":-1,
"formula":"C6H9O7"
},
{
"id":"dhap_x",
"name":"Dihydroxyacetone phosphate",
"compartment":"x",
"charge":-2,
"formula":"C3H5O6P"
},
{
"id":"dhcholestanate_m",
"name":"3alpha,7alpha-Dihydroxy-5beta-cholestanate",
"compartment":"m",
"charge":-1,
"formula":"C27H45O4"
},
{
"id":"dhcholestanate_x",
"name":"3alpha,7alpha-Dihydroxy-5beta-cholestanate",
"compartment":"x",
"charge":-1,
"formula":"C27H45O4"
},
{
"id":"fad_r",
"name":"Flavin adenine dinucleotide oxidized",
"compartment":"r",
"charge":-2,
"formula":"C27H31N9O15P2"
},
{
"id":"fadh2_r",
"name":"Flavin adenine dinucleotide reduced",
"compartment":"r",
"charge":-2,
"formula":"C27H33N9O15P2"
},
{
"id":"chlstol_r",
"name":"5alpha-Cholesta-7,24-dien-3beta-ol",
"compartment":"r",
"charge":0,
"formula":"C27H44O"
},
{
"id":"lthstrl_r",
"name":"5alpha-Cholest-7-en-3beta-ol",
"compartment":"r",
"charge":0,
"formula":"C27H46O"
},
{
"id":"dhcrm_hs_c",
"name":"Dihydroceramide (homo sapiens)",
"compartment":"c",
"charge":0,
"formula":"C18H38NO2RCO"
},
{
"id":"fad_c",
"name":"Flavin adenine dinucleotide oxidized",
"compartment":"c",
"charge":-2,
"formula":"C27H31N9O15P2"
},
{
"id":"fadh2_c",
"name":"Flavin adenine dinucleotide reduced",
"compartment":"c",
"charge":-2,
"formula":"C27H33N9O15P2"
},
{
"id":"dheas_e",
"name":"Dehydroepiandrosterone sulfate",
"compartment":"e",
"charge":-1,
"formula":"C19H27O5S"
},
{
"id":"dheas_c",
"name":"Dehydroepiandrosterone sulfate",
"compartment":"c",
"charge":-1,
"formula":"C19H27O5S"
},
{
"id":"dhf_c",
"name":"7,8-Dihydrofolate",
"compartment":"c",
"charge":-2,
"formula":"C19H19N7O6"
},
{
"id":"dhf_m",
"name":"7,8-Dihydrofolate",
"compartment":"m",
"charge":-2,
"formula":"C19H19N7O6"
},
{
"id":"orot_c",
"name":"Orotate C5H3N2O4",
"compartment":"c",
"charge":-1,
"formula":"C5H3N2O4"
},
{
"id":"56dura_c",
"name":"5,6-dihydrouracil",
"compartment":"c",
"charge":0,
"formula":"C4H6N2O2"
},
{
"id":"cala_c",
"name":"N-Carbamoyl-beta-alanine",
"compartment":"c",
"charge":-1,
"formula":"C4H7N2O3"
},
{
"id":"56dthm_c",
"name":"5,6-Dihydrothymine",
"compartment":"c",
"charge":0,
"formula":"C5H8N2O2"
},
{
"id":"dhbpt_c",
"name":"6,7-Dihydrobiopterin",
"compartment":"c",
"charge":0,
"formula":"C9H13N5O3"
},
{
"id":"thbpt_c",
"name":"Tetrahydrobiopterin",
"compartment":"c",
"charge":0,
"formula":"C9H15N5O3"
},
{
"id":"mlthf_c",
"name":"5,10-Methylenetetrahydrofolate",
"compartment":"c",
"charge":-2,
"formula":"C20H21N7O6"
},
{
"id":"digalside_hs_c",
"name":"Digalactosylceramide",
"compartment":"c",
"charge":0,
"formula":"C30H56NO12RCO"
},
{
"id":"digalside_hs_l",
"name":"Digalactosylceramide",
"compartment":"l",
"charge":0,
"formula":"C30H56NO12RCO"
},
{
"id":"dkmpp_c",
"name":"2,3-diketo-5-methylthio-1-phosphopentane",
"compartment":"c",
"charge":-2,
"formula":"C6H9O6PS"
},
{
"id":"2kmb_c",
"name":"2-keto-4-methylthiobutyrate",
"compartment":"c",
"charge":-1,
"formula":"C5H7O3S"
},
{
"id":"lac__D_e",
"name":"D-Lactate",
"compartment":"e",
"charge":-1,
"formula":"C3H5O3"
},
{
"id":"lac__D_c",
"name":"D-Lactate",
"compartment":"c",
"charge":-1,
"formula":"C3H5O3"
},
{
"id":"lac__D_m",
"name":"D-Lactate",
"compartment":"m",
"charge":-1,
"formula":"C3H5O3"
},
{
"id":"dlnlcgcrn_c",
"name":"Dihomo-gamma-linolenyl carnitine",
"compartment":"c",
"charge":0,
"formula":"C27H47NO4"
},
{
"id":"dlnlcgcrn_m",
"name":"Dihomo-gamma-linolenyl carnitine",
"compartment":"m",
"charge":0,
"formula":"C27H47NO4"
},
{
"id":"dlnlcg_c",
"name":"Dihomo-gamma-linolenic acid (n-6)",
"compartment":"c",
"charge":-1,
"formula":"C20H33O2"
},
{
"id":"dctp_m",
"name":"DCTP C9H12N3O13P3",
"compartment":"m",
"charge":-4,
"formula":"C9H12N3O13P3"
},
{
"id":"dgtp_m",
"name":"DGTP C10H12N5O13P3",
"compartment":"m",
"charge":-4,
"formula":"C10H12N5O13P3"
},
{
"id":"dttp_m",
"name":"DTTP C10H13N2O14P3",
"compartment":"m",
"charge":-4,
"formula":"C10H13N2O14P3"
},
{
"id":"dttp_n",
"name":"DTTP C10H13N2O14P3",
"compartment":"n",
"charge":-4,
"formula":"C10H13N2O14P3"
},
{
"id":"ethamp_r",
"name":"Ethanolamine phosphate C2H7NO4P",
"compartment":"r",
"charge":-1,
"formula":"C2H7NO4P"
},
{
"id":"kdn_c",
"name":"2-keto-3-deoxy-D-glycero-D-galactononic acid",
"compartment":"c",
"charge":-1,
"formula":"C9H15O9"
},
{
"id":"sprm_c",
"name":"Spermine C10H30N4",
"compartment":"c",
"charge":4,
"formula":"C10H30N4"
},
{
"id":"ppi_x",
"name":"Diphosphate",
"compartment":"x",
"charge":-3,
"formula":"HO7P2"
},
{
"id":"fald_m",
"name":"Formaldehyde",
"compartment":"m",
"charge":0,
"formula":"CH2O"
},
{
"id":"dmgly_m",
"name":"N,N-Dimethylglycine",
"compartment":"m",
"charge":0,
"formula":"C4H9NO2"
},
{
"id":"sarcs_m",
"name":"Sarcosine C3H7NO2",
"compartment":"m",
"charge":0,
"formula":"C3H7NO2"
},
{
"id":"dmhptcrn_c",
"name":"2,6 dimethylheptanoyl carnitine",
"compartment":"c",
"charge":0,
"formula":"C16H35NO4"
},
{
"id":"dmhptcrn_m",
"name":"2,6 dimethylheptanoyl carnitine",
"compartment":"m",
"charge":0,
"formula":"C16H35NO4"
},
{
"id":"dmnoncrn_c",
"name":"4,8 dimethylnonanoyl carnitine",
"compartment":"c",
"charge":0,
"formula":"C18H37NO4"
},
{
"id":"dmnoncoa_c",
"name":"4,8 dimethylnonanoyl-CoA",
"compartment":"c",
"charge":-4,
"formula":"C32H54N7O17P3S"
},
{
"id":"dnad_c",
"name":"Deamino-NAD+",
"compartment":"c",
"charge":-2,
"formula":"C21H24N6O15P2"
},
{
"id":"dnad_n",
"name":"Deamino-NAD+",
"compartment":"n",
"charge":-2,
"formula":"C21H24N6O15P2"
},
{
"id":"dcdp_m",
"name":"DCDP C9H12N3O10P2",
"compartment":"m",
"charge":-3,
"formula":"C9H12N3O10P2"
},
{
"id":"dtdp_m",
"name":"DTDP C10H13N2O11P2",
"compartment":"m",
"charge":-3,
"formula":"C10H13N2O11P2"
},
{
"id":"dtdp_c",
"name":"DTDP C10H13N2O11P2",
"compartment":"c",
"charge":-3,
"formula":"C10H13N2O11P2"
},
{
"id":"dudp_c",
"name":"DUDP C9H11N2O11P2",
"compartment":"c",
"charge":-3,
"formula":"C9H11N2O11P2"
},
{
"id":"dudp_m",
"name":"DUDP C9H11N2O11P2",
"compartment":"m",
"charge":-3,
"formula":"C9H11N2O11P2"
},
{
"id":"dutp_c",
"name":"DUTP C9H11N2O14P3",
"compartment":"c",
"charge":-4,
"formula":"C9H11N2O14P3"
},
{
"id":"dutp_m",
"name":"DUTP C9H11N2O14P3",
"compartment":"m",
"charge":-4,
"formula":"C9H11N2O14P3"
},
{
"id":"dttp_c",
"name":"DTTP C10H13N2O14P3",
"compartment":"c",
"charge":-4,
"formula":"C10H13N2O14P3"
},
{
"id":"dolglcp__L_c",
"name":"Dolichyl beta-D-glucosyl phosphate, human liver homolog",
"compartment":"c",
"charge":-10,
"formula":"C1140H1868O90P10"
},
{
"id":"dolglcp__L_r",
"name":"Dolichyl beta-D-glucosyl phosphate, human liver homolog",
"compartment":"r",
"charge":-10,
"formula":"C1140H1868O90P10"
},
{
"id":"dolp__L_c",
"name":"Dolichol phosphate, human liver homolog",
"compartment":"c",
"charge":-20,
"formula":"C1080H1758O40P10"
},
{
"id":"2c23dh56dhoxin_c",
"name":"2-Carboxy-2,3-dihydro-5,6-dihydroxyindole",
"compartment":"c",
"charge":-1,
"formula":"C9H8NO4"
},
{
"id":"dopaqn_c",
"name":"L-dopaquinone",
"compartment":"c",
"charge":0,
"formula":"C9H9NO4"
},
{
"id":"dopasf_c",
"name":"Dopamine 3-O-sulfate",
"compartment":"c",
"charge":0,
"formula":"C8H11NO5S"
},
{
"id":"dopasf_e",
"name":"Dopamine 3-O-sulfate",
"compartment":"e",
"charge":0,
"formula":"C8H11NO5S"
},
{
"id":"dopa_e",
"name":"Dopamine",
"compartment":"e",
"charge":1,
"formula":"C8H12NO2"
},
{
"id":"orn__D_x",
"name":"D-Ornithine",
"compartment":"x",
"charge":1,
"formula":"C5H13N2O2"
},
{
"id":"5a2opntn_x",
"name":"5-Amino-2-oxopentanoate",
"compartment":"x",
"charge":0,
"formula":"C5H9NO3"
},
{
"id":"dpcoa_l",
"name":"Dephospho-CoA",
"compartment":"l",
"charge":-2,
"formula":"C21H33N7O13P2S"
},
{
"id":"dpcoa_c",
"name":"Dephospho-CoA",
"compartment":"c",
"charge":-2,
"formula":"C21H33N7O13P2S"
},
{
"id":"3pg_c",
"name":"3-Phospho-D-glycerate",
"compartment":"c",
"charge":-3,
"formula":"C3H4O7P"
},
{
"id":"23dpg_c",
"name":"2 3 Disphospho D glycerate C3H3O10P2",
"compartment":"c",
"charge":-5,
"formula":"C3H3O10P2"
},
{
"id":"13dpg_c",
"name":"3-Phospho-D-glyceroyl phosphate",
"compartment":"c",
"charge":-4,
"formula":"C3H4O10P2"
},
{
"id":"pi_x",
"name":"Phosphate",
"compartment":"x",
"charge":0,
"formula":"HO4P"
},
{
"id":"ipdp_c",
"name":"Isopentenyl diphosphate",
"compartment":"c",
"charge":-3,
"formula":"C5H9O7P2"
},
{
"id":"frdp_c",
"name":"Farnesyl diphosphate",
"compartment":"c",
"charge":-3,
"formula":"C15H25O7P2"
},
{
"id":"drib_e",
"name":"Deoxyribose C5H10O4",
"compartment":"e",
"charge":0,
"formula":"C5H10O4"
},
{
"id":"2dr5p_c",
"name":"2-Deoxy-D-ribose 5-phosphate",
"compartment":"c",
"charge":-2,
"formula":"C5H9O7P"
},
{
"id":"g3p_c",
"name":"Glyceraldehyde 3-phosphate",
"compartment":"c",
"charge":-2,
"formula":"C3H5O6P"
},
{
"id":"dtdp_n",
"name":"DTDP C10H13N2O11P2",
"compartment":"n",
"charge":-3,
"formula":"C10H13N2O11P2"
},
{
"id":"dump_c",
"name":"DUMP C9H11N2O8P",
"compartment":"c",
"charge":-2,
"formula":"C9H11N2O8P"
},
{
"id":"ura_c",
"name":"Uracil",
"compartment":"c",
"charge":0,
"formula":"C4H4N2O2"
},
{
"id":"thym_c",
"name":"Thymine C5H6N2O2",
"compartment":"c",
"charge":0,
"formula":"C5H6N2O2"
},
{
"id":"dump_m",
"name":"DUMP C9H11N2O8P",
"compartment":"m",
"charge":-2,
"formula":"C9H11N2O8P"
},
{
"id":"duri_m",
"name":"Deoxyuridine",
"compartment":"m",
"charge":0,
"formula":"C9H12N2O5"
},
{
"id":"3hbcoa_m",
"name":"(S)-3-Hydroxybutanoyl-CoA",
"compartment":"m",
"charge":-4,
"formula":"C25H38N7O18P3S"
},
{
"id":"b2coa_x",
"name":"Crotonoyl-CoA",
"compartment":"x",
"charge":-4,
"formula":"C25H36N7O17P3S"
},
{
"id":"3hbcoa_x",
"name":"(S)-3-Hydroxybutanoyl-CoA",
"compartment":"x",
"charge":-4,
"formula":"C25H38N7O18P3S"
},
{
"id":"3hmbcoa_m",
"name":"(S)-3-Hydroxy-2-methylbutyryl-CoA",
"compartment":"m",
"charge":-4,
"formula":"C26H40N7O18P3S"
},
{
"id":"eicostetcrn_c",
"name":"Eicosatetranoyl carnitine",
"compartment":"c",
"charge":0,
"formula":"C27H45NO4"
},
{
"id":"eicostetcrn_m",
"name":"Eicosatetranoyl carnitine",
"compartment":"m",
"charge":0,
"formula":"C27H45NO4"
},
{
"id":"eicostet_e",
"name":"Eicosatetranoic acid",
"compartment":"e",
"charge":-1,
"formula":"C20H31O2"
},
{
"id":"eicostet_c",
"name":"Eicosatetranoic acid",
"compartment":"c",
"charge":-1,
"formula":"C20H31O2"
},
{
"id":"elaidcrn_c",
"name":"Elaidic carnitine",
"compartment":"c",
"charge":0,
"formula":"C25H47NO4"
},
{
"id":"od2coa_m",
"name":"Trans-Octadec-2-enoyl-CoA",
"compartment":"m",
"charge":-4,
"formula":"C39H64N7O17P3S"
},
{
"id":"elaidcrn_m",
"name":"Elaidic carnitine",
"compartment":"m",
"charge":0,
"formula":"C25H47NO4"
},
{
"id":"elaid_e",
"name":"Elaidic acid",
"compartment":"e",
"charge":-1,
"formula":"C18H33O2"
},
{
"id":"elaid_c",
"name":"Elaidic acid",
"compartment":"c",
"charge":-1,
"formula":"C18H33O2"
},
{
"id":"estradiolglc_e",
"name":"17beta-estradiol 3-glucosiduronic acid",
"compartment":"e",
"charge":0,
"formula":"C24H32O8"
},
{
"id":"estradiolglc_c",
"name":"17beta-estradiol 3-glucosiduronic acid",
"compartment":"c",
"charge":0,
"formula":"C24H32O8"
},
{
"id":"estradiol_c",
"name":"Estradiol c",
"compartment":"c",
"charge":0,
"formula":"C18H24O2"
},
{
"id":"estradiol_r",
"name":"Estradiol c",
"compartment":"r",
"charge":0,
"formula":"C18H24O2"
},
{
"id":"estriol_c",
"name":"Estriol c",
"compartment":"c",
"charge":0,
"formula":"C18H24O3"
},
{
"id":"estrones_e",
"name":"Estrone 3-sulfate",
"compartment":"e",
"charge":-1,
"formula":"C18H21O5S"
},
{
"id":"estrones_c",
"name":"Estrone 3-sulfate",
"compartment":"c",
"charge":-1,
"formula":"C18H21O5S"
},
{
"id":"estrone_r",
"name":"Estrone cytosol",
"compartment":"r",
"charge":0,
"formula":"C18H22O2"
},
{
"id":"estrone_c",
"name":"Estrone cytosol",
"compartment":"c",
"charge":0,
"formula":"C18H22O2"
},
{
"id":"ethamp_c",
"name":"Ethanolamine phosphate C2H7NO4P",
"compartment":"c",
"charge":-1,
"formula":"C2H7NO4P"
},
{
"id":"etha_c",
"name":"Ethanolamine",
"compartment":"c",
"charge":1,
"formula":"C2H8NO"
},
{
"id":"35cgmp_e",
"name":"3',5'-Cyclic GMP",
"compartment":"e",
"charge":-1,
"formula":"C10H11N5O7P"
},
{
"id":"3aib_e",
"name":"L-3-Amino-isobutanoate",
"compartment":"e",
"charge":0,
"formula":"C4H9NO2"
},
{
"id":"4hphac_e",
"name":"4-Hydroxyphenylacetate",
"compartment":"e",
"charge":-1,
"formula":"C8H7O3"
},
{
"id":"adprbp_e",
"name":"ADPribose 2'-phosphate",
"compartment":"e",
"charge":-4,
"formula":"C15H20N5O17P3"
},
{
"id":"ak2lgchol_hs_e",
"name":"1-alkyl 2-lysoglycerol 3-phosphocholine",
"compartment":"e",
"charge":0,
"formula":"C10H21O5NPR"
},
{
"id":"aprgstrn_e",
"name":"20alpha-Hydroxyprogesterone",
"compartment":"e",
"charge":0,
"formula":"C21H32O2"
},
{
"id":"camp_e",
"name":"CAMP C10H11N5O6P",
"compartment":"e",
"charge":-1,
"formula":"C10H11N5O6P"
},
{
"id":"chsterol_e",
"name":"Chsterol c",
"compartment":"e",
"charge":0,
"formula":"C27H46O"
},
{
"id":"gchola_e",
"name":"Glycocholate",
"compartment":"e",
"charge":0,
"formula":"C26H43NO6"
},
{
"id":"gluala_e",
"name":"5 L Glutamyl L alanine C8H13N2O5",
"compartment":"e",
"charge":-1,
"formula":"C8H13N2O5"
},
{
"id":"gmp_e",
"name":"GMP C10H12N5O8P",
"compartment":"e",
"charge":-2,
"formula":"C10H12N5O8P"
},
{
"id":"gsn_e",
"name":"Guanosine",
"compartment":"e",
"charge":0,
"formula":"C10H13N5O5"
},
{
"id":"gthox_e",
"name":"Oxidized glutathione",
"compartment":"e",
"charge":-2,
"formula":"C20H30N6O12S2"
},
{
"id":"gthrd_e",
"name":"Reduced glutathione",
"compartment":"e",
"charge":-1,
"formula":"C10H16N3O6S"
},
{
"id":"h2o2_e",
"name":"Hydrogen peroxide",
"compartment":"e",
"charge":0,
"formula":"H2O2"
},
{
"id":"hdca_e",
"name":"Hexadecanoate (n-C16:0)",
"compartment":"e",
"charge":-1,
"formula":"C16H31O2"
},
{
"id":"hdcea_e",
"name":"Hexadecenoate (n-C16:1)",
"compartment":"e",
"charge":-1,
"formula":"C16H29O2"
},
{
"id":"hexc_e",
"name":"Hexacosanoate  n C260  C26H51O2",
"compartment":"e",
"charge":-1,
"formula":"C26H51O2"
},
{
"id":"hista_e",
"name":"Histamine extracellular",
"compartment":"e",
"charge":1,
"formula":"C5H10N3"
},
{
"id":"hpdca_e",
"name":"Heptadecanoate  C170  C17H33O2",
"compartment":"e",
"charge":-1,
"formula":"C17H33O2"
},
{
"id":"imp_e",
"name":"IMP C10H11N4O8P",
"compartment":"e",
"charge":-2,
"formula":"C10H11N4O8P"
},
{
"id":"inost_e",
"name":"Myo-Inositol",
"compartment":"e",
"charge":0,
"formula":"C6H12O6"
},
{
"id":"leuktrD4_e",
"name":"Leukotriene D4 ER",
"compartment":"e",
"charge":-1,
"formula":"C25H39N2O6S"
},
{
"id":"lgnc_e",
"name":"Lignoceric acid",
"compartment":"e",
"charge":-1,
"formula":"C24H47O2"
},
{
"id":"lneldc_e",
"name":"Linoelaidic acid (all trans C18:2)",
"compartment":"e",
"charge":-1,
"formula":"C18H31O2"
},
{
"id":"lnlc_e",
"name":"Linoleic acid (all cis C18:2) n-6",
"compartment":"e",
"charge":-1,
"formula":"C18H31O2"
},
{
"id":"lpchol_hs_e",
"name":"Lysophosphatidylcholine (homo sapiens)",
"compartment":"e",
"charge":0,
"formula":"C8H19NO5PRCO2"
},
{
"id":"meoh_e",
"name":"Methanol",
"compartment":"e",
"charge":0,
"formula":"CH4O1"
},
{
"id":"mercplaccys_e",
"name":"3-mercaptolactate-cysteine disulfide",
"compartment":"e",
"charge":-1,
"formula":"C6H10O5S2N"
},
{
"id":"mthgxl_e",
"name":"Methylglyoxal",
"compartment":"e",
"charge":0,
"formula":"C3H4O2"
},
{
"id":"ncam_e",
"name":"Nicotinamide",
"compartment":"e",
"charge":0,
"formula":"C6H6N2O"
},
{
"id":"no_e",
"name":"Nitric oxide",
"compartment":"e",
"charge":0,
"formula":"NO"
},
{
"id":"nrpphr_e",
"name":"Norepinephrine",
"compartment":"e",
"charge":1,
"formula":"C8H12NO3"
},
{
"id":"nrvnc_e",
"name":"Nervonic acid",
"compartment":"e",
"charge":-1,
"formula":"C24H45O2"
},
{
"id":"ocdca_e",
"name":"Octadecanoate (n-C18:0)",
"compartment":"e",
"charge":-1,
"formula":"C18H35O2"
},
{
"id":"ocdcea_e",
"name":"Octadecenoate (n-C18:1)",
"compartment":"e",
"charge":-1,
"formula":"C18H33O2"
},
{
"id":"paf_hs_e",
"name":"1-alkyl 2-acteylglycerol 3-phosphocholine (homo sapiens)",
"compartment":"e",
"charge":0,
"formula":"C11H23O4NPRCO2"
},
{
"id":"pchol_hs_e",
"name":"Phosphatidylcholine (homo sapiens)",
"compartment":"e",
"charge":0,
"formula":"C8H18NO4PRCO2R2CO2"
},
{
"id":"pe_hs_e",
"name":"Phosphatidylethanolamine (homo sapiens)",
"compartment":"e",
"charge":0,
"formula":"C5H12NO4PRCO2R2CO2"
},
{
"id":"pglyc_hs_e",
"name":"Phosphatidylglycerol (homo sapiens)",
"compartment":"e",
"charge":0,
"formula":"C6H12O6PRCO2R2CO2"
},
{
"id":"phllqne_e",
"name":"Phylloquinone",
"compartment":"e",
"charge":0,
"formula":"C31H46O2"
},
{
"id":"pro__D_e",
"name":"D-Proline",
"compartment":"e",
"charge":0,
"formula":"C5H9NO2"
},
{
"id":"prostgd2_e",
"name":"Prostaglandin D2",
"compartment":"e",
"charge":-1,
"formula":"C20H31O5"
},
{
"id":"prostge1_e",
"name":"Prostaglandin E1",
"compartment":"e",
"charge":-1,
"formula":"C20H33O5"
},
{
"id":"prostge2_e",
"name":"Prostaglandin E2",
"compartment":"e",
"charge":-1,
"formula":"C20H31O5"
},
{
"id":"prostgf2_e",
"name":"Prostaglandin F2alpha",
"compartment":"e",
"charge":-1,
"formula":"C20H33O5"
},
{
"id":"ps_hs_e",
"name":"Phosphatidylserine (homo sapiens)",
"compartment":"e",
"charge":-1,
"formula":"C6H11NO6PRCO2R2CO2"
},
{
"id":"ptdca_e",
"name":"Pentadecanoate  C150  C15H29O2",
"compartment":"e",
"charge":-1,
"formula":"C15H29O2"
},
{
"id":"rbt_e",
"name":"Ribitol",
"compartment":"e",
"charge":0,
"formula":"C5H12O5"
},
{
"id":"retn_e",
"name":"Retinoate",
"compartment":"e",
"charge":-1,
"formula":"C20H27O2"
},
{
"id":"Rtotal_e",
"name":"Rtotal c",
"compartment":"e",
"charge":-1,
"formula":"CO2R"
},
{
"id":"Rtotal2_e",
"name":"R total 2 position",
"compartment":"e",
"charge":-1,
"formula":"CO2R2"
},
{
"id":"sphs1p_e",
"name":"Sphingosine 1-phosphate",
"compartment":"e",
"charge":-1,
"formula":"C18H37NO5P"
},
{
"id":"srtn_e",
"name":"Serotonin",
"compartment":"e",
"charge":1,
"formula":"C10H13N2O"
},
{
"id":"strdnc_e",
"name":"Stearidonic acid C18:4, n-3",
"compartment":"e",
"charge":-1,
"formula":"C18H27O2"
},
{
"id":"tchola_e",
"name":"Taurocholic acid C26H45NO7S",
"compartment":"e",
"charge":0,
"formula":"C26H45NO7S"
},
{
"id":"tdchola_e",
"name":"Taurochenodeoxycholate",
"compartment":"e",
"charge":0,
"formula":"C26H45NO6S"
},
{
"id":"tethex3_e",
"name":"Tetracosahexaenoic acid, n-3",
"compartment":"e",
"charge":-1,
"formula":"C24H35O2"
},
{
"id":"tetpent3_e",
"name":"Tetracosapentaenoic acid, n-3",
"compartment":"e",
"charge":-1,
"formula":"C24H37O2"
},
{
"id":"tetpent6_e",
"name":"Tetracosapentaenoic acid, n-6",
"compartment":"e",
"charge":-1,
"formula":"C24H37O2"
},
{
"id":"tettet6_e",
"name":"Tetracosatetraenoic acid n-6",
"compartment":"e",
"charge":-1,
"formula":"C24H39O2"
},
{
"id":"thmmp_e",
"name":"Thiamin monophosphate",
"compartment":"e",
"charge":-1,
"formula":"C12H16N4O4PS"
},
{
"id":"tmndnc_e",
"name":"Timnodonic acid C20:5, n-3",
"compartment":"e",
"charge":-1,
"formula":"C20H29O2"
},
{
"id":"tsul_e",
"name":"Thiosulfate",
"compartment":"e",
"charge":-2,
"formula":"O3S2"
},
{
"id":"ttdca_e",
"name":"Tetradecanoate (n-C14:0)",
"compartment":"e",
"charge":-1,
"formula":"C14H27O2"
},
{
"id":"tymsf_e",
"name":"Tyramine O-sulfate",
"compartment":"e",
"charge":0,
"formula":"C8H11NO4S"
},
{
"id":"udp_e",
"name":"UDP C9H11N2O12P2",
"compartment":"e",
"charge":-3,
"formula":"C9H11N2O12P2"
},
{
"id":"ump_e",
"name":"UMP C9H11N2O9P",
"compartment":"e",
"charge":-2,
"formula":"C9H11N2O9P"
},
{
"id":"urate_e",
"name":"Urate C5H4N4O3",
"compartment":"e",
"charge":0,
"formula":"C5H4N4O3"
},
{
"id":"utp_e",
"name":"UTP C9H11N2O15P3",
"compartment":"e",
"charge":-4,
"formula":"C9H11N2O15P3"
},
{
"id":"vacc_e",
"name":"Vaccenic acid",
"compartment":"e",
"charge":0,
"formula":"C18H33O2"
},
{
"id":"xolest2_hs_e",
"name":"Cholesterol ester (from FULLR2)",
"compartment":"e",
"charge":0,
"formula":"C27H45R2CO2"
},
{
"id":"xylt_e",
"name":"Xylitol C5H12O5",
"compartment":"e",
"charge":0,
"formula":"C5H12O5"
},
{
"id":"f1a_g",
"name":"F1alpha",
"compartment":"g",
"charge":0,
"formula":"C22H37N2O15X"
},
{
"id":"f1a_l",
"name":"F1alpha",
"compartment":"l",
"charge":0,
"formula":"C22H37N2O15X"
},
{
"id":"ddca_c",
"name":"Dodecanoate (n-C12:0)",
"compartment":"c",
"charge":-1,
"formula":"C12H23O2"
},
{
"id":"ttdca_c",
"name":"Tetradecanoate (n-C14:0)",
"compartment":"c",
"charge":-1,
"formula":"C14H27O2"
},
{
"id":"ttdcea_c",
"name":"Tetradecenoate (n-C14:1)",
"compartment":"c",
"charge":-1,
"formula":"C14H25O2"
},
{
"id":"hdca_c",
"name":"Hexadecanoate (n-C16:0)",
"compartment":"c",
"charge":-1,
"formula":"C16H31O2"
},
{
"id":"hdcea_c",
"name":"Hexadecenoate (n-C16:1)",
"compartment":"c",
"charge":-1,
"formula":"C16H29O2"
},
{
"id":"ocdca_c",
"name":"Octadecanoate (n-C18:0)",
"compartment":"c",
"charge":-1,
"formula":"C18H35O2"
},
{
"id":"ocdcea_c",
"name":"Octadecenoate (n-C18:1)",
"compartment":"c",
"charge":-1,
"formula":"C18H33O2"
},
{
"id":"lnlc_c",
"name":"Linoleic acid (all cis C18:2) n-6",
"compartment":"c",
"charge":-1,
"formula":"C18H31O2"
},
{
"id":"lneldc_c",
"name":"Linoelaidic acid (all trans C18:2)",
"compartment":"c",
"charge":-1,
"formula":"C18H31O2"
},
{
"id":"ptdca_c",
"name":"Pentadecanoate  C150  C15H29O2",
"compartment":"c",
"charge":-1,
"formula":"C15H29O2"
},
{
"id":"ptdcacoa_c",
"name":"Pentadecanoyl Coenzyme A",
"compartment":"c",
"charge":-4,
"formula":"C36H60N7O17P3S"
},
{
"id":"hpdca_c",
"name":"Heptadecanoate  C170  C17H33O2",
"compartment":"c",
"charge":-1,
"formula":"C17H33O2"
},
{
"id":"hpdcacoa_c",
"name":"Heptadecanoyl coa",
"compartment":"c",
"charge":-4,
"formula":"C38H64N7O17P3S"
},
{
"id":"vacc_c",
"name":"Vaccenic acid",
"compartment":"c",
"charge":0,
"formula":"C18H33O2"
},
{
"id":"lnlncg_c",
"name":"Gamma-linolenic acid",
"compartment":"c",
"charge":-1,
"formula":"C18H29O2"
},
{
"id":"lnlnca_c",
"name":"Alpha-Linolenic acid, C18:3, n-3",
"compartment":"c",
"charge":-1,
"formula":"C18H29O2"
},
{
"id":"strdnc_c",
"name":"Stearidonic acid C18:4, n-3",
"compartment":"c",
"charge":-1,
"formula":"C18H27O2"
},
{
"id":"pristcoa_c",
"name":"Pristanoyl-CoA; 2,6,10,14-tetramethylpentadecanoyl-CoA",
"compartment":"c",
"charge":-4,
"formula":"C40H68N7O17P3S"
},
{
"id":"tmndnc_c",
"name":"Timnodonic acid C20:5, n-3",
"compartment":"c",
"charge":-1,
"formula":"C20H29O2"
},
{
"id":"phytcoa_c",
"name":"Phytanoyl-CoA(4-)",
"compartment":"c",
"charge":-4,
"formula":"C41H70N7O17P3S"
},
{
"id":"lgnc_c",
"name":"Lignoceric acid",
"compartment":"c",
"charge":-1,
"formula":"C24H47O2"
},
{
"id":"nrvnc_c",
"name":"Nervonic acid",
"compartment":"c",
"charge":-1,
"formula":"C24H45O2"
},
{
"id":"tettet6_c",
"name":"Tetracosatetraenoic acid n-6",
"compartment":"c",
"charge":-1,
"formula":"C24H39O2"
},
{
"id":"tetpent6_c",
"name":"Tetracosapentaenoic acid, n-6",
"compartment":"c",
"charge":-1,
"formula":"C24H37O2"
},
{
"id":"tetpent3_c",
"name":"Tetracosapentaenoic acid, n-3",
"compartment":"c",
"charge":-1,
"formula":"C24H37O2"
},
{
"id":"tethex3_c",
"name":"Tetracosahexaenoic acid, n-3",
"compartment":"c",
"charge":-1,
"formula":"C24H35O2"
},
{
"id":"hexc_c",
"name":"Hexacosanoate  n C260  C26H51O2",
"compartment":"c",
"charge":-1,
"formula":"C26H51O2"
},
{
"id":"occoa_c",
"name":"Octanoyl-CoA (n-C8:0CoA)",
"compartment":"c",
"charge":-4,
"formula":"C29H46N7O17P3S"
},
{
"id":"fald_c",
"name":"Formaldehyde",
"compartment":"c",
"charge":0,
"formula":"CH2O"
},
{
"id":"Sfglutth_c",
"name":"S-Formylglutathione",
"compartment":"c",
"charge":-1,
"formula":"C11H16N3O7S"
},
{
"id":"tdcoa_m",
"name":"Tetradecanoyl-CoA (n-C14:0CoA)",
"compartment":"m",
"charge":-4,
"formula":"C35H58N7O17P3S"
},
{
"id":"ptdcacoa_m",
"name":"Pentadecanoyl Coenzyme A",
"compartment":"m",
"charge":-4,
"formula":"C36H60N7O17P3S"
},
{
"id":"occoa_m",
"name":"Octanoyl-CoA (n-C8:0CoA)",
"compartment":"m",
"charge":-4,
"formula":"C29H46N7O17P3S"
},
{
"id":"hpdcacoa_m",
"name":"Heptadecanoyl coa",
"compartment":"m",
"charge":-4,
"formula":"C38H64N7O17P3S"
},
{
"id":"stcoa_x",
"name":"Stearoyl-CoA (n-C18:0CoA)",
"compartment":"x",
"charge":-4,
"formula":"C39H66N7O17P3S"
},
{
"id":"octd11ecoa_m",
"name":"11-Octadecenoyl Coenzyme A",
"compartment":"m",
"charge":-4,
"formula":"C39H64N7O17P3S"
},
{
"id":"lneldccoa_m",
"name":"Linoelaidyl coenzyme A",
"compartment":"m",
"charge":-4,
"formula":"C39H62N7O17P3S"
},
{
"id":"lnlncacoa_m",
"name":"Alpha-Linolenoyl-CoA",
"compartment":"m",
"charge":-4,
"formula":"C39H60N7O17P3S"
},
{
"id":"strdnccoa_m",
"name":"Stearidonyl coenzyme A",
"compartment":"m",
"charge":-4,
"formula":"C39H58N7O17P3S"
},
{
"id":"strdnccoa_x",
"name":"Stearidonyl coenzyme A",
"compartment":"x",
"charge":-4,
"formula":"C39H58N7O17P3S"
},
{
"id":"tmndnccoa_m",
"name":"Timnodonyl coenzyme A",
"compartment":"m",
"charge":-4,
"formula":"C41H60N7O17P3S"
},
{
"id":"tmndnccoa_x",
"name":"Timnodonyl coenzyme A",
"compartment":"x",
"charge":-4,
"formula":"C41H60N7O17P3S"
},
{
"id":"odecoa_x",
"name":"Octadecenoyl-CoA (n-C18:1CoA)",
"compartment":"x",
"charge":-4,
"formula":"C39H64N7O17P3S"
},
{
"id":"tethex3coa_x",
"name":"Tetracosahexaenoyl coenzyme A",
"compartment":"x",
"charge":-4,
"formula":"C45H66N7O17P3S"
},
{
"id":"dcacoa_c",
"name":"Decanoyl-CoA (n-C10:0CoA)",
"compartment":"c",
"charge":-4,
"formula":"C31H50N7O17P3S"
},
{
"id":"ddcacoa_c",
"name":"Dodecanoyl-CoA (n-C12:0CoA)",
"compartment":"c",
"charge":-4,
"formula":"C33H54N7O17P3S"
},
{
"id":"xu1p__D_c",
"name":"D-Xylulose 1-phosphate",
"compartment":"c",
"charge":-2,
"formula":"C5H9O8P"
},
{
"id":"gcald_c",
"name":"Glycolaldehyde",
"compartment":"c",
"charge":0,
"formula":"C2H4O2"
},
{
"id":"glyald_c",
"name":"D-Glyceraldehyde",
"compartment":"c",
"charge":0,
"formula":"C3H6O3"
},
{
"id":"f6p_c",
"name":"D-Fructose 6-phosphate",
"compartment":"c",
"charge":-2,
"formula":"C6H11O9P"
},
{
"id":"f26bp_c",
"name":"D Fructose 2 6 bisphosphate C6H10O12P2",
"compartment":"c",
"charge":-4,
"formula":"C6H10O12P2"
},
{
"id":"Lfmkynr_c",
"name":"L Formylkynurenine C11H12N2O4",
"compartment":"c",
"charge":0,
"formula":"C11H12N2O4"
},
{
"id":"Lkynr_c",
"name":"L Kynurenine C10H12N2O3",
"compartment":"c",
"charge":0,
"formula":"C10H12N2O3"
},
{
"id":"fol_c",
"name":"Folate",
"compartment":"c",
"charge":-1,
"formula":"C19H18N7O6"
},
{
"id":"fol_e",
"name":"Folate",
"compartment":"e",
"charge":-1,
"formula":"C19H18N7O6"
},
{
"id":"for_m",
"name":"Formate",
"compartment":"m",
"charge":-1,
"formula":"CH1O2"
},
{
"id":"thf_m",
"name":"5,6,7,8-Tetrahydrofolate",
"compartment":"m",
"charge":-2,
"formula":"C19H21N7O6"
},
{
"id":"frdp_x",
"name":"Farnesyl diphosphate",
"compartment":"x",
"charge":-3,
"formula":"C15H25O7P2"
},
{
"id":"frdp_r",
"name":"Farnesyl diphosphate",
"compartment":"r",
"charge":-3,
"formula":"C15H25O7P2"
},
{
"id":"fru_e",
"name":"D-Fructose",
"compartment":"e",
"charge":0,
"formula":"C6H12O6"
},
{
"id":"fru_c",
"name":"D-Fructose",
"compartment":"c",
"charge":0,
"formula":"C6H12O6"
},
{
"id":"thf_c",
"name":"5,6,7,8-Tetrahydrofolate",
"compartment":"c",
"charge":-2,
"formula":"C19H21N7O6"
},
{
"id":"fum_m",
"name":"Fumarate",
"compartment":"m",
"charge":-2,
"formula":"C4H2O4"
},
{
"id":"so4_m",
"name":"Sulfate",
"compartment":"m",
"charge":-2,
"formula":"O4S"
},
{
"id":"so4_c",
"name":"Sulfate",
"compartment":"c",
"charge":-2,
"formula":"O4S"
},
{
"id":"tsul_m",
"name":"Thiosulfate",
"compartment":"m",
"charge":-2,
"formula":"O3S2"
},
{
"id":"tsul_c",
"name":"Thiosulfate",
"compartment":"c",
"charge":-2,
"formula":"O3S2"
},
{
"id":"glyc3p_c",
"name":"Glycerol 3-phosphate",
"compartment":"c",
"charge":-2,
"formula":"C3H7O6P"
},
{
"id":"glu5sa_m",
"name":"L-Glutamate 5-semialdehyde",
"compartment":"m",
"charge":0,
"formula":"C5H9NO3"
},
{
"id":"1pyr5c_m",
"name":"1-Pyrroline-5-carboxylate",
"compartment":"m",
"charge":-1,
"formula":"C5H6NO2"
},
{
"id":"6pgl_r",
"name":"6-phospho-D-glucono-1,5-lactone",
"compartment":"r",
"charge":-2,
"formula":"C6H9O9P"
},
{
"id":"g6p_c",
"name":"D-Glucose 6-phosphate",
"compartment":"c",
"charge":-2,
"formula":"C6H11O9P"
},
{
"id":"gudac_c",
"name":"Guanidinoacetate",
"compartment":"c",
"charge":0,
"formula":"C3H7N3O2"
},
{
"id":"gal_l",
"name":"D-Galactose",
"compartment":"l",
"charge":0,
"formula":"C6H12O6"
},
{
"id":"galgluside_hs_l",
"name":"Galactosyl glucosyl ceramide",
"compartment":"l",
"charge":0,
"formula":"C30H56NO12RCO"
},
{
"id":"gal_c",
"name":"D-Galactose",
"compartment":"c",
"charge":0,
"formula":"C6H12O6"
},
{
"id":"galside_hs_c",
"name":"Galactocerebroside (homo sapiens)",
"compartment":"c",
"charge":0,
"formula":"C24H46NO7RCO"
},
{
"id":"gal_e",
"name":"D-Galactose",
"compartment":"e",
"charge":0,
"formula":"C6H12O6"
},
{
"id":"gar_c",
"name":"N1-(5-Phospho-D-ribosyl)glycinamide",
"compartment":"c",
"charge":-1,
"formula":"C7H14N2O8P"
},
{
"id":"fgam_c",
"name":"N2-Formyl-N1-(5-phospho-D-ribosyl)glycinamide",
"compartment":"c",
"charge":-2,
"formula":"C8H13N2O9P"
},
{
"id":"glc__D_l",
"name":"D-Glucose",
"compartment":"l",
"charge":0,
"formula":"C6H12O6"
},
{
"id":"gluside_hs_l",
"name":"Glucocerebroside (homo sapiens)",
"compartment":"l",
"charge":0,
"formula":"C24H46NO7RCO"
},
{
"id":"gbside_hs_c",
"name":"Globoside (homo sapiens)",
"compartment":"c",
"charge":0,
"formula":"C44H79N2O22RCO"
},
{
"id":"glyclt_m",
"name":"Glycolate C2H3O3",
"compartment":"m",
"charge":-1,
"formula":"C2H3O3"
},
{
"id":"mlthf_m",
"name":"5,10-Methylenetetrahydrofolate",
"compartment":"m",
"charge":-2,
"formula":"C20H21N7O6"
},
{
"id":"gchola_c",
"name":"Glycocholate",
"compartment":"c",
"charge":0,
"formula":"C26H43NO6"
},
{
"id":"gmp_c",
"name":"GMP C10H12N5O8P",
"compartment":"c",
"charge":-2,
"formula":"C10H12N5O8P"
},
{
"id":"Tyr_ggn_c",
"name":"Tyr-194 of apo-glycogenin protein (primer for glycogen synthesis)",
"compartment":"c",
"charge":0,
"formula":"XOH"
},
{
"id":"udpg_c",
"name":"UDPglucose",
"compartment":"c",
"charge":-2,
"formula":"C15H22N2O17P2"
},
{
"id":"ggn_c",
"name":"Primed glycogenin (glycogenin-8[1,4-Glc])",
"compartment":"c",
"charge":0,
"formula":"C48H81O41X"
},
{
"id":"ttc_ggdp_c",
"name":"Trans,trans,cis-Geranylgeranyl diphosphate",
"compartment":"c",
"charge":-3,
"formula":"C20H33O7P2"
},
{
"id":"leuktrE4_c",
"name":"Leukotriene E4 cytosol",
"compartment":"c",
"charge":-1,
"formula":"C23H36NO5S"
},
{
"id":"leuktrF4_c",
"name":"Leukotriene F4 cytosol",
"compartment":"c",
"charge":-2,
"formula":"C28H42N2O8S"
},
{
"id":"ser__L_m",
"name":"L-Serine",
"compartment":"m",
"charge":0,
"formula":"C3H7NO3"
},
{
"id":"glac_c",
"name":"D-glucurono-6,3-lactone",
"compartment":"c",
"charge":0,
"formula":"C6H8O6"
},
{
"id":"glcr_c",
"name":"D-Glucarate",
"compartment":"c",
"charge":-2,
"formula":"C6H8O8"
},
{
"id":"glac_r",
"name":"D-glucurono-6,3-lactone",
"compartment":"r",
"charge":0,
"formula":"C6H8O6"
},
{
"id":"glygn2_c",
"name":"Glycogen, structure 2 (glycogenin-1,6-{7[1,4-Glc], 4[1,4-Glc]})",
"compartment":"c",
"charge":0,
"formula":"C66H111O56X"
},
{
"id":"glygn1_c",
"name":"Glycogen, structure 1 (glycogenin-11[1,4-Glc])",
"compartment":"c",
"charge":0,
"formula":"C66H111O56X"
},
{
"id":"uacgam_c",
"name":"UDP-N-acetyl-D-glucosamine",
"compartment":"c",
"charge":-2,
"formula":"C17H25N3O17P2"
},
{
"id":"ump_c",
"name":"UMP C9H11N2O9P",
"compartment":"c",
"charge":-2,
"formula":"C9H11N2O9P"
},
{
"id":"glcur_c",
"name":"D-Glucuronate",
"compartment":"c",
"charge":-1,
"formula":"C6H9O7"
},
{
"id":"glcur_r",
"name":"D-Glucuronate",
"compartment":"r",
"charge":-1,
"formula":"C6H9O7"
},
{
"id":"dxtrn_c",
"name":"Phosphorylase-limit dextrin (glycogenin-1,6{4[1,4-Glc], 4[1,4-Glc]})",
"compartment":"c",
"charge":0,
"formula":"C48H81O41X"
},
{
"id":"glygn3_c",
"name":"Glycogen, structure 3 (glycogenin-7[1,4-Glc])",
"compartment":"c",
"charge":0,
"formula":"C42H71O36X"
},
{
"id":"guln__L_r",
"name":"L-gulonate",
"compartment":"r",
"charge":-1,
"formula":"C6H11O7"
},
{
"id":"gullac_r",
"name":"L-Gulono-1,4-lactone",
"compartment":"r",
"charge":0,
"formula":"C6H10O6"
},
{
"id":"gln__L_m",
"name":"L-Glutamine",
"compartment":"m",
"charge":0,
"formula":"C5H10N2O3"
},
{
"id":"gullac_c",
"name":"L-Gulono-1,4-lactone",
"compartment":"c",
"charge":0,
"formula":"C6H10O6"
},
{
"id":"glucys_c",
"name":"Gamma-L-Glutamyl-L-cysteine",
"compartment":"c",
"charge":-1,
"formula":"C8H13N2O5S"
},
{
"id":"glx_c",
"name":"Glyoxylate",
"compartment":"c",
"charge":-1,
"formula":"C2H1O3"
},
{
"id":"glyc3p_m",
"name":"Glycerol 3-phosphate",
"compartment":"m",
"charge":-2,
"formula":"C3H7O6P"
},
{
"id":"2pg_c",
"name":"D-Glycerate 2-phosphate",
"compartment":"c",
"charge":-3,
"formula":"C3H4O7P"
},
{
"id":"glyc__R_c",
"name":"(R)-Glycerate",
"compartment":"c",
"charge":-1,
"formula":"C3H5O4"
},
{
"id":"glyclt_c",
"name":"Glycolate C2H3O3",
"compartment":"c",
"charge":-1,
"formula":"C2H3O3"
},
{
"id":"glyclt_x",
"name":"Glycolate C2H3O3",
"compartment":"x",
"charge":-1,
"formula":"C2H3O3"
},
{
"id":"glyc_c",
"name":"Glycerol",
"compartment":"c",
"charge":0,
"formula":"C3H8O3"
},
{
"id":"glyc_m",
"name":"Glycerol",
"compartment":"m",
"charge":0,
"formula":"C3H8O3"
},
{
"id":"gthrd_m",
"name":"Reduced glutathione",
"compartment":"m",
"charge":-1,
"formula":"C10H16N3O6S"
},
{
"id":"lgt__S_m",
"name":"(R)-S-Lactoylglutathione",
"compartment":"m",
"charge":-1,
"formula":"C13H20N3O8S"
},
{
"id":"gmp_n",
"name":"GMP C10H12N5O8P",
"compartment":"n",
"charge":-2,
"formula":"C10H12N5O8P"
},
{
"id":"6pgc_r",
"name":"6-Phospho-D-gluconate",
"compartment":"r",
"charge":-3,
"formula":"C6H10O10P"
},
{
"id":"ru5p__D_r",
"name":"D-Ribulose 5-phosphate",
"compartment":"r",
"charge":-2,
"formula":"C5H9O8P"
},
{
"id":"sarcs_c",
"name":"Sarcosine C3H7NO2",
"compartment":"c",
"charge":0,
"formula":"C3H7NO2"
},
{
"id":"hdca_r",
"name":"Hexadecanoate (n-C16:0)",
"compartment":"r",
"charge":-1,
"formula":"C16H31O2"
},
{
"id":"gsn_c",
"name":"Guanosine",
"compartment":"c",
"charge":0,
"formula":"C10H13N5O5"
},
{
"id":"gthox_m",
"name":"Oxidized glutathione",
"compartment":"m",
"charge":-2,
"formula":"C20H30N6O12S2"
},
{
"id":"xan_c",
"name":"Xanthine",
"compartment":"c",
"charge":0,
"formula":"C5H4N4O2"
},
{
"id":"guln__L_c",
"name":"L-gulonate",
"compartment":"c",
"charge":-1,
"formula":"C6H11O7"
},
{
"id":"glcur1p_c",
"name":"D-Glucuronate 1-phosphate",
"compartment":"c",
"charge":-3,
"formula":"C6H8O10P"
},
{
"id":"h2o2_l",
"name":"Hydrogen peroxide",
"compartment":"l",
"charge":0,
"formula":"H2O2"
},
{
"id":"udpglcur_c",
"name":"UDP-D-glucuronate",
"compartment":"c",
"charge":-3,
"formula":"C15H19N2O18P2"
},
{
"id":"hestratriol_c",
"name":"4,17 dihydroxy estradiol",
"compartment":"c",
"charge":0,
"formula":"C18H24O3"
},
{
"id":"his__L_c",
"name":"L-Histidine",
"compartment":"c",
"charge":0,
"formula":"C6H9N3O2"
},
{
"id":"hista_c",
"name":"Histamine extracellular",
"compartment":"c",
"charge":1,
"formula":"C5H10N3"
},
{
"id":"his__L_e",
"name":"L-Histidine",
"compartment":"e",
"charge":0,
"formula":"C6H9N3O2"
},
{
"id":"aacoa_c",
"name":"Acetoacetyl-CoA",
"compartment":"c",
"charge":-4,
"formula":"C25H36N7O18P3S"
},
{
"id":"hmgcoa_c",
"name":"Hydroxymethylglutaryl CoA C27H39N7O20P3S",
"compartment":"c",
"charge":-5,
"formula":"C27H39N7O20P3S"
},
{
"id":"hmgcoa_m",
"name":"Hydroxymethylglutaryl CoA C27H39N7O20P3S",
"compartment":"m",
"charge":-5,
"formula":"C27H39N7O20P3S"
},
{
"id":"hmgcoa_x",
"name":"Hydroxymethylglutaryl CoA C27H39N7O20P3S",
"compartment":"x",
"charge":-5,
"formula":"C27H39N7O20P3S"
},
{
"id":"pristanal_x",
"name":"Pristanal c",
"compartment":"x",
"charge":0,
"formula":"C19H38O"
},
{
"id":"hpdcacrn_c",
"name":"Heptadecanoyl carnitine",
"compartment":"c",
"charge":0,
"formula":"C24H47NO4"
},
{
"id":"hpdcacrn_m",
"name":"Heptadecanoyl carnitine",
"compartment":"m",
"charge":0,
"formula":"C24H47NO4"
},
{
"id":"cortsn_r",
"name":"Cortsn r",
"compartment":"r",
"charge":0,
"formula":"C21H28O5"
},
{
"id":"nadph_x",
"name":"Nicotinamide adenine dinucleotide phosphate - reduced",
"compartment":"x",
"charge":-4,
"formula":"C21H26N7O17P3"
},
{
"id":"nadp_x",
"name":"Nicotinamide adenine dinucleotide phosphate",
"compartment":"x",
"charge":-3,
"formula":"C21H25N7O17P3"
},
{
"id":"andrstandn_r",
"name":"5alpha-androstane-3,17-dione",
"compartment":"r",
"charge":0,
"formula":"C19H28O2"
},
{
"id":"xol7aone_r",
"name":"7alpha-Hydroxycholest-4-en-3-one",
"compartment":"r",
"charge":0,
"formula":"C27H44O2"
},
{
"id":"hxan_c",
"name":"Hypoxanthine",
"compartment":"c",
"charge":0,
"formula":"C5H4N4O"
},
{
"id":"hxan_x",
"name":"Hypoxanthine",
"compartment":"x",
"charge":0,
"formula":"C5H4N4O"
},
{
"id":"taur_c",
"name":"Taurine C2H7NO3S",
"compartment":"c",
"charge":0,
"formula":"C2H7NO3S"
},
{
"id":"icit_c",
"name":"Isocitrate",
"compartment":"c",
"charge":-3,
"formula":"C6H5O7"
},
{
"id":"icit_x",
"name":"Isocitrate",
"compartment":"x",
"charge":-3,
"formula":"C6H5O7"
},
{
"id":"tyr__L_c",
"name":"L-Tyrosine",
"compartment":"c",
"charge":0,
"formula":"C9H11NO3"
},
{
"id":"ile__L_e",
"name":"L-Isoleucine",
"compartment":"e",
"charge":0,
"formula":"C6H13NO2"
},
{
"id":"ile__L_c",
"name":"L-Isoleucine",
"compartment":"c",
"charge":0,
"formula":"C6H13NO2"
},
{
"id":"ile__L_m",
"name":"L-Isoleucine",
"compartment":"m",
"charge":0,
"formula":"C6H13NO2"
},
{
"id":"itacon_m",
"name":"Itaconate C5H4O4",
"compartment":"m",
"charge":-2,
"formula":"C5H4O4"
},
{
"id":"f1p_c",
"name":"D-Fructose 1-phosphate",
"compartment":"c",
"charge":-2,
"formula":"C6H11O9P"
},
{
"id":"xylu__D_c",
"name":"D-Xylulose",
"compartment":"c",
"charge":0,
"formula":"C5H10O5"
},
{
"id":"anth_c",
"name":"Anthranilate",
"compartment":"c",
"charge":-1,
"formula":"C7H6NO2"
},
{
"id":"4aphdob_c",
"name":"4-(2-Aminophenyl)-2,4-dioxobutanoate",
"compartment":"c",
"charge":-1,
"formula":"C10H8NO4"
},
{
"id":"kynate_c",
"name":"4-Hydroxy-2-quinolinecarboxylic acid",
"compartment":"c",
"charge":-1,
"formula":"C10H6NO3"
},
{
"id":"lgt__S_c",
"name":"(R)-S-Lactoylglutathione",
"compartment":"c",
"charge":-1,
"formula":"C13H20N3O8S"
},
{
"id":"lald__L_m",
"name":"L-Lactaldehyde",
"compartment":"m",
"charge":0,
"formula":"C3H6O2"
},
{
"id":"lac__L_m",
"name":"L-Lactate",
"compartment":"m",
"charge":-1,
"formula":"C3H5O3"
},
{
"id":"leuktrB4_c",
"name":"Leukotriene B4(1-)",
"compartment":"c",
"charge":-1,
"formula":"C20H31O4"
},
{
"id":"leuktrC4_c",
"name":"Leukotriene C4 ER",
"compartment":"c",
"charge":-2,
"formula":"C30H45N3O9S"
},
{
"id":"leuktrD4_c",
"name":"Leukotriene D4 ER",
"compartment":"c",
"charge":-1,
"formula":"C25H39N2O6S"
},
{
"id":"leu__L_e",
"name":"L-Leucine",
"compartment":"e",
"charge":0,
"formula":"C6H13NO2"
},
{
"id":"leu__L_c",
"name":"L-Leucine",
"compartment":"c",
"charge":0,
"formula":"C6H13NO2"
},
{
"id":"leu__L_m",
"name":"L-Leucine",
"compartment":"m",
"charge":0,
"formula":"C6H13NO2"
},
{
"id":"nformanth_c",
"name":"N-Formylanthranilate",
"compartment":"c",
"charge":-1,
"formula":"C8H6NO3"
},
{
"id":"lac__L_c",
"name":"L-Lactate",
"compartment":"c",
"charge":-1,
"formula":"C3H5O3"
},
{
"id":"lneldccrn_c",
"name":"Linoelaidyl carnitine",
"compartment":"c",
"charge":0,
"formula":"C25H45NO4"
},
{
"id":"lneldccrn_m",
"name":"Linoelaidyl carnitine",
"compartment":"m",
"charge":0,
"formula":"C25H45NO4"
},
{
"id":"lnlccrn_c",
"name":"Linoleyl carnitine",
"compartment":"c",
"charge":0,
"formula":"C25H45NO4"
},
{
"id":"lnlccrn_m",
"name":"Linoleyl carnitine",
"compartment":"m",
"charge":0,
"formula":"C25H45NO4"
},
{
"id":"lnlncacrn_c",
"name":"Alpha-linolenyl carnitine",
"compartment":"c",
"charge":0,
"formula":"C25H43NO4"
},
{
"id":"lnlncacrn_m",
"name":"Alpha-linolenyl carnitine",
"compartment":"m",
"charge":0,
"formula":"C25H43NO4"
},
{
"id":"lnlncgcrn_c",
"name":"Gamma-linolenyl carnitine",
"compartment":"c",
"charge":0,
"formula":"C25H43NO4"
},
{
"id":"lnlncgcrn_m",
"name":"Gamma-linolenyl carnitine",
"compartment":"m",
"charge":0,
"formula":"C25H43NO4"
},
{
"id":"lpchol_hs_c",
"name":"Lysophosphatidylcholine (homo sapiens)",
"compartment":"c",
"charge":0,
"formula":"C8H19NO5PRCO2"
},
{
"id":"g3pc_c",
"name":"Sn-Glycero-3-phosphocholine",
"compartment":"c",
"charge":0,
"formula":"C8H20NO6P"
},
{
"id":"thp2c_x",
"name":"2,3,4,5-Tetrahydropyridine-2-carboxylate",
"compartment":"x",
"charge":-1,
"formula":"C6H8NO2"
},
{
"id":"mag_hs_c",
"name":"Monoacylglycerol 2 (homo sapiens)",
"compartment":"c",
"charge":0,
"formula":"C3H7O2R2CO2"
},
{
"id":"glyc_e",
"name":"Glycerol",
"compartment":"e",
"charge":0,
"formula":"C3H8O3"
},
{
"id":"retinol_c",
"name":"All-trans-Retinol",
"compartment":"c",
"charge":0,
"formula":"C20H30O"
},
{
"id":"11_cis_retfa_c",
"name":"Fatty acid 11-cis-retinol",
"compartment":"c",
"charge":0,
"formula":"C20H29OR2CO"
},
{
"id":"retinol_cis_11_c",
"name":"11-cis-Retinol",
"compartment":"c",
"charge":0,
"formula":"C20H30O"
},
{
"id":"9_cis_retfa_c",
"name":"Fatty acid 9-cis-retinol",
"compartment":"c",
"charge":0,
"formula":"C20H29OR2CO"
},
{
"id":"retinol_9_cis_c",
"name":"9-cis-retinol",
"compartment":"c",
"charge":0,
"formula":"C20H30O"
},
{
"id":"pd3_c",
"name":"Previtamin D3",
"compartment":"c",
"charge":0,
"formula":"C27H44O"
},
{
"id":"trp__L_c",
"name":"L-Tryptophan",
"compartment":"c",
"charge":0,
"formula":"C11H12N2O2"
},
{
"id":"trypta_c",
"name":"Tryptamine cytosol",
"compartment":"c",
"charge":1,
"formula":"C10H13N2"
},
{
"id":"lys__L_x",
"name":"L-Lysine",
"compartment":"x",
"charge":1,
"formula":"C6H15N2O2"
},
{
"id":"6a2ohxnt_x",
"name":"6-Amino-2-oxohexanoate",
"compartment":"x",
"charge":0,
"formula":"C6H11NO3"
},
{
"id":"man_e",
"name":"D-Mannose",
"compartment":"e",
"charge":0,
"formula":"C6H12O6"
},
{
"id":"normete__L_c",
"name":"L-Normetanephrine",
"compartment":"c",
"charge":0,
"formula":"C9H14NO3"
},
{
"id":"3mgcoa_m",
"name":"3-Methylglutaconyl-CoA",
"compartment":"m",
"charge":-5,
"formula":"C27H37N7O19P3S"
},
{
"id":"mercplaccys_c",
"name":"3-mercaptolactate-cysteine disulfide",
"compartment":"c",
"charge":-1,
"formula":"C6H10O5S2N"
},
{
"id":"mercplac_c",
"name":"3-Mercaptolactate",
"compartment":"c",
"charge":-1,
"formula":"C3H5O3S"
},
{
"id":"5mdru1p_c",
"name":"5-Methylthio-5-deoxy-D-ribulose 1-phosphate",
"compartment":"c",
"charge":-2,
"formula":"C6H11O7PS"
},
{
"id":"mescon_m",
"name":"Mesaconate;(E)-2-Methyl-2-butenedioic acid",
"compartment":"m",
"charge":-2,
"formula":"C5H4O4"
},
{
"id":"mescoa_m",
"name":"Mesaconyl-CoA",
"compartment":"m",
"charge":-5,
"formula":"C26H35N7O19P3S"
},
{
"id":"6hoxmelatn_c",
"name":"6hoxmelatn c",
"compartment":"c",
"charge":0,
"formula":"C13H16N2O3"
},
{
"id":"meoh_c",
"name":"Methanol",
"compartment":"c",
"charge":0,
"formula":"CH4O1"
},
{
"id":"mepi_c",
"name":"Metanephrine",
"compartment":"c",
"charge":1,
"formula":"C10H16NO3"
},
{
"id":"mepi_e",
"name":"Metanephrine",
"compartment":"e",
"charge":1,
"formula":"C10H16NO3"
},
{
"id":"met__L_e",
"name":"L-Methionine",
"compartment":"e",
"charge":0,
"formula":"C5H11NO2S"
},
{
"id":"mev__R_x",
"name":" R  Mevalonate C6H11O4",
"compartment":"x",
"charge":-1,
"formula":"C6H11O4"
},
{
"id":"minohp_c",
"name":"Myo-Inositol hexakisphosphate",
"compartment":"c",
"charge":-12,
"formula":"C6H6O24P6"
},
{
"id":"mi1345p_c",
"name":"1D myo Inositol 1 3 4 5 tetrakisphosphate C6H8O18P4",
"compartment":"c",
"charge":-8,
"formula":"C6H8O18P4"
},
{
"id":"mi134p_c",
"name":"1D-myo-Inositol 1,3,4-trisphosphate",
"compartment":"c",
"charge":-6,
"formula":"C6H9O15P3"
},
{
"id":"mi13p_c",
"name":"1D-myo-Inositol 1,3-bisphosphate",
"compartment":"c",
"charge":-4,
"formula":"C6H10O12P2"
},
{
"id":"mi1p__D_c",
"name":"1D-myo-Inositol 1-phosphate",
"compartment":"c",
"charge":-2,
"formula":"C6H11O9P"
},
{
"id":"mi145p_c",
"name":"1D myo Inositol 1 4 5 trisphosphate C6H9O15P3",
"compartment":"c",
"charge":-6,
"formula":"C6H9O15P3"
},
{
"id":"mi14p_c",
"name":"1D-myo-Inositol 1,4-bisphosphate",
"compartment":"c",
"charge":-4,
"formula":"C6H10O12P2"
},
{
"id":"mi4p__D_c",
"name":"1D-myo-Inositol 4-phosphate",
"compartment":"c",
"charge":-2,
"formula":"C6H11O9P"
},
{
"id":"mi3p__D_c",
"name":"1D-myo-Inositol 3-phosphate",
"compartment":"c",
"charge":-2,
"formula":"C6H11O9P"
},
{
"id":"minohp_n",
"name":"Myo-Inositol hexakisphosphate",
"compartment":"n",
"charge":-12,
"formula":"C6H6O24P6"
},
{
"id":"mmcoa__S_m",
"name":"(S)-Methylmalonyl-CoA",
"compartment":"m",
"charge":-5,
"formula":"C25H35N7O19P3S"
},
{
"id":"mmcoa__R_m",
"name":"(R)-Methylmalonyl-CoA",
"compartment":"m",
"charge":-5,
"formula":"C25H35N7O19P3S"
},
{
"id":"5mta_c",
"name":"5-Methylthioadenosine",
"compartment":"c",
"charge":0,
"formula":"C11H15N5O3S"
},
{
"id":"5mdr1p_c",
"name":"5-Methylthio-5-deoxy-D-ribose 1-phosphate",
"compartment":"c",
"charge":-2,
"formula":"C6H11O7PS"
},
{
"id":"4aabutn_c",
"name":"4 Acetamidobutanoate C6H10NO3",
"compartment":"c",
"charge":-1,
"formula":"C6H10NO3"
},
{
"id":"Nacasp_c",
"name":"N-Acetyl-L-aspartate",
"compartment":"c",
"charge":-2,
"formula":"C6H7NO5"
},
{
"id":"nac_e",
"name":"Nicotinate",
"compartment":"e",
"charge":-1,
"formula":"C6H4NO2"
},
{
"id":"nac_c",
"name":"Nicotinate",
"compartment":"c",
"charge":-1,
"formula":"C6H4NO2"
},
{
"id":"adprbp_c",
"name":"ADPribose 2'-phosphate",
"compartment":"c",
"charge":-4,
"formula":"C15H20N5O17P3"
},
{
"id":"ncam_c",
"name":"Nicotinamide",
"compartment":"c",
"charge":0,
"formula":"C6H6N2O"
},
{
"id":"nad_n",
"name":"Nicotinamide adenine dinucleotide",
"compartment":"n",
"charge":-1,
"formula":"C21H26N7O14P2"
},
{
"id":"na1_g",
"name":"Sodium",
"compartment":"g",
"charge":1,
"formula":"Na"
},
{
"id":"na1_x",
"name":"Sodium",
"compartment":"x",
"charge":1,
"formula":"Na"
},
{
"id":"udp_r",
"name":"UDP C9H11N2O12P2",
"compartment":"r",
"charge":-3,
"formula":"C9H11N2O12P2"
},
{
"id":"ump_r",
"name":"UMP C9H11N2O9P",
"compartment":"r",
"charge":-2,
"formula":"C9H11N2O9P"
},
{
"id":"pi_g",
"name":"Phosphate",
"compartment":"g",
"charge":0,
"formula":"HO4P"
},
{
"id":"nicrns_c",
"name":"Nicotinate D-ribonucleoside",
"compartment":"c",
"charge":0,
"formula":"C11H13NO6"
},
{
"id":"nicrnt_c",
"name":"Nicotinate D-ribonucleotide",
"compartment":"c",
"charge":-2,
"formula":"C11H12NO9P"
},
{
"id":"nicrnt_n",
"name":"Nicotinate D-ribonucleotide",
"compartment":"n",
"charge":-2,
"formula":"C11H12NO9P"
},
{
"id":"nmn_m",
"name":"NMN C11H14N2O8P",
"compartment":"m",
"charge":-1,
"formula":"C11H14N2O8P"
},
{
"id":"nmn_n",
"name":"NMN C11H14N2O8P",
"compartment":"n",
"charge":-1,
"formula":"C11H14N2O8P"
},
{
"id":"nmn_c",
"name":"NMN C11H14N2O8P",
"compartment":"c",
"charge":-1,
"formula":"C11H14N2O8P"
},
{
"id":"prpp_c",
"name":"5-Phospho-alpha-D-ribose 1-diphosphate",
"compartment":"c",
"charge":-5,
"formula":"C5H8O14P3"
},
{
"id":"nwharg_c",
"name":"N-(omega)-Hydroxyarginine",
"compartment":"c",
"charge":1,
"formula":"C6H15N4O3"
},
{
"id":"no_c",
"name":"Nitric oxide",
"compartment":"c",
"charge":0,
"formula":"NO"
},
{
"id":"r1p_c",
"name":"Alpha-D-Ribose 1-phosphate",
"compartment":"c",
"charge":-2,
"formula":"C5H9O8P"
},
{
"id":"uri_e",
"name":"Uridine",
"compartment":"e",
"charge":0,
"formula":"C9H12N2O6"
},
{
"id":"dtmp_m",
"name":"DTMP C10H13N2O8P",
"compartment":"m",
"charge":-2,
"formula":"C10H13N2O8P"
},
{
"id":"thymd_m",
"name":"Thymidine C10H14N2O5",
"compartment":"m",
"charge":0,
"formula":"C10H14N2O5"
},
{
"id":"xmp_c",
"name":"Xanthosine 5'-phosphate",
"compartment":"c",
"charge":-2,
"formula":"C10H11N4O9P"
},
{
"id":"succ_m",
"name":"Succinate",
"compartment":"m",
"charge":-2,
"formula":"C4H4O4"
},
{
"id":"retn_c",
"name":"Retinoate",
"compartment":"c",
"charge":-1,
"formula":"C20H27O2"
},
{
"id":"orn_e",
"name":"Ornithine",
"compartment":"e",
"charge":1,
"formula":"C5H13N2O2"
},
{
"id":"orot5p_c",
"name":"Orotidine 5'-phosphate",
"compartment":"c",
"charge":-3,
"formula":"C10H10N2O11P"
},
{
"id":"xoltetrol_m",
"name":"3alpha,7alpha,12alpha,26-Tetrahydroxy-5beta-cholestane",
"compartment":"m",
"charge":0,
"formula":"C27H48O4"
},
{
"id":"thcholst_m",
"name":"3alpha,7alpha,12alpha-Trihydroxy-5beta-cholestan-26-al",
"compartment":"m",
"charge":0,
"formula":"C27H46O4"
},
{
"id":"thcholstoic_m",
"name":"3alpha,7alpha,12alpha-Trihydroxy-5beta-cholestanoate",
"compartment":"m",
"charge":-1,
"formula":"C27H45O5"
},
{
"id":"xol7ah2_m",
"name":"3alpha,7alpha-Dihydroxy-5beta-cholestane",
"compartment":"m",
"charge":0,
"formula":"C27H48O2"
},
{
"id":"xol7ah3_m",
"name":"3alpha,7alpha,26-Trihydroxy-5beta-cholestane",
"compartment":"m",
"charge":0,
"formula":"C27H48O3"
},
{
"id":"xol7ah2al_m",
"name":"3alpha,7alpha-Dihydroxy-5beta-cholestan-26-al",
"compartment":"m",
"charge":0,
"formula":"C27H46O3"
},
{
"id":"xol27oh_m",
"name":"27-Hydroxycholesterol",
"compartment":"m",
"charge":0,
"formula":"C27H46O2"
},
{
"id":"leuktrB4woh_r",
"name":"W-hydroxyl leukotriene B4",
"compartment":"r",
"charge":-1,
"formula":"C20H31O5"
},
{
"id":"xol27oh_r",
"name":"27-Hydroxycholesterol",
"compartment":"r",
"charge":0,
"formula":"C27H46O2"
},
{
"id":"xoldiolone_r",
"name":"7alpha,12alpha-Dihydroxycholest-4-en-3-one",
"compartment":"r",
"charge":0,
"formula":"C27H44O3"
},
{
"id":"leuktrB4wcooh_r",
"name":"W-carboxy leukotriene B4",
"compartment":"r",
"charge":-2,
"formula":"C20H28O6"
},
{
"id":"pro__L_m",
"name":"L-Proline",
"compartment":"m",
"charge":0,
"formula":"C5H9NO2"
},
{
"id":"ak2lgchol_hs_c",
"name":"1-alkyl 2-lysoglycerol 3-phosphocholine",
"compartment":"c",
"charge":0,
"formula":"C10H21O5NPR"
},
{
"id":"paf_hs_c",
"name":"1-alkyl 2-acteylglycerol 3-phosphocholine (homo sapiens)",
"compartment":"c",
"charge":0,
"formula":"C11H23O4NPRCO2"
},
{
"id":"pail_hs_n",
"name":"Phosphatidylinositol (homo sapiens)",
"compartment":"n",
"charge":-1,
"formula":"C9H16O9PRCO2R2CO2"
},
{
"id":"pail45p_hs_c",
"name":"Phosphatidylinositol 4,5-bisphosphate (Homo sapiens)",
"compartment":"c",
"charge":-5,
"formula":"C9H14O15P3RCO2R2CO2"
},
{
"id":"pail45p_hs_n",
"name":"Phosphatidylinositol 4,5-bisphosphate (Homo sapiens)",
"compartment":"n",
"charge":-5,
"formula":"C9H14O15P3RCO2R2CO2"
},
{
"id":"pail4p_hs_c",
"name":"1-Phosphatidyl-1D-myo-inositol 4-phosphate (Homo sapiens)",
"compartment":"c",
"charge":-3,
"formula":"C9H15O12P2RCO2R2CO2"
},
{
"id":"pail4p_hs_n",
"name":"1-Phosphatidyl-1D-myo-inositol 4-phosphate (Homo sapiens)",
"compartment":"n",
"charge":-3,
"formula":"C9H15O12P2RCO2R2CO2"
},
{
"id":"pan4p_c",
"name":"Pantetheine 4'-phosphate",
"compartment":"c",
"charge":-2,
"formula":"C11H21N2O7PS"
},
{
"id":"ptth_c",
"name":"Pantetheine",
"compartment":"c",
"charge":0,
"formula":"C11H22N2O4S"
},
{
"id":"pchol_hs_g",
"name":"Phosphatidylcholine (homo sapiens)",
"compartment":"g",
"charge":0,
"formula":"C8H18NO4PRCO2R2CO2"
},
{
"id":"pydx5p_c",
"name":"Pyridoxal 5'-phosphate",
"compartment":"c",
"charge":-2,
"formula":"C8H8NO6P"
},
{
"id":"pe_hs_m",
"name":"Phosphatidylethanolamine (homo sapiens)",
"compartment":"m",
"charge":0,
"formula":"C5H12NO4PRCO2R2CO2"
},
{
"id":"peamn_c",
"name":"Phenethylamine",
"compartment":"c",
"charge":1,
"formula":"C8H12N"
},
{
"id":"pristcoa_x",
"name":"Pristanoyl-CoA; 2,6,10,14-tetramethylpentadecanoyl-CoA",
"compartment":"x",
"charge":-4,
"formula":"C40H68N7O17P3S"
},
{
"id":"3php_c",
"name":"3-Phosphohydroxypyruvate",
"compartment":"c",
"charge":-3,
"formula":"C3H2O7P"
},
{
"id":"prostgd2_c",
"name":"Prostaglandin D2",
"compartment":"c",
"charge":-1,
"formula":"C20H31O5"
},
{
"id":"prostgh2_c",
"name":"Prostaglandin H2",
"compartment":"c",
"charge":-1,
"formula":"C20H31O5"
},
{
"id":"prostgd2_r",
"name":"Prostaglandin D2",
"compartment":"r",
"charge":-1,
"formula":"C20H31O5"
},
{
"id":"prostgh2_r",
"name":"Prostaglandin H2",
"compartment":"r",
"charge":-1,
"formula":"C20H31O5"
},
{
"id":"prostge2_r",
"name":"Prostaglandin E2",
"compartment":"r",
"charge":-1,
"formula":"C20H31O5"
},
{
"id":"prostgi2_r",
"name":"Prostaglandin I2",
"compartment":"r",
"charge":-1,
"formula":"C20H31O5"
},
{
"id":"1p3h5c_m",
"name":"L 1 Pyrroline 3 hydroxy 5 carboxylate C5H6NO3",
"compartment":"m",
"charge":-1,
"formula":"C5H6NO3"
},
{
"id":"phe__L_e",
"name":"L-Phenylalanine",
"compartment":"e",
"charge":0,
"formula":"C9H11NO2"
},
{
"id":"phe__L_c",
"name":"L-Phenylalanine",
"compartment":"c",
"charge":0,
"formula":"C9H11NO2"
},
{
"id":"phe__L_m",
"name":"L-Phenylalanine",
"compartment":"m",
"charge":0,
"formula":"C9H11NO2"
},
{
"id":"thbpt4acam_c",
"name":"Tetrahydrobiopterin-4a-carbinolamine",
"compartment":"c",
"charge":0,
"formula":"C9H15N5O4"
},
{
"id":"succ_x",
"name":"Succinate",
"compartment":"x",
"charge":-2,
"formula":"C4H4O4"
},
{
"id":"phytcoa_x",
"name":"Phytanoyl-CoA(4-)",
"compartment":"x",
"charge":-4,
"formula":"C41H70N7O17P3S"
},
{
"id":"phllqne_c",
"name":"Phylloquinone",
"compartment":"c",
"charge":0,
"formula":"C31H46O2"
},
{
"id":"pail345p_hs_c",
"name":"Phosphatidylinositol-3,4,5-trisphosphate (Homo sapiens)",
"compartment":"c",
"charge":-7,
"formula":"C9H13O18P4RCO2R2CO2"
},
{
"id":"pi_n",
"name":"Phosphate",
"compartment":"n",
"charge":0,
"formula":"HO4P"
},
{
"id":"pail345p_hs_n",
"name":"Phosphatidylinositol-3,4,5-trisphosphate (Homo sapiens)",
"compartment":"n",
"charge":-7,
"formula":"C9H13O18P4RCO2R2CO2"
},
{
"id":"pail34p_hs_c",
"name":"Phosphatidylinositol-3,4-bisphosphate (Homo sapiens)",
"compartment":"c",
"charge":-5,
"formula":"C9H14O15P3RCO2R2CO2"
},
{
"id":"pail34p_hs_n",
"name":"Phosphatidylinositol-3,4-bisphosphate (Homo sapiens)",
"compartment":"n",
"charge":-5,
"formula":"C9H14O15P3RCO2R2CO2"
},
{
"id":"pail3p_hs_n",
"name":"1-Phosphatidyl-1D-myo-inositol 3-phosphate (Homo sapiens)",
"compartment":"n",
"charge":-3,
"formula":"C9H15O12P2RCO2R2CO2"
},
{
"id":"pail3p_hs_c",
"name":"1-Phosphatidyl-1D-myo-inositol 3-phosphate (Homo sapiens)",
"compartment":"c",
"charge":-3,
"formula":"C9H15O12P2RCO2R2CO2"
},
{
"id":"pail35p_hs_c",
"name":"Phosphatidylinositol-3,5-bisphosphate (Homo sapiens)",
"compartment":"c",
"charge":-5,
"formula":"C9H14O15P3RCO2R2CO2"
},
{
"id":"pail5p_hs_c",
"name":"1-Phosphatidyl-1D-myo-inositol 5-phosphate (Homo sapiens)",
"compartment":"c",
"charge":-3,
"formula":"C9H15O12P2RCO2R2CO2"
},
{
"id":"pail5p_hs_n",
"name":"1-Phosphatidyl-1D-myo-inositol 5-phosphate (Homo sapiens)",
"compartment":"n",
"charge":-3,
"formula":"C9H15O12P2RCO2R2CO2"
},
{
"id":"ppmi12346p_c",
"name":"5 Diphosphoinositol pentakisphosphate C6H6O27P7",
"compartment":"c",
"charge":-13,
"formula":"C6H6O27P7"
},
{
"id":"ppmi12346p_n",
"name":"5 Diphosphoinositol pentakisphosphate C6H6O27P7",
"compartment":"n",
"charge":-13,
"formula":"C6H6O27P7"
},
{
"id":"pnto__R_c",
"name":"(R)-Pantothenate",
"compartment":"c",
"charge":-1,
"formula":"C9H16NO5"
},
{
"id":"pnto__R_e",
"name":"(R)-Pantothenate",
"compartment":"e",
"charge":-1,
"formula":"C9H16NO5"
},
{
"id":"ppa_e",
"name":"Propionate (n-C3:0)",
"compartment":"e",
"charge":-1,
"formula":"C3H5O2"
},
{
"id":"phpyr_c",
"name":"Phenylpyruvate",
"compartment":"c",
"charge":-1,
"formula":"C9H7O3"
},
{
"id":"2hyoxplac_c",
"name":"2-Hydroxyphenylacetate",
"compartment":"c",
"charge":-1,
"formula":"C8H7O3"
},
{
"id":"pram_c",
"name":"5-Phospho-beta-D-ribosylamine",
"compartment":"c",
"charge":-1,
"formula":"C5H11NO7P"
},
{
"id":"prist_x",
"name":"Pristanic acid",
"compartment":"x",
"charge":-1,
"formula":"C19H37O2"
},
{
"id":"pro__D_c",
"name":"D-Proline",
"compartment":"c",
"charge":0,
"formula":"C5H9NO2"
},
{
"id":"prostgh2_e",
"name":"Prostaglandin H2",
"compartment":"e",
"charge":-1,
"formula":"C20H31O5"
},
{
"id":"prostgi2_e",
"name":"Prostaglandin I2",
"compartment":"e",
"charge":-1,
"formula":"C20H31O5"
},
{
"id":"prostgi2_c",
"name":"Prostaglandin I2",
"compartment":"c",
"charge":-1,
"formula":"C20H31O5"
},
{
"id":"pro__L_c",
"name":"L-Proline",
"compartment":"c",
"charge":0,
"formula":"C5H9NO2"
},
{
"id":"pro__L_e",
"name":"L-Proline",
"compartment":"e",
"charge":0,
"formula":"C5H9NO2"
},
{
"id":"ps_hs_c",
"name":"Phosphatidylserine (homo sapiens)",
"compartment":"c",
"charge":-1,
"formula":"C6H11NO6PRCO2R2CO2"
},
{
"id":"ps_hs_m",
"name":"Phosphatidylserine (homo sapiens)",
"compartment":"m",
"charge":-1,
"formula":"C6H11NO6PRCO2R2CO2"
},
{
"id":"ptdcacrn_c",
"name":"Pendtadenoyl carnitine",
"compartment":"c",
"charge":0,
"formula":"C22H43NO4"
},
{
"id":"ptdcacrn_m",
"name":"Pendtadenoyl carnitine",
"compartment":"m",
"charge":0,
"formula":"C22H43NO4"
},
{
"id":"hdca_x",
"name":"Hexadecanoate (n-C16:0)",
"compartment":"x",
"charge":-1,
"formula":"C16H31O2"
},
{
"id":"phyt_x",
"name":"Phytanic acid",
"compartment":"x",
"charge":-1,
"formula":"C20H39O2"
},
{
"id":"ptrc_c",
"name":"Putrescine",
"compartment":"c",
"charge":2,
"formula":"C4H14N2"
},
{
"id":"4abutn_c",
"name":"4-Aminobutanal",
"compartment":"c",
"charge":1,
"formula":"C4H10NO"
},
{
"id":"pydx_c",
"name":"Pyridoxal",
"compartment":"c",
"charge":0,
"formula":"C8H9NO3"
},
{
"id":"quln_c",
"name":"Quinolinate",
"compartment":"c",
"charge":-2,
"formula":"C7H3NO4"
},
{
"id":"retinal_cis_13_c",
"name":"Cis-13-retinal",
"compartment":"c",
"charge":0,
"formula":"C20H28O"
},
{
"id":"retinal_11_cis_c",
"name":"11-cis-Retinal",
"compartment":"c",
"charge":0,
"formula":"C20H28O"
},
{
"id":"retinal_cis_9_c",
"name":"Cis-9-retinal",
"compartment":"c",
"charge":0,
"formula":"C20H28O"
},
{
"id":"ru5p__D_c",
"name":"D-Ribulose 5-phosphate",
"compartment":"c",
"charge":-2,
"formula":"C5H9O8P"
},
{
"id":"rbt_c",
"name":"Ribitol",
"compartment":"c",
"charge":0,
"formula":"C5H12O5"
},
{
"id":"retinol_cis_13_c",
"name":"Cis-13-retinol",
"compartment":"c",
"charge":0,
"formula":"C20H30O"
},
{
"id":"retn_r",
"name":"Retinoate",
"compartment":"r",
"charge":-1,
"formula":"C20H27O2"
},
{
"id":"13_cis_retn_r",
"name":"13-cis-retinoate",
"compartment":"r",
"charge":-1,
"formula":"C20H27O2"
},
{
"id":"ribflv_e",
"name":"Riboflavin C17H20N4O6",
"compartment":"e",
"charge":0,
"formula":"C17H20N4O6"
},
{
"id":"rib__D_e",
"name":"D-Ribose",
"compartment":"e",
"charge":0,
"formula":"C5H10O5"
},
{
"id":"rib__D_c",
"name":"D-Ribose",
"compartment":"c",
"charge":0,
"formula":"C5H10O5"
},
{
"id":"rnam_c",
"name":"N Ribosylnicotinamide C11H15N2O5",
"compartment":"c",
"charge":1,
"formula":"C11H15N2O5"
},
{
"id":"saccrp__L_m",
"name":"L Saccharopine C11H19N2O6",
"compartment":"m",
"charge":-1,
"formula":"C11H19N2O6"
},
{
"id":"fald_x",
"name":"Formaldehyde",
"compartment":"x",
"charge":0,
"formula":"CH2O"
},
{
"id":"sarcs_x",
"name":"Sarcosine C3H7NO2",
"compartment":"x",
"charge":0,
"formula":"C3H7NO2"
},
{
"id":"sphgn_r",
"name":"Sphinganine C18H40NO2",
"compartment":"r",
"charge":1,
"formula":"C18H40NO2"
},
{
"id":"sph1p_r",
"name":"Sphinganine 1 phosphate C18H39NO5P",
"compartment":"r",
"charge":-1,
"formula":"C18H39NO5P"
},
{
"id":"sphings_r",
"name":"Sphingosine cytosol",
"compartment":"r",
"charge":1,
"formula":"C18H38NO2"
},
{
"id":"sphs1p_r",
"name":"Sphingosine 1-phosphate",
"compartment":"r",
"charge":-1,
"formula":"C18H37NO5P"
},
{
"id":"sbt__D_c",
"name":"D-Sorbitol",
"compartment":"c",
"charge":0,
"formula":"C6H14O6"
},
{
"id":"selmeth_c",
"name":"Selenomethionine",
"compartment":"c",
"charge":0,
"formula":"C5H11NO2Se"
},
{
"id":"sph1p_c",
"name":"Sphinganine 1 phosphate C18H39NO5P",
"compartment":"c",
"charge":-1,
"formula":"C18H39NO5P"
},
{
"id":"sphmyln_hs_g",
"name":"Sphingomyelin (homo sapiens)",
"compartment":"g",
"charge":0,
"formula":"C23H48N2O5PRCO"
},
{
"id":"sphmyln_hs_l",
"name":"Sphingomyelin (homo sapiens)",
"compartment":"l",
"charge":0,
"formula":"C23H48N2O5PRCO"
},
{
"id":"sphings_c",
"name":"Sphingosine cytosol",
"compartment":"c",
"charge":1,
"formula":"C18H38NO2"
},
{
"id":"spc_hs_c",
"name":"Sphingosylphosphorylcholine (homo sapiens)",
"compartment":"c",
"charge":1,
"formula":"C23H50N2O5P"
},
{
"id":"sphmyln_hs_c",
"name":"Sphingomyelin (homo sapiens)",
"compartment":"c",
"charge":0,
"formula":"C23H48N2O5PRCO"
},
{
"id":"so4_e",
"name":"Sulfate",
"compartment":"e",
"charge":-2,
"formula":"O4S"
},
{
"id":"sphs1p_c",
"name":"Sphingosine 1-phosphate",
"compartment":"c",
"charge":-1,
"formula":"C18H37NO5P"
},
{
"id":"spmd_c",
"name":"Spermidine",
"compartment":"c",
"charge":3,
"formula":"C7H22N3"
},
{
"id":"o2_e",
"name":"O2 O2",
"compartment":"e",
"charge":0,
"formula":"O2"
},
{
"id":"sql_r",
"name":"Squalene C30H50",
"compartment":"r",
"charge":0,
"formula":"C30H50"
},
{
"id":"strdnccrn_c",
"name":"Stearidonyl carnitine",
"compartment":"c",
"charge":0,
"formula":"C25H41NO4"
},
{
"id":"strdnccrn_m",
"name":"Stearidonyl carnitine",
"compartment":"m",
"charge":0,
"formula":"C25H41NO4"
},
{
"id":"succ_e",
"name":"Succinate",
"compartment":"e",
"charge":-2,
"formula":"C4H4O4"
},
{
"id":"T4hcinnm_c",
"name":"Trans 4 Hydroxycinnamate C9H7O3",
"compartment":"c",
"charge":-1,
"formula":"C9H7O3"
},
{
"id":"taur_e",
"name":"Taurine C2H7NO3S",
"compartment":"e",
"charge":0,
"formula":"C2H7NO3S"
},
{
"id":"tchola_c",
"name":"Taurocholic acid C26H45NO7S",
"compartment":"c",
"charge":0,
"formula":"C26H45NO7S"
},
{
"id":"tdchola_c",
"name":"Taurochenodeoxycholate",
"compartment":"c",
"charge":0,
"formula":"C26H45NO6S"
},
{
"id":"tdchola_x",
"name":"Taurochenodeoxycholate",
"compartment":"x",
"charge":0,
"formula":"C26H45NO6S"
},
{
"id":"thmmp_c",
"name":"Thiamin monophosphate",
"compartment":"c",
"charge":-1,
"formula":"C12H16N4O4PS"
},
{
"id":"thmpp_c",
"name":"Thiamine diphosphate",
"compartment":"c",
"charge":-2,
"formula":"C12H16N4O7P2S"
},
{
"id":"thmmp_m",
"name":"Thiamin monophosphate",
"compartment":"m",
"charge":-1,
"formula":"C12H16N4O4PS"
},
{
"id":"thmpp_m",
"name":"Thiamine diphosphate",
"compartment":"m",
"charge":-2,
"formula":"C12H16N4O7P2S"
},
{
"id":"tetpent3crn_c",
"name":"Tetracosapentaenoyl carnitine",
"compartment":"c",
"charge":0,
"formula":"C31H51NO4"
},
{
"id":"tetpent3coa_m",
"name":"Tetracosapentaenoyl coenzyme A, n-3",
"compartment":"m",
"charge":-4,
"formula":"C45H68N7O17P3S"
},
{
"id":"tetpent3crn_m",
"name":"Tetracosapentaenoyl carnitine",
"compartment":"m",
"charge":0,
"formula":"C31H51NO4"
},
{
"id":"tetpent6crn_c",
"name":"Tetracosapentaenoyl carnitine",
"compartment":"c",
"charge":0,
"formula":"C31H51NO4"
},
{
"id":"tetpent6coa_m",
"name":"Tetracosapentaenoyl coenzyme A, n-6",
"compartment":"m",
"charge":-4,
"formula":"C45H68N7O17P3S"
},
{
"id":"tetpent6crn_m",
"name":"Tetracosapentaenoyl carnitine",
"compartment":"m",
"charge":0,
"formula":"C31H51NO4"
},
{
"id":"tettet6crn_c",
"name":"Tetracosatetraenoyl carnitine",
"compartment":"c",
"charge":0,
"formula":"C31H53NO4"
},
{
"id":"tettet6coa_m",
"name":"Tetracosatetraenoyl coenzyme A",
"compartment":"m",
"charge":-4,
"formula":"C45H70N7O17P3S"
},
{
"id":"tettet6crn_m",
"name":"Tetracosatetraenoyl carnitine",
"compartment":"m",
"charge":0,
"formula":"C31H53NO4"
},
{
"id":"thcholstoic_x",
"name":"3alpha,7alpha,12alpha-Trihydroxy-5beta-cholestanoate",
"compartment":"x",
"charge":-1,
"formula":"C27H45O5"
},
{
"id":"thymd_c",
"name":"Thymidine C10H14N2O5",
"compartment":"c",
"charge":0,
"formula":"C10H14N2O5"
},
{
"id":"thm_c",
"name":"Thiamin",
"compartment":"c",
"charge":1,
"formula":"C12H17N4OS"
},
{
"id":"thmtp_c",
"name":"Thiamin triphosphate C12H16N4O10P3S",
"compartment":"c",
"charge":-3,
"formula":"C12H16N4O10P3S"
},
{
"id":"thp2c_c",
"name":"2,3,4,5-Tetrahydropyridine-2-carboxylate",
"compartment":"c",
"charge":-1,
"formula":"C6H8NO2"
},
{
"id":"tmndnccrn_c",
"name":"Timnodonyl carnitine",
"compartment":"c",
"charge":0,
"formula":"C27H43NO4"
},
{
"id":"tmndnccrn_m",
"name":"Timnodonyl carnitine",
"compartment":"m",
"charge":0,
"formula":"C27H43NO4"
},
{
"id":"trdrd_c",
"name":"Reduced thioredoxin",
"compartment":"c",
"charge":0,
"formula":"XH2"
},
{
"id":"trdox_c",
"name":"Oxidized thioredoxin",
"compartment":"c",
"charge":0,
"formula":"X"
},
{
"id":"q10_c",
"name":"Ubiquinone-10",
"compartment":"c",
"charge":0,
"formula":"C59H90O4"
},
{
"id":"q10h2_c",
"name":"Ubiquinol-10",
"compartment":"c",
"charge":0,
"formula":"C59H92O4"
},
{
"id":"trp__L_e",
"name":"L-Tryptophan",
"compartment":"e",
"charge":0,
"formula":"C11H12N2O2"
},
{
"id":"ttdcrn_m",
"name":"Tetradecanoyl carnitine",
"compartment":"m",
"charge":0,
"formula":"C21H41NO4"
},
{
"id":"ttdcrn_c",
"name":"Tetradecanoyl carnitine",
"compartment":"c",
"charge":0,
"formula":"C21H41NO4"
},
{
"id":"txa2_c",
"name":"Thromboxane A2",
"compartment":"c",
"charge":-1,
"formula":"C20H31O5"
},
{
"id":"txa2_r",
"name":"Thromboxane A2",
"compartment":"r",
"charge":-1,
"formula":"C20H31O5"
},
{
"id":"tymsf_c",
"name":"Tyramine O-sulfate",
"compartment":"c",
"charge":0,
"formula":"C8H11NO4S"
},
{
"id":"tym_c",
"name":"Tyramine",
"compartment":"c",
"charge":1,
"formula":"C8H12NO"
},
{
"id":"tyr__L_e",
"name":"L-Tyrosine",
"compartment":"e",
"charge":0,
"formula":"C9H11NO3"
},
{
"id":"tyr__L_m",
"name":"L-Tyrosine",
"compartment":"m",
"charge":0,
"formula":"C9H11NO3"
},
{
"id":"udpacgal_c",
"name":"UDP-N-acetyl-D-galactosamine",
"compartment":"c",
"charge":-2,
"formula":"C17H25N3O17P2"
},
{
"id":"udpglcur_r",
"name":"UDP-D-glucuronate",
"compartment":"r",
"charge":-3,
"formula":"C15H19N2O18P2"
},
{
"id":"udpg_r",
"name":"UDPglucose",
"compartment":"r",
"charge":-2,
"formula":"C15H22N2O17P2"
},
{
"id":"ahandrostan_r",
"name":"3alpha-Hydroxy-5beta-androstan-17-one",
"compartment":"r",
"charge":0,
"formula":"C19H30O2"
},
{
"id":"ump_n",
"name":"UMP C9H11N2O9P",
"compartment":"n",
"charge":-2,
"formula":"C9H11N2O9P"
},
{
"id":"urate_c",
"name":"Urate C5H4N4O3",
"compartment":"c",
"charge":0,
"formula":"C5H4N4O3"
},
{
"id":"urate_x",
"name":"Urate C5H4N4O3",
"compartment":"x",
"charge":0,
"formula":"C5H4N4O3"
},
{
"id":"urea_e",
"name":"Urea CH4N2O",
"compartment":"e",
"charge":0,
"formula":"CH4N2O"
},
{
"id":"urea_c",
"name":"Urea CH4N2O",
"compartment":"c",
"charge":0,
"formula":"CH4N2O"
},
{
"id":"val__L_e",
"name":"L-Valine",
"compartment":"e",
"charge":0,
"formula":"C5H11NO2"
},
{
"id":"val__L_c",
"name":"L-Valine",
"compartment":"c",
"charge":0,
"formula":"C5H11NO2"
},
{
"id":"val__L_m",
"name":"L-Valine",
"compartment":"m",
"charge":0,
"formula":"C5H11NO2"
},
{
"id":"vitd3_c",
"name":"Calciol; (+)-Vitamin D3",
"compartment":"c",
"charge":0,
"formula":"C27H44O"
},
{
"id":"xan_x",
"name":"Xanthine",
"compartment":"x",
"charge":0,
"formula":"C5H4N4O2"
},
{
"id":"xolest2_hs_c",
"name":"Cholesterol ester (from FULLR2)",
"compartment":"c",
"charge":0,
"formula":"C27H45R2CO2"
},
{
"id":"xu5p__D_c",
"name":"D-Xylulose 5-phosphate",
"compartment":"c",
"charge":-2,
"formula":"C5H9O8P"
},
{
"id":"xylt_c",
"name":"Xylitol C5H12O5",
"compartment":"c",
"charge":0,
"formula":"C5H12O5"
},
{
"id":"Ser_Gly_Ala_X_Gly_r",
"name":"Protein-linked serine residue (glycosaminoglycan attachment site)",
"compartment":"r",
"charge":0,
"formula":"XH"
},
{
"id":"acmana_e",
"name":"N-Acetyl-D-mannosamine",
"compartment":"e",
"charge":0,
"formula":"C8H15NO6"
},
{
"id":"dha_e",
"name":"Dihydroxyacetone",
"compartment":"e",
"charge":0,
"formula":"C3H6O3"
},
{
"id":"dhap_e",
"name":"Dihydroxyacetone phosphate",
"compartment":"e",
"charge":-2,
"formula":"C3H5O6P"
},
{
"id":"fad_e",
"name":"Flavin adenine dinucleotide oxidized",
"compartment":"e",
"charge":-2,
"formula":"C27H31N9O15P2"
},
{
"id":"fald_e",
"name":"Formaldehyde",
"compartment":"e",
"charge":0,
"formula":"CH2O"
},
{
"id":"HC00250_e",
"name":"Hydrosulfide",
"compartment":"e",
"charge":-1,
"formula":"HS"
},
{
"id":"orot_e",
"name":"Orotate C5H3N2O4",
"compartment":"e",
"charge":-1,
"formula":"C5H3N2O4"
},
{
"id":"prpp_e",
"name":"5-Phospho-alpha-D-ribose 1-diphosphate",
"compartment":"e",
"charge":-5,
"formula":"C5H8O14P3"
},
{
"id":"pydx5p_e",
"name":"Pyridoxal 5'-phosphate",
"compartment":"e",
"charge":-2,
"formula":"C8H8NO6P"
},
{
"id":"HC00617_c",
"name":"Ferricytochrome B5",
"compartment":"c",
"charge":0,
"formula":"X"
},
{
"id":"HC00619_c",
"name":"Ferrocytochrome B5",
"compartment":"c",
"charge":0,
"formula":"X"
},
{
"id":"dpcoa_m",
"name":"Dephospho-CoA",
"compartment":"m",
"charge":-2,
"formula":"C21H33N7O13P2S"
},
{
"id":"ppi_e",
"name":"Diphosphate",
"compartment":"e",
"charge":-3,
"formula":"HO7P2"
},
{
"id":"HC01672_c",
"name":"Acetyl adenylate",
"compartment":"c",
"charge":-1,
"formula":"C12H15N5O8P"
},
{
"id":"HC01434_m",
"name":"Oxalatosuccinate(3-)",
"compartment":"m",
"charge":-3,
"formula":"C6H3O7"
},
{
"id":"HC01434_x",
"name":"Oxalatosuccinate(3-)",
"compartment":"x",
"charge":-3,
"formula":"C6H3O7"
},
{
"id":"HC00591_c",
"name":"2-oxoglutaramate",
"compartment":"c",
"charge":-1,
"formula":"C5H6NO4"
},
{
"id":"HC00591_m",
"name":"2-oxoglutaramate",
"compartment":"m",
"charge":-1,
"formula":"C5H6NO4"
},
{
"id":"uacgam_r",
"name":"UDP-N-acetyl-D-glucosamine",
"compartment":"r",
"charge":-2,
"formula":"C17H25N3O17P2"
},
{
"id":"acmana_r",
"name":"N-Acetyl-D-mannosamine",
"compartment":"r",
"charge":0,
"formula":"C8H15NO6"
},
{
"id":"HC01118_r",
"name":"Presqualene Diphosphate",
"compartment":"r",
"charge":-3,
"formula":"C30H49O7P2"
},
{
"id":"lac__L_x",
"name":"L-Lactate",
"compartment":"x",
"charge":-1,
"formula":"C3H5O3"
},
{
"id":"fdp_c",
"name":"D-Fructose 1,6-bisphosphate",
"compartment":"c",
"charge":-4,
"formula":"C6H10O12P2"
},
{
"id":"HC00250_c",
"name":"Hydrosulfide",
"compartment":"c",
"charge":-1,
"formula":"HS"
},
{
"id":"HC01496_m",
"name":"2-Amino-3-Oxoadipate",
"compartment":"m",
"charge":-1,
"formula":"C6H8NO5"
},
{
"id":"glyc3p_x",
"name":"Glycerol 3-phosphate",
"compartment":"x",
"charge":-2,
"formula":"C3H7O6P"
},
{
"id":"HC01668_m",
"name":"Propinol adenylate",
"compartment":"m",
"charge":-1,
"formula":"C13H17N5O8P"
},
{
"id":"glyald_m",
"name":"D-Glyceraldehyde",
"compartment":"m",
"charge":0,
"formula":"C3H6O3"
},
{
"id":"r5p_r",
"name":"Alpha-D-Ribose 5-phosphate",
"compartment":"r",
"charge":-2,
"formula":"C5H9O8P"
},
{
"id":"ptrc_e",
"name":"Putrescine",
"compartment":"e",
"charge":2,
"formula":"C4H14N2"
},
{
"id":"HC01408_m",
"name":"3-Oxo-Hexanoyl Coenzyme A",
"compartment":"m",
"charge":-4,
"formula":"C27H40N7O18P3S"
},
{
"id":"arachd_x",
"name":"Arachidonic acid",
"compartment":"x",
"charge":-1,
"formula":"C20H31O2"
},
{
"id":"pmtcoa_r",
"name":"Palmitoyl-CoA (n-C16:0CoA)",
"compartment":"r",
"charge":-4,
"formula":"C37H62N7O17P3S"
},
{
"id":"HC00342_m",
"name":"Cis-aconitate(3-); (1Z)-prop-1-ene-1,2,3-tricarboxylat",
"compartment":"m",
"charge":-3,
"formula":"C6H3O6"
},
{
"id":"56dthm_m",
"name":"5,6-Dihydrothymine",
"compartment":"m",
"charge":0,
"formula":"C5H8N2O2"
},
{
"id":"thym_m",
"name":"Thymine C5H6N2O2",
"compartment":"m",
"charge":0,
"formula":"C5H6N2O2"
},
{
"id":"3pg_m",
"name":"3-Phospho-D-glycerate",
"compartment":"m",
"charge":-3,
"formula":"C3H4O7P"
},
{
"id":"glyc__R_m",
"name":"(R)-Glycerate",
"compartment":"m",
"charge":-1,
"formula":"C3H5O4"
},
{
"id":"e4p_c",
"name":"D-Erythrose 4-phosphate",
"compartment":"c",
"charge":-2,
"formula":"C4H7O7P"
},
{
"id":"HC00361_c",
"name":"Sedoheptulose 1,7-bisphosphate(4-)",
"compartment":"c",
"charge":-4,
"formula":"C7H12O13P2"
},
{
"id":"s7p_c",
"name":"Sedoheptulose 7-phosphate",
"compartment":"c",
"charge":-2,
"formula":"C7H13O10P"
},
{
"id":"pmtcrn_r",
"name":"L-Palmitoylcarnitine",
"compartment":"r",
"charge":0,
"formula":"C23H45NO4"
},
{
"id":"pmtcrn_x",
"name":"L-Palmitoylcarnitine",
"compartment":"x",
"charge":0,
"formula":"C23H45NO4"
},
{
"id":"lnlccoa_r",
"name":"Linoleic coenzyme A",
"compartment":"r",
"charge":-4,
"formula":"C39H62N7O17P3S"
},
{
"id":"lnlccrn_r",
"name":"Linoleyl carnitine",
"compartment":"r",
"charge":0,
"formula":"C25H45NO4"
},
{
"id":"lnlccoa_x",
"name":"Linoleic coenzyme A",
"compartment":"x",
"charge":-4,
"formula":"C39H62N7O17P3S"
},
{
"id":"lnlccrn_x",
"name":"Linoleyl carnitine",
"compartment":"x",
"charge":0,
"formula":"C25H45NO4"
},
{
"id":"arachdcoa_r",
"name":"C20:4-CoA",
"compartment":"r",
"charge":-4,
"formula":"C41H62N7O17P3S"
},
{
"id":"arachdcrn_r",
"name":"C20:4 carnitine",
"compartment":"r",
"charge":0,
"formula":"C27H45NO4"
},
{
"id":"arachdcrn_x",
"name":"C20:4 carnitine",
"compartment":"x",
"charge":0,
"formula":"C27H45NO4"
},
{
"id":"hdcoa_r",
"name":"Hexadecenoyl-CoA (n-C16:1CoA)",
"compartment":"r",
"charge":-4,
"formula":"C37H60N7O17P3S"
},
{
"id":"hdcecrn_r",
"name":"Hexadecenoyl carnitine",
"compartment":"r",
"charge":0,
"formula":"C23H43NO4"
},
{
"id":"dgmp_c",
"name":"DGMP C10H12N5O7P",
"compartment":"c",
"charge":-2,
"formula":"C10H12N5O7P"
},
{
"id":"HC00718_c",
"name":"N-methylethanolaminium phosphate(1-)",
"compartment":"c",
"charge":-1,
"formula":"C3H9NO4P"
},
{
"id":"mev__R_c",
"name":" R  Mevalonate C6H11O4",
"compartment":"c",
"charge":-1,
"formula":"C6H11O4"
},
{
"id":"fol_m",
"name":"Folate",
"compartment":"m",
"charge":-1,
"formula":"C19H18N7O6"
},
{
"id":"hxdcal_c",
"name":"Hexadecanal C16H32O",
"compartment":"c",
"charge":0,
"formula":"C16H32O"
},
{
"id":"HC01522_c",
"name":"Gentisate aldehyde",
"compartment":"c",
"charge":0,
"formula":"C7H6O3"
},
{
"id":"HC00460_c",
"name":"2,5-dihydroxybenzoate",
"compartment":"c",
"charge":-1,
"formula":"C7H5O4"
},
{
"id":"HC00900_m",
"name":"Methylmalonate",
"compartment":"m",
"charge":-2,
"formula":"C4H4O4"
},
{
"id":"pan4p_m",
"name":"Pantetheine 4'-phosphate",
"compartment":"m",
"charge":-2,
"formula":"C11H21N2O7PS"
},
{
"id":"ptth_m",
"name":"Pantetheine",
"compartment":"m",
"charge":0,
"formula":"C11H22N2O4S"
},
{
"id":"L2aadp6sa_c",
"name":"L 2 Aminoadipate 6 semialdehyde C6H11NO3",
"compartment":"c",
"charge":0,
"formula":"C6H11NO3"
},
{
"id":"HC01501_c",
"name":"Hydroxidodioxidosulfidosulfate(1-)",
"compartment":"c",
"charge":-1,
"formula":"HO3S2"
},
{
"id":"HC00664_c",
"name":"D-tagatofuranose 6-phosphate(2-)",
"compartment":"c",
"charge":-2,
"formula":"C6H11O9P"
},
{
"id":"HC01180_c",
"name":"D-tagatofuranose 1,6-bisphosphate(4-)",
"compartment":"c",
"charge":-4,
"formula":"C6H10O12P2"
},
{
"id":"1p3h5c_c",
"name":"L 1 Pyrroline 3 hydroxy 5 carboxylate C5H6NO3",
"compartment":"c",
"charge":-1,
"formula":"C5H6NO3"
},
{
"id":"4hpro_LT_c",
"name":"Trans 4 Hydroxy L proline C5H9NO3",
"compartment":"c",
"charge":0,
"formula":"C5H9NO3"
},
{
"id":"4hpro_LT_m",
"name":"Trans 4 Hydroxy L proline C5H9NO3",
"compartment":"m",
"charge":0,
"formula":"C5H9NO3"
},
{
"id":"thcholstoic_c",
"name":"3alpha,7alpha,12alpha-Trihydroxy-5beta-cholestanoate",
"compartment":"c",
"charge":-1,
"formula":"C27H45O5"
},
{
"id":"cholcoa_c",
"name":"Choloyl-CoA(4-)",
"compartment":"c",
"charge":-4,
"formula":"C45H70N7O20P3S"
},
{
"id":"HC01415_m",
"name":"(2E)-Octenoyl Coenzyme A",
"compartment":"m",
"charge":-4,
"formula":"C29H44N7O17P3S"
},
{
"id":"3odcoa_m",
"name":"3-Oxodecanoyl-CoA",
"compartment":"m",
"charge":-4,
"formula":"C31H48N7O18P3S"
},
{
"id":"c8crn_m",
"name":"Octanoyl carnitine",
"compartment":"m",
"charge":0,
"formula":"C15H29NO4"
},
{
"id":"c8crn_x",
"name":"Octanoyl carnitine",
"compartment":"x",
"charge":0,
"formula":"C15H29NO4"
},
{
"id":"ddcacoa_m",
"name":"Dodecanoyl-CoA (n-C12:0CoA)",
"compartment":"m",
"charge":-4,
"formula":"C33H54N7O17P3S"
},
{
"id":"3otdcoa_m",
"name":"3-Oxotetradecanoyl-CoA",
"compartment":"m",
"charge":-4,
"formula":"C35H56N7O18P3S"
},
{
"id":"2mop_c",
"name":"2-Methyl-3-oxopropanoate",
"compartment":"c",
"charge":-1,
"formula":"C4H5O3"
},
{
"id":"HC00900_c",
"name":"Methylmalonate",
"compartment":"c",
"charge":-2,
"formula":"C4H4O4"
},
{
"id":"C02470_c",
"name":"Xanthurenic acid",
"compartment":"c",
"charge":-1,
"formula":"C10H6NO4"
},
{
"id":"co2_e",
"name":"CO2 CO2",
"compartment":"e",
"charge":0,
"formula":"CO2"
},
{
"id":"dcholcoa_r",
"name":"Chenodeoxycholoyl coenzyme a",
"compartment":"r",
"charge":-4,
"formula":"C45H70N7O19P3S"
},
{
"id":"C02528_r",
"name":"Chenodeoxycholate",
"compartment":"r",
"charge":-1,
"formula":"C24H39O4"
},
{
"id":"dcholcoa_c",
"name":"Chenodeoxycholoyl coenzyme a",
"compartment":"c",
"charge":-4,
"formula":"C45H70N7O19P3S"
},
{
"id":"C02528_c",
"name":"Chenodeoxycholate",
"compartment":"c",
"charge":-1,
"formula":"C24H39O4"
},
{
"id":"HC01412_m",
"name":"(2E)-Tetradecenoyl Coenzyme A",
"compartment":"m",
"charge":-4,
"formula":"C35H56N7O17P3S"
},
{
"id":"3ohdcoa_m",
"name":"3-Oxohexadecanoyl-CoA",
"compartment":"m",
"charge":-4,
"formula":"C37H60N7O18P3S"
},
{
"id":"3hddcoa_m",
"name":"(S)-3-Hydroxydodecanoyl-CoA",
"compartment":"m",
"charge":-4,
"formula":"C33H54N7O18P3S"
},
{
"id":"dd2coa_x",
"name":"Trans-Dodec-2-enoyl-CoA",
"compartment":"x",
"charge":-4,
"formula":"C33H52N7O17P3S"
},
{
"id":"3hddcoa_x",
"name":"(S)-3-Hydroxydodecanoyl-CoA",
"compartment":"x",
"charge":-4,
"formula":"C33H54N7O18P3S"
},
{
"id":"fpram_c",
"name":"2-(Formamido)-N1-(5-phospho-D-ribosyl)acetamidine",
"compartment":"c",
"charge":-1,
"formula":"C8H15N3O8P"
},
{
"id":"4ppcys_c",
"name":"N-((R)-4-Phosphopantothenoyl)-L-cysteine",
"compartment":"c",
"charge":-3,
"formula":"C12H20N2O9PS"
},
{
"id":"dhcholestanate_c",
"name":"3alpha,7alpha-Dihydroxy-5beta-cholestanate",
"compartment":"c",
"charge":-1,
"formula":"C27H45O4"
},
{
"id":"xol7ah2al_c",
"name":"3alpha,7alpha-Dihydroxy-5beta-cholestan-26-al",
"compartment":"c",
"charge":0,
"formula":"C27H46O3"
},
{
"id":"HC01397_m",
"name":"3S-Hydroxyhexadecanoyl Coenzyme A",
"compartment":"m",
"charge":-4,
"formula":"C37H62N7O18P3S"
},
{
"id":"HC01397_x",
"name":"3S-Hydroxyhexadecanoyl Coenzyme A",
"compartment":"x",
"charge":-4,
"formula":"C37H62N7O18P3S"
},
{
"id":"3htdcoa_m",
"name":"(S)-3-Hydroxytetradecanoyl-CoA",
"compartment":"m",
"charge":-4,
"formula":"C35H58N7O18P3S"
},
{
"id":"3htdcoa_x",
"name":"(S)-3-Hydroxytetradecanoyl-CoA",
"compartment":"x",
"charge":-4,
"formula":"C35H58N7O18P3S"
},
{
"id":"HC01412_x",
"name":"(2E)-Tetradecenoyl Coenzyme A",
"compartment":"x",
"charge":-4,
"formula":"C35H56N7O17P3S"
},
{
"id":"3oddcoa_m",
"name":"3-Oxododecanoyl-CoA",
"compartment":"m",
"charge":-4,
"formula":"C33H52N7O18P3S"
},
{
"id":"dcacoa_m",
"name":"Decanoyl-CoA (n-C10:0CoA)",
"compartment":"m",
"charge":-4,
"formula":"C31H50N7O17P3S"
},
{
"id":"3hdcoa_m",
"name":"(S)-3-Hydroxydecanoyl-CoA",
"compartment":"m",
"charge":-4,
"formula":"C31H50N7O18P3S"
},
{
"id":"3hdcoa_x",
"name":"(S)-3-Hydroxydecanoyl-CoA",
"compartment":"x",
"charge":-4,
"formula":"C31H50N7O18P3S"
},
{
"id":"dc2coa_m",
"name":"Trans-Dec-2-enoyl-CoA",
"compartment":"m",
"charge":-4,
"formula":"C31H48N7O17P3S"
},
{
"id":"dc2coa_x",
"name":"Trans-Dec-2-enoyl-CoA",
"compartment":"x",
"charge":-4,
"formula":"C31H48N7O17P3S"
},
{
"id":"HC01405_m",
"name":"3S-Hydroxy-Octanoyl Coenzyme A",
"compartment":"m",
"charge":-4,
"formula":"C29H46N7O18P3S"
},
{
"id":"HC01406_m",
"name":"3-Oxo-Octanoyl Coenzyme A",
"compartment":"m",
"charge":-4,
"formula":"C29H44N7O18P3S"
},
{
"id":"hxcoa_m",
"name":"Hexanoyl-CoA (n-C6:0CoA)",
"compartment":"m",
"charge":-4,
"formula":"C27H42N7O17P3S"
},
{
"id":"HC01407_m",
"name":"3S-Hydroxy-Hexanoyl Coenzyme A",
"compartment":"m",
"charge":-4,
"formula":"C27H42N7O18P3S"
},
{
"id":"hx2coa_m",
"name":"Trans-Hex-2-enoyl-CoA",
"compartment":"m",
"charge":-4,
"formula":"C27H40N7O17P3S"
},
{
"id":"xol7ah3_c",
"name":"3alpha,7alpha,26-Trihydroxy-5beta-cholestane",
"compartment":"c",
"charge":0,
"formula":"C27H48O3"
},
{
"id":"xoltetrol_c",
"name":"3alpha,7alpha,12alpha,26-Tetrahydroxy-5beta-cholestane",
"compartment":"c",
"charge":0,
"formula":"C27H48O4"
},
{
"id":"HC02228_c",
"name":"Hexadecenal",
"compartment":"c",
"charge":0,
"formula":"C16H30O"
},
{
"id":"HC01842_c",
"name":"Phosphodimethylethanolamine",
"compartment":"c",
"charge":-2,
"formula":"C4H10NO4P"
},
{
"id":"citr__L_e",
"name":"L-Citrulline",
"compartment":"e",
"charge":0,
"formula":"C6H13N3O3"
},
{
"id":"HC00319_c",
"name":"Malonate; propanedioate",
"compartment":"c",
"charge":-2,
"formula":"C3H2O4"
},
{
"id":"HC00319_m",
"name":"Malonate; propanedioate",
"compartment":"m",
"charge":-2,
"formula":"C3H2O4"
},
{
"id":"r5p_c",
"name":"Alpha-D-Ribose 5-phosphate",
"compartment":"c",
"charge":-2,
"formula":"C5H9O8P"
},
{
"id":"cmp_r",
"name":"CMP C9H12N3O8P",
"compartment":"r",
"charge":-2,
"formula":"C9H12N3O8P"
},
{
"id":"acgam_r",
"name":"N-Acetyl-D-glucosamine",
"compartment":"r",
"charge":0,
"formula":"C8H15NO6"
},
{
"id":"arachd_l",
"name":"Arachidonic acid",
"compartment":"l",
"charge":-1,
"formula":"C20H31O2"
},
{
"id":"hdca_l",
"name":"Hexadecanoate (n-C16:0)",
"compartment":"l",
"charge":-1,
"formula":"C16H31O2"
},
{
"id":"na1_r",
"name":"Sodium",
"compartment":"r",
"charge":1,
"formula":"Na"
},
{
"id":"strdnc_r",
"name":"Stearidonic acid C18:4, n-3",
"compartment":"r",
"charge":-1,
"formula":"C18H27O2"
},
{
"id":"lnlc_l",
"name":"Linoleic acid (all cis C18:2) n-6",
"compartment":"l",
"charge":-1,
"formula":"C18H31O2"
},
{
"id":"lnlc_r",
"name":"Linoleic acid (all cis C18:2) n-6",
"compartment":"r",
"charge":-1,
"formula":"C18H31O2"
},
{
"id":"c8crn_c",
"name":"Octanoyl carnitine",
"compartment":"c",
"charge":0,
"formula":"C15H29NO4"
},
{
"id":"C02470_e",
"name":"Xanthurenic acid",
"compartment":"e",
"charge":-1,
"formula":"C10H6NO4"
},
{
"id":"thr__L_m",
"name":"L-Threonine",
"compartment":"m",
"charge":0,
"formula":"C4H9NO3"
},
{
"id":"dtmp_c",
"name":"DTMP C10H13N2O8P",
"compartment":"c",
"charge":-2,
"formula":"C10H13N2O8P"
},
{
"id":"2obut_m",
"name":"2-Oxobutanoate",
"compartment":"m",
"charge":-1,
"formula":"C4H5O3"
},
{
"id":"cdpchol_r",
"name":"CDPcholine C14H25N4O11P2",
"compartment":"r",
"charge":-1,
"formula":"C14H25N4O11P2"
},
{
"id":"HC02020_r",
"name":"Cholesterol-ester-palm",
"compartment":"r",
"charge":0,
"formula":"C43H76O2"
},
{
"id":"hdd2coa_r",
"name":"Trans-Hexadec-2-enoyl-CoA",
"compartment":"r",
"charge":-4,
"formula":"C37H60N7O17P3S"
},
{
"id":"HC02021_r",
"name":"Cholesterol-ester-palmn",
"compartment":"r",
"charge":-1,
"formula":"C43H74O2"
},
{
"id":"stcoa_r",
"name":"Stearoyl-CoA (n-C18:0CoA)",
"compartment":"r",
"charge":-4,
"formula":"C39H66N7O17P3S"
},
{
"id":"HC02022_r",
"name":"Cholest-5-En-3Beta-Yl Octadecanoate",
"compartment":"r",
"charge":0,
"formula":"C45H80O2"
},
{
"id":"odecoa_r",
"name":"Octadecenoyl-CoA (n-C18:1CoA)",
"compartment":"r",
"charge":-4,
"formula":"C39H64N7O17P3S"
},
{
"id":"HC02023_r",
"name":"Cholesterol-ester-ol",
"compartment":"r",
"charge":0,
"formula":"C45H78O2"
},
{
"id":"HC02024_r",
"name":"Cholesterol-ester-lin",
"compartment":"r",
"charge":0,
"formula":"C45H76O2"
},
{
"id":"lnlncgcoa_r",
"name":"Gamma-linolenoyl-CoA",
"compartment":"r",
"charge":-4,
"formula":"C39H60N7O17P3S"
},
{
"id":"HC02025_r",
"name":"Cholesterol-ester-ala",
"compartment":"r",
"charge":0,
"formula":"C45H74O2"
},
{
"id":"HC02026_r",
"name":"Cholesterol-ester-gla",
"compartment":"r",
"charge":0,
"formula":"C45H74O2"
},
{
"id":"HC02027_r",
"name":"Cholesterol-ester-arach",
"compartment":"r",
"charge":0,
"formula":"C47H76O2"
},
{
"id":"hdcea_r",
"name":"Hexadecenoate (n-C16:1)",
"compartment":"r",
"charge":-1,
"formula":"C16H29O2"
},
{
"id":"ocdcea_r",
"name":"Octadecenoate (n-C18:1)",
"compartment":"r",
"charge":-1,
"formula":"C18H33O2"
},
{
"id":"ocdcea_l",
"name":"Octadecenoate (n-C18:1)",
"compartment":"l",
"charge":-1,
"formula":"C18H33O2"
},
{
"id":"lnlnca_r",
"name":"Alpha-Linolenic acid, C18:3, n-3",
"compartment":"r",
"charge":-1,
"formula":"C18H29O2"
},
{
"id":"lnlncg_r",
"name":"Gamma-linolenic acid",
"compartment":"r",
"charge":-1,
"formula":"C18H29O2"
},
{
"id":"lnlncg_l",
"name":"Gamma-linolenic acid",
"compartment":"l",
"charge":-1,
"formula":"C18H29O2"
},
{
"id":"hdcea_l",
"name":"Hexadecenoate (n-C16:1)",
"compartment":"l",
"charge":-1,
"formula":"C16H29O2"
},
{
"id":"lnlnca_l",
"name":"Alpha-Linolenic acid, C18:3, n-3",
"compartment":"l",
"charge":-1,
"formula":"C18H29O2"
},
{
"id":"dlnlcg_l",
"name":"Dihomo-gamma-linolenic acid (n-6)",
"compartment":"l",
"charge":-1,
"formula":"C20H33O2"
},
{
"id":"dlnlcg_r",
"name":"Dihomo-gamma-linolenic acid (n-6)",
"compartment":"r",
"charge":-1,
"formula":"C20H33O2"
},
{
"id":"HC02121_c",
"name":"S-(hydroxymethyl)glutathione(1-)",
"compartment":"c",
"charge":-1,
"formula":"C11H18N3O7S"
},
{
"id":"xtsn_c",
"name":"Xanthosine",
"compartment":"c",
"charge":0,
"formula":"C10H12N4O6"
},
{
"id":"HC02136_c",
"name":"Glycogenin-G7G1",
"compartment":"c",
"charge":0,
"formula":"C48H81O41X"
},
{
"id":"btcoa_c",
"name":"Butanoyl-CoA",
"compartment":"c",
"charge":-4,
"formula":"C25H38N7O17P3S"
},
{
"id":"dlnlcgcoa_r",
"name":"Dihomo-gamma-linolenyl coenzyme A",
"compartment":"r",
"charge":-4,
"formula":"C41H64N7O17P3S"
},
{
"id":"HC10856_m",
"name":"Trans,Cis-Octadeca-2,9-Dienoyl Coenzyme A",
"compartment":"m",
"charge":-4,
"formula":"C39H62N7O17P3S"
},
{
"id":"HC10857_m",
"name":"(S)-3-Hydroxyoleyleoyl Coenzyme A",
"compartment":"m",
"charge":-4,
"formula":"C39H64N7O18P3S"
},
{
"id":"HC10858_m",
"name":"3-Oxooleoyl Coenzyme A",
"compartment":"m",
"charge":-4,
"formula":"C39H62N7O18P3S"
},
{
"id":"dca_c",
"name":"Decanoate (n-C10:0)",
"compartment":"c",
"charge":-1,
"formula":"C10H19O2"
},
{
"id":"dca_e",
"name":"Decanoate (n-C10:0)",
"compartment":"e",
"charge":-1,
"formula":"C10H19O2"
},
{
"id":"zn2_e",
"name":"Zinc",
"compartment":"e",
"charge":2,
"formula":"Zn"
},
{
"id":"zn2_c",
"name":"Zinc",
"compartment":"c",
"charge":2,
"formula":"Zn"
},
{
"id":"pyr_e",
"name":"Pyruvate",
"compartment":"e",
"charge":-1,
"formula":"C3H3O3"
},
{
"id":"acac_e",
"name":"Acetoacetate",
"compartment":"e",
"charge":-1,
"formula":"C4H5O3"
},
{
"id":"lac__L_e",
"name":"L-Lactate",
"compartment":"e",
"charge":-1,
"formula":"C3H5O3"
},
{
"id":"but_e",
"name":"Butyrate (n-C4:0)",
"compartment":"e",
"charge":-1,
"formula":"C4H7O2"
},
{
"id":"HC02194_e",
"name":"Ursodeoxycholate",
"compartment":"e",
"charge":-1,
"formula":"C24H39O4"
},
{
"id":"HC02194_c",
"name":"Ursodeoxycholate",
"compartment":"c",
"charge":-1,
"formula":"C24H39O4"
},
{
"id":"HC02180_c",
"name":"Thromboxane-b2",
"compartment":"c",
"charge":-1,
"formula":"C20H33O6"
},
{
"id":"wharachd_e",
"name":"W-hydroxyl arachidonic acid",
"compartment":"e",
"charge":-1,
"formula":"C20H31O3"
},
{
"id":"wharachd_c",
"name":"W-hydroxyl arachidonic acid",
"compartment":"c",
"charge":-1,
"formula":"C20H31O3"
},
{
"id":"HC02203_e",
"name":"Prostaglandin A2",
"compartment":"e",
"charge":-1,
"formula":"C20H29O4"
},
{
"id":"HC02203_c",
"name":"Prostaglandin A2",
"compartment":"c",
"charge":-1,
"formula":"C20H29O4"
},
{
"id":"HC02205_c",
"name":"Prostaglandin-b2",
"compartment":"c",
"charge":-1,
"formula":"C20H29O4"
},
{
"id":"HC02207_c",
"name":"Prostaglandin-c2",
"compartment":"c",
"charge":-1,
"formula":"C20H29O4"
},
{
"id":"HC02213_e",
"name":"Prostaglandin E3",
"compartment":"e",
"charge":-1,
"formula":"C20H29O5"
},
{
"id":"HC02213_c",
"name":"Prostaglandin E3",
"compartment":"c",
"charge":-1,
"formula":"C20H29O5"
},
{
"id":"HC00342_c",
"name":"Cis-aconitate(3-); (1Z)-prop-1-ene-1,2,3-tricarboxylat",
"compartment":"c",
"charge":-3,
"formula":"C6H3O6"
},
{
"id":"oxa_m",
"name":"Oxalate",
"compartment":"m",
"charge":-2,
"formula":"C2O4"
},
{
"id":"c4crn_c",
"name":"Butyryl carnitine",
"compartment":"c",
"charge":0,
"formula":"C11H21NO4"
},
{
"id":"c4crn_m",
"name":"Butyryl carnitine",
"compartment":"m",
"charge":0,
"formula":"C11H21NO4"
},
{
"id":"so3_e",
"name":"Sulfite",
"compartment":"e",
"charge":-2,
"formula":"O3S"
},
{
"id":"sprm_e",
"name":"Spermine C10H30N4",
"compartment":"e",
"charge":4,
"formula":"C10H30N4"
},
{
"id":"6pgc_c",
"name":"6-Phospho-D-gluconate",
"compartment":"c",
"charge":-3,
"formula":"C6H10O10P"
},
{
"id":"glcn_c",
"name":"D-Gluconate",
"compartment":"c",
"charge":-1,
"formula":"C6H11O7"
},
{
"id":"docoscoa_c",
"name":"Docosanoyl Coenzyme A",
"compartment":"c",
"charge":-4,
"formula":"C43H74N7O17P3S"
},
{
"id":"docosac_c",
"name":"Behenate, Docosanoate",
"compartment":"c",
"charge":-1,
"formula":"C22H43O2"
},
{
"id":"CE1944_c",
"name":"1-pyrrolinium",
"compartment":"c",
"charge":1,
"formula":"C4H8N"
},
{
"id":"CE2705_c",
"name":"7,8-Dihydrobiopterin",
"compartment":"c",
"charge":0,
"formula":"C9H13N5O3"
},
{
"id":"thbpt4acam_n",
"name":"Tetrahydrobiopterin-4a-carbinolamine",
"compartment":"n",
"charge":0,
"formula":"C9H15N5O4"
},
{
"id":"CE2705_n",
"name":"7,8-Dihydrobiopterin",
"compartment":"n",
"charge":0,
"formula":"C9H13N5O3"
},
{
"id":"CE1243_c",
"name":"12S-HHT",
"compartment":"c",
"charge":-1,
"formula":"C17H26O3"
},
{
"id":"atp_g",
"name":"ATP C10H12N5O13P3",
"compartment":"g",
"charge":-4,
"formula":"C10H12N5O13P3"
},
{
"id":"adp_g",
"name":"ADP C10H12N5O10P2",
"compartment":"g",
"charge":-3,
"formula":"C10H12N5O10P2"
},
{
"id":"pail_hs_g",
"name":"Phosphatidylinositol (homo sapiens)",
"compartment":"g",
"charge":-1,
"formula":"C9H16O9PRCO2R2CO2"
},
{
"id":"CE0785_m",
"name":"Cis,Cis-Myristo-5,8-Dienoyl Coenzyme A",
"compartment":"m",
"charge":-4,
"formula":"C35H54N7O17P3S"
},
{
"id":"CE2432_m",
"name":"Trans-2-Cis,Cis-5,8-Tetradecatrienoyl Coenzyme A",
"compartment":"m",
"charge":-4,
"formula":"C35H52N7O17P3S"
},
{
"id":"dec24dicoa_x",
"name":"2,4-Decadienoyl Coenzyme A",
"compartment":"x",
"charge":-4,
"formula":"C31H46N7O17P3S"
},
{
"id":"dece4coa_x",
"name":"4-Decenoyl Coenzyme A",
"compartment":"x",
"charge":-4,
"formula":"C31H48N7O17P3S"
},
{
"id":"C05279_m",
"name":"Trans,Cis-Lauro-2,6-Dienoyl Coenzyme A",
"compartment":"m",
"charge":-4,
"formula":"C33H50N7O17P3S"
},
{
"id":"CE2417_m",
"name":"3(S)-hydroxy-5Z,8Z-tetradecadienoyl-CoA",
"compartment":"m",
"charge":-4,
"formula":"C35H54N7O18P3S"
},
{
"id":"CE2424_m",
"name":"3-oxo-cis,cis-5,8-tetradecadienoyl-CoA",
"compartment":"m",
"charge":-4,
"formula":"C35H52N7O18P3S"
},
{
"id":"C05280_m",
"name":"Cis,Cis-3,6-Dodecadienoyl Coenzyme A",
"compartment":"m",
"charge":-4,
"formula":"C33H50N7O17P3S"
},
{
"id":"CE4888_c",
"name":"Dopaminochrome",
"compartment":"c",
"charge":0,
"formula":"C8H7NO2"
},
{
"id":"CE5253_c",
"name":"17beta-estradiol-3,4-semiquinone",
"compartment":"c",
"charge":0,
"formula":"C18H22O3"
},
{
"id":"CE5236_c",
"name":"O2'-4a-cyclic-tetrahydrobiopterin",
"compartment":"c",
"charge":0,
"formula":"C9H13N5O3"
},
{
"id":"CE5236_n",
"name":"O2'-4a-cyclic-tetrahydrobiopterin",
"compartment":"n",
"charge":0,
"formula":"C9H13N5O3"
},
{
"id":"CE1918_c",
"name":"5-hydroxytryptophol",
"compartment":"c",
"charge":0,
"formula":"C10H11NO2"
},
{
"id":"xol7aone_m",
"name":"7alpha-Hydroxycholest-4-en-3-one",
"compartment":"m",
"charge":0,
"formula":"C27H44O2"
},
{
"id":"CE4990_c",
"name":"12-oxo-leukotriene B4",
"compartment":"c",
"charge":-1,
"formula":"C20H29O4"
},
{
"id":"CE4990_m",
"name":"12-oxo-leukotriene B4",
"compartment":"m",
"charge":-1,
"formula":"C20H29O4"
},
{
"id":"CE4990_x",
"name":"12-oxo-leukotriene B4",
"compartment":"x",
"charge":-1,
"formula":"C20H29O4"
},
{
"id":"dhcholestancoa_c",
"name":"3alpha,7alpha-Dihydroxy-5beta-cholestanoyl-CoA",
"compartment":"c",
"charge":-4,
"formula":"C48H76N7O19P3S"
},
{
"id":"tdechola_c",
"name":"Taurodeoxycholate",
"compartment":"c",
"charge":-1,
"formula":"C26H44NO6S"
},
{
"id":"CE5586_c",
"name":"N-[(E)-4-ammoniobutylidene]propane-1,3-diaminium",
"compartment":"c",
"charge":3,
"formula":"C7H20N3"
},
{
"id":"retinal_cis_9_r",
"name":"Cis-9-retinal",
"compartment":"r",
"charge":0,
"formula":"C20H28O"
},
{
"id":"CE1617_r",
"name":"9-cis-retinoate",
"compartment":"r",
"charge":-1,
"formula":"C20H27O2"
},
{
"id":"retinal_cis_13_r",
"name":"Cis-13-retinal",
"compartment":"r",
"charge":0,
"formula":"C20H28O"
},
{
"id":"retinal_r",
"name":"All-trans-Retinal",
"compartment":"r",
"charge":0,
"formula":"C20H28O"
},
{
"id":"CE1261_c",
"name":"5-S-Cysteinyldopa",
"compartment":"c",
"charge":0,
"formula":"C12H16N2O6S"
},
{
"id":"CE5026_c",
"name":"5-S-glutathionyl-L-DOPA",
"compartment":"c",
"charge":-1,
"formula":"C19H25N4O10S"
},
{
"id":"C09642_c",
"name":"(-)-Salsolinol",
"compartment":"c",
"charge":1,
"formula":"C10H14NO2"
},
{
"id":"CE5626_c",
"name":"Salsolinol 1-carboxylate",
"compartment":"c",
"charge":0,
"formula":"C11H13NO4"
},
{
"id":"CE5629_c",
"name":"1,2-dehydrosalsolinol",
"compartment":"c",
"charge":0,
"formula":"C10H11NO2"
},
{
"id":"CE4890_c",
"name":"N-methylsalsolinol",
"compartment":"c",
"charge":1,
"formula":"C11H16NO2"
},
{
"id":"CE1401_c",
"name":"Homocysteine thiolactone",
"compartment":"c",
"charge":1,
"formula":"C4H8NOS"
},
{
"id":"C02356_c",
"name":"(S)-2-Aminobutanoate",
"compartment":"c",
"charge":0,
"formula":"C4H9NO2"
},
{
"id":"prostge2_m",
"name":"Prostaglandin E2",
"compartment":"m",
"charge":-1,
"formula":"C20H31O5"
},
{
"id":"HC02203_m",
"name":"Prostaglandin A2",
"compartment":"m",
"charge":-1,
"formula":"C20H29O4"
},
{
"id":"C05957_r",
"name":"Prostaglandin J2",
"compartment":"r",
"charge":-1,
"formula":"C20H29O4"
},
{
"id":"C05957_c",
"name":"Prostaglandin J2",
"compartment":"c",
"charge":-1,
"formula":"C20H29O4"
},
{
"id":"CE4877_c",
"name":"15-deoxy-prostaglandin J2",
"compartment":"c",
"charge":-1,
"formula":"C20H27O3"
},
{
"id":"dchac_c",
"name":"Deoxycholate",
"compartment":"c",
"charge":-1,
"formula":"C24H39O4"
},
{
"id":"CE2176_c",
"name":"3-O-methyldopa",
"compartment":"c",
"charge":0,
"formula":"C10H13NO4"
},
{
"id":"CE2172_c",
"name":"6,7-dihydroxy-1,2,3,4-tetrahydroisoquinoline",
"compartment":"c",
"charge":1,
"formula":"C9H12NO2"
},
{
"id":"CE1297_c",
"name":"8-dehydrocholesterol; 3beta-Cholesta-5,8-dien-3-ol",
"compartment":"c",
"charge":0,
"formula":"C27H44O"
},
{
"id":"CE5276_c",
"name":"Dopamine o-quinone",
"compartment":"c",
"charge":1,
"formula":"C8H10NO2"
},
{
"id":"CE5025_c",
"name":"5-S-glutathionyl-dopamine",
"compartment":"c",
"charge":0,
"formula":"C18H26N4O8S"
},
{
"id":"CE5021_c",
"name":"Alpha-tocopheryl hydroquinone",
"compartment":"c",
"charge":0,
"formula":"C29H52O3"
},
{
"id":"CE5022_c",
"name":"Alpha-tocopheryl quinone",
"compartment":"c",
"charge":0,
"formula":"C29H50O3"
},
{
"id":"CE5665_c",
"name":"Leukoaminochrome",
"compartment":"c",
"charge":0,
"formula":"C8H9NO2"
},
{
"id":"glcur_e",
"name":"D-Glucuronate",
"compartment":"e",
"charge":-1,
"formula":"C6H9O7"
},
{
"id":"CE6205_c",
"name":"5-methoxytryptophol",
"compartment":"c",
"charge":0,
"formula":"C11H13NO2"
},
{
"id":"CE4872_c",
"name":"3alpha,7alpha,12alpha-trihydroxy-5beta-cholestan-27-al",
"compartment":"c",
"charge":0,
"formula":"C27H46O4"
},
{
"id":"CE4872_m",
"name":"3alpha,7alpha,12alpha-trihydroxy-5beta-cholestan-27-al",
"compartment":"m",
"charge":0,
"formula":"C27H46O4"
},
{
"id":"C02712_c",
"name":"N-Acetylmethionine",
"compartment":"c",
"charge":-1,
"formula":"C7H12NO3S"
},
{
"id":"CE1556_c",
"name":"N-acetyl-L-asparagine",
"compartment":"c",
"charge":-1,
"formula":"C6H9N2O4"
},
{
"id":"udpgal_n",
"name":"UDPgalactose",
"compartment":"n",
"charge":-2,
"formula":"C15H22N2O17P2"
},
{
"id":"galside_hs_n",
"name":"Galactocerebroside (homo sapiens)",
"compartment":"n",
"charge":0,
"formula":"C24H46NO7RCO"
},
{
"id":"crm_hs_n",
"name":"Ceramide (homo sapiens)",
"compartment":"n",
"charge":0,
"formula":"C18H36NO2RCO"
},
{
"id":"udpgal_r",
"name":"UDPgalactose",
"compartment":"r",
"charge":-2,
"formula":"C15H22N2O17P2"
},
{
"id":"galside_hs_r",
"name":"Galactocerebroside (homo sapiens)",
"compartment":"r",
"charge":0,
"formula":"C24H46NO7RCO"
},
{
"id":"C01747_l",
"name":"Psychosine(1+); Galactosylsphingosine",
"compartment":"l",
"charge":1,
"formula":"C24H48NO7"
},
{
"id":"C01747_c",
"name":"Psychosine(1+); Galactosylsphingosine",
"compartment":"c",
"charge":1,
"formula":"C24H48NO7"
},
{
"id":"CE5125_x",
"name":"(2S)-Pristanoyl Coenzyme A",
"compartment":"x",
"charge":-4,
"formula":"C40H68N7O17P3S"
},
{
"id":"CE5126_x",
"name":"(2R)-pristanoyl-CoA",
"compartment":"x",
"charge":-4,
"formula":"C40H68N7O17P3S"
},
{
"id":"alltn_c",
"name":"Allantoin",
"compartment":"c",
"charge":0,
"formula":"C4H6N4O3"
},
{
"id":"CE0074_c",
"name":"Alloxan",
"compartment":"c",
"charge":-2,
"formula":"C4N2O4"
},
{
"id":"CE0074_e",
"name":"Alloxan",
"compartment":"e",
"charge":-2,
"formula":"C4N2O4"
},
{
"id":"hdcea_m",
"name":"Hexadecenoate (n-C16:1)",
"compartment":"m",
"charge":-1,
"formula":"C16H29O2"
},
{
"id":"CE0955_r",
"name":"6-oxo-prostaglandin F1alpha",
"compartment":"r",
"charge":-1,
"formula":"C20H33O6"
},
{
"id":"CE5117_m",
"name":"(3E,5Z,8Z)-Tetradecatrienoyl Coenzyme A",
"compartment":"m",
"charge":-4,
"formula":"C35H52N7O17P3S"
},
{
"id":"CE5118_m",
"name":"Trans-2-Cis,Cis-4,8-Tetradecatrienoyl Coenzyme A",
"compartment":"m",
"charge":-4,
"formula":"C35H52N7O17P3S"
},
{
"id":"CE5119_m",
"name":"Trans-3-Cis-8-Tetradecadienoyl Coenzyme A",
"compartment":"m",
"charge":-4,
"formula":"C35H54N7O17P3S"
},
{
"id":"CE5120_m",
"name":"Trans-2-Cis-8-Tetradecadienoyl Coenzyme A",
"compartment":"m",
"charge":-4,
"formula":"C35H54N7O17P3S"
},
{
"id":"CE4790_m",
"name":"(3S)-3-Hydroxy-Cis-8-Tetradecenoyl Coenzyme A",
"compartment":"m",
"charge":-4,
"formula":"C35H56N7O18P3S"
},
{
"id":"CE4792_m",
"name":"3-Oxo-Cis-8-Tetradecenoyl Coenzyme A",
"compartment":"m",
"charge":-4,
"formula":"C35H54N7O18P3S"
},
{
"id":"CE4794_m",
"name":"Cis-6-Dodecenoyl Coenzyme A",
"compartment":"m",
"charge":-4,
"formula":"C33H52N7O17P3S"
},
{
"id":"leuktrB4_m",
"name":"Leukotriene B4(1-)",
"compartment":"m",
"charge":-1,
"formula":"C20H31O4"
},
{
"id":"leuktrB4_x",
"name":"Leukotriene B4(1-)",
"compartment":"x",
"charge":-1,
"formula":"C20H31O4"
},
{
"id":"CE2053_r",
"name":"20-oxo-leukotriene B4",
"compartment":"r",
"charge":-1,
"formula":"C20H29O5"
},
{
"id":"leuktrB4wcooh_c",
"name":"W-carboxy leukotriene B4",
"compartment":"c",
"charge":-2,
"formula":"C20H28O6"
},
{
"id":"CE2056_r",
"name":"20-dihydroxyleukotriene B4",
"compartment":"r",
"charge":-1,
"formula":"C20H31O6"
},
{
"id":"CE3554_r",
"name":"20-trihydroxy-leukotriene-B4",
"compartment":"r",
"charge":-1,
"formula":"C20H31O7"
},
{
"id":"CE2567_c",
"name":"5(S),6(S)-epoxy-15(S)-hydroxy-7E,9E,11Z,13E-eicosatetraenoic acid anion; 5(S),6(S)-epoxy-15(S)-HETE",
"compartment":"c",
"charge":-1,
"formula":"C20H29O4"
},
{
"id":"h2o2_r",
"name":"Hydrogen peroxide",
"compartment":"r",
"charge":0,
"formula":"H2O2"
},
{
"id":"CE7172_c",
"name":"14,15-DiHETE",
"compartment":"c",
"charge":-1,
"formula":"C20H31O4"
},
{
"id":"C06315_c",
"name":"Lipoxin B4(1-)",
"compartment":"c",
"charge":-1,
"formula":"C20H31O5"
},
{
"id":"C06314_c",
"name":"Lipoxin A4(1-)",
"compartment":"c",
"charge":-1,
"formula":"C20H31O5"
},
{
"id":"C05770_c",
"name":"Coproporphyrin Iii",
"compartment":"c",
"charge":-4,
"formula":"C36H34N4O8"
},
{
"id":"eicostetcoa_r",
"name":"Eicosatetranoyl coenzyme A",
"compartment":"r",
"charge":-4,
"formula":"C41H62N7O17P3S"
},
{
"id":"strdnccoa_r",
"name":"Stearidonyl coenzyme A",
"compartment":"r",
"charge":-4,
"formula":"C39H58N7O17P3S"
},
{
"id":"lnlncacoa_r",
"name":"Alpha-Linolenoyl-CoA",
"compartment":"r",
"charge":-4,
"formula":"C39H60N7O17P3S"
},
{
"id":"clpndcoa_r",
"name":"Clupanodonyl CoA",
"compartment":"r",
"charge":-4,
"formula":"C43H64N7O17P3S"
},
{
"id":"tmndnccoa_r",
"name":"Timnodonyl coenzyme A",
"compartment":"r",
"charge":-4,
"formula":"C41H60N7O17P3S"
},
{
"id":"tmndnc_r",
"name":"Timnodonic acid C20:5, n-3",
"compartment":"r",
"charge":-1,
"formula":"C20H29O2"
},
{
"id":"lthstrl_c",
"name":"5alpha-Cholest-7-en-3beta-ol",
"compartment":"c",
"charge":0,
"formula":"C27H46O"
},
{
"id":"tethex3coa_r",
"name":"Tetracosahexaenoyl coenzyme A",
"compartment":"r",
"charge":-4,
"formula":"C45H66N7O17P3S"
},
{
"id":"tethex3_r",
"name":"Tetracosahexaenoic acid, n-3",
"compartment":"r",
"charge":-1,
"formula":"C24H35O2"
},
{
"id":"adrncoa_r",
"name":"Adrenyl coenzyme A",
"compartment":"r",
"charge":-4,
"formula":"C43H66N7O17P3S"
},
{
"id":"tetpent6coa_r",
"name":"Tetracosapentaenoyl coenzyme A, n-6",
"compartment":"r",
"charge":-4,
"formula":"C45H68N7O17P3S"
},
{
"id":"tetpent6_r",
"name":"Tetracosapentaenoic acid, n-6",
"compartment":"r",
"charge":-1,
"formula":"C24H37O2"
},
{
"id":"CE4843_c",
"name":"Cis,cis-11,14-eicosadienoyl-CoA",
"compartment":"c",
"charge":-4,
"formula":"C41H66N7O17P3S"
},
{
"id":"CE4843_r",
"name":"Cis,cis-11,14-eicosadienoyl-CoA",
"compartment":"r",
"charge":-4,
"formula":"C41H66N7O17P3S"
},
{
"id":"CE4847_c",
"name":"Cis,cis,cis-10,13,16-docosatrienoyl-CoA",
"compartment":"c",
"charge":-4,
"formula":"C43H68N7O17P3S"
},
{
"id":"CE4854_c",
"name":"All-cis-10,13,16,19-docosatetraenoyl-CoA",
"compartment":"c",
"charge":-4,
"formula":"C43H66N7O17P3S"
},
{
"id":"CE4855_c",
"name":"All-cis-12,15,18,21-tetracosatetraenoyl-CoA",
"compartment":"c",
"charge":-4,
"formula":"C45H70N7O17P3S"
},
{
"id":"CE5151_c",
"name":"11-cis-eicosenoyl-CoA",
"compartment":"c",
"charge":-4,
"formula":"C41H68N7O17P3S"
},
{
"id":"CE5151_r",
"name":"11-cis-eicosenoyl-CoA",
"compartment":"r",
"charge":-4,
"formula":"C41H68N7O17P3S"
},
{
"id":"CE5155_c",
"name":"Cis-13-docosenoyl-CoA",
"compartment":"c",
"charge":-4,
"formula":"C43H72N7O17P3S"
},
{
"id":"CE5155_r",
"name":"Cis-13-docosenoyl-CoA",
"compartment":"r",
"charge":-4,
"formula":"C43H72N7O17P3S"
},
{
"id":"nrvnccoa_r",
"name":"Nervonyl coenzyme A",
"compartment":"r",
"charge":-4,
"formula":"C45H76N7O17P3S"
},
{
"id":"CE2510_c",
"name":"11-cis-eicosenoate",
"compartment":"c",
"charge":0,
"formula":"C20H37O2"
},
{
"id":"doco13ac_c",
"name":"13Z)-13-docosenoic acid",
"compartment":"c",
"charge":-1,
"formula":"C22H41O2"
},
{
"id":"CE4874_c",
"name":"5beta-cholestane-3alpha,7alpha,12alpha,27,27-pentaol",
"compartment":"c",
"charge":0,
"formula":"C27H48O5"
},
{
"id":"CE4874_m",
"name":"5beta-cholestane-3alpha,7alpha,12alpha,27,27-pentaol",
"compartment":"m",
"charge":0,
"formula":"C27H48O5"
},
{
"id":"C14826_c",
"name":"12(13)-EpOME",
"compartment":"c",
"charge":-1,
"formula":"C18H31O3"
},
{
"id":"C14825_c",
"name":"9(10)-EpOME",
"compartment":"c",
"charge":-1,
"formula":"C18H31O3"
},
{
"id":"C14768_c",
"name":"5,6-EET",
"compartment":"c",
"charge":-1,
"formula":"C20H31O3"
},
{
"id":"C14770_c",
"name":"11,12-EET",
"compartment":"c",
"charge":-1,
"formula":"C20H31O3"
},
{
"id":"C14769_c",
"name":"8,9-EET",
"compartment":"c",
"charge":-1,
"formula":"C20H31O3"
},
{
"id":"C14771_c",
"name":"14,15-EET",
"compartment":"c",
"charge":-1,
"formula":"C20H31O3"
},
{
"id":"C11821_c",
"name":"5-Hydroxyisourate",
"compartment":"c",
"charge":0,
"formula":"C5H4N4O4"
},
{
"id":"dmpp_c",
"name":"Dimethylallyl diphosphate",
"compartment":"c",
"charge":-3,
"formula":"C5H9O7P2"
},
{
"id":"C04717_c",
"name":"13(S)-HPODE(1-)",
"compartment":"c",
"charge":-1,
"formula":"C18H30O4"
},
{
"id":"CE4876_r",
"name":"Delta12-Prostaglandin J2",
"compartment":"r",
"charge":-1,
"formula":"C20H29O4"
},
{
"id":"CE4876_c",
"name":"Delta12-Prostaglandin J2",
"compartment":"c",
"charge":-1,
"formula":"C20H29O4"
},
{
"id":"CE5944_c",
"name":"10,11-dihydro-12-oxo-LTB4",
"compartment":"c",
"charge":-1,
"formula":"C20H31O4"
},
{
"id":"CE5944_x",
"name":"10,11-dihydro-12-oxo-LTB4",
"compartment":"x",
"charge":-1,
"formula":"C20H31O4"
},
{
"id":"CE4987_c",
"name":"10,11-dihydro-leukotriene B4",
"compartment":"c",
"charge":-1,
"formula":"C20H33O4"
},
{
"id":"CE4988_c",
"name":"10,11-dihydro-12-epi-leukotriene B4",
"compartment":"c",
"charge":-1,
"formula":"C20H33O4"
},
{
"id":"CE4988_x",
"name":"10,11-dihydro-12-epi-leukotriene B4",
"compartment":"x",
"charge":-1,
"formula":"C20H33O4"
},
{
"id":"CE5947_c",
"name":"20-COOH-10,11-dihydro-LTB4",
"compartment":"c",
"charge":-2,
"formula":"C20H30O6"
},
{
"id":"C04805_c",
"name":"5(S)-HETE",
"compartment":"c",
"charge":-1,
"formula":"C20H31O3"
},
{
"id":"CE6508_c",
"name":"5-hydroperoxy-EPA",
"compartment":"c",
"charge":-1,
"formula":"C20H29O4"
},
{
"id":"CE7079_c",
"name":"Leukotriene A5",
"compartment":"c",
"charge":-1,
"formula":"C20H27O3"
},
{
"id":"CE7091_c",
"name":"15(R)-hydroperoxy-EPE",
"compartment":"c",
"charge":-1,
"formula":"C20H29O4"
},
{
"id":"CE7091_r",
"name":"15(R)-hydroperoxy-EPE",
"compartment":"r",
"charge":-1,
"formula":"C20H29O4"
},
{
"id":"CE7082_c",
"name":"15(S)-HEPE",
"compartment":"c",
"charge":0,
"formula":"C20H29O3"
},
{
"id":"CE7083_c",
"name":"Leukotriene B5",
"compartment":"c",
"charge":-1,
"formula":"C20H29O4"
},
{
"id":"CE7085_c",
"name":"5-HEPE; 5-hydroxyeicosapentaenoate",
"compartment":"c",
"charge":-1,
"formula":"C20H29O3"
},
{
"id":"CE7088_c",
"name":"PGH3",
"compartment":"c",
"charge":-1,
"formula":"C20H29O5"
},
{
"id":"CE7081_r",
"name":"15(R)-HEPE",
"compartment":"r",
"charge":-1,
"formula":"C20H29O3"
},
{
"id":"CE7090_c",
"name":"18R-HEPE",
"compartment":"c",
"charge":-1,
"formula":"C20H29O3"
},
{
"id":"12HPET_e",
"name":"12-Hydroperoxyeicosa-5,8,10,14-tetraenoate",
"compartment":"e",
"charge":-1,
"formula":"C20H31O4"
},
{
"id":"leuktrB4wcooh_x",
"name":"W-carboxy leukotriene B4",
"compartment":"x",
"charge":-2,
"formula":"C20H28O6"
},
{
"id":"CE2537_c",
"name":"15-hydroxy-(8Z,11Z,13E)-eicosatrienoate",
"compartment":"c",
"charge":0,
"formula":"C20H33O3"
},
{
"id":"CE5947_x",
"name":"20-COOH-10,11-dihydro-LTB4",
"compartment":"x",
"charge":-2,
"formula":"C20H30O6"
},
{
"id":"dece3coa_m",
"name":"3-Decenoyl Coenzyme A",
"compartment":"m",
"charge":-4,
"formula":"C31H48N7O17P3S"
},
{
"id":"CE2089_c",
"name":"S-[2-carboxy-1-(1 H-imidazol-4-yl)ethyl]-L-cysteine",
"compartment":"c",
"charge":-1,
"formula":"C9H12N3O4S"
},
{
"id":"CE2088_c",
"name":"N-acetyl-S-[2-carboxy-1-(1 H-imidazol-4-yl)ethyl]-L-cysteine",
"compartment":"c",
"charge":-2,
"formula":"C11H13N3O5S"
},
{
"id":"2mb2coa_c",
"name":"Trans-2-Methylbut-2-enoyl-CoA",
"compartment":"c",
"charge":-4,
"formula":"C26H38N7O17P3S"
},
{
"id":"3hbcoa__R_c",
"name":"(R)-3-Hydroxybutyryl-CoA",
"compartment":"c",
"charge":-4,
"formula":"C25H38N7O18P3S"
},
{
"id":"adpac_c",
"name":"Adipic acid; hexane-1,6-dioic acid",
"compartment":"c",
"charge":-2,
"formula":"C6H8O4"
},
{
"id":"adpcoa_c",
"name":"Adipoyl-CoA; 5-Carboxypentanoyl-CoA",
"compartment":"c",
"charge":-5,
"formula":"C27H39N7O19P3S"
},
{
"id":"adpac_x",
"name":"Adipic acid; hexane-1,6-dioic acid",
"compartment":"x",
"charge":-2,
"formula":"C6H8O4"
},
{
"id":"adpcoa_x",
"name":"Adipoyl-CoA; 5-Carboxypentanoyl-CoA",
"compartment":"x",
"charge":-5,
"formula":"C27H39N7O19P3S"
},
{
"id":"c6dc_x",
"name":"Adipoyl carnitine; 5-Carboxypentanoyl carnitine",
"compartment":"x",
"charge":-1,
"formula":"C13H22NO6"
},
{
"id":"3bcrn_c",
"name":"3-hydroxy butyryl carnitine",
"compartment":"c",
"charge":0,
"formula":"C11H21NO5"
},
{
"id":"3bcrn_e",
"name":"3-hydroxy butyryl carnitine",
"compartment":"e",
"charge":0,
"formula":"C11H21NO5"
},
{
"id":"c10crn_c",
"name":"Decanoyl Carnitine",
"compartment":"c",
"charge":0,
"formula":"C17H33NO4"
},
{
"id":"c10crn_e",
"name":"Decanoyl Carnitine",
"compartment":"e",
"charge":0,
"formula":"C17H33NO4"
},
{
"id":"c10dc_x",
"name":"Sebacoyl carnitine; decanedioyl carnitin",
"compartment":"x",
"charge":-1,
"formula":"C17H30NO6"
},
{
"id":"c10dc_c",
"name":"Sebacoyl carnitine; decanedioyl carnitin",
"compartment":"c",
"charge":-1,
"formula":"C17H30NO6"
},
{
"id":"sebcoa_c",
"name":"Sebacoyl Coenzyme A",
"compartment":"c",
"charge":-5,
"formula":"C31H47N7O19P3S"
},
{
"id":"3hdcoa_c",
"name":"(S)-3-Hydroxydecanoyl-CoA",
"compartment":"c",
"charge":-4,
"formula":"C31H50N7O18P3S"
},
{
"id":"3deccrn_c",
"name":"3-hydroxydecanoylcarnitine",
"compartment":"c",
"charge":0,
"formula":"C17H33NO5"
},
{
"id":"ddeccrn_c",
"name":"Lauroyl Carnitine",
"compartment":"c",
"charge":0,
"formula":"C19H37NO4"
},
{
"id":"c12dccoa_x",
"name":"Dodecanedioyl Coenzyme A",
"compartment":"x",
"charge":-5,
"formula":"C33H51N7O19P3S"
},
{
"id":"dodecanac_x",
"name":"Dodecanedioic Acid",
"compartment":"x",
"charge":-2,
"formula":"C12H20O4"
},
{
"id":"c12dccoa_c",
"name":"Dodecanedioyl Coenzyme A",
"compartment":"c",
"charge":-5,
"formula":"C33H51N7O19P3S"
},
{
"id":"dodecanac_c",
"name":"Dodecanedioic Acid",
"compartment":"c",
"charge":-2,
"formula":"C12H20O4"
},
{
"id":"c12dc_c",
"name":"Dodecanedioyl Carnitine",
"compartment":"c",
"charge":-1,
"formula":"C19H34NO6"
},
{
"id":"3hddcoa_c",
"name":"(S)-3-Hydroxydodecanoyl-CoA",
"compartment":"c",
"charge":-4,
"formula":"C33H54N7O18P3S"
},
{
"id":"3ddcrn_c",
"name":"3-hydroxydodecanoylcarnitine",
"compartment":"c",
"charge":0,
"formula":"C19H37NO5"
},
{
"id":"3tetd7ecoa_m",
"name":"3-Hydroxy Tetradecenoyl-7 Coenzyme A",
"compartment":"m",
"charge":-4,
"formula":"C35H56N7O18P3S"
},
{
"id":"3tetd7ecoa_c",
"name":"3-Hydroxy Tetradecenoyl-7 Coenzyme A",
"compartment":"c",
"charge":-4,
"formula":"C35H56N7O18P3S"
},
{
"id":"3tetd7ecoacrn_c",
"name":"3-Hydroxy Tetradecenoyl-7-Carnitine",
"compartment":"c",
"charge":0,
"formula":"C21H39NO5"
},
{
"id":"3tetd7ecoacrn_e",
"name":"3-Hydroxy Tetradecenoyl-7-Carnitine",
"compartment":"e",
"charge":0,
"formula":"C21H39NO5"
},
{
"id":"3ttetddcoa_m",
"name":"3-Hydroxy Trans5,8Tetradecadienoyl Coenzyme A",
"compartment":"m",
"charge":-4,
"formula":"C35H54N7O18P3S"
},
{
"id":"3ttetddcoa_c",
"name":"3-Hydroxy Trans5,8Tetradecadienoyl Coenzyme A",
"compartment":"c",
"charge":-4,
"formula":"C35H54N7O18P3S"
},
{
"id":"3ttetddcoacrn_c",
"name":"3-Hydroxy Trans5,8Tetradecadienoyl Carnitine",
"compartment":"c",
"charge":0,
"formula":"C21H37NO5"
},
{
"id":"3ttetddcoacrn_e",
"name":"3-Hydroxy Trans5,8Tetradecadienoyl Carnitine",
"compartment":"e",
"charge":0,
"formula":"C21H37NO5"
},
{
"id":"3htdcoa_c",
"name":"(S)-3-Hydroxytetradecanoyl-CoA",
"compartment":"c",
"charge":-4,
"formula":"C35H58N7O18P3S"
},
{
"id":"3tdcrn_c",
"name":"3-hydroxy-tetradecanoyl carnitine",
"compartment":"c",
"charge":0,
"formula":"C21H41NO5"
},
{
"id":"3hdeccoa_c",
"name":"3-Hydroxyhexadecenoyl Coenzyme A",
"compartment":"c",
"charge":-4,
"formula":"C37H60N7O18P3S"
},
{
"id":"3hdececrn_c",
"name":"3-Hydroxyhexadecenoylcarnitine",
"compartment":"c",
"charge":0,
"formula":"C23H43NO5"
},
{
"id":"3thexddcoa_m",
"name":"3-Hydroxy Trans7,10-Hexadecadienoyl Coenzyme A",
"compartment":"m",
"charge":-4,
"formula":"C37H58N7O18P3S"
},
{
"id":"3thexddcoa_c",
"name":"3-Hydroxy Trans7,10-Hexadecadienoyl Coenzyme A",
"compartment":"c",
"charge":-4,
"formula":"C37H58N7O18P3S"
},
{
"id":"3thexddcoacrn_c",
"name":"3-Hydroxy Trans7,10-Hexadecadienoyl Carnitine",
"compartment":"c",
"charge":0,
"formula":"C23H41NO5"
},
{
"id":"3thexddcoacrn_e",
"name":"3-Hydroxy Trans7,10-Hexadecadienoyl Carnitine",
"compartment":"e",
"charge":0,
"formula":"C23H41NO5"
},
{
"id":"3hexdcoa_c",
"name":"3-hydroxyhexadecanoylcoa",
"compartment":"c",
"charge":-4,
"formula":"C37H62N7O18P3S"
},
{
"id":"3hexdcrn_c",
"name":"3-hydroxyhexadecanoylcarnitine",
"compartment":"c",
"charge":0,
"formula":"C23H45NO5"
},
{
"id":"3hodcoa_c",
"name":"(S)-3-Hydroxyoctadecanoyl-CoA",
"compartment":"c",
"charge":-4,
"formula":"C39H66N7O18P3S"
},
{
"id":"3octdeccrn_c",
"name":"3-Hydroxyoctadecanoyl Carnitine",
"compartment":"c",
"charge":0,
"formula":"C25H49NO5"
},
{
"id":"c4crn_e",
"name":"Butyryl carnitine",
"compartment":"e",
"charge":0,
"formula":"C11H21NO4"
},
{
"id":"c4dc_x",
"name":"Succinyl carnitine",
"compartment":"x",
"charge":-1,
"formula":"C11H18NO6"
},
{
"id":"c4dc_c",
"name":"Succinyl carnitine",
"compartment":"c",
"charge":-1,
"formula":"C11H18NO6"
},
{
"id":"c4dc_e",
"name":"Succinyl carnitine",
"compartment":"e",
"charge":-1,
"formula":"C11H18NO6"
},
{
"id":"c4crn_x",
"name":"Butyryl carnitine",
"compartment":"x",
"charge":0,
"formula":"C11H21NO4"
},
{
"id":"btcoa_x",
"name":"Butanoyl-CoA",
"compartment":"x",
"charge":-4,
"formula":"C25H38N7O17P3S"
},
{
"id":"c51crn_c",
"name":"Tiglyl carnitine; (E)-2-methylbut-2-enoyl carnitin",
"compartment":"c",
"charge":0,
"formula":"C12H21NO4"
},
{
"id":"c5dc_c",
"name":"Glutaryl Carnitine",
"compartment":"c",
"charge":0,
"formula":"C12H21NO6"
},
{
"id":"c5dc_e",
"name":"Glutaryl Carnitine",
"compartment":"e",
"charge":0,
"formula":"C12H21NO6"
},
{
"id":"hxcoa_c",
"name":"Hexanoyl-CoA (n-C6:0CoA)",
"compartment":"c",
"charge":-4,
"formula":"C27H42N7O17P3S"
},
{
"id":"c6crn_c",
"name":"Hexanoyl Carnitine",
"compartment":"c",
"charge":0,
"formula":"C13H25NO4"
},
{
"id":"hxcoa_x",
"name":"Hexanoyl-CoA (n-C6:0CoA)",
"compartment":"x",
"charge":-4,
"formula":"C27H42N7O17P3S"
},
{
"id":"c6crn_x",
"name":"Hexanoyl Carnitine",
"compartment":"x",
"charge":0,
"formula":"C13H25NO4"
},
{
"id":"c6crn_e",
"name":"Hexanoyl Carnitine",
"compartment":"e",
"charge":0,
"formula":"C13H25NO4"
},
{
"id":"c6dc_c",
"name":"Adipoyl carnitine; 5-Carboxypentanoyl carnitine",
"compartment":"c",
"charge":-1,
"formula":"C13H22NO6"
},
{
"id":"c8crn_e",
"name":"Octanoyl carnitine",
"compartment":"e",
"charge":0,
"formula":"C15H29NO4"
},
{
"id":"sbcoa_c",
"name":"Suberyl-CoA; octadioyl-CoA",
"compartment":"c",
"charge":-5,
"formula":"C29H43N7O19P3S"
},
{
"id":"c8dc_c",
"name":"Suberyl carnitine; octanedioyl carnitine",
"compartment":"c",
"charge":-1,
"formula":"C15H26NO6"
},
{
"id":"3ddcrn_e",
"name":"3-hydroxydodecanoylcarnitine",
"compartment":"e",
"charge":0,
"formula":"C19H37NO5"
},
{
"id":"ddeccrn_e",
"name":"Lauroyl Carnitine",
"compartment":"e",
"charge":0,
"formula":"C19H37NO4"
},
{
"id":"3deccrn_e",
"name":"3-hydroxydecanoylcarnitine",
"compartment":"e",
"charge":0,
"formula":"C17H33NO5"
},
{
"id":"doco13ac_e",
"name":"13Z)-13-docosenoic acid",
"compartment":"e",
"charge":-1,
"formula":"C22H41O2"
},
{
"id":"docosac_e",
"name":"Behenate, Docosanoate",
"compartment":"e",
"charge":-1,
"formula":"C22H43O2"
},
{
"id":"docosac_r",
"name":"Behenate, Docosanoate",
"compartment":"r",
"charge":-1,
"formula":"C22H43O2"
},
{
"id":"3hdececrn_e",
"name":"3-Hydroxyhexadecenoylcarnitine",
"compartment":"e",
"charge":0,
"formula":"C23H43NO5"
},
{
"id":"3hexdcrn_e",
"name":"3-hydroxyhexadecanoylcarnitine",
"compartment":"e",
"charge":0,
"formula":"C23H45NO5"
},
{
"id":"3octdeccrn_e",
"name":"3-Hydroxyoctadecanoyl Carnitine",
"compartment":"e",
"charge":0,
"formula":"C25H49NO5"
},
{
"id":"3tdcrn_e",
"name":"3-hydroxy-tetradecanoyl carnitine",
"compartment":"e",
"charge":0,
"formula":"C21H41NO5"
},
{
"id":"c51crn_e",
"name":"Tiglyl carnitine; (E)-2-methylbut-2-enoyl carnitin",
"compartment":"e",
"charge":0,
"formula":"C12H21NO4"
},
{
"id":"dec47dicoa_m",
"name":"4,7-Decadienoyl Coenzyme A",
"compartment":"m",
"charge":-4,
"formula":"C31H46N7O17P3S"
},
{
"id":"dectricoa_m",
"name":"2,4,7-Decatrienoyl Coenzyme A",
"compartment":"m",
"charge":-4,
"formula":"C31H44N7O17P3S"
},
{
"id":"dec47dicoa_x",
"name":"4,7-Decadienoyl Coenzyme A",
"compartment":"x",
"charge":-4,
"formula":"C31H46N7O17P3S"
},
{
"id":"dectricoa_x",
"name":"2,4,7-Decatrienoyl Coenzyme A",
"compartment":"x",
"charge":-4,
"formula":"C31H44N7O17P3S"
},
{
"id":"2decdicoa_m",
"name":"2,7-Decadienoyl Coenzyme A",
"compartment":"m",
"charge":-4,
"formula":"C31H46N7O17P3S"
},
{
"id":"octe5coa_m",
"name":"5-Octenoyl Coenzyme A",
"compartment":"m",
"charge":-4,
"formula":"C29H44N7O17P3S"
},
{
"id":"2decdicoa_x",
"name":"2,7-Decadienoyl Coenzyme A",
"compartment":"x",
"charge":-4,
"formula":"C31H46N7O17P3S"
},
{
"id":"octe5coa_x",
"name":"5-Octenoyl Coenzyme A",
"compartment":"x",
"charge":-4,
"formula":"C29H44N7O17P3S"
},
{
"id":"3decdicoa_m",
"name":"3,7-Decadienoyl Coenzyme A",
"compartment":"m",
"charge":-4,
"formula":"C31H46N7O17P3S"
},
{
"id":"3decdicoa_x",
"name":"3,7-Decadienoyl Coenzyme A",
"compartment":"x",
"charge":-4,
"formula":"C31H46N7O17P3S"
},
{
"id":"sebcoa_x",
"name":"Sebacoyl Coenzyme A",
"compartment":"x",
"charge":-5,
"formula":"C31H47N7O19P3S"
},
{
"id":"sbcoa_x",
"name":"Suberyl-CoA; octadioyl-CoA",
"compartment":"x",
"charge":-5,
"formula":"C29H43N7O19P3S"
},
{
"id":"undcoa_m",
"name":"Undecanoyl Coenzyme A",
"compartment":"m",
"charge":-4,
"formula":"C32H52N7O17P3S"
},
{
"id":"noncoa_m",
"name":"Nonanoyl Coenzyme A",
"compartment":"m",
"charge":-4,
"formula":"C30H48N7O17P3S"
},
{
"id":"dd5ecoa_m",
"name":"5-Dodecenoyl Coenzyme A",
"compartment":"m",
"charge":-4,
"formula":"C33H52N7O17P3S"
},
{
"id":"dd3coa_x",
"name":"3-dodecenoyl CoA",
"compartment":"x",
"charge":-4,
"formula":"C33H52N7O17P3S"
},
{
"id":"2dodtricoa_m",
"name":"2,6,9-Dodecatrienoyl Coenzyme A",
"compartment":"m",
"charge":-4,
"formula":"C33H48N7O17P3S"
},
{
"id":"2dodtricoa_x",
"name":"2,6,9-Dodecatrienoyl Coenzyme A",
"compartment":"x",
"charge":-4,
"formula":"C33H48N7O17P3S"
},
{
"id":"3dodtricoa_m",
"name":"3,6,9-Dodecatrienoyl Coenzyme A",
"compartment":"m",
"charge":-4,
"formula":"C33H48N7O17P3S"
},
{
"id":"3dodtricoa_x",
"name":"3,6,9-Dodecatrienoyl Coenzyme A",
"compartment":"x",
"charge":-4,
"formula":"C33H48N7O17P3S"
},
{
"id":"c12dc_x",
"name":"Dodecanedioyl Carnitine",
"compartment":"x",
"charge":-1,
"formula":"C19H34NO6"
},
{
"id":"tridcoa_m",
"name":"Tridecanoyl Coenzyme A",
"compartment":"m",
"charge":-4,
"formula":"C34H56N7O17P3S"
},
{
"id":"tetd7ecoa_m",
"name":"7-Tetradecenoyl Coenzyme A",
"compartment":"m",
"charge":-4,
"formula":"C35H56N7O17P3S"
},
{
"id":"ttetddcoa_m",
"name":"Trans5,8Tetradecadienoyl Coenzyme A",
"compartment":"m",
"charge":-4,
"formula":"C35H54N7O17P3S"
},
{
"id":"5tedtricoa_m",
"name":"5,8,11-Tetradecatrienoyl Coenzyme A",
"compartment":"m",
"charge":-4,
"formula":"C35H52N7O17P3S"
},
{
"id":"5tedtricoa_x",
"name":"5,8,11-Tetradecatrienoyl Coenzyme A",
"compartment":"x",
"charge":-4,
"formula":"C35H52N7O17P3S"
},
{
"id":"3hdeccoa_m",
"name":"3-Hydroxyhexadecenoyl Coenzyme A",
"compartment":"m",
"charge":-4,
"formula":"C37H60N7O18P3S"
},
{
"id":"thexddcoa_m",
"name":"Trans7,10-Hexadecadienoyl Coenzyme A",
"compartment":"m",
"charge":-4,
"formula":"C37H58N7O17P3S"
},
{
"id":"2hexdtetcoa_m",
"name":"2,7,10,13-Hexadecatetraenoyl Coenzyme A",
"compartment":"m",
"charge":-4,
"formula":"C37H54N7O17P3S"
},
{
"id":"2hexdtetcoa_x",
"name":"2,7,10,13-Hexadecatetraenoyl Coenzyme A",
"compartment":"x",
"charge":-4,
"formula":"C37H54N7O17P3S"
},
{
"id":"4hexdtetcoa_m",
"name":"4,7,10,13-Hexadecatetraenoyl Coenzyme A",
"compartment":"m",
"charge":-4,
"formula":"C37H54N7O17P3S"
},
{
"id":"hexdpencoa_m",
"name":"2,4,7,10,13-Hexadecapentaenoyl Coenzyme A",
"compartment":"m",
"charge":-4,
"formula":"C37H52N7O17P3S"
},
{
"id":"4hexdtetcoa_x",
"name":"4,7,10,13-Hexadecatetraenoyl Coenzyme A",
"compartment":"x",
"charge":-4,
"formula":"C37H54N7O17P3S"
},
{
"id":"hexdpencoa_x",
"name":"2,4,7,10,13-Hexadecapentaenoyl Coenzyme A",
"compartment":"x",
"charge":-4,
"formula":"C37H52N7O17P3S"
},
{
"id":"3hexdtetcoa_m",
"name":"3,7,10,13-Hexadecatetraenoyl Coenzyme A",
"compartment":"m",
"charge":-4,
"formula":"C37H54N7O17P3S"
},
{
"id":"3hexdtetcoa_x",
"name":"3,7,10,13-Hexadecatetraenoyl Coenzyme A",
"compartment":"x",
"charge":-4,
"formula":"C37H54N7O17P3S"
},
{
"id":"3hexdcoa_m",
"name":"3-hydroxyhexadecanoylcoa",
"compartment":"m",
"charge":-4,
"formula":"C37H62N7O18P3S"
},
{
"id":"2octpencoa_m",
"name":"2,6,9,12,15-Octadecapentenoyl Coenzyme A",
"compartment":"m",
"charge":-4,
"formula":"C39H56N7O17P3S"
},
{
"id":"3octpencoa_m",
"name":"3,6,9,12,15-Octadecapentenoyl Coenzyme A",
"compartment":"m",
"charge":-4,
"formula":"C39H56N7O17P3S"
},
{
"id":"3hodcoa_m",
"name":"(S)-3-Hydroxyoctadecanoyl-CoA",
"compartment":"m",
"charge":-4,
"formula":"C39H66N7O18P3S"
},
{
"id":"5eipencoa_m",
"name":"5,8,11,14,17-Eicosapentenoyl Coenzyme A",
"compartment":"m",
"charge":-4,
"formula":"C41H60N7O17P3S"
},
{
"id":"2docohexecoa_m",
"name":"2,7,10,13,16,19-Docosahexenoyl Coenzyme A",
"compartment":"m",
"charge":-4,
"formula":"C43H62N7O17P3S"
},
{
"id":"docohepcoa_m",
"name":"2,4,7,10,13,16,19-Docosaheptenoyl Coenzyme A",
"compartment":"m",
"charge":-4,
"formula":"C43H60N7O17P3S"
},
{
"id":"docosahexcoa_m",
"name":"3,7,10,13,16,19-Docosahexenoyl Coenzyme A",
"compartment":"m",
"charge":-4,
"formula":"C43H62N7O17P3S"
},
{
"id":"succoa_c",
"name":"Succinyl-CoA",
"compartment":"c",
"charge":-5,
"formula":"C25H35N7O19P3S"
},
{
"id":"pentcoa_m",
"name":"Pentanoyl Coenzyme A",
"compartment":"m",
"charge":-4,
"formula":"C26H40N7O17P3S"
},
{
"id":"glutcoa_c",
"name":"Glutaryl-CoA mitochondria",
"compartment":"c",
"charge":-5,
"formula":"C26H37N7O19P3S"
},
{
"id":"hx2coa_x",
"name":"Trans-Hex-2-enoyl-CoA",
"compartment":"x",
"charge":-4,
"formula":"C27H40N7O17P3S"
},
{
"id":"hexe3coa_m",
"name":"3-Hexenoyl Coenzyme A",
"compartment":"m",
"charge":-4,
"formula":"C27H40N7O17P3S"
},
{
"id":"hexe3coa_x",
"name":"3-Hexenoyl Coenzyme A",
"compartment":"x",
"charge":-4,
"formula":"C27H40N7O17P3S"
},
{
"id":"succoa_x",
"name":"Succinyl-CoA",
"compartment":"x",
"charge":-5,
"formula":"C25H35N7O19P3S"
},
{
"id":"hepcoa_m",
"name":"Heptanoyl Coenzyme A",
"compartment":"m",
"charge":-4,
"formula":"C28H44N7O17P3S"
},
{
"id":"hexdiac_c",
"name":"Hexadecanediocacid",
"compartment":"c",
"charge":-2,
"formula":"C16H28O4"
},
{
"id":"sebacid_c",
"name":"Sebacicacid",
"compartment":"c",
"charge":-2,
"formula":"C10H16O4"
},
{
"id":"tdec4ecoa_m",
"name":"Trans4Decenoyl Coenzyme A",
"compartment":"m",
"charge":-4,
"formula":"C31H48N7O17P3S"
},
{
"id":"ctdecdcoa_m",
"name":"Cis2Trans4Decadienoyl Coenzyme A",
"compartment":"m",
"charge":-4,
"formula":"C31H46N7O17P3S"
},
{
"id":"tddedi2coa_m",
"name":"Trans2,6Dodecadienoyl Coenzyme A",
"compartment":"m",
"charge":-4,
"formula":"C33H50N7O17P3S"
},
{
"id":"tddedicoa_m",
"name":"Trans3,6Dodecadienoyl Coenzyme A",
"compartment":"m",
"charge":-4,
"formula":"C33H50N7O17P3S"
},
{
"id":"ocdececrn_c",
"name":"11-octadecenoyl carnitine",
"compartment":"c",
"charge":0,
"formula":"C25H47NO4"
},
{
"id":"ocdececrn_m",
"name":"11-octadecenoyl carnitine",
"compartment":"m",
"charge":0,
"formula":"C25H47NO4"
},
{
"id":"subeac_x",
"name":"Suberic acid",
"compartment":"x",
"charge":-2,
"formula":"C8H12O4"
},
{
"id":"sebacid_x",
"name":"Sebacicacid",
"compartment":"x",
"charge":-2,
"formula":"C10H16O4"
},
{
"id":"subeac_c",
"name":"Suberic acid",
"compartment":"c",
"charge":-2,
"formula":"C8H12O4"
},
{
"id":"c8dc_x",
"name":"Suberyl carnitine; octanedioyl carnitine",
"compartment":"x",
"charge":-1,
"formula":"C15H26NO6"
},
{
"id":"ttdcrn_e",
"name":"Tetradecanoyl carnitine",
"compartment":"e",
"charge":0,
"formula":"C21H41NO4"
},
{
"id":"4hpro_LT_e",
"name":"Trans 4 Hydroxy L proline C5H9NO3",
"compartment":"e",
"charge":0,
"formula":"C5H9NO3"
},
{
"id":"alaala_c",
"name":"D-Alanyl-D-alanine",
"compartment":"c",
"charge":0,
"formula":"C6H12N2O3"
},
{
"id":"tdechola_e",
"name":"Taurodeoxycholate",
"compartment":"e",
"charge":-1,
"formula":"C26H44NO6S"
},
{
"id":"glygly_c",
"name":"Glycylglycine C4H8N2O3",
"compartment":"c",
"charge":0,
"formula":"C4H8N2O3"
},
{
"id":"glyphe_c",
"name":"Glycylphenylalanine",
"compartment":"c",
"charge":0,
"formula":"C11H14N2O3"
},
{
"id":"glypro_e",
"name":"Glycylproline",
"compartment":"e",
"charge":0,
"formula":"C7H12N2O3"
},
{
"id":"glypro_c",
"name":"Glycylproline",
"compartment":"c",
"charge":0,
"formula":"C7H12N2O3"
},
{
"id":"dchac_e",
"name":"Deoxycholate",
"compartment":"e",
"charge":-1,
"formula":"C24H39O4"
},
{
"id":"leuleu_c",
"name":"Leucylleucine",
"compartment":"c",
"charge":0,
"formula":"C12H24N2O3"
},
{
"id":"leuleu_e",
"name":"Leucylleucine",
"compartment":"e",
"charge":0,
"formula":"C12H24N2O3"
},
{
"id":"progly_e",
"name":"L-Prolinylglycine",
"compartment":"e",
"charge":0,
"formula":"C7H12N2O3"
},
{
"id":"progly_c",
"name":"L-Prolinylglycine",
"compartment":"c",
"charge":0,
"formula":"C7H12N2O3"
},
{
"id":"thm_e",
"name":"Thiamin",
"compartment":"e",
"charge":1,
"formula":"C12H17N4OS"
},
{
"id":"4abut_n",
"name":"4-Aminobutanoate",
"compartment":"n",
"charge":0,
"formula":"C4H9NO2"
},
{
"id":"oh1_c",
"name":"Hydroxide ion HO",
"compartment":"c",
"charge":-1,
"formula":"HO"
},
{
"id":"oh1_e",
"name":"Hydroxide ion HO",
"compartment":"e",
"charge":-1,
"formula":"HO"
},
{
"id":"hyptaur_e",
"name":"Hypotaurine; 2-Aminoethanesulfinic acid",
"compartment":"e",
"charge":0,
"formula":"C2H7NO2S"
},
{
"id":"dhap_m",
"name":"Dihydroxyacetone phosphate",
"compartment":"m",
"charge":-2,
"formula":"C3H5O6P"
},
{
"id":"dpcoa_e",
"name":"Dephospho-CoA",
"compartment":"e",
"charge":-2,
"formula":"C21H33N7O13P2S"
},
{
"id":"pan4p_e",
"name":"Pantetheine 4'-phosphate",
"compartment":"e",
"charge":-2,
"formula":"C11H21N2O7PS"
},
{
"id":"slfcys_e",
"name":"S-Sulfo-L-cysteine",
"compartment":"e",
"charge":-1,
"formula":"C3H8NO5S2"
},
{
"id":"fmn_e",
"name":"FMN C17H19N4O9P",
"compartment":"e",
"charge":-2,
"formula":"C17H19N4O9P"
},
{
"id":"6pgl_c",
"name":"6-phospho-D-glucono-1,5-lactone",
"compartment":"c",
"charge":-2,
"formula":"C6H9O9P"
},
{
"id":"glu5sa_c",
"name":"L-Glutamate 5-semialdehyde",
"compartment":"c",
"charge":0,
"formula":"C5H9NO3"
},
{
"id":"mal__L_x",
"name":"L-Malate",
"compartment":"x",
"charge":-2,
"formula":"C4H4O5"
},
{
"id":"1pyr5c_c",
"name":"1-Pyrroline-5-carboxylate",
"compartment":"c",
"charge":-1,
"formula":"C5H6NO2"
},
{
"id":"slfcys_c",
"name":"S-Sulfo-L-cysteine",
"compartment":"c",
"charge":-1,
"formula":"C3H8NO5S2"
},
{
"id":"34hpp_e",
"name":"3-(4-Hydroxyphenyl)pyruvate",
"compartment":"e",
"charge":-1,
"formula":"C9H7O4"
},
{
"id":"3mob_e",
"name":"3-Methyl-2-oxobutanoate",
"compartment":"e",
"charge":-1,
"formula":"C5H7O3"
},
{
"id":"5mta_e",
"name":"5-Methylthioadenosine",
"compartment":"e",
"charge":0,
"formula":"C11H15N5O3S"
},
{
"id":"ahcys_e",
"name":"S-Adenosyl-L-homocysteine",
"compartment":"e",
"charge":0,
"formula":"C14H20N6O5S"
},
{
"id":"aicar_e",
"name":"5-Amino-1-(5-Phospho-D-ribosyl)imidazole-4-carboxamide",
"compartment":"e",
"charge":-2,
"formula":"C9H13N4O8P"
},
{
"id":"anth_e",
"name":"Anthranilate",
"compartment":"e",
"charge":-1,
"formula":"C7H6NO2"
},
{
"id":"cbasp_e",
"name":"N-Carbamoyl-L-aspartate",
"compartment":"e",
"charge":-2,
"formula":"C5H6N2O5"
},
{
"id":"mal__L_e",
"name":"L-Malate",
"compartment":"e",
"charge":-2,
"formula":"C4H4O5"
},
{
"id":"5hoxindoa_e",
"name":"5-Hydroxyindoleacetate",
"compartment":"e",
"charge":-1,
"formula":"C10H8NO3"
},
{
"id":"glyald_e",
"name":"D-Glyceraldehyde",
"compartment":"e",
"charge":0,
"formula":"C3H6O3"
},
{
"id":"pep_e",
"name":"Phosphoenolpyruvate",
"compartment":"e",
"charge":-3,
"formula":"C3H2O6P"
},
{
"id":"gudac_e",
"name":"Guanidinoacetate",
"compartment":"e",
"charge":0,
"formula":"C3H7N3O2"
},
{
"id":"Lkynr_e",
"name":"L Kynurenine C10H12N2O3",
"compartment":"e",
"charge":0,
"formula":"C10H12N2O3"
},
{
"id":"cala_e",
"name":"N-Carbamoyl-beta-alanine",
"compartment":"e",
"charge":-1,
"formula":"C4H7N2O3"
},
{
"id":"crtn_e",
"name":"Creatinine",
"compartment":"e",
"charge":0,
"formula":"C4H7N3O"
},
{
"id":"kynate_e",
"name":"4-Hydroxy-2-quinolinecarboxylic acid",
"compartment":"e",
"charge":-1,
"formula":"C10H6NO3"
},
{
"id":"quln_e",
"name":"Quinolinate",
"compartment":"e",
"charge":-2,
"formula":"C7H3NO4"
},
{
"id":"2pg_e",
"name":"D-Glycerate 2-phosphate",
"compartment":"e",
"charge":-3,
"formula":"C3H4O7P"
},
{
"id":"cholp_e",
"name":"Choline phosphate C5H13NO4P",
"compartment":"e",
"charge":-1,
"formula":"C5H13NO4P"
},
{
"id":"cyst__L_e",
"name":"L-Cystathionine",
"compartment":"e",
"charge":0,
"formula":"C7H14N2O4S"
},
{
"id":"cyst__L_c",
"name":"L-Cystathionine",
"compartment":"c",
"charge":0,
"formula":"C7H14N2O4S"
},
{
"id":"dcmp_e",
"name":"DCMP C9H12N3O7P",
"compartment":"e",
"charge":-2,
"formula":"C9H12N3O7P"
},
{
"id":"dmgly_e",
"name":"N,N-Dimethylglycine",
"compartment":"e",
"charge":0,
"formula":"C4H9NO2"
},
{
"id":"ethamp_e",
"name":"Ethanolamine phosphate C2H7NO4P",
"compartment":"e",
"charge":-1,
"formula":"C2H7NO4P"
},
{
"id":"fum_e",
"name":"Fumarate",
"compartment":"e",
"charge":-2,
"formula":"C4H2O4"
},
{
"id":"g3pc_e",
"name":"Sn-Glycero-3-phosphocholine",
"compartment":"e",
"charge":0,
"formula":"C8H20NO6P"
},
{
"id":"icit_e",
"name":"Isocitrate",
"compartment":"e",
"charge":-3,
"formula":"C6H5O7"
},
{
"id":"L2aadp_e",
"name":"L 2 Aminoadipate C6H10NO4",
"compartment":"e",
"charge":-1,
"formula":"C6H10NO4"
},
{
"id":"xan_e",
"name":"Xanthine",
"compartment":"e",
"charge":0,
"formula":"C5H4N4O2"
},
{
"id":"xmp_e",
"name":"Xanthosine 5'-phosphate",
"compartment":"e",
"charge":-2,
"formula":"C10H11N4O9P"
},
{
"id":"xtsn_e",
"name":"Xanthosine",
"compartment":"e",
"charge":0,
"formula":"C10H12N4O6"
},
{
"id":"3pg_e",
"name":"3-Phospho-D-glycerate",
"compartment":"e",
"charge":-3,
"formula":"C3H4O7P"
},
{
"id":"udpglcur_e",
"name":"UDP-D-glucuronate",
"compartment":"e",
"charge":-3,
"formula":"C15H19N2O18P2"
},
{
"id":"glyc3p_e",
"name":"Glycerol 3-phosphate",
"compartment":"e",
"charge":-2,
"formula":"C3H7O6P"
},
{
"id":"nicrnt_e",
"name":"Nicotinate D-ribonucleotide",
"compartment":"e",
"charge":-2,
"formula":"C11H12NO9P"
},
{
"id":"orot5p_e",
"name":"Orotidine 5'-phosphate",
"compartment":"e",
"charge":-3,
"formula":"C10H10N2O11P"
},
{
"id":"hcys__L_e",
"name":"L-Homocysteine",
"compartment":"e",
"charge":0,
"formula":"C4H9NO2S"
},
{
"id":"argsuc_e",
"name":"N(omega)-(L-Arginino)succinate",
"compartment":"e",
"charge":-1,
"formula":"C10H17N4O6"
},
{
"id":"acrn_e",
"name":"O Acetylcarnitine C9H17NO4",
"compartment":"e",
"charge":0,
"formula":"C9H17NO4"
},
{
"id":"pcrn_e",
"name":"Propionyl-carnitine",
"compartment":"e",
"charge":0,
"formula":"C10H19NO4"
},
{
"id":"lneldccrn_e",
"name":"Linoelaidyl carnitine",
"compartment":"e",
"charge":0,
"formula":"C25H45NO4"
},
{
"id":"odecrn_e",
"name":"Octadecenoyl carnitine",
"compartment":"e",
"charge":0,
"formula":"C25H47NO4"
},
{
"id":"stcrn_e",
"name":"Stearoylcarnitine",
"compartment":"e",
"charge":0,
"formula":"C25H49NO4"
},
{
"id":"pmtcrn_e",
"name":"L-Palmitoylcarnitine",
"compartment":"e",
"charge":0,
"formula":"C23H45NO4"
},
{
"id":"hdcecrn_e",
"name":"Hexadecenoyl carnitine",
"compartment":"e",
"charge":0,
"formula":"C23H43NO4"
},
{
"id":"pcreat_e",
"name":"Phosphocreatine",
"compartment":"e",
"charge":-2,
"formula":"C4H8N3O5P"
},
{
"id":"HC00342_e",
"name":"Cis-aconitate(3-); (1Z)-prop-1-ene-1,2,3-tricarboxylat",
"compartment":"e",
"charge":-3,
"formula":"C6H3O6"
},
{
"id":"adpoh_c",
"name":"2-Hydroxyadipic Acid",
"compartment":"c",
"charge":-2,
"formula":"C6H8O5"
},
{
"id":"phlac_c",
"name":"Phenyllactate",
"compartment":"c",
"charge":-1,
"formula":"C9H9O3"
},
{
"id":"ttdceacoa_c",
"name":"Tetradecenoyl Coenzyme A (N-C14:1)",
"compartment":"c",
"charge":-4,
"formula":"C35H56N7O17P3S"
},
{
"id":"21hprgnlone_c",
"name":"21-Hydroxypregnenolone",
"compartment":"c",
"charge":0,
"formula":"C21H32O3"
},
{
"id":"3mhis_c",
"name":"3-Methylhistidine",
"compartment":"c",
"charge":0,
"formula":"C7H11N3O2"
},
{
"id":"hmcr_c",
"name":"Homocitrulline",
"compartment":"c",
"charge":0,
"formula":"C7H15N3O3"
},
{
"id":"pcholmyr_hs_e",
"name":"1-Myristoylglycerophosphocholine",
"compartment":"e",
"charge":0,
"formula":"C22H47NO7P"
},
{
"id":"pcholole_hs_e",
"name":"1-Oleoylglycerophosphocholine (Delta 9)",
"compartment":"e",
"charge":0,
"formula":"C26H53NO7P"
},
{
"id":"peole_hs_e",
"name":"1-Oleoylglycerophosphoethanolamine (Delta 9)",
"compartment":"e",
"charge":0,
"formula":"C23H46NO7P"
},
{
"id":"pcholpalme_hs_e",
"name":"1-Palmitoleoylglycerophosphocholine (Delta 9)",
"compartment":"e",
"charge":0,
"formula":"C24H49NO7P"
},
{
"id":"pcholpalm_hs_e",
"name":"1-Palmitoylglycerophosphocholine",
"compartment":"e",
"charge":0,
"formula":"C24H51NO7P"
},
{
"id":"pepalm_hs_e",
"name":"1-Palmitoylglycerophosphoethanolamine",
"compartment":"e",
"charge":0,
"formula":"C21H44NO7P"
},
{
"id":"pcholste_hs_e",
"name":"1-Stearoylglycerophosphocholine",
"compartment":"e",
"charge":0,
"formula":"C26H55NO7P"
},
{
"id":"peste_hs_e",
"name":"1-Stearoylglycerophosphoethanolamine",
"compartment":"e",
"charge":0,
"formula":"C23H48NO7P"
},
{
"id":"pchol2linl_hs_e",
"name":"2-Linoleoylglycerophosphocholine",
"compartment":"e",
"charge":0,
"formula":"C26H51NO7P"
},
{
"id":"pe2linl_hs_e",
"name":"2-Linoleoylglycerophosphoethanolamine",
"compartment":"e",
"charge":0,
"formula":"C23H44NO7P"
},
{
"id":"pchol2ole_hs_e",
"name":"2-Oleoylglycerophosphocholine",
"compartment":"e",
"charge":0,
"formula":"C26H53NO7P"
},
{
"id":"pchol2ste_hs_e",
"name":"2-Stearoylglycerophosphocholine",
"compartment":"e",
"charge":0,
"formula":"C26H55NO7P"
},
{
"id":"pcholn15_hs_e",
"name":"1-Pentadecanoylglycerophosphocholine, Sn1-Lpc (15:0)",
"compartment":"e",
"charge":0,
"formula":"C23H49NO7P"
},
{
"id":"pcholar_hs_e",
"name":"1-Arachidonoyl-Glycero-3-Phosphocholine",
"compartment":"e",
"charge":0,
"formula":"C28H51NO7P"
},
{
"id":"pcholn183_hs_e",
"name":"1-Octadeca-Trienoylglycerophosphocholine, Sn1-Lpc (18:3, Delta 9, 12, 15)",
"compartment":"e",
"charge":0,
"formula":"C26H49NO7P"
},
{
"id":"pcholn1836_hs_e",
"name":"1-Octadeca-Trienoylglycerophosphocholine, Sn1-Lpc (18:3, Delta 6, 9, 12)",
"compartment":"e",
"charge":0,
"formula":"C26H49NO7P"
},
{
"id":"pcholn19_hs_e",
"name":"1-Nonadecanoylglycerophosphocholine, Sn1-Lpc (19:0)",
"compartment":"e",
"charge":0,
"formula":"C27H57NO7P"
},
{
"id":"pcholn201_hs_e",
"name":"1-Eicosenoylglycerophosphocholine (Delta 11) ,Sn1-Lpc (20:1)",
"compartment":"e",
"charge":0,
"formula":"C28H57NO7P"
},
{
"id":"pcholn204_hs_e",
"name":"1-Eicosatetraenoylglycerophosphocholine (Delta 8, 11, 14, 17), Sn1-Lpc (20:4)",
"compartment":"e",
"charge":0,
"formula":"C28H51NO7P"
},
{
"id":"pcholn205_hs_e",
"name":"1-Eicosapentenoylglycerophosphocholine (Delta 5, 8, 11, 14, 17), Sn1-Lpc (20:5)",
"compartment":"e",
"charge":0,
"formula":"C28H49NO7P"
},
{
"id":"pcholn224_hs_e",
"name":"1-Docosatetraenoylglycerophosphocholine (Delta 7, 10, 13, 16), Sn1-Lpc (22:4)",
"compartment":"e",
"charge":0,
"formula":"C30H55NO7P"
},
{
"id":"pcholn225_hs_e",
"name":"1-Docosapentenoylglycerophosphocholine (Delta 7, 10, 13, 16, 19), Sn1-Lpc (22:5)-W3",
"compartment":"e",
"charge":0,
"formula":"C30H53NO7P"
},
{
"id":"pcholn2254_hs_e",
"name":"1-Docosapentenoylglycerophosphocholine (Delta 4, 7, 10, 13, 16), Sn1-Lpc (22:5)-W6",
"compartment":"e",
"charge":0,
"formula":"C30H53NO7P"
},
{
"id":"pcholn226_hs_e",
"name":"1-Docosahexenoylglycerophosphocholine (Delta 4, 7, 10, 13, 16, 19), Sn1-Lpc (22:6)",
"compartment":"e",
"charge":0,
"formula":"C30H51NO7P"
},
{
"id":"pear_hs_e",
"name":"1-Arachidonoyl-Sn-Glycero-3-Phosphoethanolamine",
"compartment":"e",
"charge":0,
"formula":"C25H44NO7P"
},
{
"id":"pe203_hs_e",
"name":"1-Eicosatrienoylglycerophosphoethanolamine (Delta 11, 14, 17), Lpe (20:3)",
"compartment":"e",
"charge":0,
"formula":"C25H46NO7P"
},
{
"id":"pe226_hs_e",
"name":"1-Docosahexenoylglyceroethanolamine (Delta 4, 7, 10, 13, 16, 19), Lpe (22:6)",
"compartment":"e",
"charge":0,
"formula":"C27H46NO7P"
},
{
"id":"pedh203_hs_e",
"name":"1-Dihomo-Linolenoylglycerophosphoethanolamine (20:3, Delta 8, 11, 14)",
"compartment":"e",
"charge":0,
"formula":"C25H46NO7P"
},
{
"id":"pe12_hs_e",
"name":"1-Didecanoylglycerophosphoethanolamine (C12:0 Pe)",
"compartment":"e",
"charge":0,
"formula":"C17H36NO7P"
},
{
"id":"pe14_hs_e",
"name":"1-Myristoylglycerophosphoethanolamine (C14:0 Pe)",
"compartment":"e",
"charge":0,
"formula":"C19H40NO7P"
},
{
"id":"pe161_hs_e",
"name":"1-Hexadecenoylglycerophosphoethanolamine (C16:1 Pe, Delta 9)",
"compartment":"e",
"charge":0,
"formula":"C21H42NO7P"
},
{
"id":"pe13_hs_e",
"name":"1-Tridecanoylglycerophosphoethanolamine (C13:0 Pe)",
"compartment":"e",
"charge":0,
"formula":"C18H38NO7P"
},
{
"id":"pe15_hs_e",
"name":"1-Pentadecanoylglycerophosphoethanolamine (C15:0 Pe)",
"compartment":"e",
"charge":0,
"formula":"C20H42NO7P"
},
{
"id":"pe17_hs_e",
"name":"1-Heptadecanoylglycerophosphoethanolamine (C17:0 Pe)",
"compartment":"e",
"charge":0,
"formula":"C22H46NO7P"
},
{
"id":"pcholn203_hs_e",
"name":"1-Dihomo-Linolenoylglycerophosphocholine (20:3, Delta 8, 11, 14), Lysopc A C20:3",
"compartment":"e",
"charge":0,
"formula":"C28H53NO7P"
},
{
"id":"pcholn24_hs_e",
"name":"1-Lignocericylglycerophosphocholine (24:0), Lysopc A C24",
"compartment":"e",
"charge":0,
"formula":"C32H67NO7P"
},
{
"id":"pcholdoc_hs_e",
"name":"1-Docosahexaenoylglycerophosphocholine",
"compartment":"e",
"charge":0,
"formula":"C34H59NO7P"
},
{
"id":"pcholeic_hs_e",
"name":"1-Eicosadienoylglycerophosphocholine (Delta 11,14)",
"compartment":"e",
"charge":0,
"formula":"C28H55NO7P"
},
{
"id":"pcholet_hs_e",
"name":"1-Eicosatrienoylglycerophosphocholine (Delta 11, 14, 17)",
"compartment":"e",
"charge":0,
"formula":"C28H53NO7P"
},
{
"id":"pcholhep_hs_e",
"name":"1-Heptadecanoylglycerophosphocholine",
"compartment":"e",
"charge":0,
"formula":"C25H53NO7P"
},
{
"id":"pchollinl_hs_e",
"name":"1-Linoleoylglycerophosphocholine (Delta 9,12)",
"compartment":"e",
"charge":0,
"formula":"C26H51NO7P"
},
{
"id":"pelinl_hs_e",
"name":"1-Linoleoylglycerophosphoethanolamine (Delta 9,12)",
"compartment":"e",
"charge":0,
"formula":"C23H44NO7P"
},
{
"id":"pcholmyr_hs_c",
"name":"1-Myristoylglycerophosphocholine",
"compartment":"c",
"charge":0,
"formula":"C22H47NO7P"
},
{
"id":"pcholole_hs_c",
"name":"1-Oleoylglycerophosphocholine (Delta 9)",
"compartment":"c",
"charge":0,
"formula":"C26H53NO7P"
},
{
"id":"peole_hs_c",
"name":"1-Oleoylglycerophosphoethanolamine (Delta 9)",
"compartment":"c",
"charge":0,
"formula":"C23H46NO7P"
},
{
"id":"pcholpalme_hs_c",
"name":"1-Palmitoleoylglycerophosphocholine (Delta 9)",
"compartment":"c",
"charge":0,
"formula":"C24H49NO7P"
},
{
"id":"pcholpalm_hs_c",
"name":"1-Palmitoylglycerophosphocholine",
"compartment":"c",
"charge":0,
"formula":"C24H51NO7P"
},
{
"id":"pepalm_hs_c",
"name":"1-Palmitoylglycerophosphoethanolamine",
"compartment":"c",
"charge":0,
"formula":"C21H44NO7P"
},
{
"id":"pcholste_hs_c",
"name":"1-Stearoylglycerophosphocholine",
"compartment":"c",
"charge":0,
"formula":"C26H55NO7P"
},
{
"id":"pchol2linl_hs_c",
"name":"2-Linoleoylglycerophosphocholine",
"compartment":"c",
"charge":0,
"formula":"C26H51NO7P"
},
{
"id":"pe2linl_hs_c",
"name":"2-Linoleoylglycerophosphoethanolamine",
"compartment":"c",
"charge":0,
"formula":"C23H44NO7P"
},
{
"id":"pchol2ole_hs_c",
"name":"2-Oleoylglycerophosphocholine",
"compartment":"c",
"charge":0,
"formula":"C26H53NO7P"
},
{
"id":"pchol2ste_hs_c",
"name":"2-Stearoylglycerophosphocholine",
"compartment":"c",
"charge":0,
"formula":"C26H55NO7P"
},
{
"id":"pcholn15_hs_c",
"name":"1-Pentadecanoylglycerophosphocholine, Sn1-Lpc (15:0)",
"compartment":"c",
"charge":0,
"formula":"C23H49NO7P"
},
{
"id":"pcholar_hs_c",
"name":"1-Arachidonoyl-Glycero-3-Phosphocholine",
"compartment":"c",
"charge":0,
"formula":"C28H51NO7P"
},
{
"id":"pcholn183_hs_c",
"name":"1-Octadeca-Trienoylglycerophosphocholine, Sn1-Lpc (18:3, Delta 9, 12, 15)",
"compartment":"c",
"charge":0,
"formula":"C26H49NO7P"
},
{
"id":"pcholn1836_hs_c",
"name":"1-Octadeca-Trienoylglycerophosphocholine, Sn1-Lpc (18:3, Delta 6, 9, 12)",
"compartment":"c",
"charge":0,
"formula":"C26H49NO7P"
},
{
"id":"pcholn19_hs_c",
"name":"1-Nonadecanoylglycerophosphocholine, Sn1-Lpc (19:0)",
"compartment":"c",
"charge":0,
"formula":"C27H57NO7P"
},
{
"id":"pcholn201_hs_c",
"name":"1-Eicosenoylglycerophosphocholine (Delta 11) ,Sn1-Lpc (20:1)",
"compartment":"c",
"charge":0,
"formula":"C28H57NO7P"
},
{
"id":"pcholn204_hs_c",
"name":"1-Eicosatetraenoylglycerophosphocholine (Delta 8, 11, 14, 17), Sn1-Lpc (20:4)",
"compartment":"c",
"charge":0,
"formula":"C28H51NO7P"
},
{
"id":"pcholn205_hs_c",
"name":"1-Eicosapentenoylglycerophosphocholine (Delta 5, 8, 11, 14, 17), Sn1-Lpc (20:5)",
"compartment":"c",
"charge":0,
"formula":"C28H49NO7P"
},
{
"id":"pcholn224_hs_c",
"name":"1-Docosatetraenoylglycerophosphocholine (Delta 7, 10, 13, 16), Sn1-Lpc (22:4)",
"compartment":"c",
"charge":0,
"formula":"C30H55NO7P"
},
{
"id":"pcholn225_hs_c",
"name":"1-Docosapentenoylglycerophosphocholine (Delta 7, 10, 13, 16, 19), Sn1-Lpc (22:5)-W3",
"compartment":"c",
"charge":0,
"formula":"C30H53NO7P"
},
{
"id":"pcholn2254_hs_c",
"name":"1-Docosapentenoylglycerophosphocholine (Delta 4, 7, 10, 13, 16), Sn1-Lpc (22:5)-W6",
"compartment":"c",
"charge":0,
"formula":"C30H53NO7P"
},
{
"id":"pcholn226_hs_c",
"name":"1-Docosahexenoylglycerophosphocholine (Delta 4, 7, 10, 13, 16, 19), Sn1-Lpc (22:6)",
"compartment":"c",
"charge":0,
"formula":"C30H51NO7P"
},
{
"id":"pear_hs_c",
"name":"1-Arachidonoyl-Sn-Glycero-3-Phosphoethanolamine",
"compartment":"c",
"charge":0,
"formula":"C25H44NO7P"
},
{
"id":"pe203_hs_c",
"name":"1-Eicosatrienoylglycerophosphoethanolamine (Delta 11, 14, 17), Lpe (20:3)",
"compartment":"c",
"charge":0,
"formula":"C25H46NO7P"
},
{
"id":"pe226_hs_c",
"name":"1-Docosahexenoylglyceroethanolamine (Delta 4, 7, 10, 13, 16, 19), Lpe (22:6)",
"compartment":"c",
"charge":0,
"formula":"C27H46NO7P"
},
{
"id":"pedh203_hs_c",
"name":"1-Dihomo-Linolenoylglycerophosphoethanolamine (20:3, Delta 8, 11, 14)",
"compartment":"c",
"charge":0,
"formula":"C25H46NO7P"
},
{
"id":"pe12_hs_c",
"name":"1-Didecanoylglycerophosphoethanolamine (C12:0 Pe)",
"compartment":"c",
"charge":0,
"formula":"C17H36NO7P"
},
{
"id":"pe14_hs_c",
"name":"1-Myristoylglycerophosphoethanolamine (C14:0 Pe)",
"compartment":"c",
"charge":0,
"formula":"C19H40NO7P"
},
{
"id":"pe161_hs_c",
"name":"1-Hexadecenoylglycerophosphoethanolamine (C16:1 Pe, Delta 9)",
"compartment":"c",
"charge":0,
"formula":"C21H42NO7P"
},
{
"id":"pe13_hs_c",
"name":"1-Tridecanoylglycerophosphoethanolamine (C13:0 Pe)",
"compartment":"c",
"charge":0,
"formula":"C18H38NO7P"
},
{
"id":"pe15_hs_c",
"name":"1-Pentadecanoylglycerophosphoethanolamine (C15:0 Pe)",
"compartment":"c",
"charge":0,
"formula":"C20H42NO7P"
},
{
"id":"pe17_hs_c",
"name":"1-Heptadecanoylglycerophosphoethanolamine (C17:0 Pe)",
"compartment":"c",
"charge":0,
"formula":"C22H46NO7P"
},
{
"id":"pcholn203_hs_c",
"name":"1-Dihomo-Linolenoylglycerophosphocholine (20:3, Delta 8, 11, 14), Lysopc A C20:3",
"compartment":"c",
"charge":0,
"formula":"C28H53NO7P"
},
{
"id":"pcholn24_hs_c",
"name":"1-Lignocericylglycerophosphocholine (24:0), Lysopc A C24",
"compartment":"c",
"charge":0,
"formula":"C32H67NO7P"
},
{
"id":"pcholdoc_hs_c",
"name":"1-Docosahexaenoylglycerophosphocholine",
"compartment":"c",
"charge":0,
"formula":"C34H59NO7P"
},
{
"id":"pcholeic_hs_c",
"name":"1-Eicosadienoylglycerophosphocholine (Delta 11,14)",
"compartment":"c",
"charge":0,
"formula":"C28H55NO7P"
},
{
"id":"pcholet_hs_c",
"name":"1-Eicosatrienoylglycerophosphocholine (Delta 11, 14, 17)",
"compartment":"c",
"charge":0,
"formula":"C28H53NO7P"
},
{
"id":"pcholhep_hs_c",
"name":"1-Heptadecanoylglycerophosphocholine",
"compartment":"c",
"charge":0,
"formula":"C25H53NO7P"
},
{
"id":"pchollinl_hs_c",
"name":"1-Linoleoylglycerophosphocholine (Delta 9,12)",
"compartment":"c",
"charge":0,
"formula":"C26H51NO7P"
},
{
"id":"pelinl_hs_c",
"name":"1-Linoleoylglycerophosphoethanolamine (Delta 9,12)",
"compartment":"c",
"charge":0,
"formula":"C23H44NO7P"
},
{
"id":"eidi1114ac_c",
"name":"Cis,Cis-11,14-Eicosadienoic Acid",
"compartment":"c",
"charge":-1,
"formula":"C20H35O2"
},
{
"id":"hxa_c",
"name":"Hexanoate (n-C6:0)",
"compartment":"c",
"charge":-1,
"formula":"C6H11O2"
},
{
"id":"tetdeca511ac_c",
"name":"Cia-5,8, Tetradecadienoic Acid",
"compartment":"c",
"charge":-1,
"formula":"C14H23O2"
},
{
"id":"glyc2p_c",
"name":"Glycerol 2-phosphate",
"compartment":"c",
"charge":-2,
"formula":"C3H7O6P"
},
{
"id":"aclys_c",
"name":"Acetyl-L-Lysine",
"compartment":"c",
"charge":0,
"formula":"C8H16N2O3"
},
{
"id":"hmcarn_c",
"name":"Homocarnosine",
"compartment":"c",
"charge":0,
"formula":"C10H16N4O3"
},
{
"id":"4mtob_c",
"name":"4-Methyl-Thio-Oxo-Butyrate",
"compartment":"c",
"charge":-1,
"formula":"C5H7O3S"
},
{
"id":"3mtp_c",
"name":"3 Methylthiopropionate C4H7O2S",
"compartment":"c",
"charge":0,
"formula":"C4H8OS"
},
{
"id":"3mtp_e",
"name":"3 Methylthiopropionate C4H7O2S",
"compartment":"e",
"charge":0,
"formula":"C4H8OS"
},
{
"id":"elaidcrn_e",
"name":"Elaidic carnitine",
"compartment":"e",
"charge":0,
"formula":"C25H47NO4"
},
{
"id":"lnlccrn_e",
"name":"Linoleyl carnitine",
"compartment":"e",
"charge":0,
"formula":"C25H45NO4"
},
{
"id":"phlac_e",
"name":"Phenyllactate",
"compartment":"e",
"charge":-1,
"formula":"C9H9O3"
},
{
"id":"15HPET_e",
"name":"15-Hydroperoxyeicosatetraenoic acid",
"compartment":"e",
"charge":-1,
"formula":"C20H31O4"
},
{
"id":"21hprgnlone_e",
"name":"21-Hydroxypregnenolone",
"compartment":"e",
"charge":0,
"formula":"C21H32O3"
},
{
"id":"2oxoadp_e",
"name":"2 Oxoadipate C6H6O5",
"compartment":"e",
"charge":-2,
"formula":"C6H6O5"
},
{
"id":"34hpl_c",
"name":"3  4 Hydroxyphenyl lactate C9H9O4",
"compartment":"c",
"charge":-1,
"formula":"C9H9O4"
},
{
"id":"34hpl_e",
"name":"3  4 Hydroxyphenyl lactate C9H9O4",
"compartment":"e",
"charge":-1,
"formula":"C9H9O4"
},
{
"id":"3hmp_c",
"name":"3-Hydroxy-2-methylpropanoate",
"compartment":"c",
"charge":-1,
"formula":"C4H7O3"
},
{
"id":"3hmp_e",
"name":"3-Hydroxy-2-methylpropanoate",
"compartment":"e",
"charge":-1,
"formula":"C4H7O3"
},
{
"id":"3mhis_e",
"name":"3-Methylhistidine",
"compartment":"e",
"charge":0,
"formula":"C7H11N3O2"
},
{
"id":"3moxtyr_e",
"name":"3-Methoxytyramine",
"compartment":"e",
"charge":0,
"formula":"C9H14NO2"
},
{
"id":"3uib_e",
"name":"3-Ureidoisobutyrate",
"compartment":"e",
"charge":-1,
"formula":"C5H9N2O3"
},
{
"id":"4aabutn_e",
"name":"4 Acetamidobutanoate C6H10NO3",
"compartment":"e",
"charge":-1,
"formula":"C6H10NO3"
},
{
"id":"4tmeabutn_e",
"name":"4-Trimethylammoniobutanoate",
"compartment":"e",
"charge":0,
"formula":"C7H15NO2"
},
{
"id":"56dthm_e",
"name":"5,6-Dihydrothymine",
"compartment":"e",
"charge":0,
"formula":"C5H8N2O2"
},
{
"id":"56dura_e",
"name":"5,6-dihydrouracil",
"compartment":"e",
"charge":0,
"formula":"C4H6N2O2"
},
{
"id":"5aop_e",
"name":"5-Amino-4-oxopentanoate",
"compartment":"e",
"charge":0,
"formula":"C5H9NO3"
},
{
"id":"5HPET_e",
"name":"5-Hydroperoxy-6-trans-8,11,14-cis-eicosatetraenoate",
"compartment":"e",
"charge":-1,
"formula":"C20H31O4"
},
{
"id":"7dhchsterol_e",
"name":"Cholesta-5,7-dien-3beta-ol",
"compartment":"e",
"charge":0,
"formula":"C27H44O"
},
{
"id":"abt__D_e",
"name":"D-Arabitol",
"compartment":"e",
"charge":0,
"formula":"C5H12O5"
},
{
"id":"abt__D_c",
"name":"D-Arabitol",
"compartment":"c",
"charge":0,
"formula":"C5H12O5"
},
{
"id":"acgly_m",
"name":"Acetyl-Glycine",
"compartment":"m",
"charge":-1,
"formula":"C4H6NO3"
},
{
"id":"acgly_c",
"name":"Acetyl-Glycine",
"compartment":"c",
"charge":-1,
"formula":"C4H6NO3"
},
{
"id":"acgly_e",
"name":"Acetyl-Glycine",
"compartment":"e",
"charge":-1,
"formula":"C4H6NO3"
},
{
"id":"aclys_e",
"name":"Acetyl-L-Lysine",
"compartment":"e",
"charge":0,
"formula":"C8H16N2O3"
},
{
"id":"aclys_m",
"name":"Acetyl-L-Lysine",
"compartment":"m",
"charge":0,
"formula":"C8H16N2O3"
},
{
"id":"acthr__L_m",
"name":"Acetyl-Threonine ",
"compartment":"m",
"charge":-1,
"formula":"C6H10NO4"
},
{
"id":"acthr__L_c",
"name":"Acetyl-Threonine ",
"compartment":"c",
"charge":-1,
"formula":"C6H10NO4"
},
{
"id":"acthr__L_e",
"name":"Acetyl-Threonine ",
"compartment":"e",
"charge":-1,
"formula":"C6H10NO4"
},
{
"id":"adpoh_e",
"name":"2-Hydroxyadipic Acid",
"compartment":"e",
"charge":-2,
"formula":"C6H8O5"
},
{
"id":"alltn_e",
"name":"Allantoin",
"compartment":"e",
"charge":0,
"formula":"C4H6N4O3"
},
{
"id":"amet_e",
"name":"S-Adenosyl-L-methionine",
"compartment":"e",
"charge":1,
"formula":"C15H23N6O5S"
},
{
"id":"C02356_e",
"name":"(S)-2-Aminobutanoate",
"compartment":"e",
"charge":0,
"formula":"C4H9NO2"
},
{
"id":"C02712_e",
"name":"N-Acetylmethionine",
"compartment":"e",
"charge":-1,
"formula":"C7H12NO3S"
},
{
"id":"C04717_e",
"name":"13(S)-HPODE(1-)",
"compartment":"e",
"charge":-1,
"formula":"C18H30O4"
},
{
"id":"C04805_e",
"name":"5(S)-HETE",
"compartment":"e",
"charge":-1,
"formula":"C20H31O3"
},
{
"id":"C05957_e",
"name":"Prostaglandin J2",
"compartment":"e",
"charge":-1,
"formula":"C20H29O4"
},
{
"id":"C06314_e",
"name":"Lipoxin A4(1-)",
"compartment":"e",
"charge":-1,
"formula":"C20H31O5"
},
{
"id":"C06315_e",
"name":"Lipoxin B4(1-)",
"compartment":"e",
"charge":-1,
"formula":"C20H31O5"
},
{
"id":"C14768_e",
"name":"5,6-EET",
"compartment":"e",
"charge":-1,
"formula":"C20H31O3"
},
{
"id":"C14769_e",
"name":"8,9-EET",
"compartment":"e",
"charge":-1,
"formula":"C20H31O3"
},
{
"id":"C14770_e",
"name":"11,12-EET",
"compartment":"e",
"charge":-1,
"formula":"C20H31O3"
},
{
"id":"C14771_e",
"name":"14,15-EET",
"compartment":"e",
"charge":-1,
"formula":"C20H31O3"
},
{
"id":"C14825_e",
"name":"9(10)-EpOME",
"compartment":"e",
"charge":-1,
"formula":"C18H31O3"
},
{
"id":"C14826_e",
"name":"12(13)-EpOME",
"compartment":"e",
"charge":-1,
"formula":"C18H31O3"
},
{
"id":"CE0955_c",
"name":"6-oxo-prostaglandin F1alpha",
"compartment":"c",
"charge":-1,
"formula":"C20H33O6"
},
{
"id":"CE1243_e",
"name":"12S-HHT",
"compartment":"e",
"charge":-1,
"formula":"C17H26O3"
},
{
"id":"CE1297_e",
"name":"8-dehydrocholesterol; 3beta-Cholesta-5,8-dien-3-ol",
"compartment":"e",
"charge":0,
"formula":"C27H44O"
},
{
"id":"CE1556_e",
"name":"N-acetyl-L-asparagine",
"compartment":"e",
"charge":-1,
"formula":"C6H9N2O4"
},
{
"id":"CE2176_e",
"name":"3-O-methyldopa",
"compartment":"e",
"charge":0,
"formula":"C10H13NO4"
},
{
"id":"CE2510_e",
"name":"11-cis-eicosenoate",
"compartment":"e",
"charge":0,
"formula":"C20H37O2"
},
{
"id":"CE2537_e",
"name":"15-hydroxy-(8Z,11Z,13E)-eicosatrienoate",
"compartment":"e",
"charge":0,
"formula":"C20H33O3"
},
{
"id":"eidi1114ac_e",
"name":"Cis,Cis-11,14-Eicosadienoic Acid",
"compartment":"e",
"charge":-1,
"formula":"C20H35O2"
},
{
"id":"CE7082_e",
"name":"15(S)-HEPE",
"compartment":"e",
"charge":0,
"formula":"C20H29O3"
},
{
"id":"CE7083_e",
"name":"Leukotriene B5",
"compartment":"e",
"charge":-1,
"formula":"C20H29O4"
},
{
"id":"CE7172_e",
"name":"14,15-DiHETE",
"compartment":"e",
"charge":-1,
"formula":"C20H31O4"
},
{
"id":"cortsn_c",
"name":"Cortsn r",
"compartment":"c",
"charge":0,
"formula":"C21H28O5"
},
{
"id":"dodecanac_e",
"name":"Dodecanedioic Acid",
"compartment":"e",
"charge":-2,
"formula":"C12H20O4"
},
{
"id":"HC00319_e",
"name":"Malonate; propanedioate",
"compartment":"e",
"charge":-2,
"formula":"C3H2O4"
},
{
"id":"HC00900_e",
"name":"Methylmalonate",
"compartment":"e",
"charge":-2,
"formula":"C4H4O4"
},
{
"id":"hexdiac_e",
"name":"Hexadecanediocacid",
"compartment":"e",
"charge":-2,
"formula":"C16H28O4"
},
{
"id":"hgentis_e",
"name":"Homogentisate C8H7O4",
"compartment":"e",
"charge":0,
"formula":"C8H7O4"
},
{
"id":"hmcarn_e",
"name":"Homocarnosine",
"compartment":"e",
"charge":0,
"formula":"C10H16N4O3"
},
{
"id":"hmcr_e",
"name":"Homocitrulline",
"compartment":"e",
"charge":0,
"formula":"C7H15N3O3"
},
{
"id":"hxcoa_e",
"name":"Hexanoyl-CoA (n-C6:0CoA)",
"compartment":"e",
"charge":-4,
"formula":"C27H42N7O17P3S"
},
{
"id":"Lpipecol_e",
"name":"L-pipecolic acid; piperidine-2-carboxylic acid",
"compartment":"e",
"charge":0,
"formula":"C6H11NO2"
},
{
"id":"lthstrl_e",
"name":"5alpha-Cholest-7-en-3beta-ol",
"compartment":"e",
"charge":0,
"formula":"C27H46O"
},
{
"id":"mev__R_e",
"name":" R  Mevalonate C6H11O4",
"compartment":"e",
"charge":-1,
"formula":"C6H11O4"
},
{
"id":"mi1p__D_e",
"name":"1D-myo-Inositol 1-phosphate",
"compartment":"e",
"charge":-2,
"formula":"C6H11O9P"
},
{
"id":"Nacasp_e",
"name":"N-Acetyl-L-aspartate",
"compartment":"e",
"charge":-2,
"formula":"C6H7NO5"
},
{
"id":"nwharg_e",
"name":"N-(omega)-Hydroxyarginine",
"compartment":"e",
"charge":1,
"formula":"C6H15N4O3"
},
{
"id":"saccrp__L_e",
"name":"L Saccharopine C11H19N2O6",
"compartment":"e",
"charge":-1,
"formula":"C11H19N2O6"
},
{
"id":"tetdeca511ac_e",
"name":"Cia-5,8, Tetradecadienoic Acid",
"compartment":"e",
"charge":-1,
"formula":"C14H23O2"
},
{
"id":"glyc__R_e",
"name":"(R)-Glycerate",
"compartment":"e",
"charge":-1,
"formula":"C3H5O4"
},
{
"id":"glyc2p_e",
"name":"Glycerol 2-phosphate",
"compartment":"e",
"charge":-2,
"formula":"C3H7O6P"
},
{
"id":"glyclt_e",
"name":"Glycolate C2H3O3",
"compartment":"e",
"charge":-1,
"formula":"C2H3O3"
},
{
"id":"hxa_m",
"name":"Hexanoate (n-C6:0)",
"compartment":"m",
"charge":-1,
"formula":"C6H11O2"
},
{
"id":"hxa_x",
"name":"Hexanoate (n-C6:0)",
"compartment":"x",
"charge":-1,
"formula":"C6H11O2"
},
{
"id":"ind3ac_e",
"name":"Indole 3 acetate C10H8NO2",
"compartment":"e",
"charge":-1,
"formula":"C10H8NO2"
},
{
"id":"Lcyst_e",
"name":"L-Cysteate",
"compartment":"e",
"charge":-1,
"formula":"C3H6NO5S"
},
{
"id":"Lpipecol_c",
"name":"L-pipecolic acid; piperidine-2-carboxylic acid",
"compartment":"c",
"charge":0,
"formula":"C6H11NO2"
},
{
"id":"oaa_e",
"name":"Oxaloacetate",
"compartment":"e",
"charge":-2,
"formula":"C4H2O5"
},
{
"id":"pser__L_c",
"name":"O-Phospho-L-serine",
"compartment":"c",
"charge":-2,
"formula":"C3H6NO6P"
},
{
"id":"pser__L_e",
"name":"O-Phospho-L-serine",
"compartment":"e",
"charge":-2,
"formula":"C3H6NO6P"
},
{
"id":"saccrp__L_c",
"name":"L Saccharopine C11H19N2O6",
"compartment":"c",
"charge":-1,
"formula":"C11H19N2O6"
},
{
"id":"ttdcea_e",
"name":"Tetradecenoate (n-C14:1)",
"compartment":"e",
"charge":-1,
"formula":"C14H25O2"
},
{
"id":"txb2_c",
"name":"Thromboxane B2 cytosol",
"compartment":"c",
"charge":-1,
"formula":"C20H33O6"
},
{
"id":"acile__L_m",
"name":"Acetyl Isoleucine (Chemspider Id: 9964364)",
"compartment":"m",
"charge":-1,
"formula":"C8H14NO3"
},
{
"id":"acile__L_c",
"name":"Acetyl Isoleucine (Chemspider Id: 9964364)",
"compartment":"c",
"charge":-1,
"formula":"C8H14NO3"
},
{
"id":"acile__L_e",
"name":"Acetyl Isoleucine (Chemspider Id: 9964364)",
"compartment":"e",
"charge":-1,
"formula":"C8H14NO3"
},
{
"id":"acleu__L_m",
"name":"N-Acetylleucine",
"compartment":"m",
"charge":-1,
"formula":"C8H14NO3"
},
{
"id":"acleu__L_c",
"name":"N-Acetylleucine",
"compartment":"c",
"charge":-1,
"formula":"C8H14NO3"
},
{
"id":"acleu__L_e",
"name":"N-Acetylleucine",
"compartment":"e",
"charge":-1,
"formula":"C8H14NO3"
},
{
"id":"estriol_e",
"name":"Estriol c",
"compartment":"e",
"charge":0,
"formula":"C18H24O3"
},
{
"id":"ddca_e",
"name":"Dodecanoate (n-C12:0)",
"compartment":"e",
"charge":-1,
"formula":"C12H23O2"
},
{
"id":"pcresol_c",
"name":"P-Cresol",
"compartment":"c",
"charge":-1,
"formula":"C7H7O"
},
{
"id":"pcs_c",
"name":"P-Cresol Sulfate",
"compartment":"c",
"charge":-1,
"formula":"C7H7O4S"
},
{
"id":"pcresol_e",
"name":"P-Cresol",
"compartment":"e",
"charge":-1,
"formula":"C7H7O"
},
{
"id":"pcs_e",
"name":"P-Cresol Sulfate",
"compartment":"e",
"charge":-1,
"formula":"C7H7O4S"
},
{
"id":"normete__L_e",
"name":"L-Normetanephrine",
"compartment":"e",
"charge":0,
"formula":"C9H14NO3"
},
{
"id":"alaargcys_e",
"name":"Alanyl-Arginyl-Cysteine",
"compartment":"e",
"charge":1,
"formula":"C12H25N6O4S"
},
{
"id":"alaarggly_e",
"name":"Alanyl-Arginyl-Glycine",
"compartment":"e",
"charge":1,
"formula":"C11H23N6O4"
},
{
"id":"alaasnleu_e",
"name":"Alanyl-Asparaginyl-Leucine",
"compartment":"e",
"charge":0,
"formula":"C13H24N4O5"
},
{
"id":"alaglylys_e",
"name":"Alanyl-Glycyl-Lysine",
"compartment":"e",
"charge":2,
"formula":"C11H23N4O4"
},
{
"id":"alahisala_e",
"name":"Alanyl-Histidyl-Alanine",
"compartment":"e",
"charge":0,
"formula":"C12H19N5O4"
},
{
"id":"alalysthr_e",
"name":"Alanyl-Lysine-Threonine",
"compartment":"e",
"charge":1,
"formula":"C13H27N4O5"
},
{
"id":"argalaala_e",
"name":"Arginyl-Alanyl-Alanine",
"compartment":"e",
"charge":1,
"formula":"C12H25N6O4"
},
{
"id":"argalaphe_e",
"name":"Arginyl-Alanine-Phenylalanine",
"compartment":"e",
"charge":1,
"formula":"C18H29N6O4"
},
{
"id":"argalathr_e",
"name":"Arginyl-Alanyl-Threonine",
"compartment":"e",
"charge":1,
"formula":"C13H27N6O5"
},
{
"id":"argarg_e",
"name":"Arginyl-Arginine",
"compartment":"e",
"charge":2,
"formula":"C12H28N8O3"
},
{
"id":"argarglys_e",
"name":"Arginyl-Arginyl-Lysine",
"compartment":"e",
"charge":3,
"formula":"C18H41N10O4"
},
{
"id":"argargmet_e",
"name":"Arginyl-Arginyl-Metheonine",
"compartment":"e",
"charge":2,
"formula":"C17H37N9O4S"
},
{
"id":"argcysgly_e",
"name":"Arginyl-Cystinyl-Glycine",
"compartment":"e",
"charge":1,
"formula":"C11H23N6O4S"
},
{
"id":"argcysser_e",
"name":"Arginyl-Cystinyl-Serine",
"compartment":"e",
"charge":1,
"formula":"C12H25N6O5S"
},
{
"id":"arggluglu_e",
"name":"Arginyl-Glutamyl-Glutamate",
"compartment":"e",
"charge":-1,
"formula":"C16H27N6O8"
},
{
"id":"argglupro_e",
"name":"Arginyl-Glutamyl-Proline",
"compartment":"e",
"charge":0,
"formula":"C16H28N6O6"
},
{
"id":"argglygly_e",
"name":"Arginyl-Glycyl-Glycine",
"compartment":"e",
"charge":1,
"formula":"C10H21N6O4"
},
{
"id":"arghisthr_e",
"name":"Arginyl-Histidyl-Threonine",
"compartment":"e",
"charge":1,
"formula":"C16H29N8O5"
},
{
"id":"argleuphe_e",
"name":"Arginyl-Leucyl-Phenylalanine",
"compartment":"e",
"charge":1,
"formula":"C21H35N6O4"
},
{
"id":"arglysasp_e",
"name":"Arginyl-Lysyl-Aspartate",
"compartment":"e",
"charge":1,
"formula":"C16H32N7O6"
},
{
"id":"argphearg_e",
"name":"Arginyl-Phenylalanine-Arginine",
"compartment":"e",
"charge":2,
"formula":"C21H37N9O4"
},
{
"id":"argpromet_e",
"name":"Arginyl-Prolyl-Methionine",
"compartment":"e",
"charge":1,
"formula":"C16H31N6O4S"
},
{
"id":"argprothr_e",
"name":"Arginyl-Prolyl-Threonine",
"compartment":"e",
"charge":1,
"formula":"C15H29N6O5"
},
{
"id":"argserser_e",
"name":"Arginyl-Seryl-Serine",
"compartment":"e",
"charge":1,
"formula":"C12H25N6O6"
},
{
"id":"argtyrval_e",
"name":"Argtyrval",
"compartment":"e",
"charge":1,
"formula":"C20H33N6O5"
},
{
"id":"argvalcys_e",
"name":"Arginyl-Valyl-Cysteine",
"compartment":"e",
"charge":1,
"formula":"C14H29N6O4S"
},
{
"id":"argvaltrp_e",
"name":"Arginyl-Valyl-Tryptophan",
"compartment":"e",
"charge":1,
"formula":"C22H34N7O4"
},
{
"id":"asnasnarg_e",
"name":"Asparaginyl-Asparaginyl-Arginine",
"compartment":"e",
"charge":1,
"formula":"C14H27N8O6"
},
{
"id":"asncyscys_e",
"name":"Asparaginyl-Cysteinyl-Cysteine",
"compartment":"e",
"charge":0,
"formula":"C10H18N4O5S2"
},
{
"id":"asnmetpro_e",
"name":"Asparaginyl-Methionyl-Proline",
"compartment":"e",
"charge":0,
"formula":"C14H24N4O5S"
},
{
"id":"asnpheasp_e",
"name":"Asparaginyl-Phenylalanyl-Aspartate",
"compartment":"e",
"charge":-1,
"formula":"C17H21N4O7"
},
{
"id":"asnphecys_e",
"name":"Asparaginyl-Phenylalanyl-Cysteine",
"compartment":"e",
"charge":0,
"formula":"C16H22N4O5S"
},
{
"id":"asntyrgly_e",
"name":"Asparaginyl-Tyrosyl-Glycine",
"compartment":"e",
"charge":0,
"formula":"C15H20N4O6"
},
{
"id":"asntyrphe_e",
"name":"Asparaginyl-Tyrosyl-Phenylalanine",
"compartment":"e",
"charge":0,
"formula":"C22H26N4O6"
},
{
"id":"asntyrthr_e",
"name":"Asparaginyl-Tyrosyl-Threonine",
"compartment":"e",
"charge":0,
"formula":"C17H24N4O7"
},
{
"id":"aspalaarg_e",
"name":"Asparaginyl-Alanyl-Arginine",
"compartment":"e",
"charge":0,
"formula":"C13H24N6O6"
},
{
"id":"aspasnglu_e",
"name":"Aspartyl-Asparaginyl-Glutamate",
"compartment":"e",
"charge":-2,
"formula":"C13H18N4O9"
},
{
"id":"aspglu_e",
"name":"Aspartyl-Glutamate",
"compartment":"e",
"charge":-2,
"formula":"C9H12N2O7"
},
{
"id":"aspglupro_e",
"name":"Aspartyl-Glutamyl-Proline",
"compartment":"e",
"charge":-2,
"formula":"C14H19N3O8"
},
{
"id":"aspglutrp_e",
"name":"Aspartyl-Glutamyl-Tryptophan",
"compartment":"e",
"charge":-2,
"formula":"C20H22N4O8"
},
{
"id":"asphiscys_e",
"name":"Aspartyl-Histidyl-Cysteine",
"compartment":"e",
"charge":-1,
"formula":"C13H18N5O6S"
},
{
"id":"asphispro_e",
"name":"Aspartyl-Histidyl-Proline",
"compartment":"e",
"charge":-1,
"formula":"C15H20N5O6"
},
{
"id":"asplysglu_e",
"name":"Aspartyl-Lysyl-Glutamate",
"compartment":"e",
"charge":-1,
"formula":"C15H25N4O8"
},
{
"id":"asplyshis_e",
"name":"Aspartyl-Lysyl-Histidine",
"compartment":"e",
"charge":0,
"formula":"C16H26N6O6"
},
{
"id":"aspmetasp_e",
"name":"Aspartyl-Methionyl-Aspartate",
"compartment":"e",
"charge":-2,
"formula":"C13H19N3O8S"
},
{
"id":"aspprolys_e",
"name":"Aspartyl-Prolyl-Lysine",
"compartment":"e",
"charge":0,
"formula":"C15H26N4O6"
},
{
"id":"aspvalasn_e",
"name":"Aspartyl-Valyl-Asparagine",
"compartment":"e",
"charge":-1,
"formula":"C13H21N4O7"
},
{
"id":"cysasnmet_e",
"name":"Cystyl-Asparaginyl-Methionine",
"compartment":"e",
"charge":0,
"formula":"C12H22N4O5S2"
},
{
"id":"cysaspphe_e",
"name":"Cystyl-Aspartyl-Phenylalanine",
"compartment":"e",
"charge":-1,
"formula":"C16H20N3O6S"
},
{
"id":"cyscys_e",
"name":"Cystyl-Cysteine",
"compartment":"e",
"charge":0,
"formula":"C6H12N2O3S2"
},
{
"id":"cysglnmet_e",
"name":"Cystyl-Glutaminyl-Methionine",
"compartment":"e",
"charge":0,
"formula":"C13H24N4O5S2"
},
{
"id":"cysgluhis_e",
"name":"Cystyl-Glutamyl-Histidine",
"compartment":"e",
"charge":-1,
"formula":"C14H20N5O6S"
},
{
"id":"cysglutrp_e",
"name":"Cystyl-Glutamyl-Tryptophan",
"compartment":"e",
"charge":-1,
"formula":"C19H23N4O6S"
},
{
"id":"cysleuthr_e",
"name":"Cystyl-Leucyl-Threonine",
"compartment":"e",
"charge":0,
"formula":"C13H25N3O5S"
},
{
"id":"cyssermet_e",
"name":"Cystyl-Seryl-Methionine",
"compartment":"e",
"charge":0,
"formula":"C11H21N3O5S2"
},
{
"id":"cystyrasn_e",
"name":"Cystyl-Tyrosyl-Asparagine",
"compartment":"e",
"charge":0,
"formula":"C16H22N4O6S"
},
{
"id":"glnasngln_e",
"name":"Glutaminyl-Asparaginyl-Glutamine",
"compartment":"e",
"charge":0,
"formula":"C14H24N6O7"
},
{
"id":"glnhishis_e",
"name":"Glutaminyl-Histidyl-Histidine",
"compartment":"e",
"charge":0,
"formula":"C17H24N8O5"
},
{
"id":"glnhislys_e",
"name":"Glutaminyl-Histidyl-Lysine",
"compartment":"e",
"charge":-1,
"formula":"C17H30N7O5"
},
{
"id":"glnlyslys_e",
"name":"Glutaminyl-Lysyl-Lysine",
"compartment":"e",
"charge":-2,
"formula":"C17H36N6O5"
},
{
"id":"glnlystrp_e",
"name":"Glutaminyl-Lysyl-Tryptophan",
"compartment":"e",
"charge":1,
"formula":"C22H33N6O5"
},
{
"id":"glnproglu_e",
"name":"Glutaminyl-Prolyl-Glutamate",
"compartment":"e",
"charge":-1,
"formula":"C15H23N4O7"
},
{
"id":"glntrpglu_e",
"name":"Glutaminyl-Tryptophanyl-Glutamate",
"compartment":"e",
"charge":-1,
"formula":"C21H26N5O7"
},
{
"id":"glntyrleu_e",
"name":"Glutaminyl-Tyrosyl-Leucine",
"compartment":"e",
"charge":0,
"formula":"C20H30N4O6"
},
{
"id":"gluargleu_e",
"name":"Glutaminyl-Arginyl-Leucine",
"compartment":"e",
"charge":0,
"formula":"C17H32N6O6"
},
{
"id":"gluasnleu_e",
"name":"Glutaminyl-Asparaginyl-Leucine",
"compartment":"e",
"charge":-1,
"formula":"C15H25N4O7"
},
{
"id":"gluglu_e",
"name":"Glutamyl-Glutamate",
"compartment":"e",
"charge":-2,
"formula":"C10H14N2O7"
},
{
"id":"gluilelys_e",
"name":"Glutamyl-Isoleucyl-Lysine",
"compartment":"e",
"charge":0,
"formula":"C17H32N4O6"
},
{
"id":"gluleu_e",
"name":"Glutamyl-Leucine",
"compartment":"e",
"charge":-1,
"formula":"C11H19N2O5"
},
{
"id":"glumet_e",
"name":"Glutamyl-Methionine",
"compartment":"e",
"charge":-1,
"formula":"C10H17N2O5S"
},
{
"id":"glumethis_e",
"name":"Glutamyl-Methioninyl-Histidine",
"compartment":"e",
"charge":-1,
"formula":"C16H24N5O6S"
},
{
"id":"gluthr_e",
"name":"Glutamyl-Threonine",
"compartment":"e",
"charge":-1,
"formula":"C9H15N2O6"
},
{
"id":"gluthrlys_e",
"name":"Glutamyl-Threonyl-Lysine",
"compartment":"e",
"charge":0,
"formula":"C15H28N4O7"
},
{
"id":"glutrpala_e",
"name":"Glutamyl-Tryptophanyl-Alanine",
"compartment":"e",
"charge":-1,
"formula":"C19H23N4O6"
},
{
"id":"glyhisasn_e",
"name":"Glycyl-Histidyl-Asparagine",
"compartment":"e",
"charge":0,
"formula":"C12H18N6O5"
},
{
"id":"glyhislys_e",
"name":"Glycyl-Histidyl-Lysine",
"compartment":"e",
"charge":1,
"formula":"C14H25N6O4"
},
{
"id":"glylyscys_e",
"name":"Glycyl-Lysyl-Cysteine",
"compartment":"e",
"charge":1,
"formula":"C11H23N4O4S"
},
{
"id":"glylysphe_e",
"name":"Glycyl-Lysyl-Phenylalanine",
"compartment":"e",
"charge":1,
"formula":"C17H27N4O4"
},
{
"id":"glytyrlys_e",
"name":"Glycyl-Tyrosyl-Lysine",
"compartment":"e",
"charge":1,
"formula":"C17H27N4O5"
},
{
"id":"glyvalhis_e",
"name":"Glycyl-Valyl-Histidine",
"compartment":"e",
"charge":0,
"formula":"C13H21N5O4"
},
{
"id":"hisargcys_e",
"name":"Histidyl-Arginyl-Cysteine",
"compartment":"e",
"charge":1,
"formula":"C15H27N8O4S"
},
{
"id":"hisargser_e",
"name":"Histidyl-Arginyl-Serine",
"compartment":"e",
"charge":1,
"formula":"C15H27N8O5"
},
{
"id":"hisasp_e",
"name":"Histidyl-Aspartate",
"compartment":"e",
"charge":-1,
"formula":"C10H13N4O5"
},
{
"id":"hiscyscys_e",
"name":"Histidyl-Cystyl-Cysteine",
"compartment":"e",
"charge":0,
"formula":"C12H19N5O4S2"
},
{
"id":"hisglnala_e",
"name":"Histidyl-Glutaminyl-Alanine",
"compartment":"e",
"charge":0,
"formula":"C14H22N6O5"
},
{
"id":"hisglu_e",
"name":"Histidyl-Glutamate",
"compartment":"e",
"charge":-1,
"formula":"C11H15N4O5"
},
{
"id":"hisglugln_e",
"name":"Histidyl-Glutamyl-Glutamine",
"compartment":"e",
"charge":-1,
"formula":"C16H23N6O7"
},
{
"id":"hisglylys_e",
"name":"Histidyl-Lysyl-Lysine",
"compartment":"e",
"charge":1,
"formula":"C14H25N6O4"
},
{
"id":"hishislys_e",
"name":"Histidyl-Histidyl-Lysine",
"compartment":"e",
"charge":1,
"formula":"C18H29N8O4"
},
{
"id":"hislysala_e",
"name":"Histidyl-Lysyl-Alanine",
"compartment":"e",
"charge":1,
"formula":"C15H27N6O4"
},
{
"id":"hislysglu_e",
"name":"Histidyl-Lysyl-Glutamate",
"compartment":"e",
"charge":0,
"formula":"C17H28N6O6"
},
{
"id":"hislysile_e",
"name":"Histidyl-Lysyl-Isoleucine",
"compartment":"e",
"charge":1,
"formula":"C18H33N6O4"
},
{
"id":"hislysthr_e",
"name":"Histidyl-Lysyl-Threonine",
"compartment":"e",
"charge":1,
"formula":"C16H29N6O5"
},
{
"id":"hislysval_e",
"name":"Histidyl-Lysyl-Valine",
"compartment":"e",
"charge":1,
"formula":"C17H31N6O4"
},
{
"id":"hismet_e",
"name":"Histidyl-Methionine",
"compartment":"e",
"charge":0,
"formula":"C11H18N4O3S"
},
{
"id":"hismetgln_e",
"name":"Histidyl-Methionyl-Glutamine",
"compartment":"e",
"charge":0,
"formula":"C16H26N6O5S"
},
{
"id":"hisphearg_e",
"name":"Histidyl-Phenylalanyl-Arginine",
"compartment":"e",
"charge":1,
"formula":"C21H31N8O4"
},
{
"id":"hisprolys_e",
"name":"Histidyl-Prolyl-Lysine",
"compartment":"e",
"charge":1,
"formula":"C17H29N6O4"
},
{
"id":"histrphis_e",
"name":"Histidyl-Tryptophanyl-Histidine",
"compartment":"e",
"charge":0,
"formula":"C23H26N8O4"
},
{
"id":"ileargile_e",
"name":"Isoleucyl-Arginyl-Isoleucine",
"compartment":"e",
"charge":1,
"formula":"C18H37N6O4"
},
{
"id":"ileasnhis_e",
"name":"Isoleucyl-Asparaginyl-Histidine",
"compartment":"e",
"charge":0,
"formula":"C16H26N6O5"
},
{
"id":"ileasp_e",
"name":"Isolecyl-Aspartate",
"compartment":"e",
"charge":-1,
"formula":"C10H17N2O5"
},
{
"id":"ileglnglu_e",
"name":"Isolecyl-Glutaminyl-Glutamate",
"compartment":"e",
"charge":-1,
"formula":"C16H27N4O7"
},
{
"id":"ileglyarg_e",
"name":"Isolecyl-Glycyl-Arginine",
"compartment":"e",
"charge":1,
"formula":"C14H29N6O4"
},
{
"id":"ileprolys_e",
"name":"Isolecyl-Prolyl-Lysine",
"compartment":"e",
"charge":1,
"formula":"C17H33N4O4"
},
{
"id":"ileserarg_e",
"name":"Isolecyl-Seryl-Arginine",
"compartment":"e",
"charge":1,
"formula":"C15H31N6O5"
},
{
"id":"iletrptyr_e",
"name":"Isolecyl-Tryptophanyl-Tyrosine",
"compartment":"e",
"charge":0,
"formula":"C26H32N4O5"
},
{
"id":"leualaarg_e",
"name":"Leucyl-Alanyl-Arginine",
"compartment":"e",
"charge":1,
"formula":"C15H31N6O4"
},
{
"id":"leuasnasp_e",
"name":"Leucyl-Asparaginyl-Aspartate",
"compartment":"e",
"charge":-1,
"formula":"C14H23N4O7"
},
{
"id":"leuasplys_e",
"name":"Leucyl-Aspartyl-Lysine",
"compartment":"e",
"charge":0,
"formula":"C16H30N4O6"
},
{
"id":"leuleutrp_e",
"name":"Leucyl-Leucyl-Tryptophan",
"compartment":"e",
"charge":0,
"formula":"C23H34N4O4"
},
{
"id":"leupro_e",
"name":"Leucyl-Proline",
"compartment":"e",
"charge":0,
"formula":"C11H20N2O3"
},
{
"id":"leuproarg_e",
"name":"Leucyl-Prolyl-Arginine",
"compartment":"e",
"charge":1,
"formula":"C17H33N6O4"
},
{
"id":"leusertrp_e",
"name":"Leucyl-Seryl-Tryptophan",
"compartment":"e",
"charge":0,
"formula":"C20H28N4O5"
},
{
"id":"leutrp_e",
"name":"Leucyl-Tryptophan",
"compartment":"e",
"charge":0,
"formula":"C17H23N3O3"
},
{
"id":"leutrparg_e",
"name":"Leucyl-Tryptophanyl-Arginine",
"compartment":"e",
"charge":1,
"formula":"C23H36N7O4"
},
{
"id":"leutyrtyr_e",
"name":"Leucyl-Tyrosyl-Tyrosine",
"compartment":"e",
"charge":0,
"formula":"C24H31N3O6"
},
{
"id":"leuval_e",
"name":"Leucyl-Valine",
"compartment":"e",
"charge":0,
"formula":"C11H22N2O3"
},
{
"id":"lysargleu_e",
"name":"Lysyl-Arginyl-Leucine",
"compartment":"e",
"charge":2,
"formula":"C18H38N7O4"
},
{
"id":"lyscyshis_e",
"name":"Lysyl-Cysteinyl-Histidine",
"compartment":"e",
"charge":1,
"formula":"C15H27N6O4S"
},
{
"id":"lysglnphe_e",
"name":"Lysyl-Glutaminyl-Phenylalanine",
"compartment":"e",
"charge":1,
"formula":"C20H32N5O5"
},
{
"id":"lysgluglu_e",
"name":"Lysyl-Glutamyl-Glutamate",
"compartment":"e",
"charge":-1,
"formula":"C16H27N4O8"
},
{
"id":"lyslyslys_e",
"name":"Lysyl-Lysyl-Lysine",
"compartment":"e",
"charge":3,
"formula":"C18H41N6O4"
},
{
"id":"lyspheile_e",
"name":"Lysyl-Phenylalanyl-Isoleucine",
"compartment":"e",
"charge":1,
"formula":"C21H35N4O4"
},
{
"id":"lystrparg_e",
"name":"Lysyl-Tryptophanyl-Arginine",
"compartment":"e",
"charge":2,
"formula":"C23H38N8O4"
},
{
"id":"lystyrile_e",
"name":"Lysyl-Tyrosyl-Isoleucine",
"compartment":"e",
"charge":1,
"formula":"C21H35N4O5"
},
{
"id":"lysvalphe_e",
"name":"Lysyl-Valyl-Phenylalanine",
"compartment":"e",
"charge":1,
"formula":"C20H33N4O4"
},
{
"id":"lysvaltrp_e",
"name":"Lysyl-Valyl-Tryptophan",
"compartment":"e",
"charge":1,
"formula":"C22H34N5O4"
},
{
"id":"metargleu_e",
"name":"Methionyl-Arginyl-Leucine",
"compartment":"e",
"charge":1,
"formula":"C17H35N6O4S"
},
{
"id":"metasntyr_e",
"name":"Methionyl-Asparaginyl-Tyrosine",
"compartment":"e",
"charge":0,
"formula":"C18H26N4O6S"
},
{
"id":"metglntyr_e",
"name":"Methionyl-Glutaminyl-Tyrosine",
"compartment":"e",
"charge":0,
"formula":"C19H28N4O6"
},
{
"id":"metglyarg_e",
"name":"Methionyl-Glycyl-Arginine",
"compartment":"e",
"charge":1,
"formula":"C13H27N6O4S"
},
{
"id":"methislys_e",
"name":"Methionyl-Histidyl-Lysine",
"compartment":"e",
"charge":1,
"formula":"C17H31N6O4S"
},
{
"id":"metmetile_e",
"name":"Methionyl-Methionyl-Isoleucine",
"compartment":"e",
"charge":0,
"formula":"C16H31N3O4S2"
},
{
"id":"metphearg_e",
"name":"Methionyl-Phenylalanyl-Arginine",
"compartment":"e",
"charge":1,
"formula":"C20H33N6O4S"
},
{
"id":"mettrpphe_e",
"name":"Methionyl-Tryptophanyl-Phenylalanine",
"compartment":"e",
"charge":0,
"formula":"C25H30N4O4S"
},
{
"id":"pheasnmet_e",
"name":"Phenylalanyl-Asparaginyl-Methionine",
"compartment":"e",
"charge":0,
"formula":"C18H26N4O5S"
},
{
"id":"pheasp_e",
"name":"Phenylalanyl-Aspartate",
"compartment":"e",
"charge":-1,
"formula":"C13H15N2O5"
},
{
"id":"pheglnphe_e",
"name":"Phenylalanyl-Glutaminyl-Phenylalanine",
"compartment":"e",
"charge":0,
"formula":"C23H28N4O5"
},
{
"id":"pheleu_e",
"name":"Phenylalanyl-Leucine",
"compartment":"e",
"charge":0,
"formula":"C15H22N2O3"
},
{
"id":"pheleuasp_e",
"name":"Phenylalanyl-Leucyl-Aspartate",
"compartment":"e",
"charge":-1,
"formula":"C19H26N3O6"
},
{
"id":"pheleuhis_e",
"name":"Phenylalanyl-Leucyl-Histidine",
"compartment":"e",
"charge":0,
"formula":"C21H29N5O4"
},
{
"id":"phelysala_e",
"name":"Phenylalanyl-Lysyl-Alanine",
"compartment":"e",
"charge":1,
"formula":"C18H29N4O4"
},
{
"id":"phelyspro_e",
"name":"Phenylalanyl-Lysyl-Proline",
"compartment":"e",
"charge":1,
"formula":"C20H31N4O4"
},
{
"id":"phephe_e",
"name":"Phenylalanyl-Phenylalanine",
"compartment":"e",
"charge":0,
"formula":"C18H20N2O3"
},
{
"id":"phepheasn_e",
"name":"Phenylalanyl-Phenylalaninyl-Asparagine",
"compartment":"e",
"charge":0,
"formula":"C22H26N4O5"
},
{
"id":"phephethr_e",
"name":"Phenylalanyl-Phenylalaninyl-Threonine",
"compartment":"e",
"charge":0,
"formula":"C22H27N3O5"
},
{
"id":"pheproarg_e",
"name":"Phenylalanyl-Prolyl-Arginine",
"compartment":"e",
"charge":1,
"formula":"C20H31N6O4"
},
{
"id":"phesertrp_e",
"name":"Phenylalanyl-Seryl-Tryptophan",
"compartment":"e",
"charge":0,
"formula":"C23H26N4O5"
},
{
"id":"phethrlys_e",
"name":"Phenylalanyl-Threonyl-Lysine",
"compartment":"e",
"charge":1,
"formula":"C19H31N4O5"
},
{
"id":"phetrpleu_e",
"name":"Phenylalanyl-Tryptophanyl-Leucine",
"compartment":"e",
"charge":0,
"formula":"C26H32N4O4"
},
{
"id":"phetyr_e",
"name":"Phenylalanyl-Tyrosine",
"compartment":"e",
"charge":0,
"formula":"C18H20N2O4"
},
{
"id":"phetyrgln_e",
"name":"Phenylalanyl-Tyrosinyl-Glutamine",
"compartment":"e",
"charge":0,
"formula":"C23H28N4O6"
},
{
"id":"phetyrlys_e",
"name":"Phenylalanyl-Tyrosinyl-Lysine",
"compartment":"e",
"charge":1,
"formula":"C24H33N4O5"
},
{
"id":"proargasp_e",
"name":"Prolyl-Arginyl-Aspartate",
"compartment":"e",
"charge":0,
"formula":"C15H26N6O6"
},
{
"id":"proargcys_e",
"name":"Prolyl-Arginyl-Cysteine",
"compartment":"e",
"charge":1,
"formula":"C14H27N6O4S"
},
{
"id":"proasncys_e",
"name":"Prolyl-Asparaginyl-Cysteine",
"compartment":"e",
"charge":0,
"formula":"C12H20N4O5S"
},
{
"id":"procys_e",
"name":"Prolyl-Cysteine",
"compartment":"e",
"charge":0,
"formula":"C8H14N2O3S"
},
{
"id":"proglnpro_e",
"name":"Prolyl-Glutaminyl-Proline",
"compartment":"e",
"charge":0,
"formula":"C15H24N4O5"
},
{
"id":"proglulys_e",
"name":"Prolyl-Glutamatsyl-Lysine",
"compartment":"e",
"charge":0,
"formula":"C16H28N4O6"
},
{
"id":"prohis_e",
"name":"Prolyl-Histidine",
"compartment":"e",
"charge":0,
"formula":"C11H16N4O3"
},
{
"id":"prohistyr_e",
"name":"Prolyl-Histidyl-Tyrosine",
"compartment":"e",
"charge":0,
"formula":"C20H26N5O5"
},
{
"id":"proleuarg_e",
"name":"Prolyl-Leucyl-Arginine",
"compartment":"e",
"charge":1,
"formula":"C17H33N6O4"
},
{
"id":"prolyspro_e",
"name":"Prolyl-Lysyl-Proline",
"compartment":"e",
"charge":1,
"formula":"C16H29N4O4"
},
{
"id":"prophe_e",
"name":"Prolyl-Phenylalanine",
"compartment":"e",
"charge":1,
"formula":"C14H18N2O3"
},
{
"id":"proproarg_e",
"name":"Prolyl-Prolyl-Arginine",
"compartment":"e",
"charge":1,
"formula":"C16H29N6O4"
},
{
"id":"propropro_e",
"name":"Prolyl-Prolyl-Proline",
"compartment":"e",
"charge":0,
"formula":"C15H23N3O4"
},
{
"id":"protrplys_e",
"name":"Prolyl-Tryptophanyl-Lysine",
"compartment":"e",
"charge":1,
"formula":"C22H32N5O4"
},
{
"id":"protrpthr_e",
"name":"Prolyl-Tryptophanyl-Threonine",
"compartment":"e",
"charge":0,
"formula":"C20H26N4O5"
},
{
"id":"provalgln_e",
"name":"Prolyl-Valyl-Glutamine",
"compartment":"e",
"charge":0,
"formula":"C15H26N4O5"
},
{
"id":"serargala_e",
"name":"Seryl-Arginyl-Alanine",
"compartment":"e",
"charge":1,
"formula":"C12H25N6O5"
},
{
"id":"serargtrp_e",
"name":"Seryl-Arginyl-Tryptophan",
"compartment":"e",
"charge":1,
"formula":"C20H30N7O5"
},
{
"id":"sercysarg_e",
"name":"Seryl-Cysteinyl-Arginine",
"compartment":"e",
"charge":1,
"formula":"C12H25N6O5S"
},
{
"id":"serglyglu_e",
"name":"Seryl-Glycyl-Glutamate",
"compartment":"e",
"charge":-1,
"formula":"C10H16N3O7"
},
{
"id":"serlyshis_e",
"name":"Seryl-Lysyl-Histidine",
"compartment":"e",
"charge":1,
"formula":"C15H27N6O5"
},
{
"id":"serphelys_e",
"name":"Seryl-Phenylalanyl-Lysine",
"compartment":"e",
"charge":1,
"formula":"C18H29N4O5"
},
{
"id":"sertrphis_e",
"name":"Seryl-Tryptophanyl-Histidine",
"compartment":"e",
"charge":0,
"formula":"C20H24N6O5"
},
{
"id":"thrargtyr_e",
"name":"Threonyl-Arginyl-Tyrosine",
"compartment":"e",
"charge":1,
"formula":"C19H31N6O6"
},
{
"id":"thrasntyr_e",
"name":"Threonyl-Asparaginyl-Tyrosine",
"compartment":"e",
"charge":0,
"formula":"C17H24N4O7"
},
{
"id":"thrglnglu_e",
"name":"Threonyl-Glutaminyl-Glutamate",
"compartment":"e",
"charge":-1,
"formula":"C14H23N4O8"
},
{
"id":"thrglntyr_e",
"name":"Threonyl-Glutaminyl-Tyrosine",
"compartment":"e",
"charge":0,
"formula":"C18H26N4O7"
},
{
"id":"thrhishis_e",
"name":"Threonyl-Histidinyl-Histidine",
"compartment":"e",
"charge":0,
"formula":"C16H23N7O5"
},
{
"id":"thrilearg_e",
"name":"Threonyl-Isoleucyl-Arginine",
"compartment":"e",
"charge":1,
"formula":"C16H33N6O5"
},
{
"id":"thrmetarg_e",
"name":"Threonyl-Methionyl-Arginine",
"compartment":"e",
"charge":1,
"formula":"C15H31N6O5S"
},
{
"id":"thrphearg_e",
"name":"Threonyl-Phenylalanyl-Arginine",
"compartment":"e",
"charge":1,
"formula":"C19H31N6O5"
},
{
"id":"thrserarg_e",
"name":"Threonyl-Seryl-Arginine",
"compartment":"e",
"charge":1,
"formula":"C13H27N6O6"
},
{
"id":"thrthrarg_e",
"name":"Threonyl-Threonyl-Arginine",
"compartment":"e",
"charge":1,
"formula":"C14H29N6O6"
},
{
"id":"thrtyrmet_e",
"name":"Threonyl-Tyrosyl-Methionine",
"compartment":"e",
"charge":0,
"formula":"C18H27N3O6S"
},
{
"id":"trpalapro_e",
"name":"Tryptophanyl-Alanyl-Proline",
"compartment":"e",
"charge":0,
"formula":"C19H24N4O4"
},
{
"id":"trpargala_e",
"name":"Tryptophanyl-Arginyl-Alanine",
"compartment":"e",
"charge":1,
"formula":"C20H30N7O4"
},
{
"id":"trpaspasp_e",
"name":"Tryptophanyl-Aspartyl-Aspartate",
"compartment":"e",
"charge":-2,
"formula":"C19H20N4O8"
},
{
"id":"trpglngln_e",
"name":"Tryptophanyl-Glutaminyl-Glutamine",
"compartment":"e",
"charge":0,
"formula":"C21H28N6O6"
},
{
"id":"trpglugly_e",
"name":"Tryptophanyl-Glutamyl-Glycine",
"compartment":"e",
"charge":-1,
"formula":"C18H21N4O6"
},
{
"id":"trpgluleu_e",
"name":"Tryptophanyl-Glutamyl-Leucine",
"compartment":"e",
"charge":-1,
"formula":"C22H29N4O6"
},
{
"id":"trpglupro_e",
"name":"Tryptophanyl-Glutamyl-Proline",
"compartment":"e",
"charge":-1,
"formula":"C21H25N4O6"
},
{
"id":"trpglutyr_e",
"name":"Tryptophanyl-Glutamyl-Tyrosine",
"compartment":"e",
"charge":-1,
"formula":"C25H27N4O7"
},
{
"id":"trpglyleu_e",
"name":"Tryptophanyl-Glycyl-Leucine",
"compartment":"e",
"charge":0,
"formula":"C19H26N4O4"
},
{
"id":"trpglyphe_e",
"name":"Tryptophanyl-Glycyl-Phenylalanine",
"compartment":"e",
"charge":0,
"formula":"C22H24N4O4"
},
{
"id":"trpglyval_e",
"name":"Tryptophanyl-Glycyl-Valine",
"compartment":"e",
"charge":0,
"formula":"C18H24N4O4"
},
{
"id":"trphismet_e",
"name":"Tryptophanyl-Histidyl-Methionine",
"compartment":"e",
"charge":0,
"formula":"C22H28N6O4S"
},
{
"id":"trpilelys_e",
"name":"Tryptophanyl-Isoleucyl-Lysine",
"compartment":"e",
"charge":1,
"formula":"C23H36N5O4"
},
{
"id":"trpiletrp_e",
"name":"Tryptophanyl-Isoleucyl-Tryptophan",
"compartment":"e",
"charge":0,
"formula":"C28H33N5O4"
},
{
"id":"trpleuval_e",
"name":"Tryptophanyl-Leucyl-Valine",
"compartment":"e",
"charge":0,
"formula":"C22H32N4O4"
},
{
"id":"trplys_e",
"name":"Tryptophanyl-Lysine",
"compartment":"e",
"charge":1,
"formula":"C17H25N4O3"
},
{
"id":"trpmetarg_e",
"name":"Tryptophanyl-Methionyl-Arginine",
"compartment":"e",
"charge":1,
"formula":"C22H34N7O4S"
},
{
"id":"trpmetval_e",
"name":"Tryptophanyl-Methionyl-Valine",
"compartment":"e",
"charge":0,
"formula":"C21H30N4O4S"
},
{
"id":"trpphe_e",
"name":"Tryptophanyl-Phenylalanine",
"compartment":"e",
"charge":0,
"formula":"C20H21N3O3"
},
{
"id":"trpprogly_e",
"name":"Tryptophanyl-Prolyl-Glycine",
"compartment":"e",
"charge":0,
"formula":"C18H21N4O4"
},
{
"id":"trpproleu_e",
"name":"Tryptophanyl-Prolyl-Leucine",
"compartment":"e",
"charge":0,
"formula":"C22H30N4O4"
},
{
"id":"trpproval_e",
"name":"Tryptophanyl-Prolyl-Valine",
"compartment":"e",
"charge":0,
"formula":"C21H28N4O4"
},
{
"id":"trpsertyr_e",
"name":"Tryptophanyl-Seryl-Tyrosine",
"compartment":"e",
"charge":0,
"formula":"C23H26N4O6"
},
{
"id":"trpthrglu_e",
"name":"Tryptophanyl-Threonyl-Glutamate",
"compartment":"e",
"charge":-1,
"formula":"C20H25N4O7"
},
{
"id":"trpthrile_e",
"name":"Tryptophanyl-Threonyl-Isoleucine",
"compartment":"e",
"charge":0,
"formula":"C21H30N4O5"
},
{
"id":"trpthrtyr_e",
"name":"Tryptophanyl-Threonyl-Tyrosine",
"compartment":"e",
"charge":0,
"formula":"C24H28N4O6"
},
{
"id":"trptyrgln_e",
"name":"Tryptophanyl-Tyrosyl-Glutamine",
"compartment":"e",
"charge":0,
"formula":"C25H29N5O6"
},
{
"id":"trptyrtyr_e",
"name":"Tryptophanyl-Tyrosyl-Tyrosine",
"compartment":"e",
"charge":0,
"formula":"C29H30N4O6"
},
{
"id":"trpvalasp_e",
"name":"Tryptophanyl-Valyl-Aspartate",
"compartment":"e",
"charge":-1,
"formula":"C20H25N4O6"
},
{
"id":"tyrala_e",
"name":"Tyrosyl-Alanine",
"compartment":"e",
"charge":0,
"formula":"C12H16N2O4"
},
{
"id":"tyralaphe_e",
"name":"Tyrosyl-Alaninyl-Phenylalanine",
"compartment":"e",
"charge":0,
"formula":"C21H25N3O5"
},
{
"id":"tyrargglu_e",
"name":"Tyrosyl-Arginyl-Glutamate",
"compartment":"e",
"charge":0,
"formula":"C20H30N6O7"
},
{
"id":"tyrargser_e",
"name":"Tyrosyl-Arginyl-Serine",
"compartment":"e",
"charge":1,
"formula":"C18H29N6O6"
},
{
"id":"tyrasparg_e",
"name":"Tyrosyl-Aspartyl-Arginine",
"compartment":"e",
"charge":0,
"formula":"C19H28N6O7"
},
{
"id":"tyrcysgly_e",
"name":"Tyrosyl-Cysteinyl-Glycine",
"compartment":"e",
"charge":0,
"formula":"C14H19N3O5S"
},
{
"id":"tyrcysthr_e",
"name":"Tyrosyl-Cysteinyl-Threonine",
"compartment":"e",
"charge":0,
"formula":"C16H23N3O6S"
},
{
"id":"tyrglu_e",
"name":"Tyrosyl-Glutamate",
"compartment":"e",
"charge":-1,
"formula":"C14H17N2O6"
},
{
"id":"tyrleuarg_e",
"name":"Tyrosyl-Leucyl-Arginine",
"compartment":"e",
"charge":1,
"formula":"C21H35N6O5"
},
{
"id":"tyrphetyr_e",
"name":"Tyrosyl-Phenylalanyl-Tyrosine",
"compartment":"e",
"charge":0,
"formula":"C27H29N3O6"
},
{
"id":"tyrthr_e",
"name":"Tyrosyl-Threonine",
"compartment":"e",
"charge":0,
"formula":"C13H18N2O5"
},
{
"id":"tyrtrpphe_e",
"name":"Tyrosyl-Tryptophanyl-Phenylalanine",
"compartment":"e",
"charge":0,
"formula":"C29H30N4O5"
},
{
"id":"tyrtyr_e",
"name":"Tyrosyl-Tyrosine",
"compartment":"e",
"charge":0,
"formula":"C18H20N2O5"
},
{
"id":"tyrvalmet_e",
"name":"Tyrosyl-Valyl-Methionine",
"compartment":"e",
"charge":0,
"formula":"C19H29N3O5S"
},
{
"id":"valarggly_e",
"name":"Valyl-Arginyl-Glycine",
"compartment":"e",
"charge":1,
"formula":"C13H27N6O4"
},
{
"id":"valhisasn_e",
"name":"Valyl-Histidyl-Asparagine",
"compartment":"e",
"charge":0,
"formula":"C15H24N6O5"
},
{
"id":"valleuphe_e",
"name":"Valyl-Leucyl-Phenylalanine",
"compartment":"e",
"charge":0,
"formula":"C20H31N3O4"
},
{
"id":"vallystyr_e",
"name":"Valyl-Lysyl-Tyrosine",
"compartment":"e",
"charge":1,
"formula":"C20H33N4O5"
},
{
"id":"valphearg_e",
"name":"Valyl-Phenylalanyl-Arginine",
"compartment":"e",
"charge":1,
"formula":"C20H33N6O4"
},
{
"id":"valprotrp_e",
"name":"Valyl-Prolyl-Tryptophan",
"compartment":"e",
"charge":0,
"formula":"C21H28N4O4"
},
{
"id":"valserarg_e",
"name":"Valyl-Seryl-Arginine",
"compartment":"e",
"charge":1,
"formula":"C14H29N6O5"
},
{
"id":"valtrpphe_e",
"name":"Valyl-Tryptophanyl-Phenylalanine",
"compartment":"e",
"charge":0,
"formula":"C25H30N4O4"
},
{
"id":"valtrpval_e",
"name":"Valyl-Tryptophanyl-Valine",
"compartment":"e",
"charge":0,
"formula":"C21H30N4O4"
},
{
"id":"valval_e",
"name":"Valyl-Valine",
"compartment":"e",
"charge":0,
"formula":"C10H20N2O3"
},
{
"id":"trpglyasp_e",
"name":"Tryptophanyl-Glycyl-Aspartate",
"compartment":"e",
"charge":-1,
"formula":"C17H19N4O6"
},
{
"id":"alaargcys_c",
"name":"Alanyl-Arginyl-Cysteine",
"compartment":"c",
"charge":1,
"formula":"C12H25N6O4S"
},
{
"id":"alaarggly_c",
"name":"Alanyl-Arginyl-Glycine",
"compartment":"c",
"charge":1,
"formula":"C11H23N6O4"
},
{
"id":"alaasnleu_c",
"name":"Alanyl-Asparaginyl-Leucine",
"compartment":"c",
"charge":0,
"formula":"C13H24N4O5"
},
{
"id":"alaglylys_c",
"name":"Alanyl-Glycyl-Lysine",
"compartment":"c",
"charge":2,
"formula":"C11H23N4O4"
},
{
"id":"alahisala_c",
"name":"Alanyl-Histidyl-Alanine",
"compartment":"c",
"charge":0,
"formula":"C12H19N5O4"
},
{
"id":"alalysthr_c",
"name":"Alanyl-Lysine-Threonine",
"compartment":"c",
"charge":1,
"formula":"C13H27N4O5"
},
{
"id":"argalaala_c",
"name":"Arginyl-Alanyl-Alanine",
"compartment":"c",
"charge":1,
"formula":"C12H25N6O4"
},
{
"id":"argalaphe_c",
"name":"Arginyl-Alanine-Phenylalanine",
"compartment":"c",
"charge":1,
"formula":"C18H29N6O4"
},
{
"id":"argalathr_c",
"name":"Arginyl-Alanyl-Threonine",
"compartment":"c",
"charge":1,
"formula":"C13H27N6O5"
},
{
"id":"argarg_c",
"name":"Arginyl-Arginine",
"compartment":"c",
"charge":2,
"formula":"C12H28N8O3"
},
{
"id":"argarglys_c",
"name":"Arginyl-Arginyl-Lysine",
"compartment":"c",
"charge":3,
"formula":"C18H41N10O4"
},
{
"id":"argargmet_c",
"name":"Arginyl-Arginyl-Metheonine",
"compartment":"c",
"charge":2,
"formula":"C17H37N9O4S"
},
{
"id":"argcysgly_c",
"name":"Arginyl-Cystinyl-Glycine",
"compartment":"c",
"charge":1,
"formula":"C11H23N6O4S"
},
{
"id":"argcysser_c",
"name":"Arginyl-Cystinyl-Serine",
"compartment":"c",
"charge":1,
"formula":"C12H25N6O5S"
},
{
"id":"arggluglu_c",
"name":"Arginyl-Glutamyl-Glutamate",
"compartment":"c",
"charge":-1,
"formula":"C16H27N6O8"
},
{
"id":"argglupro_c",
"name":"Arginyl-Glutamyl-Proline",
"compartment":"c",
"charge":0,
"formula":"C16H28N6O6"
},
{
"id":"argglygly_c",
"name":"Arginyl-Glycyl-Glycine",
"compartment":"c",
"charge":1,
"formula":"C10H21N6O4"
},
{
"id":"arghisthr_c",
"name":"Arginyl-Histidyl-Threonine",
"compartment":"c",
"charge":1,
"formula":"C16H29N8O5"
},
{
"id":"argleuphe_c",
"name":"Arginyl-Leucyl-Phenylalanine",
"compartment":"c",
"charge":1,
"formula":"C21H35N6O4"
},
{
"id":"arglysasp_c",
"name":"Arginyl-Lysyl-Aspartate",
"compartment":"c",
"charge":1,
"formula":"C16H32N7O6"
},
{
"id":"argphearg_c",
"name":"Arginyl-Phenylalanine-Arginine",
"compartment":"c",
"charge":2,
"formula":"C21H37N9O4"
},
{
"id":"argpromet_c",
"name":"Arginyl-Prolyl-Methionine",
"compartment":"c",
"charge":1,
"formula":"C16H31N6O4S"
},
{
"id":"argprothr_c",
"name":"Arginyl-Prolyl-Threonine",
"compartment":"c",
"charge":1,
"formula":"C15H29N6O5"
},
{
"id":"argserser_c",
"name":"Arginyl-Seryl-Serine",
"compartment":"c",
"charge":1,
"formula":"C12H25N6O6"
},
{
"id":"argtyrval_c",
"name":"Argtyrval",
"compartment":"c",
"charge":1,
"formula":"C20H33N6O5"
},
{
"id":"argvalcys_c",
"name":"Arginyl-Valyl-Cysteine",
"compartment":"c",
"charge":1,
"formula":"C14H29N6O4S"
},
{
"id":"argvaltrp_c",
"name":"Arginyl-Valyl-Tryptophan",
"compartment":"c",
"charge":1,
"formula":"C22H34N7O4"
},
{
"id":"asnasnarg_c",
"name":"Asparaginyl-Asparaginyl-Arginine",
"compartment":"c",
"charge":1,
"formula":"C14H27N8O6"
},
{
"id":"asncyscys_c",
"name":"Asparaginyl-Cysteinyl-Cysteine",
"compartment":"c",
"charge":0,
"formula":"C10H18N4O5S2"
},
{
"id":"asnmetpro_c",
"name":"Asparaginyl-Methionyl-Proline",
"compartment":"c",
"charge":0,
"formula":"C14H24N4O5S"
},
{
"id":"asnpheasp_c",
"name":"Asparaginyl-Phenylalanyl-Aspartate",
"compartment":"c",
"charge":-1,
"formula":"C17H21N4O7"
},
{
"id":"asnphecys_c",
"name":"Asparaginyl-Phenylalanyl-Cysteine",
"compartment":"c",
"charge":0,
"formula":"C16H22N4O5S"
},
{
"id":"asntyrgly_c",
"name":"Asparaginyl-Tyrosyl-Glycine",
"compartment":"c",
"charge":0,
"formula":"C15H20N4O6"
},
{
"id":"asntyrphe_c",
"name":"Asparaginyl-Tyrosyl-Phenylalanine",
"compartment":"c",
"charge":0,
"formula":"C22H26N4O6"
},
{
"id":"asntyrthr_c",
"name":"Asparaginyl-Tyrosyl-Threonine",
"compartment":"c",
"charge":0,
"formula":"C17H24N4O7"
},
{
"id":"aspalaarg_c",
"name":"Asparaginyl-Alanyl-Arginine",
"compartment":"c",
"charge":0,
"formula":"C13H24N6O6"
},
{
"id":"aspasnglu_c",
"name":"Aspartyl-Asparaginyl-Glutamate",
"compartment":"c",
"charge":-2,
"formula":"C13H18N4O9"
},
{
"id":"aspglu_c",
"name":"Aspartyl-Glutamate",
"compartment":"c",
"charge":-2,
"formula":"C9H12N2O7"
},
{
"id":"aspglupro_c",
"name":"Aspartyl-Glutamyl-Proline",
"compartment":"c",
"charge":-2,
"formula":"C14H19N3O8"
},
{
"id":"aspglutrp_c",
"name":"Aspartyl-Glutamyl-Tryptophan",
"compartment":"c",
"charge":-2,
"formula":"C20H22N4O8"
},
{
"id":"asphiscys_c",
"name":"Aspartyl-Histidyl-Cysteine",
"compartment":"c",
"charge":-1,
"formula":"C13H18N5O6S"
},
{
"id":"asphispro_c",
"name":"Aspartyl-Histidyl-Proline",
"compartment":"c",
"charge":-1,
"formula":"C15H20N5O6"
},
{
"id":"asplysglu_c",
"name":"Aspartyl-Lysyl-Glutamate",
"compartment":"c",
"charge":-1,
"formula":"C15H25N4O8"
},
{
"id":"asplyshis_c",
"name":"Aspartyl-Lysyl-Histidine",
"compartment":"c",
"charge":0,
"formula":"C16H26N6O6"
},
{
"id":"aspmetasp_c",
"name":"Aspartyl-Methionyl-Aspartate",
"compartment":"c",
"charge":-2,
"formula":"C13H19N3O8S"
},
{
"id":"aspprolys_c",
"name":"Aspartyl-Prolyl-Lysine",
"compartment":"c",
"charge":0,
"formula":"C15H26N4O6"
},
{
"id":"aspvalasn_c",
"name":"Aspartyl-Valyl-Asparagine",
"compartment":"c",
"charge":-1,
"formula":"C13H21N4O7"
},
{
"id":"cysasnmet_c",
"name":"Cystyl-Asparaginyl-Methionine",
"compartment":"c",
"charge":0,
"formula":"C12H22N4O5S2"
},
{
"id":"cysaspphe_c",
"name":"Cystyl-Aspartyl-Phenylalanine",
"compartment":"c",
"charge":-1,
"formula":"C16H20N3O6S"
},
{
"id":"cyscys_c",
"name":"Cystyl-Cysteine",
"compartment":"c",
"charge":0,
"formula":"C6H12N2O3S2"
},
{
"id":"cysglnmet_c",
"name":"Cystyl-Glutaminyl-Methionine",
"compartment":"c",
"charge":0,
"formula":"C13H24N4O5S2"
},
{
"id":"cysgluhis_c",
"name":"Cystyl-Glutamyl-Histidine",
"compartment":"c",
"charge":-1,
"formula":"C14H20N5O6S"
},
{
"id":"cysglutrp_c",
"name":"Cystyl-Glutamyl-Tryptophan",
"compartment":"c",
"charge":-1,
"formula":"C19H23N4O6S"
},
{
"id":"cysleuthr_c",
"name":"Cystyl-Leucyl-Threonine",
"compartment":"c",
"charge":0,
"formula":"C13H25N3O5S"
},
{
"id":"cyssermet_c",
"name":"Cystyl-Seryl-Methionine",
"compartment":"c",
"charge":0,
"formula":"C11H21N3O5S2"
},
{
"id":"cystyrasn_c",
"name":"Cystyl-Tyrosyl-Asparagine",
"compartment":"c",
"charge":0,
"formula":"C16H22N4O6S"
},
{
"id":"glnasngln_c",
"name":"Glutaminyl-Asparaginyl-Glutamine",
"compartment":"c",
"charge":0,
"formula":"C14H24N6O7"
},
{
"id":"glnhishis_c",
"name":"Glutaminyl-Histidyl-Histidine",
"compartment":"c",
"charge":0,
"formula":"C17H24N8O5"
},
{
"id":"glnhislys_c",
"name":"Glutaminyl-Histidyl-Lysine",
"compartment":"c",
"charge":-1,
"formula":"C17H30N7O5"
},
{
"id":"glnlyslys_c",
"name":"Glutaminyl-Lysyl-Lysine",
"compartment":"c",
"charge":-2,
"formula":"C17H36N6O5"
},
{
"id":"glnlystrp_c",
"name":"Glutaminyl-Lysyl-Tryptophan",
"compartment":"c",
"charge":1,
"formula":"C22H33N6O5"
},
{
"id":"glnproglu_c",
"name":"Glutaminyl-Prolyl-Glutamate",
"compartment":"c",
"charge":-1,
"formula":"C15H23N4O7"
},
{
"id":"glntrpglu_c",
"name":"Glutaminyl-Tryptophanyl-Glutamate",
"compartment":"c",
"charge":-1,
"formula":"C21H26N5O7"
},
{
"id":"glntyrleu_c",
"name":"Glutaminyl-Tyrosyl-Leucine",
"compartment":"c",
"charge":0,
"formula":"C20H30N4O6"
},
{
"id":"gluargleu_c",
"name":"Glutaminyl-Arginyl-Leucine",
"compartment":"c",
"charge":0,
"formula":"C17H32N6O6"
},
{
"id":"gluasnleu_c",
"name":"Glutaminyl-Asparaginyl-Leucine",
"compartment":"c",
"charge":-1,
"formula":"C15H25N4O7"
},
{
"id":"gluglu_c",
"name":"Glutamyl-Glutamate",
"compartment":"c",
"charge":-2,
"formula":"C10H14N2O7"
},
{
"id":"gluilelys_c",
"name":"Glutamyl-Isoleucyl-Lysine",
"compartment":"c",
"charge":0,
"formula":"C17H32N4O6"
},
{
"id":"gluleu_c",
"name":"Glutamyl-Leucine",
"compartment":"c",
"charge":-1,
"formula":"C11H19N2O5"
},
{
"id":"glumet_c",
"name":"Glutamyl-Methionine",
"compartment":"c",
"charge":-1,
"formula":"C10H17N2O5S"
},
{
"id":"glumethis_c",
"name":"Glutamyl-Methioninyl-Histidine",
"compartment":"c",
"charge":-1,
"formula":"C16H24N5O6S"
},
{
"id":"gluthr_c",
"name":"Glutamyl-Threonine",
"compartment":"c",
"charge":-1,
"formula":"C9H15N2O6"
},
{
"id":"gluthrlys_c",
"name":"Glutamyl-Threonyl-Lysine",
"compartment":"c",
"charge":0,
"formula":"C15H28N4O7"
},
{
"id":"glutrpala_c",
"name":"Glutamyl-Tryptophanyl-Alanine",
"compartment":"c",
"charge":-1,
"formula":"C19H23N4O6"
},
{
"id":"glyhisasn_c",
"name":"Glycyl-Histidyl-Asparagine",
"compartment":"c",
"charge":0,
"formula":"C12H18N6O5"
},
{
"id":"glyhislys_c",
"name":"Glycyl-Histidyl-Lysine",
"compartment":"c",
"charge":1,
"formula":"C14H25N6O4"
},
{
"id":"glylyscys_c",
"name":"Glycyl-Lysyl-Cysteine",
"compartment":"c",
"charge":1,
"formula":"C11H23N4O4S"
},
{
"id":"glylysphe_c",
"name":"Glycyl-Lysyl-Phenylalanine",
"compartment":"c",
"charge":1,
"formula":"C17H27N4O4"
},
{
"id":"glytyrlys_c",
"name":"Glycyl-Tyrosyl-Lysine",
"compartment":"c",
"charge":1,
"formula":"C17H27N4O5"
},
{
"id":"glyvalhis_c",
"name":"Glycyl-Valyl-Histidine",
"compartment":"c",
"charge":0,
"formula":"C13H21N5O4"
},
{
"id":"hisargcys_c",
"name":"Histidyl-Arginyl-Cysteine",
"compartment":"c",
"charge":1,
"formula":"C15H27N8O4S"
},
{
"id":"hisargser_c",
"name":"Histidyl-Arginyl-Serine",
"compartment":"c",
"charge":1,
"formula":"C15H27N8O5"
},
{
"id":"hisasp_c",
"name":"Histidyl-Aspartate",
"compartment":"c",
"charge":-1,
"formula":"C10H13N4O5"
},
{
"id":"hiscyscys_c",
"name":"Histidyl-Cystyl-Cysteine",
"compartment":"c",
"charge":0,
"formula":"C12H19N5O4S2"
},
{
"id":"hisglnala_c",
"name":"Histidyl-Glutaminyl-Alanine",
"compartment":"c",
"charge":0,
"formula":"C14H22N6O5"
},
{
"id":"hisglu_c",
"name":"Histidyl-Glutamate",
"compartment":"c",
"charge":-1,
"formula":"C11H15N4O5"
},
{
"id":"hisglugln_c",
"name":"Histidyl-Glutamyl-Glutamine",
"compartment":"c",
"charge":-1,
"formula":"C16H23N6O7"
},
{
"id":"hisglylys_c",
"name":"Histidyl-Lysyl-Lysine",
"compartment":"c",
"charge":1,
"formula":"C14H25N6O4"
},
{
"id":"hishislys_c",
"name":"Histidyl-Histidyl-Lysine",
"compartment":"c",
"charge":1,
"formula":"C18H29N8O4"
},
{
"id":"hislysala_c",
"name":"Histidyl-Lysyl-Alanine",
"compartment":"c",
"charge":1,
"formula":"C15H27N6O4"
},
{
"id":"hislysglu_c",
"name":"Histidyl-Lysyl-Glutamate",
"compartment":"c",
"charge":0,
"formula":"C17H28N6O6"
},
{
"id":"hislysile_c",
"name":"Histidyl-Lysyl-Isoleucine",
"compartment":"c",
"charge":1,
"formula":"C18H33N6O4"
},
{
"id":"hislysthr_c",
"name":"Histidyl-Lysyl-Threonine",
"compartment":"c",
"charge":1,
"formula":"C16H29N6O5"
},
{
"id":"hislysval_c",
"name":"Histidyl-Lysyl-Valine",
"compartment":"c",
"charge":1,
"formula":"C17H31N6O4"
},
{
"id":"hismet_c",
"name":"Histidyl-Methionine",
"compartment":"c",
"charge":0,
"formula":"C11H18N4O3S"
},
{
"id":"hismetgln_c",
"name":"Histidyl-Methionyl-Glutamine",
"compartment":"c",
"charge":0,
"formula":"C16H26N6O5S"
},
{
"id":"hisphearg_c",
"name":"Histidyl-Phenylalanyl-Arginine",
"compartment":"c",
"charge":1,
"formula":"C21H31N8O4"
},
{
"id":"hisprolys_c",
"name":"Histidyl-Prolyl-Lysine",
"compartment":"c",
"charge":1,
"formula":"C17H29N6O4"
},
{
"id":"histrphis_c",
"name":"Histidyl-Tryptophanyl-Histidine",
"compartment":"c",
"charge":0,
"formula":"C23H26N8O4"
},
{
"id":"ileargile_c",
"name":"Isoleucyl-Arginyl-Isoleucine",
"compartment":"c",
"charge":1,
"formula":"C18H37N6O4"
},
{
"id":"ileasnhis_c",
"name":"Isoleucyl-Asparaginyl-Histidine",
"compartment":"c",
"charge":0,
"formula":"C16H26N6O5"
},
{
"id":"ileasp_c",
"name":"Isolecyl-Aspartate",
"compartment":"c",
"charge":-1,
"formula":"C10H17N2O5"
},
{
"id":"ileglnglu_c",
"name":"Isolecyl-Glutaminyl-Glutamate",
"compartment":"c",
"charge":-1,
"formula":"C16H27N4O7"
},
{
"id":"ileglyarg_c",
"name":"Isolecyl-Glycyl-Arginine",
"compartment":"c",
"charge":1,
"formula":"C14H29N6O4"
},
{
"id":"ileprolys_c",
"name":"Isolecyl-Prolyl-Lysine",
"compartment":"c",
"charge":1,
"formula":"C17H33N4O4"
},
{
"id":"ileserarg_c",
"name":"Isolecyl-Seryl-Arginine",
"compartment":"c",
"charge":1,
"formula":"C15H31N6O5"
},
{
"id":"iletrptyr_c",
"name":"Isolecyl-Tryptophanyl-Tyrosine",
"compartment":"c",
"charge":0,
"formula":"C26H32N4O5"
},
{
"id":"leualaarg_c",
"name":"Leucyl-Alanyl-Arginine",
"compartment":"c",
"charge":1,
"formula":"C15H31N6O4"
},
{
"id":"leuasnasp_c",
"name":"Leucyl-Asparaginyl-Aspartate",
"compartment":"c",
"charge":-1,
"formula":"C14H23N4O7"
},
{
"id":"leuasplys_c",
"name":"Leucyl-Aspartyl-Lysine",
"compartment":"c",
"charge":0,
"formula":"C16H30N4O6"
},
{
"id":"leuleutrp_c",
"name":"Leucyl-Leucyl-Tryptophan",
"compartment":"c",
"charge":0,
"formula":"C23H34N4O4"
},
{
"id":"leupro_c",
"name":"Leucyl-Proline",
"compartment":"c",
"charge":0,
"formula":"C11H20N2O3"
},
{
"id":"leuproarg_c",
"name":"Leucyl-Prolyl-Arginine",
"compartment":"c",
"charge":1,
"formula":"C17H33N6O4"
},
{
"id":"leusertrp_c",
"name":"Leucyl-Seryl-Tryptophan",
"compartment":"c",
"charge":0,
"formula":"C20H28N4O5"
},
{
"id":"leutrp_c",
"name":"Leucyl-Tryptophan",
"compartment":"c",
"charge":0,
"formula":"C17H23N3O3"
},
{
"id":"leutrparg_c",
"name":"Leucyl-Tryptophanyl-Arginine",
"compartment":"c",
"charge":1,
"formula":"C23H36N7O4"
},
{
"id":"leutyrtyr_c",
"name":"Leucyl-Tyrosyl-Tyrosine",
"compartment":"c",
"charge":0,
"formula":"C24H31N3O6"
},
{
"id":"leuval_c",
"name":"Leucyl-Valine",
"compartment":"c",
"charge":0,
"formula":"C11H22N2O3"
},
{
"id":"lysargleu_c",
"name":"Lysyl-Arginyl-Leucine",
"compartment":"c",
"charge":2,
"formula":"C18H38N7O4"
},
{
"id":"lyscyshis_c",
"name":"Lysyl-Cysteinyl-Histidine",
"compartment":"c",
"charge":1,
"formula":"C15H27N6O4S"
},
{
"id":"lysglnphe_c",
"name":"Lysyl-Glutaminyl-Phenylalanine",
"compartment":"c",
"charge":1,
"formula":"C20H32N5O5"
},
{
"id":"lysgluglu_c",
"name":"Lysyl-Glutamyl-Glutamate",
"compartment":"c",
"charge":-1,
"formula":"C16H27N4O8"
},
{
"id":"lyslyslys_c",
"name":"Lysyl-Lysyl-Lysine",
"compartment":"c",
"charge":3,
"formula":"C18H41N6O4"
},
{
"id":"lyspheile_c",
"name":"Lysyl-Phenylalanyl-Isoleucine",
"compartment":"c",
"charge":1,
"formula":"C21H35N4O4"
},
{
"id":"lystrparg_c",
"name":"Lysyl-Tryptophanyl-Arginine",
"compartment":"c",
"charge":2,
"formula":"C23H38N8O4"
},
{
"id":"lystyrile_c",
"name":"Lysyl-Tyrosyl-Isoleucine",
"compartment":"c",
"charge":1,
"formula":"C21H35N4O5"
},
{
"id":"lysvalphe_c",
"name":"Lysyl-Valyl-Phenylalanine",
"compartment":"c",
"charge":1,
"formula":"C20H33N4O4"
},
{
"id":"lysvaltrp_c",
"name":"Lysyl-Valyl-Tryptophan",
"compartment":"c",
"charge":1,
"formula":"C22H34N5O4"
},
{
"id":"metargleu_c",
"name":"Methionyl-Arginyl-Leucine",
"compartment":"c",
"charge":1,
"formula":"C17H35N6O4S"
},
{
"id":"metasntyr_c",
"name":"Methionyl-Asparaginyl-Tyrosine",
"compartment":"c",
"charge":0,
"formula":"C18H26N4O6S"
},
{
"id":"metglntyr_c",
"name":"Methionyl-Glutaminyl-Tyrosine",
"compartment":"c",
"charge":0,
"formula":"C19H28N4O6"
},
{
"id":"metglyarg_c",
"name":"Methionyl-Glycyl-Arginine",
"compartment":"c",
"charge":1,
"formula":"C13H27N6O4S"
},
{
"id":"methislys_c",
"name":"Methionyl-Histidyl-Lysine",
"compartment":"c",
"charge":1,
"formula":"C17H31N6O4S"
},
{
"id":"metmetile_c",
"name":"Methionyl-Methionyl-Isoleucine",
"compartment":"c",
"charge":0,
"formula":"C16H31N3O4S2"
},
{
"id":"metphearg_c",
"name":"Methionyl-Phenylalanyl-Arginine",
"compartment":"c",
"charge":1,
"formula":"C20H33N6O4S"
},
{
"id":"mettrpphe_c",
"name":"Methionyl-Tryptophanyl-Phenylalanine",
"compartment":"c",
"charge":0,
"formula":"C25H30N4O4S"
},
{
"id":"pheasnmet_c",
"name":"Phenylalanyl-Asparaginyl-Methionine",
"compartment":"c",
"charge":0,
"formula":"C18H26N4O5S"
},
{
"id":"pheasp_c",
"name":"Phenylalanyl-Aspartate",
"compartment":"c",
"charge":-1,
"formula":"C13H15N2O5"
},
{
"id":"pheglnphe_c",
"name":"Phenylalanyl-Glutaminyl-Phenylalanine",
"compartment":"c",
"charge":0,
"formula":"C23H28N4O5"
},
{
"id":"pheleu_c",
"name":"Phenylalanyl-Leucine",
"compartment":"c",
"charge":0,
"formula":"C15H22N2O3"
},
{
"id":"pheleuasp_c",
"name":"Phenylalanyl-Leucyl-Aspartate",
"compartment":"c",
"charge":-1,
"formula":"C19H26N3O6"
},
{
"id":"pheleuhis_c",
"name":"Phenylalanyl-Leucyl-Histidine",
"compartment":"c",
"charge":0,
"formula":"C21H29N5O4"
},
{
"id":"phelysala_c",
"name":"Phenylalanyl-Lysyl-Alanine",
"compartment":"c",
"charge":1,
"formula":"C18H29N4O4"
},
{
"id":"phelyspro_c",
"name":"Phenylalanyl-Lysyl-Proline",
"compartment":"c",
"charge":1,
"formula":"C20H31N4O4"
},
{
"id":"phephe_c",
"name":"Phenylalanyl-Phenylalanine",
"compartment":"c",
"charge":0,
"formula":"C18H20N2O3"
},
{
"id":"phepheasn_c",
"name":"Phenylalanyl-Phenylalaninyl-Asparagine",
"compartment":"c",
"charge":0,
"formula":"C22H26N4O5"
},
{
"id":"phephethr_c",
"name":"Phenylalanyl-Phenylalaninyl-Threonine",
"compartment":"c",
"charge":0,
"formula":"C22H27N3O5"
},
{
"id":"pheproarg_c",
"name":"Phenylalanyl-Prolyl-Arginine",
"compartment":"c",
"charge":1,
"formula":"C20H31N6O4"
},
{
"id":"phesertrp_c",
"name":"Phenylalanyl-Seryl-Tryptophan",
"compartment":"c",
"charge":0,
"formula":"C23H26N4O5"
},
{
"id":"phethrlys_c",
"name":"Phenylalanyl-Threonyl-Lysine",
"compartment":"c",
"charge":1,
"formula":"C19H31N4O5"
},
{
"id":"phetrpleu_c",
"name":"Phenylalanyl-Tryptophanyl-Leucine",
"compartment":"c",
"charge":0,
"formula":"C26H32N4O4"
},
{
"id":"phetyr_c",
"name":"Phenylalanyl-Tyrosine",
"compartment":"c",
"charge":0,
"formula":"C18H20N2O4"
},
{
"id":"phetyrgln_c",
"name":"Phenylalanyl-Tyrosinyl-Glutamine",
"compartment":"c",
"charge":0,
"formula":"C23H28N4O6"
},
{
"id":"phetyrlys_c",
"name":"Phenylalanyl-Tyrosinyl-Lysine",
"compartment":"c",
"charge":1,
"formula":"C24H33N4O5"
},
{
"id":"proargasp_c",
"name":"Prolyl-Arginyl-Aspartate",
"compartment":"c",
"charge":0,
"formula":"C15H26N6O6"
},
{
"id":"proargcys_c",
"name":"Prolyl-Arginyl-Cysteine",
"compartment":"c",
"charge":1,
"formula":"C14H27N6O4S"
},
{
"id":"proasncys_c",
"name":"Prolyl-Asparaginyl-Cysteine",
"compartment":"c",
"charge":0,
"formula":"C12H20N4O5S"
},
{
"id":"procys_c",
"name":"Prolyl-Cysteine",
"compartment":"c",
"charge":0,
"formula":"C8H14N2O3S"
},
{
"id":"proglnpro_c",
"name":"Prolyl-Glutaminyl-Proline",
"compartment":"c",
"charge":0,
"formula":"C15H24N4O5"
},
{
"id":"proglulys_c",
"name":"Prolyl-Glutamatsyl-Lysine",
"compartment":"c",
"charge":0,
"formula":"C16H28N4O6"
},
{
"id":"prohis_c",
"name":"Prolyl-Histidine",
"compartment":"c",
"charge":0,
"formula":"C11H16N4O3"
},
{
"id":"prohistyr_c",
"name":"Prolyl-Histidyl-Tyrosine",
"compartment":"c",
"charge":0,
"formula":"C20H26N5O5"
},
{
"id":"proleuarg_c",
"name":"Prolyl-Leucyl-Arginine",
"compartment":"c",
"charge":1,
"formula":"C17H33N6O4"
},
{
"id":"prolyspro_c",
"name":"Prolyl-Lysyl-Proline",
"compartment":"c",
"charge":1,
"formula":"C16H29N4O4"
},
{
"id":"prophe_c",
"name":"Prolyl-Phenylalanine",
"compartment":"c",
"charge":1,
"formula":"C14H18N2O3"
},
{
"id":"proproarg_c",
"name":"Prolyl-Prolyl-Arginine",
"compartment":"c",
"charge":1,
"formula":"C16H29N6O4"
},
{
"id":"propropro_c",
"name":"Prolyl-Prolyl-Proline",
"compartment":"c",
"charge":0,
"formula":"C15H23N3O4"
},
{
"id":"protrplys_c",
"name":"Prolyl-Tryptophanyl-Lysine",
"compartment":"c",
"charge":1,
"formula":"C22H32N5O4"
},
{
"id":"protrpthr_c",
"name":"Prolyl-Tryptophanyl-Threonine",
"compartment":"c",
"charge":0,
"formula":"C20H26N4O5"
},
{
"id":"provalgln_c",
"name":"Prolyl-Valyl-Glutamine",
"compartment":"c",
"charge":0,
"formula":"C15H26N4O5"
},
{
"id":"serargala_c",
"name":"Seryl-Arginyl-Alanine",
"compartment":"c",
"charge":1,
"formula":"C12H25N6O5"
},
{
"id":"serargtrp_c",
"name":"Seryl-Arginyl-Tryptophan",
"compartment":"c",
"charge":1,
"formula":"C20H30N7O5"
},
{
"id":"sercysarg_c",
"name":"Seryl-Cysteinyl-Arginine",
"compartment":"c",
"charge":1,
"formula":"C12H25N6O5S"
},
{
"id":"serglyglu_c",
"name":"Seryl-Glycyl-Glutamate",
"compartment":"c",
"charge":-1,
"formula":"C10H16N3O7"
},
{
"id":"serlyshis_c",
"name":"Seryl-Lysyl-Histidine",
"compartment":"c",
"charge":1,
"formula":"C15H27N6O5"
},
{
"id":"serphelys_c",
"name":"Seryl-Phenylalanyl-Lysine",
"compartment":"c",
"charge":1,
"formula":"C18H29N4O5"
},
{
"id":"sertrphis_c",
"name":"Seryl-Tryptophanyl-Histidine",
"compartment":"c",
"charge":0,
"formula":"C20H24N6O5"
},
{
"id":"thrargtyr_c",
"name":"Threonyl-Arginyl-Tyrosine",
"compartment":"c",
"charge":1,
"formula":"C19H31N6O6"
},
{
"id":"thrasntyr_c",
"name":"Threonyl-Asparaginyl-Tyrosine",
"compartment":"c",
"charge":0,
"formula":"C17H24N4O7"
},
{
"id":"thrglnglu_c",
"name":"Threonyl-Glutaminyl-Glutamate",
"compartment":"c",
"charge":-1,
"formula":"C14H23N4O8"
},
{
"id":"thrglntyr_c",
"name":"Threonyl-Glutaminyl-Tyrosine",
"compartment":"c",
"charge":0,
"formula":"C18H26N4O7"
},
{
"id":"thrhishis_c",
"name":"Threonyl-Histidinyl-Histidine",
"compartment":"c",
"charge":0,
"formula":"C16H23N7O5"
},
{
"id":"thrilearg_c",
"name":"Threonyl-Isoleucyl-Arginine",
"compartment":"c",
"charge":1,
"formula":"C16H33N6O5"
},
{
"id":"thrmetarg_c",
"name":"Threonyl-Methionyl-Arginine",
"compartment":"c",
"charge":1,
"formula":"C15H31N6O5S"
},
{
"id":"thrphearg_c",
"name":"Threonyl-Phenylalanyl-Arginine",
"compartment":"c",
"charge":1,
"formula":"C19H31N6O5"
},
{
"id":"thrserarg_c",
"name":"Threonyl-Seryl-Arginine",
"compartment":"c",
"charge":1,
"formula":"C13H27N6O6"
},
{
"id":"thrthrarg_c",
"name":"Threonyl-Threonyl-Arginine",
"compartment":"c",
"charge":1,
"formula":"C14H29N6O6"
},
{
"id":"thrtyrmet_c",
"name":"Threonyl-Tyrosyl-Methionine",
"compartment":"c",
"charge":0,
"formula":"C18H27N3O6S"
},
{
"id":"trpalapro_c",
"name":"Tryptophanyl-Alanyl-Proline",
"compartment":"c",
"charge":0,
"formula":"C19H24N4O4"
},
{
"id":"trpargala_c",
"name":"Tryptophanyl-Arginyl-Alanine",
"compartment":"c",
"charge":1,
"formula":"C20H30N7O4"
},
{
"id":"trpaspasp_c",
"name":"Tryptophanyl-Aspartyl-Aspartate",
"compartment":"c",
"charge":-2,
"formula":"C19H20N4O8"
},
{
"id":"trpglngln_c",
"name":"Tryptophanyl-Glutaminyl-Glutamine",
"compartment":"c",
"charge":0,
"formula":"C21H28N6O6"
},
{
"id":"trpglugly_c",
"name":"Tryptophanyl-Glutamyl-Glycine",
"compartment":"c",
"charge":-1,
"formula":"C18H21N4O6"
},
{
"id":"trpgluleu_c",
"name":"Tryptophanyl-Glutamyl-Leucine",
"compartment":"c",
"charge":-1,
"formula":"C22H29N4O6"
},
{
"id":"trpglupro_c",
"name":"Tryptophanyl-Glutamyl-Proline",
"compartment":"c",
"charge":-1,
"formula":"C21H25N4O6"
},
{
"id":"trpglutyr_c",
"name":"Tryptophanyl-Glutamyl-Tyrosine",
"compartment":"c",
"charge":-1,
"formula":"C25H27N4O7"
},
{
"id":"trpglyleu_c",
"name":"Tryptophanyl-Glycyl-Leucine",
"compartment":"c",
"charge":0,
"formula":"C19H26N4O4"
},
{
"id":"trpglyphe_c",
"name":"Tryptophanyl-Glycyl-Phenylalanine",
"compartment":"c",
"charge":0,
"formula":"C22H24N4O4"
},
{
"id":"trpglyval_c",
"name":"Tryptophanyl-Glycyl-Valine",
"compartment":"c",
"charge":0,
"formula":"C18H24N4O4"
},
{
"id":"trphismet_c",
"name":"Tryptophanyl-Histidyl-Methionine",
"compartment":"c",
"charge":0,
"formula":"C22H28N6O4S"
},
{
"id":"trpilelys_c",
"name":"Tryptophanyl-Isoleucyl-Lysine",
"compartment":"c",
"charge":1,
"formula":"C23H36N5O4"
},
{
"id":"trpiletrp_c",
"name":"Tryptophanyl-Isoleucyl-Tryptophan",
"compartment":"c",
"charge":0,
"formula":"C28H33N5O4"
},
{
"id":"trpleuval_c",
"name":"Tryptophanyl-Leucyl-Valine",
"compartment":"c",
"charge":0,
"formula":"C22H32N4O4"
},
{
"id":"trplys_c",
"name":"Tryptophanyl-Lysine",
"compartment":"c",
"charge":1,
"formula":"C17H25N4O3"
},
{
"id":"trpmetarg_c",
"name":"Tryptophanyl-Methionyl-Arginine",
"compartment":"c",
"charge":1,
"formula":"C22H34N7O4S"
},
{
"id":"trpmetval_c",
"name":"Tryptophanyl-Methionyl-Valine",
"compartment":"c",
"charge":0,
"formula":"C21H30N4O4S"
},
{
"id":"trpphe_c",
"name":"Tryptophanyl-Phenylalanine",
"compartment":"c",
"charge":0,
"formula":"C20H21N3O3"
},
{
"id":"trpprogly_c",
"name":"Tryptophanyl-Prolyl-Glycine",
"compartment":"c",
"charge":0,
"formula":"C18H21N4O4"
},
{
"id":"trpproleu_c",
"name":"Tryptophanyl-Prolyl-Leucine",
"compartment":"c",
"charge":0,
"formula":"C22H30N4O4"
},
{
"id":"trpproval_c",
"name":"Tryptophanyl-Prolyl-Valine",
"compartment":"c",
"charge":0,
"formula":"C21H28N4O4"
},
{
"id":"trpsertyr_c",
"name":"Tryptophanyl-Seryl-Tyrosine",
"compartment":"c",
"charge":0,
"formula":"C23H26N4O6"
},
{
"id":"trpthrglu_c",
"name":"Tryptophanyl-Threonyl-Glutamate",
"compartment":"c",
"charge":-1,
"formula":"C20H25N4O7"
},
{
"id":"trpthrile_c",
"name":"Tryptophanyl-Threonyl-Isoleucine",
"compartment":"c",
"charge":0,
"formula":"C21H30N4O5"
},
{
"id":"trpthrtyr_c",
"name":"Tryptophanyl-Threonyl-Tyrosine",
"compartment":"c",
"charge":0,
"formula":"C24H28N4O6"
},
{
"id":"trptyrgln_c",
"name":"Tryptophanyl-Tyrosyl-Glutamine",
"compartment":"c",
"charge":0,
"formula":"C25H29N5O6"
},
{
"id":"trptyrtyr_c",
"name":"Tryptophanyl-Tyrosyl-Tyrosine",
"compartment":"c",
"charge":0,
"formula":"C29H30N4O6"
},
{
"id":"trpvalasp_c",
"name":"Tryptophanyl-Valyl-Aspartate",
"compartment":"c",
"charge":-1,
"formula":"C20H25N4O6"
},
{
"id":"tyrala_c",
"name":"Tyrosyl-Alanine",
"compartment":"c",
"charge":0,
"formula":"C12H16N2O4"
},
{
"id":"tyralaphe_c",
"name":"Tyrosyl-Alaninyl-Phenylalanine",
"compartment":"c",
"charge":0,
"formula":"C21H25N3O5"
},
{
"id":"tyrargglu_c",
"name":"Tyrosyl-Arginyl-Glutamate",
"compartment":"c",
"charge":0,
"formula":"C20H30N6O7"
},
{
"id":"tyrargser_c",
"name":"Tyrosyl-Arginyl-Serine",
"compartment":"c",
"charge":1,
"formula":"C18H29N6O6"
},
{
"id":"tyrasparg_c",
"name":"Tyrosyl-Aspartyl-Arginine",
"compartment":"c",
"charge":0,
"formula":"C19H28N6O7"
},
{
"id":"tyrcysgly_c",
"name":"Tyrosyl-Cysteinyl-Glycine",
"compartment":"c",
"charge":0,
"formula":"C14H19N3O5S"
},
{
"id":"tyrcysthr_c",
"name":"Tyrosyl-Cysteinyl-Threonine",
"compartment":"c",
"charge":0,
"formula":"C16H23N3O6S"
},
{
"id":"tyrglu_c",
"name":"Tyrosyl-Glutamate",
"compartment":"c",
"charge":-1,
"formula":"C14H17N2O6"
},
{
"id":"tyrleuarg_c",
"name":"Tyrosyl-Leucyl-Arginine",
"compartment":"c",
"charge":1,
"formula":"C21H35N6O5"
},
{
"id":"tyrphetyr_c",
"name":"Tyrosyl-Phenylalanyl-Tyrosine",
"compartment":"c",
"charge":0,
"formula":"C27H29N3O6"
},
{
"id":"tyrthr_c",
"name":"Tyrosyl-Threonine",
"compartment":"c",
"charge":0,
"formula":"C13H18N2O5"
},
{
"id":"tyrtrpphe_c",
"name":"Tyrosyl-Tryptophanyl-Phenylalanine",
"compartment":"c",
"charge":0,
"formula":"C29H30N4O5"
},
{
"id":"tyrtyr_c",
"name":"Tyrosyl-Tyrosine",
"compartment":"c",
"charge":0,
"formula":"C18H20N2O5"
},
{
"id":"tyrvalmet_c",
"name":"Tyrosyl-Valyl-Methionine",
"compartment":"c",
"charge":0,
"formula":"C19H29N3O5S"
},
{
"id":"valarggly_c",
"name":"Valyl-Arginyl-Glycine",
"compartment":"c",
"charge":1,
"formula":"C13H27N6O4"
},
{
"id":"valhisasn_c",
"name":"Valyl-Histidyl-Asparagine",
"compartment":"c",
"charge":0,
"formula":"C15H24N6O5"
},
{
"id":"valleuphe_c",
"name":"Valyl-Leucyl-Phenylalanine",
"compartment":"c",
"charge":0,
"formula":"C20H31N3O4"
},
{
"id":"vallystyr_c",
"name":"Valyl-Lysyl-Tyrosine",
"compartment":"c",
"charge":1,
"formula":"C20H33N4O5"
},
{
"id":"valphearg_c",
"name":"Valyl-Phenylalanyl-Arginine",
"compartment":"c",
"charge":1,
"formula":"C20H33N6O4"
},
{
"id":"valprotrp_c",
"name":"Valyl-Prolyl-Tryptophan",
"compartment":"c",
"charge":0,
"formula":"C21H28N4O4"
},
{
"id":"valserarg_c",
"name":"Valyl-Seryl-Arginine",
"compartment":"c",
"charge":1,
"formula":"C14H29N6O5"
},
{
"id":"valtrpphe_c",
"name":"Valyl-Tryptophanyl-Phenylalanine",
"compartment":"c",
"charge":0,
"formula":"C25H30N4O4"
},
{
"id":"valtrpval_c",
"name":"Valyl-Tryptophanyl-Valine",
"compartment":"c",
"charge":0,
"formula":"C21H30N4O4"
},
{
"id":"valval_c",
"name":"Valyl-Valine",
"compartment":"c",
"charge":0,
"formula":"C10H20N2O3"
},
{
"id":"trpglyasp_c",
"name":"Tryptophanyl-Glycyl-Aspartate",
"compartment":"c",
"charge":-1,
"formula":"C17H19N4O6"
},
{
"id":"glyleu_c",
"name":"Glycylleucine",
"compartment":"c",
"charge":0,
"formula":"C8H16N2O3"
},
{
"id":"homoval_e",
"name":"Homovanillate",
"compartment":"e",
"charge":-1,
"formula":"C9H9O4"
},
{
"id":"hxa_e",
"name":"Hexanoate (n-C6:0)",
"compartment":"e",
"charge":-1,
"formula":"C6H11O2"
},
{
"id":"Lhcystin_c",
"name":"L-Homocystine",
"compartment":"c",
"charge":0,
"formula":"C8H16N2O4S2"
},
{
"id":"Lhcystin_e",
"name":"L-Homocystine",
"compartment":"e",
"charge":0,
"formula":"C8H16N2O4S2"
},
{
"id":"acnam_e",
"name":"N-Acetylneuraminate",
"compartment":"e",
"charge":-1,
"formula":"C11H18NO9"
},
{
"id":"dhmtp_c",
"name":"1,2-Dihydroxy-5-(methylthio)pent-1-en-3-one",
"compartment":"c",
"charge":-1,
"formula":"C6H9O3S"
},
{
"id":"etha_e",
"name":"Ethanolamine",
"compartment":"e",
"charge":1,
"formula":"C2H8NO"
},
{
"id":"core5_e",
"name":"Core5 g",
"compartment":"e",
"charge":0,
"formula":"C16H27N2O10X"
},
{
"id":"core7_e",
"name":"Core7 g",
"compartment":"e",
"charge":0,
"formula":"C16H27N2O10X"
},
{
"id":"core8_e",
"name":"Core8 g",
"compartment":"e",
"charge":0,
"formula":"C14H24NO10X"
},
{
"id":"f1a_e",
"name":"F1alpha",
"compartment":"e",
"charge":0,
"formula":"C22H37N2O15X"
},
{
"id":"2obut_e",
"name":"2-Oxobutanoate",
"compartment":"e",
"charge":-1,
"formula":"C4H5O3"
},
{
"id":"glutar_e",
"name":"Glutarate",
"compartment":"e",
"charge":-2,
"formula":"C5H6O4"
},
{
"id":"glcn_e",
"name":"D-Gluconate",
"compartment":"e",
"charge":-1,
"formula":"C6H11O7"
},
{
"id":"methf_c",
"name":"5,10-Methenyltetrahydrofolate",
"compartment":"c",
"charge":-1,
"formula":"C20H20N7O6"
},
{
"id":"4ppan_c",
"name":"D-4'-Phosphopantothenate",
"compartment":"c",
"charge":-3,
"formula":"C9H15NO8P"
},
{
"id":"HC01434_c",
"name":"Oxalatosuccinate(3-)",
"compartment":"c",
"charge":-3,
"formula":"C6H3O7"
},
{
"id":"HC01668_c",
"name":"Propinol adenylate",
"compartment":"c",
"charge":-1,
"formula":"C13H17N5O8P"
},
{
"id":"fprica_c",
"name":"5-Formamido-1-(5-phospho-D-ribosyl)imidazole-4-carboxamide",
"compartment":"c",
"charge":-2,
"formula":"C10H13N4O9P"
},
{
"id":"glcr_e",
"name":"D-Glucarate",
"compartment":"e",
"charge":-2,
"formula":"C6H8O8"
},
{
"id":"gal1p_c",
"name":"Alpha-D-Galactose 1-phosphate",
"compartment":"c",
"charge":-2,
"formula":"C6H11O9P"
},
{
"id":"pydx_e",
"name":"Pyridoxal",
"compartment":"e",
"charge":0,
"formula":"C8H9NO3"
},
{
"id":"4hbz_e",
"name":"4-Hydroxybenzoate",
"compartment":"e",
"charge":-1,
"formula":"C7H5O3"
},
{
"id":"acald_e",
"name":"Acetaldehyde",
"compartment":"e",
"charge":0,
"formula":"C2H4O"
},
{
"id":"phpyr_e",
"name":"Phenylpyruvate",
"compartment":"e",
"charge":-1,
"formula":"C9H7O3"
},
{
"id":"tym_e",
"name":"Tyramine",
"compartment":"e",
"charge":1,
"formula":"C8H12NO"
},
{
"id":"2hyoxplac_e",
"name":"2-Hydroxyphenylacetate",
"compartment":"e",
"charge":-1,
"formula":"C8H7O3"
},
{
"id":"glx_e",
"name":"Glyoxylate",
"compartment":"e",
"charge":-1,
"formula":"C2H1O3"
},
{
"id":"actyr_m",
"name":"N-Acetyl-Tyrosine",
"compartment":"m",
"charge":-1,
"formula":"C11H12NO4"
},
{
"id":"actyr_c",
"name":"N-Acetyl-Tyrosine",
"compartment":"c",
"charge":-1,
"formula":"C11H12NO4"
},
{
"id":"actyr_e",
"name":"N-Acetyl-Tyrosine",
"compartment":"e",
"charge":-1,
"formula":"C11H12NO4"
},
{
"id":"vanilpyr_c",
"name":"Vanilpyruvic Acid",
"compartment":"c",
"charge":-1,
"formula":"C10H9O5"
},
{
"id":"vanillac_c",
"name":"Vanil-Lactate",
"compartment":"c",
"charge":-1,
"formula":"C10H11O5"
},
{
"id":"CE2176_m",
"name":"3-O-methyldopa",
"compartment":"m",
"charge":0,
"formula":"C10H13NO4"
},
{
"id":"nacvanala_m",
"name":"N-Acetylvanilalanine",
"compartment":"m",
"charge":-1,
"formula":"C12H14NO5"
},
{
"id":"nacvanala_c",
"name":"N-Acetylvanilalanine",
"compartment":"c",
"charge":-1,
"formula":"C12H14NO5"
},
{
"id":"nacvanala_e",
"name":"N-Acetylvanilalanine",
"compartment":"e",
"charge":-1,
"formula":"C12H14NO5"
},
{
"id":"vanillac_e",
"name":"Vanil-Lactate",
"compartment":"e",
"charge":-1,
"formula":"C10H11O5"
},
{
"id":"2hiv_c",
"name":"2-Hydroxy-Isovalerate",
"compartment":"c",
"charge":-1,
"formula":"C5H9O3"
},
{
"id":"2hiv_e",
"name":"2-Hydroxy-Isovalerate",
"compartment":"e",
"charge":-1,
"formula":"C5H9O3"
},
{
"id":"2m3hbu_m",
"name":"2-Methyl-3-Hydroxy-Butyrate",
"compartment":"m",
"charge":-1,
"formula":"C5H9O3"
},
{
"id":"2m3hbu_c",
"name":"2-Methyl-3-Hydroxy-Butyrate",
"compartment":"c",
"charge":-1,
"formula":"C5H9O3"
},
{
"id":"2m3hbu_e",
"name":"2-Methyl-3-Hydroxy-Butyrate",
"compartment":"e",
"charge":-1,
"formula":"C5H9O3"
},
{
"id":"2m3ovcoa_m",
"name":"2-Methyl-3-Oxo-Valeryl Coenzyme A",
"compartment":"m",
"charge":-4,
"formula":"C27H40N7O18P3S"
},
{
"id":"2m3ovac_m",
"name":"2-Methyl-3-Oxo-Valerate",
"compartment":"m",
"charge":-1,
"formula":"C6H9O3"
},
{
"id":"2m3ovac_c",
"name":"2-Methyl-3-Oxo-Valerate",
"compartment":"c",
"charge":-1,
"formula":"C6H9O3"
},
{
"id":"2m3hvac_c",
"name":"2-Methyl-3-Hydroxy-Valerate",
"compartment":"c",
"charge":-1,
"formula":"C6H11O3"
},
{
"id":"2m3hvac_e",
"name":"2-Methyl-3-Hydroxy-Valerate",
"compartment":"e",
"charge":-1,
"formula":"C6H11O3"
},
{
"id":"3h3mglt_c",
"name":"3-Hydroxy-3-Methyl-Glutarate",
"compartment":"c",
"charge":-2,
"formula":"C6H8O5"
},
{
"id":"3h3mglt_e",
"name":"3-Hydroxy-3-Methyl-Glutarate",
"compartment":"e",
"charge":-2,
"formula":"C6H8O5"
},
{
"id":"3mglutac_m",
"name":"3-Methyl-Glutaconate",
"compartment":"m",
"charge":-2,
"formula":"C6H6O4"
},
{
"id":"3mglutac_c",
"name":"3-Methyl-Glutaconate",
"compartment":"c",
"charge":-2,
"formula":"C6H6O4"
},
{
"id":"3mglutac_e",
"name":"3-Methyl-Glutaconate",
"compartment":"e",
"charge":-2,
"formula":"C6H6O4"
},
{
"id":"3mglutr_c",
"name":"3-Methyl-Glutarate",
"compartment":"c",
"charge":-2,
"formula":"C6H8O4"
},
{
"id":"3mglutr_e",
"name":"3-Methyl-Glutarate",
"compartment":"e",
"charge":-2,
"formula":"C6H8O4"
},
{
"id":"ppiogly_m",
"name":"Propionyl-Glycine",
"compartment":"m",
"charge":-1,
"formula":"C5H8NO3"
},
{
"id":"ppiogly_c",
"name":"Propionyl-Glycine",
"compartment":"c",
"charge":-1,
"formula":"C5H8NO3"
},
{
"id":"ppiogly_e",
"name":"Propionyl-Glycine",
"compartment":"e",
"charge":-1,
"formula":"C5H8NO3"
},
{
"id":"mvlac_c",
"name":"Mevalonate-Lactone",
"compartment":"c",
"charge":0,
"formula":"C6H10O3"
},
{
"id":"mvlac_e",
"name":"Mevalonate-Lactone",
"compartment":"e",
"charge":0,
"formula":"C6H10O3"
},
{
"id":"tiggly_m",
"name":"Tiglyl Glycine",
"compartment":"m",
"charge":-1,
"formula":"C7H10NO3"
},
{
"id":"tiggly_c",
"name":"Tiglyl Glycine",
"compartment":"c",
"charge":-1,
"formula":"C7H10NO3"
},
{
"id":"tiggly_e",
"name":"Tiglyl Glycine",
"compartment":"e",
"charge":-1,
"formula":"C7H10NO3"
},
{
"id":"td2glutrcoa_m",
"name":"Trans-Delta-2-Glutaryl Coenzyme A",
"compartment":"m",
"charge":-5,
"formula":"C26H35N7O19P3S"
},
{
"id":"3hglutcoa_m",
"name":"3-Hydroxy-Glutaryl Coenzyme A",
"compartment":"m",
"charge":-5,
"formula":"C26H37N7O20P3S"
},
{
"id":"3ohglutac_m",
"name":"3-Hydroxy-Glutarate",
"compartment":"m",
"charge":-2,
"formula":"C5H6O5"
},
{
"id":"3ohglutac_c",
"name":"3-Hydroxy-Glutarate",
"compartment":"c",
"charge":-2,
"formula":"C5H6O5"
},
{
"id":"3ohglutac_e",
"name":"3-Hydroxy-Glutarate",
"compartment":"e",
"charge":-2,
"formula":"C5H6O5"
},
{
"id":"glutacoa_m",
"name":"Glutaconyl Coenzyme A",
"compartment":"m",
"charge":-5,
"formula":"C26H35N7O19P3S"
},
{
"id":"glutcon_m",
"name":"Glutaconate",
"compartment":"m",
"charge":-2,
"formula":"C5H4O4"
},
{
"id":"glutcon_c",
"name":"Glutaconate",
"compartment":"c",
"charge":-2,
"formula":"C5H4O4"
},
{
"id":"glutcon_e",
"name":"Glutaconate",
"compartment":"e",
"charge":-2,
"formula":"C5H4O4"
},
{
"id":"caproic_c",
"name":"Caproic Acid",
"compartment":"c",
"charge":-1,
"formula":"C6H11O2"
},
{
"id":"5ohhexa_c",
"name":"5-Hydroxyhexanoic Acid",
"compartment":"c",
"charge":-1,
"formula":"C6H11O3"
},
{
"id":"5ohhexa_e",
"name":"5-Hydroxyhexanoic Acid",
"compartment":"e",
"charge":-1,
"formula":"C6H11O3"
},
{
"id":"ethmalcoa_c",
"name":"Ethylmalonyl Coenzyme A",
"compartment":"c",
"charge":-5,
"formula":"C26H37N7O19P3S"
},
{
"id":"ethmalac_c",
"name":"Ethylmalonic Acid",
"compartment":"c",
"charge":-2,
"formula":"C5H6O4"
},
{
"id":"ethmalac_e",
"name":"Ethylmalonic Acid",
"compartment":"e",
"charge":-2,
"formula":"C5H6O4"
},
{
"id":"hexgly_c",
"name":"Hexanoyl-Glycine",
"compartment":"c",
"charge":-1,
"formula":"C8H14NO3"
},
{
"id":"hexgly_e",
"name":"Hexanoyl-Glycine",
"compartment":"e",
"charge":-1,
"formula":"C8H14NO3"
},
{
"id":"methsuccoa_c",
"name":"Methyl-Succinyl Coenzyme A",
"compartment":"c",
"charge":-5,
"formula":"C26H37N7O19P3S"
},
{
"id":"methsucc_c",
"name":"Methyl-Succinate",
"compartment":"c",
"charge":-2,
"formula":"C5H6O4"
},
{
"id":"methsucc_e",
"name":"Methyl-Succinate",
"compartment":"e",
"charge":-2,
"formula":"C5H6O4"
},
{
"id":"4ohbut_m",
"name":"4-Hydroxy-Butyrate",
"compartment":"m",
"charge":-1,
"formula":"C4H7O3"
},
{
"id":"4ohbut_c",
"name":"4-Hydroxy-Butyrate",
"compartment":"c",
"charge":-1,
"formula":"C4H7O3"
},
{
"id":"4ohbut_e",
"name":"4-Hydroxy-Butyrate",
"compartment":"e",
"charge":-1,
"formula":"C4H7O3"
},
{
"id":"peste_hs_c",
"name":"1-Stearoylglycerophosphoethanolamine",
"compartment":"c",
"charge":0,
"formula":"C23H48NO7P"
},
{
"id":"2hydog_c",
"name":"2-Hydroxy-Glutarate",
"compartment":"c",
"charge":-2,
"formula":"C5H6O5"
},
{
"id":"2hydog_e",
"name":"2-Hydroxy-Glutarate",
"compartment":"e",
"charge":-2,
"formula":"C5H6O5"
},
{
"id":"glutar_c",
"name":"Glutarate",
"compartment":"c",
"charge":-2,
"formula":"C5H6O4"
},
{
"id":"ahandrostan_c",
"name":"3alpha-Hydroxy-5beta-androstan-17-one",
"compartment":"c",
"charge":0,
"formula":"C19H30O2"
},
{
"id":"ahandrostan_e",
"name":"3alpha-Hydroxy-5beta-androstan-17-one",
"compartment":"e",
"charge":0,
"formula":"C19H30O2"
},
{
"id":"andrstandn_c",
"name":"5alpha-androstane-3,17-dione",
"compartment":"c",
"charge":0,
"formula":"C19H28O2"
},
{
"id":"mhista_e",
"name":"N-Methylhistamine",
"compartment":"e",
"charge":1,
"formula":"C6H12N3"
},
{
"id":"CE4890_e",
"name":"N-methylsalsolinol",
"compartment":"e",
"charge":1,
"formula":"C11H16NO2"
},
{
"id":"C09642_e",
"name":"(-)-Salsolinol",
"compartment":"e",
"charge":1,
"formula":"C10H14NO2"
},
{
"id":"mlthf_e",
"name":"5,10-Methylenetetrahydrofolate",
"compartment":"e",
"charge":-2,
"formula":"C20H21N7O6"
},
{
"id":"selmeth_e",
"name":"Selenomethionine",
"compartment":"e",
"charge":0,
"formula":"C5H11NO2Se"
},
{
"id":"CE7090_e",
"name":"18R-HEPE",
"compartment":"e",
"charge":-1,
"formula":"C20H29O3"
},
{
"id":"CE7085_e",
"name":"5-HEPE; 5-hydroxyeicosapentaenoate",
"compartment":"e",
"charge":-1,
"formula":"C20H29O3"
},
{
"id":"CE1447_c",
"name":"11-dehydrothromboxane B2",
"compartment":"c",
"charge":-1,
"formula":"C20H31O6"
},
{
"id":"C05770_e",
"name":"Coproporphyrin Iii",
"compartment":"e",
"charge":-4,
"formula":"C36H34N4O8"
},
{
"id":"hdd2crn_e",
"name":"Trans-Hexadec-2-enoyl carnitine",
"compartment":"e",
"charge":0,
"formula":"C23H43NO4"
},
{
"id":"CE1918_e",
"name":"5-hydroxytryptophol",
"compartment":"e",
"charge":0,
"formula":"C10H11NO2"
},
{
"id":"CE6205_e",
"name":"5-methoxytryptophol",
"compartment":"e",
"charge":0,
"formula":"C11H13NO2"
},
{
"id":"4hbz_c",
"name":"4-Hydroxybenzoate",
"compartment":"c",
"charge":-1,
"formula":"C7H5O3"
},
{
"id":"sucsal_c",
"name":"Succinic semialdehyde",
"compartment":"c",
"charge":-1,
"formula":"C4H5O3"
},
{
"id":"sucsal_e",
"name":"Succinic semialdehyde",
"compartment":"e",
"charge":-1,
"formula":"C4H5O3"
},
{
"id":"CE7081_c",
"name":"15(R)-HEPE",
"compartment":"c",
"charge":-1,
"formula":"C20H29O3"
},
{
"id":"CE7081_e",
"name":"15(R)-HEPE",
"compartment":"e",
"charge":-1,
"formula":"C20H29O3"
},
{
"id":"orn__D_c",
"name":"D-Ornithine",
"compartment":"c",
"charge":1,
"formula":"C5H13N2O2"
},
{
"id":"orn__D_e",
"name":"D-Ornithine",
"compartment":"e",
"charge":1,
"formula":"C5H13N2O2"
},
{
"id":"HC00460_e",
"name":"2,5-dihydroxybenzoate",
"compartment":"e",
"charge":-1,
"formula":"C7H5O4"
},
{
"id":"CE1401_e",
"name":"Homocysteine thiolactone",
"compartment":"e",
"charge":1,
"formula":"C4H8NOS"
},
{
"id":"glucys_e",
"name":"Gamma-L-Glutamyl-L-cysteine",
"compartment":"e",
"charge":-1,
"formula":"C8H13N2O5S"
},
{
"id":"12ppd__R_e",
"name":"(R)-Propane-1,2-diol",
"compartment":"e",
"charge":0,
"formula":"C3H8O2"
},
{
"id":"xylu__L_e",
"name":"L-Xylulose",
"compartment":"e",
"charge":0,
"formula":"C5H10O5"
},
{
"id":"xylu__D_e",
"name":"D-Xylulose",
"compartment":"e",
"charge":0,
"formula":"C5H10O5"
},
{
"id":"sphings_e",
"name":"Sphingosine cytosol",
"compartment":"e",
"charge":1,
"formula":"C18H38NO2"
},
{
"id":"aact_e",
"name":"Aminoacetone",
"compartment":"e",
"charge":1,
"formula":"C3H8NO"
},
{
"id":"fdp_e",
"name":"D-Fructose 1,6-bisphosphate",
"compartment":"e",
"charge":-4,
"formula":"C6H10O12P2"
},
{
"id":"5a2opntn_e",
"name":"5-Amino-2-oxopentanoate",
"compartment":"e",
"charge":0,
"formula":"C5H9NO3"
},
{
"id":"5a2opntn_c",
"name":"5-Amino-2-oxopentanoate",
"compartment":"c",
"charge":0,
"formula":"C5H9NO3"
},
{
"id":"dopa4sf_c",
"name":"Dopamine 4-O-Sulphate",
"compartment":"c",
"charge":0,
"formula":"C8H11NO5S"
},
{
"id":"34dhpe_c",
"name":"3,4-Dihydroxyphenylethanol",
"compartment":"c",
"charge":0,
"formula":"C8H10O3"
},
{
"id":"dopa4sf_e",
"name":"Dopamine 4-O-Sulphate",
"compartment":"e",
"charge":0,
"formula":"C8H11NO5S"
},
{
"id":"CE5026_e",
"name":"5-S-glutathionyl-L-DOPA",
"compartment":"e",
"charge":-1,
"formula":"C19H25N4O10S"
},
{
"id":"CE1261_e",
"name":"5-S-Cysteinyldopa",
"compartment":"e",
"charge":0,
"formula":"C12H16N2O6S"
},
{
"id":"6hddopaqn_c",
"name":"6-Hydroxydopamine-Quinone",
"compartment":"c",
"charge":0,
"formula":"C8H10NO3"
},
{
"id":"5cysdopa_c",
"name":"5-S-Cysteinyldopamine",
"compartment":"c",
"charge":1,
"formula":"C11H17N2O4S"
},
{
"id":"23dh1i56dio_c",
"name":"2,3-Dihydro-1H-Indole-5,6-Dione",
"compartment":"c",
"charge":0,
"formula":"C8H7NO2"
},
{
"id":"4glu56dihdind_c",
"name":"4-S-Glutathionyl-5,6-Dihydroxyindoline",
"compartment":"c",
"charge":-1,
"formula":"C18H23N4O8S"
},
{
"id":"ind56qn_c",
"name":"Indole-5,6-Quinone",
"compartment":"c",
"charge":0,
"formula":"C8H5NO2"
},
{
"id":"4glu56dihdind_e",
"name":"4-S-Glutathionyl-5,6-Dihydroxyindoline",
"compartment":"e",
"charge":-1,
"formula":"C18H23N4O8S"
},
{
"id":"5cysdopa_e",
"name":"5-S-Cysteinyldopamine",
"compartment":"e",
"charge":1,
"formula":"C11H17N2O4S"
},
{
"id":"CE5025_e",
"name":"5-S-glutathionyl-dopamine",
"compartment":"e",
"charge":0,
"formula":"C18H26N4O8S"
},
{
"id":"CE2172_e",
"name":"6,7-dihydroxy-1,2,3,4-tetrahydroisoquinoline",
"compartment":"e",
"charge":1,
"formula":"C9H12NO2"
},
{
"id":"CE5629_e",
"name":"1,2-dehydrosalsolinol",
"compartment":"e",
"charge":0,
"formula":"C10H11NO2"
},
{
"id":"Rtotal_r",
"name":"Rtotal c",
"compartment":"r",
"charge":-1,
"formula":"CO2R"
},
{
"id":"dhcrm_hs_r",
"name":"Dihydroceramide (homo sapiens)",
"compartment":"r",
"charge":0,
"formula":"C18H38NO2RCO"
},
{
"id":"Rtotal_g",
"name":"Rtotal c",
"compartment":"g",
"charge":-1,
"formula":"CO2R"
},
{
"id":"sphings_g",
"name":"Sphingosine cytosol",
"compartment":"g",
"charge":1,
"formula":"C18H38NO2"
},
{
"id":"sphgn_g",
"name":"Sphinganine C18H40NO2",
"compartment":"g",
"charge":1,
"formula":"C18H40NO2"
},
{
"id":"dhcrm_hs_g",
"name":"Dihydroceramide (homo sapiens)",
"compartment":"g",
"charge":0,
"formula":"C18H38NO2RCO"
},
{
"id":"galgluside_hs_e",
"name":"Galactosyl glucosyl ceramide",
"compartment":"e",
"charge":0,
"formula":"C30H56NO12RCO"
},
{
"id":"gluside_hs_e",
"name":"Glucocerebroside (homo sapiens)",
"compartment":"e",
"charge":0,
"formula":"C24H46NO7RCO"
},
{
"id":"gm1_hs_c",
"name":"Ganglioside GM1 (homo sapiens)",
"compartment":"c",
"charge":-1,
"formula":"C55H95N3O30RCO"
},
{
"id":"gd1a_hs_c",
"name":"GD1a (homo sapiens)",
"compartment":"c",
"charge":-2,
"formula":"C66H111N4O38RCO"
},
{
"id":"gd1b_hs_c",
"name":"GD1b (homo sapiens)",
"compartment":"c",
"charge":-2,
"formula":"C66H111N4O38RCO"
},
{
"id":"gt1b_hs_c",
"name":"GT1b (homo sapiens)",
"compartment":"c",
"charge":-3,
"formula":"C77H127N5O46RCO"
},
{
"id":"ga2_hs_c",
"name":"GA2 (homo sapiens)",
"compartment":"c",
"charge":0,
"formula":"C38H69N2O17RCO"
},
{
"id":"gm2_hs_c",
"name":"Ganglioside GM2 (homo sapiens)",
"compartment":"c",
"charge":-1,
"formula":"C49H85N3O25RCO"
},
{
"id":"dag_hs_g",
"name":"Diacylglycerol (homo sapiens)",
"compartment":"g",
"charge":0,
"formula":"C3H6ORCO2R2CO2"
},
{
"id":"34dhpe_e",
"name":"3,4-Dihydroxyphenylethanol",
"compartment":"e",
"charge":0,
"formula":"C8H10O3"
},
{
"id":"M00003_e",
"name":"10Z-Heptadecenoic Acid",
"compartment":"e",
"charge":-1,
"formula":"C17H31O2"
},
{
"id":"M00008_e",
"name":"11Z,14Z-Eicosadienoic Acid",
"compartment":"e",
"charge":-1,
"formula":"C20H35O2"
},
{
"id":"M00010_e",
"name":"11Z,14Z,17Z-Eicosatrienoic Acid",
"compartment":"e",
"charge":-1,
"formula":"C20H33O2"
},
{
"id":"M00017_e",
"name":"13Z-Eicosenoic Acid",
"compartment":"e",
"charge":-1,
"formula":"C20H37O2"
},
{
"id":"M00019_e",
"name":"13Z-Octadecenoic Acid",
"compartment":"e",
"charge":-1,
"formula":"C18H33O2"
},
{
"id":"M00021_e",
"name":"13Z,16Z-Docosadienoic Acid",
"compartment":"e",
"charge":-1,
"formula":"C22H39O2"
},
{
"id":"M00115_e",
"name":"7Z-Octadecenoic Acid",
"compartment":"e",
"charge":-1,
"formula":"C18H33O2"
},
{
"id":"M00117_e",
"name":"7Z-Tetradecenoic Acid",
"compartment":"e",
"charge":-1,
"formula":"C14H25O2"
},
{
"id":"M00260_e",
"name":"10Z,13Z,16Z,19Z-Docosatetraenoic Acid",
"compartment":"e",
"charge":-1,
"formula":"C22H35O2"
},
{
"id":"M00265_e",
"name":"10Z,13Z,16Z-Docosatriynoic Acid",
"compartment":"e",
"charge":-1,
"formula":"C22H37O2"
},
{
"id":"M00315_e",
"name":"12Z,15Z,18Z,21Z-Tetracosatetraenoic Acid",
"compartment":"e",
"charge":-1,
"formula":"C24H39O2"
},
{
"id":"M00341_e",
"name":"13Z,16Z,19Z-Docosatrienoic Acid",
"compartment":"e",
"charge":-1,
"formula":"C22H37O2"
},
{
"id":"M01197_e",
"name":"7Z-Hexadecenoic Acid",
"compartment":"e",
"charge":-1,
"formula":"C16H29O2"
},
{
"id":"M01207_e",
"name":"8Z,11Z-Eicosadienoic Acid",
"compartment":"e",
"charge":-1,
"formula":"C20H35O2"
},
{
"id":"M01235_e",
"name":"9Z-Eicosenoic Acid",
"compartment":"e",
"charge":-1,
"formula":"C20H37O2"
},
{
"id":"M01238_e",
"name":"9Z-Heptadecenoic Acid",
"compartment":"e",
"charge":-1,
"formula":"C17H31O2"
},
{
"id":"M01582_e",
"name":"11Z-Docosenoic Acid",
"compartment":"e",
"charge":-1,
"formula":"C22H41O2"
},
{
"id":"M02053_e",
"name":"Heneicosanoic Acid",
"compartment":"e",
"charge":-1,
"formula":"C21H41O2"
},
{
"id":"M02457_e",
"name":"5Z,8Z,11Z-Eicosatrienoic Acid",
"compartment":"e",
"charge":0,
"formula":"C20H34O2"
},
{
"id":"M02613_e",
"name":"Nonadecanoic Acid",
"compartment":"e",
"charge":-1,
"formula":"C19H37O2"
},
{
"id":"M02745_e",
"name":"5Z-Tetradecenoic Acid",
"compartment":"e",
"charge":-1,
"formula":"C14H25O2"
},
{
"id":"M03045_e",
"name":"Tricosanoic Acid",
"compartment":"e",
"charge":-1,
"formula":"C23H45O2"
},
{
"id":"M03051_e",
"name":"Tridecanoic Acid",
"compartment":"e",
"charge":-1,
"formula":"C13H25O2"
},
{
"id":"M03153_e",
"name":"17Z-Hexacosenoic Acid",
"compartment":"e",
"charge":-1,
"formula":"C26H49O2"
},
{
"id":"xolest2_hs_l",
"name":"Cholesterol ester (from FULLR2)",
"compartment":"l",
"charge":0,
"formula":"C27H45R2CO2"
},
{
"id":"xolest2_hs_r",
"name":"Cholesterol ester (from FULLR2)",
"compartment":"r",
"charge":0,
"formula":"C27H45R2CO2"
},
{
"id":"M02694_m",
"name":"Pentanoyl Coenzyme A",
"compartment":"m",
"charge":-4,
"formula":"C26H40N7O17P3S"
},
{
"id":"M02107_m",
"name":"Heptanoyl Coenzyme A",
"compartment":"m",
"charge":-4,
"formula":"C28H44N7O17P3S"
},
{
"id":"M02616_m",
"name":"Nonanoyl Coenzyme A",
"compartment":"m",
"charge":-4,
"formula":"C30H48N7O17P3S"
},
{
"id":"M03116_m",
"name":"Undecanoyl Coenzyme A",
"compartment":"m",
"charge":-4,
"formula":"C32H52N7O17P3S"
},
{
"id":"M03051_c",
"name":"Tridecanoic Acid",
"compartment":"c",
"charge":-1,
"formula":"C13H25O2"
},
{
"id":"M03050_c",
"name":"Tridecanoyl Coenzyme A",
"compartment":"c",
"charge":-4,
"formula":"C34H56N7O17P3S"
},
{
"id":"M00129_c",
"name":"9E-Tetradecenoyl Coenzyme A",
"compartment":"c",
"charge":-4,
"formula":"C35H56N7O17P3S"
},
{
"id":"M00117_c",
"name":"7Z-Tetradecenoic Acid",
"compartment":"c",
"charge":-1,
"formula":"C14H25O2"
},
{
"id":"HC10784_c",
"name":"Cis-Myrist-7-Enoyl Coenzyme A",
"compartment":"c",
"charge":-4,
"formula":"C35H56O17P3SN7"
},
{
"id":"M02745_c",
"name":"5Z-Tetradecenoic Acid",
"compartment":"c",
"charge":-1,
"formula":"C14H25O2"
},
{
"id":"M01141_c",
"name":"5Z-Tetradecenoyl Coenzyme A",
"compartment":"c",
"charge":-4,
"formula":"C35H56N7O17P3S"
},
{
"id":"M01197_c",
"name":"7Z-Hexadecenoic Acid",
"compartment":"c",
"charge":-1,
"formula":"C16H29O2"
},
{
"id":"M01191_c",
"name":"7Z-Hexadecenoyl Coenzyme A",
"compartment":"c",
"charge":-4,
"formula":"C37H60N7O17P3S"
},
{
"id":"M00003_c",
"name":"10Z-Heptadecenoic Acid",
"compartment":"c",
"charge":-1,
"formula":"C17H31O2"
},
{
"id":"M00004_c",
"name":"10Z-Heptadecenoyl Coenzyme A",
"compartment":"c",
"charge":-4,
"formula":"C38H62N7O17P3S"
},
{
"id":"M01238_c",
"name":"9Z-Heptadecenoic Acid",
"compartment":"c",
"charge":-1,
"formula":"C17H31O2"
},
{
"id":"M01237_c",
"name":"9Z-Heptadecenoyl Coenzyme A",
"compartment":"c",
"charge":-4,
"formula":"C38H62N7O17P3S"
},
{
"id":"M00019_c",
"name":"13Z-Octadecenoic Acid",
"compartment":"c",
"charge":-1,
"formula":"C18H33O2"
},
{
"id":"M00020_c",
"name":"13Z-Octadecenoyl Coenzyme A",
"compartment":"c",
"charge":-4,
"formula":"C39H64N7O17P3S"
},
{
"id":"vacccoa_c",
"name":"Vaccenyl coenzyme A",
"compartment":"c",
"charge":-4,
"formula":"C39H64N7O17P3S"
},
{
"id":"M00127_c",
"name":"9E-Octadecenoic Acid",
"compartment":"c",
"charge":-4,
"formula":"C39H64N7O17P3S"
},
{
"id":"M00115_c",
"name":"7Z-Octadecenoic Acid",
"compartment":"c",
"charge":-1,
"formula":"C18H33O2"
},
{
"id":"M00116_c",
"name":"7Z-Octadecenoyl Coenzyme A",
"compartment":"c",
"charge":-4,
"formula":"C39H64N7O17P3S"
},
{
"id":"M02613_c",
"name":"Nonadecanoic Acid",
"compartment":"c",
"charge":-1,
"formula":"C19H37O2"
},
{
"id":"M02612_c",
"name":"Nonadecanoyl Coenzyme A",
"compartment":"c",
"charge":-4,
"formula":"C40H68N7O17P3S"
},
{
"id":"M00017_c",
"name":"13Z-Eicosenoic Acid",
"compartment":"c",
"charge":-1,
"formula":"C20H37O2"
},
{
"id":"M00018_c",
"name":"13Z-Eicosenoyl Coenzyme A",
"compartment":"c",
"charge":-4,
"formula":"C41H68N7O17P3S"
},
{
"id":"M01235_c",
"name":"9Z-Eicosenoic Acid",
"compartment":"c",
"charge":-1,
"formula":"C20H37O2"
},
{
"id":"M01236_c",
"name":"9Z-Eicosenoyl Coenzyme A",
"compartment":"c",
"charge":-4,
"formula":"C41H68N7O17P3S"
},
{
"id":"M01207_c",
"name":"8Z,11Z-Eicosadienoic Acid",
"compartment":"c",
"charge":-1,
"formula":"C20H35O2"
},
{
"id":"M00123_c",
"name":"8Z,11Z-Eicosadienoyl Coenzyme A",
"compartment":"c",
"charge":-4,
"formula":"C41H66N7O17P3S"
},
{
"id":"M02457_c",
"name":"5Z,8Z,11Z-Eicosatrienoic Acid",
"compartment":"c",
"charge":0,
"formula":"C20H34O2"
},
{
"id":"M00101_c",
"name":"5Z,8Z,11Z-Eicosatrienoyl Coenzyme A",
"compartment":"c",
"charge":-4,
"formula":"C41H64N7O17P3S"
},
{
"id":"M02053_c",
"name":"Heneicosanoic Acid",
"compartment":"c",
"charge":-1,
"formula":"C21H41O2"
},
{
"id":"M02052_c",
"name":"Heneicosanoyl Coenzyme A",
"compartment":"c",
"charge":-4,
"formula":"C42H72N7O17P3S"
},
{
"id":"M01582_c",
"name":"11Z-Docosenoic Acid",
"compartment":"c",
"charge":-1,
"formula":"C22H41O2"
},
{
"id":"M00006_c",
"name":"11Z-Docosenoyl Coenzyme A",
"compartment":"c",
"charge":-4,
"formula":"C43H72N7O17P3S"
},
{
"id":"M03045_c",
"name":"Tricosanoic Acid",
"compartment":"c",
"charge":-1,
"formula":"C23H45O2"
},
{
"id":"M03047_c",
"name":"Tricosanoyl Coenzyme A",
"compartment":"c",
"charge":-4,
"formula":"C44H76N7O17P3S"
},
{
"id":"M03153_c",
"name":"17Z-Hexacosenoic Acid",
"compartment":"c",
"charge":-1,
"formula":"C26H49O2"
},
{
"id":"M02112_c",
"name":"17Z-Hexacosenoyl Coenzyme A",
"compartment":"c",
"charge":-4,
"formula":"C47H80N7O17P3S"
},
{
"id":"M00010_c",
"name":"11Z,14Z,17Z-Eicosatrienoic Acid",
"compartment":"c",
"charge":-1,
"formula":"C20H33O2"
},
{
"id":"M00012_c",
"name":"11Z,14Z,17Z-Eicosatrienoyl Coenzyme A",
"compartment":"c",
"charge":-4,
"formula":"C41H64N7O17P3S"
},
{
"id":"M00341_c",
"name":"13Z,16Z,19Z-Docosatrienoic Acid",
"compartment":"c",
"charge":-1,
"formula":"C22H37O2"
},
{
"id":"M00343_c",
"name":"13Z,16Z,19Z-Docosatrienoyl Coenzyme A",
"compartment":"c",
"charge":-4,
"formula":"C43H68N7O17P3S"
},
{
"id":"M00260_c",
"name":"10Z,13Z,16Z,19Z-Docosatetraenoic Acid",
"compartment":"c",
"charge":-1,
"formula":"C22H35O2"
},
{
"id":"M00315_c",
"name":"12Z,15Z,18Z,21Z-Tetracosatetraenoic Acid",
"compartment":"c",
"charge":-1,
"formula":"C24H39O2"
},
{
"id":"M00008_c",
"name":"11Z,14Z-Eicosadienoic Acid",
"compartment":"c",
"charge":-1,
"formula":"C20H35O2"
},
{
"id":"M00021_c",
"name":"13Z,16Z-Docosadienoic Acid",
"compartment":"c",
"charge":-1,
"formula":"C22H39O2"
},
{
"id":"M00023_c",
"name":"13Z,16Z-Docosadienoyl Coenzyme A",
"compartment":"c",
"charge":-4,
"formula":"C43H70N7O17P3S"
},
{
"id":"M00265_c",
"name":"10Z,13Z,16Z-Docosatriynoic Acid",
"compartment":"c",
"charge":-1,
"formula":"C22H37O2"
},
{
"id":"HC02048_c",
"name":"Acyl Coenzyme A-Ld-Sm-Pool",
"compartment":"c",
"charge":-4,
"formula":"C22H31N7O17P3SR"
},
{
"id":"HC02050_c",
"name":"Phosphatidate-Ld-Pc-Pool",
"compartment":"c",
"charge":-2,
"formula":"C5H5O8PR2"
},
{
"id":"HC02051_c",
"name":"Phosphatidate-Ld-Pe-Pool",
"compartment":"c",
"charge":-2,
"formula":"C5H5O8PR2"
},
{
"id":"HC02056_c",
"name":"1,2-Diacylglycerol-Ld-Pc-Pool",
"compartment":"c",
"charge":0,
"formula":"C5H6O5R2"
},
{
"id":"HC02057_c",
"name":"1,2-Diacylglycerol-Ld-Pe-Pool",
"compartment":"c",
"charge":0,
"formula":"C5H6O5R2"
},
{
"id":"sphmyln_hs_r",
"name":"Sphingomyelin (homo sapiens)",
"compartment":"r",
"charge":0,
"formula":"C23H48N2O5PRCO"
},
{
"id":"galgluside_hs_r",
"name":"Galactosyl glucosyl ceramide",
"compartment":"r",
"charge":0,
"formula":"C30H56NO12RCO"
},
{
"id":"HC02180_r",
"name":"Thromboxane-b2",
"compartment":"r",
"charge":-1,
"formula":"C20H33O6"
},
{
"id":"M01989_c",
"name":"Glycodeoxycholic Acid",
"compartment":"c",
"charge":0,
"formula":"C26H43NO5"
},
{
"id":"hestratriol_l",
"name":"4,17 dihydroxy estradiol",
"compartment":"l",
"charge":0,
"formula":"C18H24O3"
},
{
"id":"CE5253_l",
"name":"17beta-estradiol-3,4-semiquinone",
"compartment":"l",
"charge":0,
"formula":"C18H22O3"
},
{
"id":"M01729_c",
"name":"Dodecanoylcarnitine",
"compartment":"c",
"charge":0,
"formula":"C19H37NO4"
},
{
"id":"M01729_m",
"name":"Dodecanoylcarnitine",
"compartment":"m",
"charge":0,
"formula":"C19H37NO4"
},
{
"id":"M03050_m",
"name":"Tridecanoyl Coenzyme A",
"compartment":"m",
"charge":-4,
"formula":"C34H56N7O17P3S"
},
{
"id":"M02973_c",
"name":"Tetradecanoylcarnitine",
"compartment":"c",
"charge":0,
"formula":"C21H41NO4"
},
{
"id":"M02973_m",
"name":"Tetradecanoylcarnitine",
"compartment":"m",
"charge":0,
"formula":"C21H41NO4"
},
{
"id":"M00129_m",
"name":"9E-Tetradecenoyl Coenzyme A",
"compartment":"m",
"charge":-4,
"formula":"C35H56N7O17P3S"
},
{
"id":"M02976_c",
"name":"Tetradecenoylcarnitine(9)",
"compartment":"c",
"charge":0,
"formula":"C21H39NO4"
},
{
"id":"M02976_m",
"name":"Tetradecenoylcarnitine(9)",
"compartment":"m",
"charge":0,
"formula":"C21H39NO4"
},
{
"id":"M01141_m",
"name":"5Z-Tetradecenoyl Coenzyme A",
"compartment":"m",
"charge":-4,
"formula":"C35H56N7O17P3S"
},
{
"id":"M01191_m",
"name":"7Z-Hexadecenoyl Coenzyme A",
"compartment":"m",
"charge":-4,
"formula":"C37H60N7O17P3S"
},
{
"id":"M02102_c",
"name":"Heptadecenoylcarnitine(7)",
"compartment":"c",
"charge":0,
"formula":"C24H45NO4"
},
{
"id":"M02102_m",
"name":"Heptadecenoylcarnitine(7)",
"compartment":"m",
"charge":0,
"formula":"C24H45NO4"
},
{
"id":"M00004_m",
"name":"10Z-Heptadecenoyl Coenzyme A",
"compartment":"m",
"charge":-4,
"formula":"C38H62N7O17P3S"
},
{
"id":"M02103_c",
"name":"Heptadecenoylcarnitine(8)",
"compartment":"c",
"charge":0,
"formula":"C24H45NO4"
},
{
"id":"M02103_m",
"name":"Heptadecenoylcarnitine(8)",
"compartment":"m",
"charge":0,
"formula":"C24H45NO4"
},
{
"id":"M01237_m",
"name":"9Z-Heptadecenoyl Coenzyme A",
"compartment":"m",
"charge":-4,
"formula":"C38H62N7O17P3S"
},
{
"id":"M00020_m",
"name":"13Z-Octadecenoyl Coenzyme A",
"compartment":"m",
"charge":-4,
"formula":"C39H64N7O17P3S"
},
{
"id":"vacccrn_c",
"name":"Vaccenyl carnitine",
"compartment":"c",
"charge":0,
"formula":"C25H47NO4"
},
{
"id":"vacccrn_m",
"name":"Vaccenyl carnitine",
"compartment":"m",
"charge":0,
"formula":"C25H47NO4"
},
{
"id":"vacccoa_m",
"name":"Vaccenyl coenzyme A",
"compartment":"m",
"charge":-4,
"formula":"C39H64N7O17P3S"
},
{
"id":"M00127_m",
"name":"9E-Octadecenoic Acid",
"compartment":"m",
"charge":-4,
"formula":"C39H64N7O17P3S"
},
{
"id":"M02638_c",
"name":"Octadecenoylcarnitine(11)",
"compartment":"c",
"charge":0,
"formula":"C25H47NO4"
},
{
"id":"M02638_m",
"name":"Octadecenoylcarnitine(11)",
"compartment":"m",
"charge":0,
"formula":"C25H47NO4"
},
{
"id":"M00116_m",
"name":"7Z-Octadecenoyl Coenzyme A",
"compartment":"m",
"charge":-4,
"formula":"C39H64N7O17P3S"
},
{
"id":"M01724_c",
"name":"Docosanoylcarnitine",
"compartment":"c",
"charge":0,
"formula":"C29H57NO4"
},
{
"id":"M02637_c",
"name":"Octadecatrienoylcarnitine",
"compartment":"c",
"charge":0,
"formula":"C25H43NO4"
},
{
"id":"M02637_m",
"name":"Octadecatrienoylcarnitine",
"compartment":"m",
"charge":0,
"formula":"C25H43NO4"
},
{
"id":"M00342_c",
"name":"13Z,16Z,19Z-Docosatrienoylcarnitine",
"compartment":"c",
"charge":0,
"formula":"C29H51NO4"
},
{
"id":"M00342_m",
"name":"13Z,16Z,19Z-Docosatrienoylcarnitine",
"compartment":"m",
"charge":0,
"formula":"C29H51NO4"
},
{
"id":"M00343_m",
"name":"13Z,16Z,19Z-Docosatrienoyl Coenzyme A",
"compartment":"m",
"charge":-4,
"formula":"C43H68N7O17P3S"
},
{
"id":"ddcacoa_r",
"name":"Dodecanoyl-CoA (n-C12:0CoA)",
"compartment":"r",
"charge":-4,
"formula":"C33H54N7O17P3S"
},
{
"id":"M03050_r",
"name":"Tridecanoyl Coenzyme A",
"compartment":"r",
"charge":-4,
"formula":"C34H56N7O17P3S"
},
{
"id":"tdcoa_r",
"name":"Tetradecanoyl-CoA (n-C14:0CoA)",
"compartment":"r",
"charge":-4,
"formula":"C35H58N7O17P3S"
},
{
"id":"M00129_r",
"name":"9E-Tetradecenoyl Coenzyme A",
"compartment":"r",
"charge":-4,
"formula":"C35H56N7O17P3S"
},
{
"id":"HC10784_r",
"name":"Cis-Myrist-7-Enoyl Coenzyme A",
"compartment":"r",
"charge":-4,
"formula":"C35H56O17P3SN7"
},
{
"id":"M01141_r",
"name":"5Z-Tetradecenoyl Coenzyme A",
"compartment":"r",
"charge":-4,
"formula":"C35H56N7O17P3S"
},
{
"id":"ptdcacoa_r",
"name":"Pentadecanoyl Coenzyme A",
"compartment":"r",
"charge":-4,
"formula":"C36H60N7O17P3S"
},
{
"id":"M01191_r",
"name":"7Z-Hexadecenoyl Coenzyme A",
"compartment":"r",
"charge":-4,
"formula":"C37H60N7O17P3S"
},
{
"id":"hpdcacoa_r",
"name":"Heptadecanoyl coa",
"compartment":"r",
"charge":-4,
"formula":"C38H64N7O17P3S"
},
{
"id":"M00004_r",
"name":"10Z-Heptadecenoyl Coenzyme A",
"compartment":"r",
"charge":-4,
"formula":"C38H62N7O17P3S"
},
{
"id":"M01237_r",
"name":"9Z-Heptadecenoyl Coenzyme A",
"compartment":"r",
"charge":-4,
"formula":"C38H62N7O17P3S"
},
{
"id":"stcrn_r",
"name":"Stearoylcarnitine",
"compartment":"r",
"charge":0,
"formula":"C25H49NO4"
},
{
"id":"odecrn_r",
"name":"Octadecenoyl carnitine",
"compartment":"r",
"charge":0,
"formula":"C25H47NO4"
},
{
"id":"M00020_r",
"name":"13Z-Octadecenoyl Coenzyme A",
"compartment":"r",
"charge":-4,
"formula":"C39H64N7O17P3S"
},
{
"id":"vacccoa_r",
"name":"Vaccenyl coenzyme A",
"compartment":"r",
"charge":-4,
"formula":"C39H64N7O17P3S"
},
{
"id":"M00127_r",
"name":"9E-Octadecenoic Acid",
"compartment":"r",
"charge":-4,
"formula":"C39H64N7O17P3S"
},
{
"id":"lneldccoa_r",
"name":"Linoelaidyl coenzyme A",
"compartment":"r",
"charge":-4,
"formula":"C39H62N7O17P3S"
},
{
"id":"M02612_r",
"name":"Nonadecanoyl Coenzyme A",
"compartment":"r",
"charge":-4,
"formula":"C40H68N7O17P3S"
},
{
"id":"arachcoa_r",
"name":"Arachidyl coenzyme A",
"compartment":"r",
"charge":-4,
"formula":"C41H70N7O17P3S"
},
{
"id":"M01236_r",
"name":"9Z-Eicosenoyl Coenzyme A",
"compartment":"r",
"charge":-4,
"formula":"C41H68N7O17P3S"
},
{
"id":"M00018_r",
"name":"13Z-Eicosenoyl Coenzyme A",
"compartment":"r",
"charge":-4,
"formula":"C41H68N7O17P3S"
},
{
"id":"M00123_r",
"name":"8Z,11Z-Eicosadienoyl Coenzyme A",
"compartment":"r",
"charge":-4,
"formula":"C41H66N7O17P3S"
},
{
"id":"M00101_r",
"name":"5Z,8Z,11Z-Eicosatrienoyl Coenzyme A",
"compartment":"r",
"charge":-4,
"formula":"C41H64N7O17P3S"
},
{
"id":"M02052_r",
"name":"Heneicosanoyl Coenzyme A",
"compartment":"r",
"charge":-4,
"formula":"C42H72N7O17P3S"
},
{
"id":"M01724_r",
"name":"Docosanoylcarnitine",
"compartment":"r",
"charge":0,
"formula":"C29H57NO4"
},
{
"id":"docoscoa_r",
"name":"Docosanoyl Coenzyme A",
"compartment":"r",
"charge":-4,
"formula":"C43H74N7O17P3S"
},
{
"id":"M00006_r",
"name":"11Z-Docosenoyl Coenzyme A",
"compartment":"r",
"charge":-4,
"formula":"C43H72N7O17P3S"
},
{
"id":"M02637_r",
"name":"Octadecatrienoylcarnitine",
"compartment":"r",
"charge":0,
"formula":"C25H43NO4"
},
{
"id":"strdnccrn_r",
"name":"Stearidonyl carnitine",
"compartment":"r",
"charge":0,
"formula":"C25H41NO4"
},
{
"id":"tmndnccrn_r",
"name":"Timnodonyl carnitine",
"compartment":"r",
"charge":0,
"formula":"C27H43NO4"
},
{
"id":"c226coa_r",
"name":"Cervonyl coenzyme A",
"compartment":"r",
"charge":-4,
"formula":"C43H62N7O17P3S"
},
{
"id":"M00012_r",
"name":"11Z,14Z,17Z-Eicosatrienoyl Coenzyme A",
"compartment":"r",
"charge":-4,
"formula":"C41H64N7O17P3S"
},
{
"id":"M00343_r",
"name":"13Z,16Z,19Z-Docosatrienoyl Coenzyme A",
"compartment":"r",
"charge":-4,
"formula":"C43H68N7O17P3S"
},
{
"id":"lnlncgcrn_r",
"name":"Gamma-linolenyl carnitine",
"compartment":"r",
"charge":0,
"formula":"C25H43NO4"
},
{
"id":"dlnlcgcrn_r",
"name":"Dihomo-gamma-linolenyl carnitine",
"compartment":"r",
"charge":0,
"formula":"C27H47NO4"
},
{
"id":"dcsptn1coa_r",
"name":"Docosa-4,7,10,13,16-pentaenoyl coenzyme A",
"compartment":"r",
"charge":-4,
"formula":"C43H64N7O17P3S"
},
{
"id":"M00023_r",
"name":"13Z,16Z-Docosadienoyl Coenzyme A",
"compartment":"r",
"charge":-4,
"formula":"C43H70N7O17P3S"
},
{
"id":"M03047_r",
"name":"Tricosanoyl Coenzyme A",
"compartment":"r",
"charge":-4,
"formula":"C44H76N7O17P3S"
},
{
"id":"ttccoa_r",
"name":"Tetracosanoyl CoA   n C240CoA  C45H78N7O17P3S",
"compartment":"r",
"charge":-4,
"formula":"C45H78N7O17P3S"
},
{
"id":"hexccoa_r",
"name":"Hexacosanoyl CoA  n C260CoA  C47H82N7O17P3S",
"compartment":"r",
"charge":-4,
"formula":"C47H82N7O17P3S"
},
{
"id":"M02112_r",
"name":"17Z-Hexacosenoyl Coenzyme A",
"compartment":"r",
"charge":-4,
"formula":"C47H80N7O17P3S"
},
{
"id":"tetpent3coa_r",
"name":"Tetracosapentaenoyl coenzyme A, n-3",
"compartment":"r",
"charge":-4,
"formula":"C45H68N7O17P3S"
},
{
"id":"tettet6coa_r",
"name":"Tetracosatetraenoyl coenzyme A",
"compartment":"r",
"charge":-4,
"formula":"C45H70N7O17P3S"
},
{
"id":"ddca_r",
"name":"Dodecanoate (n-C12:0)",
"compartment":"r",
"charge":-1,
"formula":"C12H23O2"
},
{
"id":"M03051_r",
"name":"Tridecanoic Acid",
"compartment":"r",
"charge":-1,
"formula":"C13H25O2"
},
{
"id":"ttdca_r",
"name":"Tetradecanoate (n-C14:0)",
"compartment":"r",
"charge":-1,
"formula":"C14H27O2"
},
{
"id":"M02745_r",
"name":"5Z-Tetradecenoic Acid",
"compartment":"r",
"charge":-1,
"formula":"C14H25O2"
},
{
"id":"ttdcea_r",
"name":"Tetradecenoate (n-C14:1)",
"compartment":"r",
"charge":-1,
"formula":"C14H25O2"
},
{
"id":"M00117_r",
"name":"7Z-Tetradecenoic Acid",
"compartment":"r",
"charge":-1,
"formula":"C14H25O2"
},
{
"id":"ptdca_r",
"name":"Pentadecanoate  C150  C15H29O2",
"compartment":"r",
"charge":-1,
"formula":"C15H29O2"
},
{
"id":"M01197_r",
"name":"7Z-Hexadecenoic Acid",
"compartment":"r",
"charge":-1,
"formula":"C16H29O2"
},
{
"id":"hpdca_r",
"name":"Heptadecanoate  C170  C17H33O2",
"compartment":"r",
"charge":-1,
"formula":"C17H33O2"
},
{
"id":"M00003_r",
"name":"10Z-Heptadecenoic Acid",
"compartment":"r",
"charge":-1,
"formula":"C17H31O2"
},
{
"id":"M01238_r",
"name":"9Z-Heptadecenoic Acid",
"compartment":"r",
"charge":-1,
"formula":"C17H31O2"
},
{
"id":"elaid_r",
"name":"Elaidic acid",
"compartment":"r",
"charge":-1,
"formula":"C18H33O2"
},
{
"id":"M00019_r",
"name":"13Z-Octadecenoic Acid",
"compartment":"r",
"charge":-1,
"formula":"C18H33O2"
},
{
"id":"vacc_r",
"name":"Vaccenic acid",
"compartment":"r",
"charge":0,
"formula":"C18H33O2"
},
{
"id":"lneldc_r",
"name":"Linoelaidic acid (all trans C18:2)",
"compartment":"r",
"charge":-1,
"formula":"C18H31O2"
},
{
"id":"M02613_r",
"name":"Nonadecanoic Acid",
"compartment":"r",
"charge":-1,
"formula":"C19H37O2"
},
{
"id":"arach_r",
"name":"Arachidic acid",
"compartment":"r",
"charge":-1,
"formula":"C20H39O2"
},
{
"id":"CE2510_r",
"name":"11-cis-eicosenoate",
"compartment":"r",
"charge":0,
"formula":"C20H37O2"
},
{
"id":"M00017_r",
"name":"13Z-Eicosenoic Acid",
"compartment":"r",
"charge":-1,
"formula":"C20H37O2"
},
{
"id":"M01235_r",
"name":"9Z-Eicosenoic Acid",
"compartment":"r",
"charge":-1,
"formula":"C20H37O2"
},
{
"id":"M01207_r",
"name":"8Z,11Z-Eicosadienoic Acid",
"compartment":"r",
"charge":-1,
"formula":"C20H35O2"
},
{
"id":"M02457_r",
"name":"5Z,8Z,11Z-Eicosatrienoic Acid",
"compartment":"r",
"charge":0,
"formula":"C20H34O2"
},
{
"id":"M02053_r",
"name":"Heneicosanoic Acid",
"compartment":"r",
"charge":-1,
"formula":"C21H41O2"
},
{
"id":"doco13ac_r",
"name":"13Z)-13-docosenoic acid",
"compartment":"r",
"charge":-1,
"formula":"C22H41O2"
},
{
"id":"M01582_r",
"name":"11Z-Docosenoic Acid",
"compartment":"r",
"charge":-1,
"formula":"C22H41O2"
},
{
"id":"M03045_r",
"name":"Tricosanoic Acid",
"compartment":"r",
"charge":-1,
"formula":"C23H45O2"
},
{
"id":"lgnc_r",
"name":"Lignoceric acid",
"compartment":"r",
"charge":-1,
"formula":"C24H47O2"
},
{
"id":"nrvnc_r",
"name":"Nervonic acid",
"compartment":"r",
"charge":-1,
"formula":"C24H45O2"
},
{
"id":"hexc_r",
"name":"Hexacosanoate  n C260  C26H51O2",
"compartment":"r",
"charge":-1,
"formula":"C26H51O2"
},
{
"id":"M03153_r",
"name":"17Z-Hexacosenoic Acid",
"compartment":"r",
"charge":-1,
"formula":"C26H49O2"
},
{
"id":"eicostet_r",
"name":"Eicosatetranoic acid",
"compartment":"r",
"charge":-1,
"formula":"C20H31O2"
},
{
"id":"clpnd_r",
"name":"Clupanodonic acid",
"compartment":"r",
"charge":-1,
"formula":"C22H33O2"
},
{
"id":"tetpent3_r",
"name":"Tetracosapentaenoic acid, n-3",
"compartment":"r",
"charge":-1,
"formula":"C24H37O2"
},
{
"id":"crvnc_r",
"name":"Cervonic acid, C22:6 n-3",
"compartment":"r",
"charge":0,
"formula":"C22H31O2"
},
{
"id":"M00010_r",
"name":"11Z,14Z,17Z-Eicosatrienoic Acid",
"compartment":"r",
"charge":-1,
"formula":"C20H33O2"
},
{
"id":"M00341_r",
"name":"13Z,16Z,19Z-Docosatrienoic Acid",
"compartment":"r",
"charge":-1,
"formula":"C22H37O2"
},
{
"id":"adrn_r",
"name":"Adrenic acid",
"compartment":"r",
"charge":-1,
"formula":"C22H35O2"
},
{
"id":"tettet6_r",
"name":"Tetracosatetraenoic acid n-6",
"compartment":"r",
"charge":-1,
"formula":"C24H39O2"
},
{
"id":"dcsptn1_r",
"name":"Docosa-4,7,10,13,16-pentaenoic acid (n-6)",
"compartment":"r",
"charge":-1,
"formula":"C22H33O2"
},
{
"id":"M00008_r",
"name":"11Z,14Z-Eicosadienoic Acid",
"compartment":"r",
"charge":-1,
"formula":"C20H35O2"
},
{
"id":"M00021_r",
"name":"13Z,16Z-Docosadienoic Acid",
"compartment":"r",
"charge":-1,
"formula":"C22H39O2"
},
{
"id":"CE2243_x",
"name":"Trans-eicos-2-enoyl-CoA",
"compartment":"x",
"charge":-4,
"formula":"C41H68N7O17P3S"
},
{
"id":"CE2247_x",
"name":"3-hydroxyeicosanoyl-CoA (4-)",
"compartment":"x",
"charge":-4,
"formula":"C41H70N7O18P3S"
},
{
"id":"CE2251_x",
"name":"3-oxoicosanoyl-CoA(4-)",
"compartment":"x",
"charge":-4,
"formula":"C41H68N7O18P3S"
},
{
"id":"od2coa_x",
"name":"Trans-Octadec-2-enoyl-CoA",
"compartment":"x",
"charge":-4,
"formula":"C39H64N7O17P3S"
},
{
"id":"CE2248_x",
"name":"3-hydroxyoctadecanoyl-CoA(4-)",
"compartment":"x",
"charge":-4,
"formula":"C39H66N7O18P3S"
},
{
"id":"HC01415_x",
"name":"(2E)-Octenoyl Coenzyme A",
"compartment":"x",
"charge":-4,
"formula":"C29H44N7O17P3S"
},
{
"id":"HC01405_x",
"name":"3S-Hydroxy-Octanoyl Coenzyme A",
"compartment":"x",
"charge":-4,
"formula":"C29H46N7O18P3S"
},
{
"id":"HC01406_x",
"name":"3-Oxo-Octanoyl Coenzyme A",
"compartment":"x",
"charge":-4,
"formula":"C29H44N7O18P3S"
},
{
"id":"HC01407_x",
"name":"3S-Hydroxy-Hexanoyl Coenzyme A",
"compartment":"x",
"charge":-4,
"formula":"C27H42N7O18P3S"
},
{
"id":"HC01408_x",
"name":"3-Oxo-Hexanoyl Coenzyme A",
"compartment":"x",
"charge":-4,
"formula":"C27H40N7O18P3S"
},
{
"id":"CE2243_m",
"name":"Trans-eicos-2-enoyl-CoA",
"compartment":"m",
"charge":-4,
"formula":"C41H68N7O17P3S"
},
{
"id":"CE2247_m",
"name":"3-hydroxyeicosanoyl-CoA (4-)",
"compartment":"m",
"charge":-4,
"formula":"C41H70N7O18P3S"
},
{
"id":"CE2251_m",
"name":"3-oxoicosanoyl-CoA(4-)",
"compartment":"m",
"charge":-4,
"formula":"C41H68N7O18P3S"
},
{
"id":"CE2248_m",
"name":"3-hydroxyoctadecanoyl-CoA(4-)",
"compartment":"m",
"charge":-4,
"formula":"C39H66N7O18P3S"
},
{
"id":"3ohodcoa_m",
"name":"3-Oxooctadecanoyl-CoA",
"compartment":"m",
"charge":-4,
"formula":"C39H64N7O18P3S"
},
{
"id":"M00046_m",
"name":"(2E)-Heptadecenoyl Coenzyme A",
"compartment":"m",
"charge":-4,
"formula":"C38H62N7O17P3S"
},
{
"id":"M00780_m",
"name":"3-Hydroxyheptadecanoyl Coenzyme A",
"compartment":"m",
"charge":-4,
"formula":"C38H64N7O18P3S"
},
{
"id":"M00875_m",
"name":"3-Oxoheptadecanoyl Coenzyme A",
"compartment":"m",
"charge":-4,
"formula":"C38H62N7O18P3S"
},
{
"id":"M00061_m",
"name":"(2E)-Pentadecenoyl Coenzyme A",
"compartment":"m",
"charge":-4,
"formula":"C36H58N7O17P3S"
},
{
"id":"M00795_m",
"name":"3-Hydroxypentadecanoyl Coenzyme A",
"compartment":"m",
"charge":-4,
"formula":"C36H60N7O18P3S"
},
{
"id":"M00897_m",
"name":"3-Oxopentadecanoyl Coenzyme A",
"compartment":"m",
"charge":-4,
"formula":"C36H58N7O18P3S"
},
{
"id":"M00069_m",
"name":"(2E)-Tridecenoyl Coenzyme A",
"compartment":"m",
"charge":-4,
"formula":"C34H54N7O17P3S"
},
{
"id":"M00804_m",
"name":"3-Hydroxytridecanoyl Coenzyme A",
"compartment":"m",
"charge":-4,
"formula":"C34H56N7O18P3S"
},
{
"id":"M00909_m",
"name":"3-Oxotridecanoyl Coenzyme A",
"compartment":"m",
"charge":-4,
"formula":"C34H54N7O18P3S"
},
{
"id":"M00071_m",
"name":"(2E)-Undecenoyl Coenzyme A",
"compartment":"m",
"charge":-4,
"formula":"C32H50N7O17P3S"
},
{
"id":"M00806_m",
"name":"3-Hydroxyundecanoyl Coenzyme A",
"compartment":"m",
"charge":-4,
"formula":"C32H52N7O18P3S"
},
{
"id":"M00911_m",
"name":"3-Oxoundecanoyl Coenzyme A",
"compartment":"m",
"charge":-4,
"formula":"C32H50N7O18P3S"
},
{
"id":"M00056_m",
"name":"(2E)-Nonenoyl Coenzyme A",
"compartment":"m",
"charge":-4,
"formula":"C30H46N7O17P3S"
},
{
"id":"M00792_m",
"name":"3-Hydroxynonanoyl Coenzyme A",
"compartment":"m",
"charge":-4,
"formula":"C30H48N7O18P3S"
},
{
"id":"M00889_m",
"name":"3-Oxononanoyl Coenzyme A",
"compartment":"m",
"charge":-4,
"formula":"C30H46N7O18P3S"
},
{
"id":"M00048_m",
"name":"(2E)-Heptenoyl Coenzyme A",
"compartment":"m",
"charge":-4,
"formula":"C28H42N7O17P3S"
},
{
"id":"M00782_m",
"name":"3-Hydroxyheptanoyl Coenzyme A",
"compartment":"m",
"charge":-4,
"formula":"C28H44N7O18P3S"
},
{
"id":"M00877_m",
"name":"3-Oxoheptanoyl Coenzyme A",
"compartment":"m",
"charge":-4,
"formula":"C28H42N7O18P3S"
},
{
"id":"M00063_m",
"name":"(2E)-Pentenoyl Coenzyme A",
"compartment":"m",
"charge":-4,
"formula":"C26H38N7O17P3S"
},
{
"id":"M00797_m",
"name":"3-Hydroxypentanoyl Coenzyme A",
"compartment":"m",
"charge":-4,
"formula":"C26H40N7O18P3S"
},
{
"id":"M00899_m",
"name":"3-Oxopentanoyl Coenzyme A",
"compartment":"m",
"charge":-4,
"formula":"C26H38N7O18P3S"
},
{
"id":"M03019_m",
"name":"Trans,Cis-Hexadeca-2,7-Dienoyl Coenzyme A",
"compartment":"m",
"charge":-4,
"formula":"C37H58N7O17P3S"
},
{
"id":"M00172_m",
"name":"(S)-3-Hydroxy-7-Hexadecenoyl Coenzyme A",
"compartment":"m",
"charge":-4,
"formula":"C37H60N7O18P3S"
},
{
"id":"M00849_m",
"name":"3-Oxo-7-Hexadecenoyl Coenzyme A",
"compartment":"m",
"charge":-4,
"formula":"C37H58N7O18P3S"
},
{
"id":"M03022_m",
"name":"Trans,Cis-Myristo-2,5-Dienoyl Coenzyme A",
"compartment":"m",
"charge":-4,
"formula":"C35H54N7O17P3S"
},
{
"id":"M01573_m",
"name":"Cis-(3S)-Hydroxytetradec-5-Enoyl Coenzyme A",
"compartment":"m",
"charge":-4,
"formula":"C35H56N7O18P3S"
},
{
"id":"M00885_m",
"name":"3-Oxomyrist-5-Enoyl Coenzyme A",
"compartment":"m",
"charge":-4,
"formula":"C35H54N7O18P3S"
},
{
"id":"M03024_m",
"name":"Trans,Cis-Octadeca-2,11-Dienoyl Coenzyme A",
"compartment":"m",
"charge":-4,
"formula":"C39H62N7O17P3S"
},
{
"id":"M00170_m",
"name":"(S)-3-Hydroxy-11-Cis-Octadecenoyl Coenzyme A",
"compartment":"m",
"charge":-4,
"formula":"C39H64N7O18P3S"
},
{
"id":"M00841_m",
"name":"3-Oxo-11-Cis-Octadecenoyl Coenzyme A",
"compartment":"m",
"charge":-4,
"formula":"C39H62N7O18P3S"
},
{
"id":"HC10856_x",
"name":"Trans,Cis-Octadeca-2,9-Dienoyl Coenzyme A",
"compartment":"x",
"charge":-4,
"formula":"C39H62N7O17P3S"
},
{
"id":"HC10857_x",
"name":"(S)-3-Hydroxyoleyleoyl Coenzyme A",
"compartment":"x",
"charge":-4,
"formula":"C39H64N7O18P3S"
},
{
"id":"HC10858_x",
"name":"3-Oxooleoyl Coenzyme A",
"compartment":"x",
"charge":-4,
"formula":"C39H62N7O18P3S"
},
{
"id":"M01191_x",
"name":"7Z-Hexadecenoyl Coenzyme A",
"compartment":"x",
"charge":-4,
"formula":"C37H60N7O17P3S"
},
{
"id":"M03019_x",
"name":"Trans,Cis-Hexadeca-2,7-Dienoyl Coenzyme A",
"compartment":"x",
"charge":-4,
"formula":"C37H58N7O17P3S"
},
{
"id":"M00172_x",
"name":"(S)-3-Hydroxy-7-Hexadecenoyl Coenzyme A",
"compartment":"x",
"charge":-4,
"formula":"C37H60N7O18P3S"
},
{
"id":"M00849_x",
"name":"3-Oxo-7-Hexadecenoyl Coenzyme A",
"compartment":"x",
"charge":-4,
"formula":"C37H58N7O18P3S"
},
{
"id":"M01141_x",
"name":"5Z-Tetradecenoyl Coenzyme A",
"compartment":"x",
"charge":-4,
"formula":"C35H56N7O17P3S"
},
{
"id":"M03022_x",
"name":"Trans,Cis-Myristo-2,5-Dienoyl Coenzyme A",
"compartment":"x",
"charge":-4,
"formula":"C35H54N7O17P3S"
},
{
"id":"M01573_x",
"name":"Cis-(3S)-Hydroxytetradec-5-Enoyl Coenzyme A",
"compartment":"x",
"charge":-4,
"formula":"C35H56N7O18P3S"
},
{
"id":"M00885_x",
"name":"3-Oxomyrist-5-Enoyl Coenzyme A",
"compartment":"x",
"charge":-4,
"formula":"C35H54N7O18P3S"
},
{
"id":"ac_x",
"name":"Acetate",
"compartment":"x",
"charge":-1,
"formula":"C2H3O2"
},
{
"id":"M01454_r",
"name":"Cholest-5-En-3B-Yl (9Z-Heptadecenoate)",
"compartment":"r",
"charge":0,
"formula":"C44H76O2"
},
{
"id":"M01455_r",
"name":"Cholesterol-Ester-11,14,17-Eico",
"compartment":"r",
"charge":0,
"formula":"C47H78O2"
},
{
"id":"M01456_r",
"name":"Cholest-5-En-3Beta-Yl (11Z,14Z-Eicosadienoate)",
"compartment":"r",
"charge":0,
"formula":"C47H80O2"
},
{
"id":"M01457_r",
"name":"Cholesterol-Ester-11-Docose",
"compartment":"r",
"charge":0,
"formula":"C49H86O2"
},
{
"id":"M01458_r",
"name":"Cholest-5-En-3Beta-Yl (11Z-Eicosenoate)",
"compartment":"r",
"charge":0,
"formula":"C47H82O2"
},
{
"id":"M01460_r",
"name":"Cholesterol-Ester-13,16,19-Doco",
"compartment":"r",
"charge":0,
"formula":"C49H82O2"
},
{
"id":"M01461_r",
"name":"Cholest-5-En-3Beta-Yl (13Z,16Z-Docosadienoate)",
"compartment":"r",
"charge":0,
"formula":"C49H84O2"
},
{
"id":"M01462_r",
"name":"Cholest-5-En-3B-Yl (13Z-Docosenoate)",
"compartment":"r",
"charge":0,
"formula":"C49H86O2"
},
{
"id":"M01463_r",
"name":"Cholesterol-Ester-13-Eicose",
"compartment":"r",
"charge":0,
"formula":"C47H82O2"
},
{
"id":"M01464_r",
"name":"Cholesterol-Ester-13-Octade",
"compartment":"r",
"charge":0,
"formula":"C45H78O2"
},
{
"id":"M01465_r",
"name":"Cholest-5-En-3Beta-Yl (15Z-Tetracosenoate)",
"compartment":"r",
"charge":0,
"formula":"C51H90O2"
},
{
"id":"M01466_r",
"name":"Cholest-5-En-3Beta-Yl (4Z,7Z,10Z,13Z,16Z,19Z-Docosahexaenoate)",
"compartment":"r",
"charge":0,
"formula":"C49H76O2"
},
{
"id":"M01467_r",
"name":"Cholesterol-Ester-4,7,10,13,16-Docosa",
"compartment":"r",
"charge":0,
"formula":"C49H78O2"
},
{
"id":"M01468_r",
"name":"Cholest-5-En-3Beta-Yl (5Z,8Z,11Z,14Z,17Z-Eicosapentaenoate)",
"compartment":"r",
"charge":0,
"formula":"C47H74O2"
},
{
"id":"M01469_r",
"name":"Cholesterol-Ester-5,8,11-Eico",
"compartment":"r",
"charge":0,
"formula":"C47H78O2"
},
{
"id":"M01470_r",
"name":"Cholesterol-Ester-5-Tetra",
"compartment":"r",
"charge":0,
"formula":"C41H70O2"
},
{
"id":"M01471_r",
"name":"Cholesterol-Ester-6,9,12,15,18,21-Tetra",
"compartment":"r",
"charge":0,
"formula":"C51H80O2"
},
{
"id":"M01472_r",
"name":"Cholesterol-Ester-6,9,12,15,18-Tetraco",
"compartment":"r",
"charge":0,
"formula":"C51H82O2"
},
{
"id":"M01473_r",
"name":"Cholesterol-Ester-6,9,12,15-Octa",
"compartment":"r",
"charge":0,
"formula":"C45H72O2"
},
{
"id":"M01474_r",
"name":"Cholesterol-Ester-6,9-Octa",
"compartment":"r",
"charge":0,
"formula":"C45H76O2"
},
{
"id":"M01475_r",
"name":"Cholest-5-En-3Beta-Yl (7Z,10Z,13Z,16Z,19Z-Docosapentaenoate)",
"compartment":"r",
"charge":0,
"formula":"C49H78O2"
},
{
"id":"M01476_r",
"name":"Cholest-5-En-3Beta-Yl (7Z,10Z,13Z,16Z-Docosatetraenoate)",
"compartment":"r",
"charge":0,
"formula":"C49H80O2"
},
{
"id":"M01477_r",
"name":"Cholesterol-Ester-7-Hexa",
"compartment":"r",
"charge":0,
"formula":"C43H74O2"
},
{
"id":"M01479_r",
"name":"Cholesterol-Ester-7-Tetrade",
"compartment":"r",
"charge":0,
"formula":"C41H70O2"
},
{
"id":"M01480_r",
"name":"Cholesterol-Ester-8,11,14,17-Eico",
"compartment":"r",
"charge":0,
"formula":"C47H76O2"
},
{
"id":"M01481_r",
"name":"Cholesterol-Ester-8,11-Eico",
"compartment":"r",
"charge":0,
"formula":"C47H80O2"
},
{
"id":"M01482_r",
"name":"Cholesterol-Ester-9,12,15,18,21-Tetra",
"compartment":"r",
"charge":0,
"formula":"C51H82O2"
},
{
"id":"M01483_r",
"name":"Cholesterol-Ester-9,12,15,18-Tetraco",
"compartment":"r",
"charge":0,
"formula":"C51H84O2"
},
{
"id":"M01484_r",
"name":"Cholesterol-Ester-9-Eicose",
"compartment":"r",
"charge":0,
"formula":"C47H82O2"
},
{
"id":"M01485_r",
"name":"Cholesterol-Ester-9-Heptade",
"compartment":"r",
"charge":0,
"formula":"C44H76O2"
},
{
"id":"M01486_r",
"name":"Cholesterol-Ester-9-Octa",
"compartment":"r",
"charge":0,
"formula":"C45H78O2"
},
{
"id":"M01487_r",
"name":"Cholest-5-En-3B-Yl (9Z-Tetradecenoate)",
"compartment":"r",
"charge":0,
"formula":"C41H70O2"
},
{
"id":"M01489_r",
"name":"Cholesterol-Ester-Cis-Vac",
"compartment":"r",
"charge":0,
"formula":"C45H78O2"
},
{
"id":"M01490_r",
"name":"Cholest-5-En-3Beta-Yl (8Z,11Z,14Z-Eicosatrienoate)",
"compartment":"r",
"charge":0,
"formula":"C47H78O2"
},
{
"id":"M01491_r",
"name":"Cholest-5-En-3Beta-Yl Docosanoate",
"compartment":"r",
"charge":0,
"formula":"C49H88O2"
},
{
"id":"M01492_r",
"name":"Cholest-5-En-3Beta-Yl Eicosanoate",
"compartment":"r",
"charge":0,
"formula":"C47H84O2"
},
{
"id":"M01494_r",
"name":"Cholesterol-Ester-Heneico",
"compartment":"r",
"charge":0,
"formula":"C48H86O2"
},
{
"id":"M01495_r",
"name":"Cholest-5-En-3B-Yl (Heptadecanoate)",
"compartment":"r",
"charge":0,
"formula":"C44H78O2"
},
{
"id":"M01496_r",
"name":"Cholesterol-Ester-Hexacosa",
"compartment":"r",
"charge":0,
"formula":"C53H96O2"
},
{
"id":"M01497_r",
"name":"Cholesterol-Ester-Hexecose",
"compartment":"r",
"charge":0,
"formula":"C53H94O2"
},
{
"id":"M01498_r",
"name":"Cholest-5-En-3Beta-Yl Dodecanoate",
"compartment":"r",
"charge":0,
"formula":"C39H68O2"
},
{
"id":"M01501_r",
"name":"Cholest-5-En-3Beta-Yl Tetradecanoate",
"compartment":"r",
"charge":0,
"formula":"C41H72O2"
},
{
"id":"M01502_r",
"name":"Cholest-5-En-3Beta-Yl Nonadecanoate",
"compartment":"r",
"charge":0,
"formula":"C46H82O2"
},
{
"id":"M01506_r",
"name":"Cholest-5-En-3B-Yl (Pentadecanoate)",
"compartment":"r",
"charge":0,
"formula":"C42H74O2"
},
{
"id":"M01508_r",
"name":"Cholesterol-Ester-Tetraco",
"compartment":"r",
"charge":0,
"formula":"C51H92O2"
},
{
"id":"M01509_r",
"name":"Cholesterol-Ester-Trico",
"compartment":"r",
"charge":0,
"formula":"C50H90O2"
},
{
"id":"M01510_r",
"name":"Cholesterol-Ester-Tridec",
"compartment":"r",
"charge":0,
"formula":"C40H70O2"
},
{
"id":"amp_n",
"name":"AMP C10H12N5O7P",
"compartment":"n",
"charge":-2,
"formula":"C10H12N5O7P"
},
{
"id":"ocdca_r",
"name":"Octadecanoate (n-C18:0)",
"compartment":"r",
"charge":-1,
"formula":"C18H35O2"
},
{
"id":"pail5p_hs_g",
"name":"1-Phosphatidyl-1D-myo-inositol 5-phosphate (Homo sapiens)",
"compartment":"g",
"charge":-3,
"formula":"C9H15O12P2RCO2R2CO2"
},
{
"id":"coucoa_c",
"name":"P coumaroyl CoA C30H38N7O18P3S1",
"compartment":"c",
"charge":-4,
"formula":"C30H38N7O18P3S1"
},
{
"id":"4hbzcoa_c",
"name":"4 hydroxybenoyl CoA C28H36N7O18P3S",
"compartment":"c",
"charge":-4,
"formula":"C28H36N7O18P3S"
},
{
"id":"Ser_Gly_Ala_X_Gly_c",
"name":"Protein-linked serine residue (glycosaminoglycan attachment site)",
"compartment":"c",
"charge":0,
"formula":"XH"
},
{
"id":"Ser_Gly_Ala_X_Gly_g",
"name":"Protein-linked serine residue (glycosaminoglycan attachment site)",
"compartment":"g",
"charge":0,
"formula":"XH"
},
{
"id":"M01389_c",
"name":"Beta-D-Glucose-6-Phosphate",
"compartment":"c",
"charge":-2,
"formula":"C6H11O9P"
},
{
"id":"M01966_c",
"name":"D-Glucose 1,6-Bisphosphate",
"compartment":"c",
"charge":-3,
"formula":"C6H11O12P2"
},
{
"id":"M01966_e",
"name":"D-Glucose 1,6-Bisphosphate",
"compartment":"e",
"charge":-3,
"formula":"C6H11O12P2"
},
{
"id":"M01989_e",
"name":"Glycodeoxycholic Acid",
"compartment":"e",
"charge":0,
"formula":"C26H43NO5"
},
{
"id":"M02035_c",
"name":"Guanidine",
"compartment":"c",
"charge":0,
"formula":"CH5N3"
},
{
"id":"M02035_e",
"name":"Guanidine",
"compartment":"e",
"charge":0,
"formula":"CH5N3"
},
{
"id":"M02467_c",
"name":"Metformin",
"compartment":"c",
"charge":0,
"formula":"C4H11N5"
},
{
"id":"M02467_e",
"name":"Metformin",
"compartment":"e",
"charge":0,
"formula":"C4H11N5"
},
{
"id":"kdn_e",
"name":"2-keto-3-deoxy-D-glycero-D-galactononic acid",
"compartment":"e",
"charge":-1,
"formula":"C9H15O9"
},
{
"id":"core5_c",
"name":"Core5 g",
"compartment":"c",
"charge":0,
"formula":"C16H27N2O10X"
},
{
"id":"core7_c",
"name":"Core7 g",
"compartment":"c",
"charge":0,
"formula":"C16H27N2O10X"
},
{
"id":"core8_c",
"name":"Core8 g",
"compartment":"c",
"charge":0,
"formula":"C14H24NO10X"
},
{
"id":"12dhchol_c",
"name":"12-Dehydrocholic acid; 12-Oxodeoxycholic acid; 12oxo-3alpha,7alpha-Dihydroxy-5beta-cholan-24-oic acid",
"compartment":"c",
"charge":-1,
"formula":"C24H37O5"
},
{
"id":"12dhchol_e",
"name":"12-Dehydrocholic acid; 12-Oxodeoxycholic acid; 12oxo-3alpha,7alpha-Dihydroxy-5beta-cholan-24-oic acid",
"compartment":"e",
"charge":-1,
"formula":"C24H37O5"
},
{
"id":"3dhchol_c",
"name":"3-Dehydrocholic acid; 3oxo-7alpha,12alpha-Dihydroxy-5beta-cholan-24-oic acid",
"compartment":"c",
"charge":-1,
"formula":"C24H37O5"
},
{
"id":"3dhcdchol_c",
"name":"3-Dehydrochenodeoxychollyc acid; 7oxo-3alpha-hydroxy-5beta-cholan-24-oic acid",
"compartment":"c",
"charge":-1,
"formula":"C24H37O4"
},
{
"id":"3dhcdchol_e",
"name":"3-Dehydrochenodeoxychollyc acid; 7oxo-3alpha-hydroxy-5beta-cholan-24-oic acid",
"compartment":"e",
"charge":-1,
"formula":"C24H37O4"
},
{
"id":"3dhchol_e",
"name":"3-Dehydrocholic acid; 3oxo-7alpha,12alpha-Dihydroxy-5beta-cholan-24-oic acid",
"compartment":"e",
"charge":-1,
"formula":"C24H37O5"
},
{
"id":"3dhdchol_c",
"name":"3-dehydro-Deoxycholate",
"compartment":"c",
"charge":-1,
"formula":"C24H37O4"
},
{
"id":"3dhdchol_e",
"name":"3-dehydro-Deoxycholate",
"compartment":"e",
"charge":-1,
"formula":"C24H37O4"
},
{
"id":"3dhlchol_c",
"name":"3-dehydro-Lithocholate",
"compartment":"c",
"charge":-1,
"formula":"C24H37O3"
},
{
"id":"3dhlchol_e",
"name":"3-dehydro-Lithocholate",
"compartment":"e",
"charge":-1,
"formula":"C24H37O3"
},
{
"id":"7dhcdchol_c",
"name":"7-Dehydrochenodeoxycholic acid; 7oxo-3alpha-hydroxy-5beta-cholan-24-oic acid",
"compartment":"c",
"charge":-1,
"formula":"C24H37O4"
},
{
"id":"7dhcdchol_e",
"name":"7-Dehydrochenodeoxycholic acid; 7oxo-3alpha-hydroxy-5beta-cholan-24-oic acid",
"compartment":"e",
"charge":-1,
"formula":"C24H37O4"
},
{
"id":"7dhchol_c",
"name":"7-Dehydrocholic acid; 7-Oxodeoxycholic acid; 7oxo-3alpha,12alpha-Dihydroxy-5beta-cholan-24-oic acid",
"compartment":"c",
"charge":-1,
"formula":"C24H37O5"
},
{
"id":"7dhchol_e",
"name":"7-Dehydrocholic acid; 7-Oxodeoxycholic acid; 7oxo-3alpha,12alpha-Dihydroxy-5beta-cholan-24-oic acid",
"compartment":"e",
"charge":-1,
"formula":"C24H37O5"
},
{
"id":"hyochol_c",
"name":"Hyocholic acid; gamma-Muricholate",
"compartment":"c",
"charge":-1,
"formula":"C24H39O5"
},
{
"id":"coprost_c",
"name":"Coprostanol",
"compartment":"c",
"charge":0,
"formula":"C27H48O"
},
{
"id":"coprost_e",
"name":"Coprostanol",
"compartment":"e",
"charge":0,
"formula":"C27H48O"
},
{
"id":"icdchol_c",
"name":"Isochenodeoxycholic acid; 3beta,7alpha-Dihydroxy-5beta-cholanic acid",
"compartment":"c",
"charge":-1,
"formula":"C24H39O4"
},
{
"id":"isochol_c",
"name":"Isochenodeoxycholic acid; 3beta,7alpha,12alpha-Trihydroxy-5beta-cholanic acid",
"compartment":"c",
"charge":-1,
"formula":"C24H39O5"
},
{
"id":"thyochol_c",
"name":"Taurohyocholic acid; N-(3alpha,6alpha,7alpha-Trihydroxy-5beta-cholan-24-oyl)taurine",
"compartment":"c",
"charge":-1,
"formula":"C26H44NO7S"
},
{
"id":"uchol_c",
"name":"Ursocholic acid; 3alpha,7beta,12alpha-Trihydroxy-5beta-cholan-24-oic acid; 3alpha,7beta,12alpha-Trihydroxy-5beta-cholanic acid; 7beta-Hydroxyisocholic acid; 7-Epicholic acid",
"compartment":"c",
"charge":-1,
"formula":"C24H39O5"
},
{
"id":"hyochol_e",
"name":"Hyocholic acid; gamma-Muricholate",
"compartment":"e",
"charge":-1,
"formula":"C24H39O5"
},
{
"id":"icdchol_e",
"name":"Isochenodeoxycholic acid; 3beta,7alpha-Dihydroxy-5beta-cholanic acid",
"compartment":"e",
"charge":-1,
"formula":"C24H39O4"
},
{
"id":"isochol_e",
"name":"Isochenodeoxycholic acid; 3beta,7alpha,12alpha-Trihydroxy-5beta-cholanic acid",
"compartment":"e",
"charge":-1,
"formula":"C24H39O5"
},
{
"id":"thyochol_e",
"name":"Taurohyocholic acid; N-(3alpha,6alpha,7alpha-Trihydroxy-5beta-cholan-24-oyl)taurine",
"compartment":"e",
"charge":-1,
"formula":"C26H44NO7S"
},
{
"id":"uchol_e",
"name":"Ursocholic acid; 3alpha,7beta,12alpha-Trihydroxy-5beta-cholan-24-oic acid; 3alpha,7beta,12alpha-Trihydroxy-5beta-cholanic acid; 7beta-Hydroxyisocholic acid; 7-Epicholic acid",
"compartment":"e",
"charge":-1,
"formula":"C24H39O5"
},
{
"id":"12htacr_c",
"name":"12-HT or M-VI, 12-hydroxy tacrolimus",
"compartment":"c",
"charge":0,
"formula":"C44H69NO13"
},
{
"id":"12htacr_e",
"name":"12-HT or M-VI, 12-hydroxy tacrolimus",
"compartment":"e",
"charge":0,
"formula":"C44H69NO13"
},
{
"id":"13dmt_c",
"name":"13-O-desmethyl tacrolimus, 13-DMT or M-I",
"compartment":"c",
"charge":0,
"formula":"C43H67NO12"
},
{
"id":"13dmt_e",
"name":"13-O-desmethyl tacrolimus, 13-DMT or M-I",
"compartment":"e",
"charge":0,
"formula":"C43H67NO12"
},
{
"id":"1513tacr_c",
"name":"13,15-O-didesmethyl tacrolimus",
"compartment":"c",
"charge":0,
"formula":"C42H65NO12"
},
{
"id":"1513tacr_e",
"name":"13,15-O-didesmethyl tacrolimus",
"compartment":"e",
"charge":0,
"formula":"C42H65NO12"
},
{
"id":"15dmt_c",
"name":"15-DMT or M-III, 15-O-desmethyl tacrolimus",
"compartment":"c",
"charge":0,
"formula":"C43H67NO12"
},
{
"id":"15dmt_e",
"name":"15-DMT or M-III, 15-O-desmethyl tacrolimus",
"compartment":"e",
"charge":0,
"formula":"C43H67NO12"
},
{
"id":"2hatvacid_c",
"name":"2-hydroxy-atorvastatin-acid / ortho-hydroxy-atorvastatin acid",
"compartment":"c",
"charge":-1,
"formula":"C33H34FN2O6"
},
{
"id":"2hatvlac_c",
"name":"2-hydroxy-atorvastatin-lactone / ortho-hydroxy-atorvastatin lactone",
"compartment":"c",
"charge":0,
"formula":"C33H33FN2O5"
},
{
"id":"atvacid_r",
"name":"Atorvastatin-acid",
"compartment":"r",
"charge":-1,
"formula":"C33H34FN2O5"
},
{
"id":"2hatvacid_e",
"name":"2-hydroxy-atorvastatin-acid / ortho-hydroxy-atorvastatin acid",
"compartment":"e",
"charge":-1,
"formula":"C33H34FN2O6"
},
{
"id":"atvlac_r",
"name":"Atorvastatin-lactone",
"compartment":"r",
"charge":0,
"formula":"C33H33FN2O4"
},
{
"id":"2hatvlac_e",
"name":"2-hydroxy-atorvastatin-lactone / ortho-hydroxy-atorvastatin lactone",
"compartment":"e",
"charge":0,
"formula":"C33H33FN2O5"
},
{
"id":"31dmt_c",
"name":"31-DMT or M-II, 31-O-desmethyl tacrolimus",
"compartment":"c",
"charge":0,
"formula":"C43H67NO12"
},
{
"id":"31dmt_e",
"name":"31-DMT or M-II, 31-O-desmethyl tacrolimus",
"compartment":"e",
"charge":0,
"formula":"C43H67NO12"
},
{
"id":"35dhpvs_c",
"name":"3'-alpha,5'beta-dihydroxy-pravastatin / 3'-alpha5'beta6'beta-trihydroxy pravastatin",
"compartment":"c",
"charge":-1,
"formula":"C23H34NaO9"
},
{
"id":"35dhpvs_e",
"name":"3'-alpha,5'beta-dihydroxy-pravastatin / 3'-alpha5'beta6'beta-trihydroxy pravastatin",
"compartment":"e",
"charge":-1,
"formula":"C23H34NaO9"
},
{
"id":"3hpvstet_c",
"name":"3'-S-hydroxy-pravastatin-tetranor",
"compartment":"c",
"charge":0,
"formula":"C19H27NaO6"
},
{
"id":"3hpvstet_e",
"name":"3'-S-hydroxy-pravastatin-tetranor",
"compartment":"e",
"charge":0,
"formula":"C19H27NaO6"
},
{
"id":"3hpvs_c",
"name":"3'-S-hydroxy-pravastatin",
"compartment":"c",
"charge":0,
"formula":"C23H35NaO8"
},
{
"id":"3hpvs_e",
"name":"3'-S-hydroxy-pravastatin",
"compartment":"e",
"charge":0,
"formula":"C23H35NaO8"
},
{
"id":"pvs_c",
"name":"Pravastatin",
"compartment":"c",
"charge":0,
"formula":"C23H35NaO7"
},
{
"id":"3ispvs_c",
"name":"3-alpha-iso-pravastatin",
"compartment":"c",
"charge":0,
"formula":"C23H35NaO7"
},
{
"id":"3ispvs_e",
"name":"3-alpha-iso-pravastatin",
"compartment":"e",
"charge":0,
"formula":"C23H35NaO7"
},
{
"id":"4bhglz_c",
"name":"4-beta-OH-gliclazide",
"compartment":"c",
"charge":-1,
"formula":"C15H20N3O4S"
},
{
"id":"4bhglz_e",
"name":"4-beta-OH-gliclazide",
"compartment":"e",
"charge":-1,
"formula":"C15H20N3O4S"
},
{
"id":"4hatvlac_c",
"name":"4-hydroxy-atorvastatin-lactone / para-hydroxy-atorvastatin lactone",
"compartment":"c",
"charge":0,
"formula":"C33H33FN2O5"
},
{
"id":"4hatvacid_c",
"name":"4-hydroxy-atorvastatin-acid / para-hydroxy-atorvastatin acid",
"compartment":"c",
"charge":-1,
"formula":"C33H34FN2O6"
},
{
"id":"4hatvacid_e",
"name":"4-hydroxy-atorvastatin-acid / para-hydroxy-atorvastatin acid",
"compartment":"e",
"charge":-1,
"formula":"C33H34FN2O6"
},
{
"id":"4hatvlac_e",
"name":"4-hydroxy-atorvastatin-lactone / para-hydroxy-atorvastatin lactone",
"compartment":"e",
"charge":0,
"formula":"C33H33FN2O5"
},
{
"id":"56dhpvs_c",
"name":"3-keto-5,6,-dihydroxy-pravastatin",
"compartment":"c",
"charge":0,
"formula":"C23H35NaO9"
},
{
"id":"56dhpvs_e",
"name":"3-keto-5,6,-dihydroxy-pravastatin",
"compartment":"e",
"charge":0,
"formula":"C23H35NaO9"
},
{
"id":"56eppvs_c",
"name":"5,6-epoxy-3-alpha-iso-pravastatin",
"compartment":"c",
"charge":0,
"formula":"C23H35NaO8"
},
{
"id":"56eppvs_e",
"name":"5,6-epoxy-3-alpha-iso-pravastatin",
"compartment":"e",
"charge":0,
"formula":"C23H35NaO8"
},
{
"id":"fvs_r",
"name":"Fluvastatin",
"compartment":"r",
"charge":0,
"formula":"C24H25FNNaO4"
},
{
"id":"6ahglz_c",
"name":"6-alpha-OH-gliclazide",
"compartment":"c",
"charge":-1,
"formula":"C15H20N3O4S"
},
{
"id":"6ahglz_e",
"name":"6-alpha-OH-gliclazide",
"compartment":"e",
"charge":-1,
"formula":"C15H20N3O4S"
},
{
"id":"6bhglz_c",
"name":"6-beta-OH-gliclazide",
"compartment":"c",
"charge":-1,
"formula":"C15H20N3O4S"
},
{
"id":"6bhglz_e",
"name":"6-beta-OH-gliclazide",
"compartment":"e",
"charge":-1,
"formula":"C15H20N3O4S"
},
{
"id":"6bhglzglc_c",
"name":"6-beta-OH-gliclazide-glucuronide",
"compartment":"c",
"charge":-2,
"formula":"C21H27N3O10S"
},
{
"id":"6bhglzglc_e",
"name":"6-beta-OH-gliclazide-glucuronide",
"compartment":"e",
"charge":-2,
"formula":"C21H27N3O10S"
},
{
"id":"6epvs_c",
"name":"6-epipravastatin",
"compartment":"c",
"charge":0,
"formula":"C23H35NaO7"
},
{
"id":"6epvs_e",
"name":"6-epipravastatin",
"compartment":"e",
"charge":0,
"formula":"C23H35NaO7"
},
{
"id":"7ahglz_c",
"name":"7-alpha-OH-gliclazide",
"compartment":"c",
"charge":-1,
"formula":"C15H20N3O4S"
},
{
"id":"7ahglz_e",
"name":"7-alpha-OH-gliclazide",
"compartment":"e",
"charge":-1,
"formula":"C15H20N3O4S"
},
{
"id":"7bhglz_c",
"name":"7-beta-OH-gliclazide",
"compartment":"c",
"charge":-1,
"formula":"C15H20N3O4S"
},
{
"id":"7bhglz_e",
"name":"7-beta-OH-gliclazide",
"compartment":"e",
"charge":-1,
"formula":"C15H20N3O4S"
},
{
"id":"7bhglzglc_c",
"name":"7-beta-OH-gliclazide-glucuronide",
"compartment":"c",
"charge":-2,
"formula":"C21H27N3O10S"
},
{
"id":"7bhglzglc_e",
"name":"7-beta-OH-gliclazide-glucuronide",
"compartment":"e",
"charge":-2,
"formula":"C21H27N3O10S"
},
{
"id":"7hpvs_c",
"name":"7-hydroxy-3-alpha-iso-pravastatin",
"compartment":"c",
"charge":0,
"formula":"C23H35NaO8"
},
{
"id":"7hpvs_e",
"name":"7-hydroxy-3-alpha-iso-pravastatin",
"compartment":"e",
"charge":0,
"formula":"C23H35NaO8"
},
{
"id":"acmp_c",
"name":"Acetaminophen/paracetamol",
"compartment":"c",
"charge":0,
"formula":"C8H9NO2"
},
{
"id":"acmp_e",
"name":"Acetaminophen/paracetamol",
"compartment":"e",
"charge":0,
"formula":"C8H9NO2"
},
{
"id":"oxyp_c",
"name":"Oxypurinol",
"compartment":"c",
"charge":0,
"formula":"C5H4N4O2"
},
{
"id":"am19cs_c",
"name":"AM19 (cyclosporine)",
"compartment":"c",
"charge":0,
"formula":"C62H111N11O14"
},
{
"id":"am19cs_e",
"name":"AM19 (cyclosporine)",
"compartment":"e",
"charge":0,
"formula":"C62H111N11O14"
},
{
"id":"am1acs_c",
"name":"AM1A (cyclosporine)",
"compartment":"c",
"charge":-1,
"formula":"C62H108N11O14"
},
{
"id":"am1acs_e",
"name":"AM1A (cyclosporine)",
"compartment":"e",
"charge":-1,
"formula":"C62H108N11O14"
},
{
"id":"am1csa_c",
"name":"AM1 (cyclosporine)",
"compartment":"c",
"charge":0,
"formula":"C62H111N11O13"
},
{
"id":"am1alcs_c",
"name":"AM1AL (cyclosporine)",
"compartment":"c",
"charge":0,
"formula":"C62H109N11O13"
},
{
"id":"am1alcs_e",
"name":"AM1AL (cyclosporine)",
"compartment":"e",
"charge":0,
"formula":"C62H109N11O13"
},
{
"id":"am1c9cs_c",
"name":"AM1c9 (cyclosporine)",
"compartment":"c",
"charge":0,
"formula":"C62H111N11O14"
},
{
"id":"am1c9cs_e",
"name":"AM1c9 (cyclosporine)",
"compartment":"e",
"charge":0,
"formula":"C62H111N11O14"
},
{
"id":"am1ccs_c",
"name":"AM1c (cyclosporine)",
"compartment":"c",
"charge":0,
"formula":"C62H111N11O13"
},
{
"id":"am1ccs_e",
"name":"AM1c (cyclosporine)",
"compartment":"e",
"charge":0,
"formula":"C62H111N11O13"
},
{
"id":"am1csa_e",
"name":"AM1 (cyclosporine)",
"compartment":"e",
"charge":0,
"formula":"C62H111N11O13"
},
{
"id":"am9csa_c",
"name":"AM9 (cyclosporine)",
"compartment":"c",
"charge":0,
"formula":"C62H111N11O13"
},
{
"id":"am4n9cs_c",
"name":"AM4N9 (cyclosporine)",
"compartment":"c",
"charge":0,
"formula":"C61H109N11O13"
},
{
"id":"am4n9cs_e",
"name":"AM4N9 (cyclosporine)",
"compartment":"e",
"charge":0,
"formula":"C61H109N11O13"
},
{
"id":"csa_c",
"name":"Cyclosporine",
"compartment":"c",
"charge":0,
"formula":"C62H111N11O12"
},
{
"id":"am4ncs_c",
"name":"AM4N (cyclosporine)",
"compartment":"c",
"charge":0,
"formula":"C61H109N11O12"
},
{
"id":"am4ncs_e",
"name":"AM4N (cyclosporine)",
"compartment":"e",
"charge":0,
"formula":"C61H109N11O12"
},
{
"id":"am9csa_e",
"name":"AM9 (cyclosporine)",
"compartment":"e",
"charge":0,
"formula":"C62H111N11O13"
},
{
"id":"atvacid_e",
"name":"Atorvastatin-acid",
"compartment":"e",
"charge":-1,
"formula":"C33H34FN2O5"
},
{
"id":"atvacid_c",
"name":"Atorvastatin-acid",
"compartment":"c",
"charge":-1,
"formula":"C33H34FN2O5"
},
{
"id":"atvlac_c",
"name":"Atorvastatin-lactone",
"compartment":"c",
"charge":0,
"formula":"C33H33FN2O4"
},
{
"id":"atvethgluc_r",
"name":"Atorvastatin-ether-glucuronide -G1",
"compartment":"r",
"charge":-3,
"formula":"C45H48FN2O17"
},
{
"id":"atvlacgluc_r",
"name":"Atorvastatin-lactone-ether-glucuronide / G3",
"compartment":"r",
"charge":-1,
"formula":"C39H40FN2O10"
},
{
"id":"atvlac_e",
"name":"Atorvastatin-lactone",
"compartment":"e",
"charge":0,
"formula":"C33H33FN2O4"
},
{
"id":"crglz_c",
"name":"Carboxy-gliclazide",
"compartment":"c",
"charge":-2,
"formula":"C15H17N3O5S"
},
{
"id":"crglz_e",
"name":"Carboxy-gliclazide",
"compartment":"e",
"charge":-2,
"formula":"C15H17N3O5S"
},
{
"id":"crvsm1_r",
"name":"Cerivastatin-M1",
"compartment":"r",
"charge":0,
"formula":"C24H29FNNaO5"
},
{
"id":"crvsm1_c",
"name":"Cerivastatin-M1",
"compartment":"c",
"charge":0,
"formula":"C24H29FNNaO5"
},
{
"id":"crvsm1_e",
"name":"Cerivastatin-M1",
"compartment":"e",
"charge":0,
"formula":"C24H29FNNaO5"
},
{
"id":"crvsm23_r",
"name":"Cerivastatin-M23",
"compartment":"r",
"charge":0,
"formula":"C25H31FNNaO6"
},
{
"id":"crvs_e",
"name":"Cerivastatin",
"compartment":"e",
"charge":0,
"formula":"C25H31FNNaO5"
},
{
"id":"crvs_c",
"name":"Cerivastatin",
"compartment":"c",
"charge":0,
"formula":"C25H31FNNaO5"
},
{
"id":"cvm1gluc_r",
"name":"Cerivastatin-M1-glucuronide",
"compartment":"r",
"charge":-1,
"formula":"C30H36FNNaO11"
},
{
"id":"cvm23gluc_r",
"name":"Cerivastatin-M23-glucuronide",
"compartment":"r",
"charge":-1,
"formula":"C31H38FNNaO12"
},
{
"id":"crvsm23_c",
"name":"Cerivastatin-M23",
"compartment":"c",
"charge":0,
"formula":"C25H31FNNaO6"
},
{
"id":"crvsm23_e",
"name":"Cerivastatin-M23",
"compartment":"e",
"charge":0,
"formula":"C25H31FNNaO6"
},
{
"id":"crvsm24_c",
"name":"Cerivastatin-M24",
"compartment":"c",
"charge":0,
"formula":"C24H29FNNaO6"
},
{
"id":"crvsm24_e",
"name":"Cerivastatin-M24",
"compartment":"e",
"charge":0,
"formula":"C24H29FNNaO6"
},
{
"id":"csasulp_c",
"name":"Cyclosporine-sulphate",
"compartment":"c",
"charge":-1,
"formula":"C62H110N11O15S"
},
{
"id":"csasulp_e",
"name":"Cyclosporine-sulphate",
"compartment":"e",
"charge":-1,
"formula":"C62H110N11O15S"
},
{
"id":"csa_e",
"name":"Cyclosporine",
"compartment":"e",
"charge":0,
"formula":"C62H111N11O12"
},
{
"id":"dhglz_c",
"name":"Dehydro-gliclazide",
"compartment":"c",
"charge":-1,
"formula":"C15H18N3O3S"
},
{
"id":"dhglz_e",
"name":"Dehydro-gliclazide",
"compartment":"e",
"charge":-1,
"formula":"C15H18N3O3S"
},
{
"id":"glz_c",
"name":"Gliclazide",
"compartment":"c",
"charge":-1,
"formula":"C15H20N3O3S"
},
{
"id":"dspvs_c",
"name":"Desacyl dehydro-pravastatin",
"compartment":"c",
"charge":0,
"formula":"C18H23NaO5"
},
{
"id":"dspvs_e",
"name":"Desacyl dehydro-pravastatin",
"compartment":"e",
"charge":0,
"formula":"C18H23NaO5"
},
{
"id":"fvs_e",
"name":"Fluvastatin",
"compartment":"e",
"charge":0,
"formula":"C24H25FNNaO4"
},
{
"id":"glz_e",
"name":"Gliclazide",
"compartment":"e",
"charge":-1,
"formula":"C15H20N3O3S"
},
{
"id":"ibup__R_e",
"name":"Ibuprofen-R",
"compartment":"e",
"charge":-1,
"formula":"C13H17O2"
},
{
"id":"ibup__S_e",
"name":"Ibuprofen-S",
"compartment":"e",
"charge":-1,
"formula":"C13H17O2"
},
{
"id":"ibupgluc_e",
"name":"Ibuprofen acyl glucuronide",
"compartment":"e",
"charge":-1,
"formula":"C19H25O8"
},
{
"id":"lst4exp_e",
"name":"Losartan-E3174/ losartan-M6",
"compartment":"e",
"charge":-2,
"formula":"C22H19ClN6O2"
},
{
"id":"lstn_e",
"name":"Losartan",
"compartment":"e",
"charge":-1,
"formula":"C22H22ClN6O"
},
{
"id":"lstnm7_e",
"name":"Losartan-N2-glucuronide / Losartan-M7",
"compartment":"e",
"charge":-1,
"formula":"C28H30ClN6O7"
},
{
"id":"lvst_e",
"name":"Lovastatin lactone form",
"compartment":"e",
"charge":0,
"formula":"C24H36O5"
},
{
"id":"mdz_e",
"name":"Midazolam",
"compartment":"e",
"charge":0,
"formula":"C18H13ClFN3"
},
{
"id":"mhglz_e",
"name":"Methyl-hydroxy-gliclazide",
"compartment":"e",
"charge":-1,
"formula":"C15H20N3O4S"
},
{
"id":"oxyp_e",
"name":"Oxypurinol",
"compartment":"e",
"charge":0,
"formula":"C5H4N4O2"
},
{
"id":"ptvst_e",
"name":"Pitavastatin",
"compartment":"e",
"charge":0,
"formula":"C50H46CaF2N2O8"
},
{
"id":"pvs_e",
"name":"Pravastatin",
"compartment":"e",
"charge":0,
"formula":"C23H35NaO7"
},
{
"id":"pvsgluc_e",
"name":"Pravastatin glucuronide",
"compartment":"e",
"charge":-1,
"formula":"C29H42NaO13"
},
{
"id":"rsv_e",
"name":"Rosuvastatin",
"compartment":"e",
"charge":0,
"formula":"C44H54CaF2N6O12S2"
},
{
"id":"smv_e",
"name":"Simvastatin lactone form",
"compartment":"e",
"charge":0,
"formula":"C25H38O5"
},
{
"id":"smvacid_e",
"name":"Simvastatin dihydroxy acid form",
"compartment":"e",
"charge":-1,
"formula":"C25H39O6"
},
{
"id":"tacr_e",
"name":"Tacrolimus",
"compartment":"e",
"charge":0,
"formula":"C44H69NO12"
},
{
"id":"tmd_e",
"name":"Torasemide",
"compartment":"e",
"charge":-1,
"formula":"C16H19N4O3S"
},
{
"id":"tripvs_e",
"name":"Triol metabolite of pravastatin",
"compartment":"e",
"charge":0,
"formula":"C23H37NaO9"
},
{
"id":"fvsgluc_r",
"name":"Fluvstatin-glucuronide",
"compartment":"r",
"charge":-1,
"formula":"C30H32FNNaO10"
},
{
"id":"tlacfvs_r",
"name":"Trans-lactone-fluvastatin",
"compartment":"r",
"charge":0,
"formula":"C24H23FNNaO3"
},
{
"id":"fvs_c",
"name":"Fluvastatin",
"compartment":"c",
"charge":0,
"formula":"C24H25FNNaO4"
},
{
"id":"ibupgluc_c",
"name":"Ibuprofen acyl glucuronide",
"compartment":"c",
"charge":-1,
"formula":"C19H25O8"
},
{
"id":"ibup__R_c",
"name":"Ibuprofen-R",
"compartment":"c",
"charge":-1,
"formula":"C13H17O2"
},
{
"id":"ibup__S_c",
"name":"Ibuprofen-S",
"compartment":"c",
"charge":-1,
"formula":"C13H17O2"
},
{
"id":"lst4exp_c",
"name":"Losartan-E3174/ losartan-M6",
"compartment":"c",
"charge":-2,
"formula":"C22H19ClN6O2"
},
{
"id":"lstn_c",
"name":"Losartan",
"compartment":"c",
"charge":-1,
"formula":"C22H22ClN6O"
},
{
"id":"lstnm7_c",
"name":"Losartan-N2-glucuronide / Losartan-M7",
"compartment":"c",
"charge":-1,
"formula":"C28H30ClN6O7"
},
{
"id":"lvst_c",
"name":"Lovastatin lactone form",
"compartment":"c",
"charge":0,
"formula":"C24H36O5"
},
{
"id":"mdz_c",
"name":"Midazolam",
"compartment":"c",
"charge":0,
"formula":"C18H13ClFN3"
},
{
"id":"mhglz_c",
"name":"Methyl-hydroxy-gliclazide",
"compartment":"c",
"charge":-1,
"formula":"C15H20N3O4S"
},
{
"id":"rsv_r",
"name":"Rosuvastatin",
"compartment":"r",
"charge":0,
"formula":"C44H54CaF2N6O12S2"
},
{
"id":"ptvst_c",
"name":"Pitavastatin",
"compartment":"c",
"charge":0,
"formula":"C50H46CaF2N2O8"
},
{
"id":"pvsgluc_c",
"name":"Pravastatin glucuronide",
"compartment":"c",
"charge":-1,
"formula":"C29H42NaO13"
},
{
"id":"rsv_c",
"name":"Rosuvastatin",
"compartment":"c",
"charge":0,
"formula":"C44H54CaF2N6O12S2"
},
{
"id":"rsvgluc_r",
"name":"Rosuvastatin-glucuronide",
"compartment":"r",
"charge":0,
"formula":"C56H70CaF2N6O24S2"
},
{
"id":"smvacid_c",
"name":"Simvastatin dihydroxy acid form",
"compartment":"c",
"charge":-1,
"formula":"C25H39O6"
},
{
"id":"simvgluc_r",
"name":"Simvastatin-acyl-glucuronide",
"compartment":"r",
"charge":-1,
"formula":"C31H47O12"
},
{
"id":"smvacid_r",
"name":"Simvastatin dihydroxy acid form",
"compartment":"r",
"charge":-1,
"formula":"C25H39O6"
},
{
"id":"smv_c",
"name":"Simvastatin lactone form",
"compartment":"c",
"charge":0,
"formula":"C25H38O5"
},
{
"id":"tacr_c",
"name":"Tacrolimus",
"compartment":"c",
"charge":0,
"formula":"C44H69NO12"
},
{
"id":"tmd_c",
"name":"Torasemide",
"compartment":"c",
"charge":-1,
"formula":"C16H19N4O3S"
},
{
"id":"tripvs_c",
"name":"Triol metabolite of pravastatin",
"compartment":"c",
"charge":0,
"formula":"C23H37NaO9"
},
{
"id":"caproic_e",
"name":"Caproic Acid",
"compartment":"e",
"charge":-1,
"formula":"C6H11O2"
},
{
"id":"protein_c",
"name":"Torasemide-M3",
"compartment":"c",
"charge":0,
"formula":"None"
},
{
"id":"1acpc_c",
"name":"1acpc_c",
"compartment":"c",
"charge":0
}
],
"reactions":[
{
"id":"10FTHFtm",
"name":"10-Formyltetrahydrofolate mitochondrial transport via diffusion",
"metabolites":{
"10fthf_c":-1.0,
"10fthf_m":1.0
},
"lower_bound":-10000.0,
"upper_bound":10000.0,
"gene_reaction_rule":"",
"subsystem":"Transport, mitochondrial"
},
{
"id":"1MNCAMti",
"name":"N1-Methylnicotinamide transport",
"metabolites":{
"1mncam_c":-1.0,
"1mncam_e":1.0,
"adp_c":1.0,
"atp_c":-1.0,
"h2o_c":-1.0,
"h_c":1.0,
"pi_c":1.0
},
"lower_bound":0.0,
"upper_bound":10000.0,
"gene_reaction_rule":"",
"subsystem":"Transport, extracellular"
},
{
"id":"1PPDCRp",
"name":"Delta1-piperideine-2-carboxylate reductase, perixosomal",
"metabolites":{
"1pipdn2c_x":-1.0,
"Lpipecol_x":1.0,
"h_x":-1.0,
"nad_x":1.0,
"nadh_x":-1.0
},
"lower_bound":0.0,
"upper_bound":10000.0,
"gene_reaction_rule":"",
"subsystem":"Lysine metabolism"
},
{
"id":"2DR1PP",
"name":"2-deoxy-D-ribose 1-phosphate phosphorylase",
"metabolites":{
"2dr1p_c":-1.0,
"drib_c":1.0,
"h2o_c":-1.0,
"pi_c":1.0
},
"lower_bound":0.0,
"upper_bound":10000.0,
"gene_reaction_rule":"",
"subsystem":"Pyrimidine catabolism"
},
{
"id":"2HBO",
"name":"2 HydroxybutyrateNAD oxidoreductase",
"metabolites":{
"2hb_c":-1.0,
"2obut_c":1.0,
"h_c":1.0,
"nad_c":-1.0,
"nadh_c":1.0
},
"lower_bound":-10000.0,
"upper_bound":10000.0,
"gene_reaction_rule":"92483_AT1 or 3948_AT2 or 55293_AT1 or (3945_AT1 and 3939_AT1) or 3939_AT1 or 160287_AT1 or 3945_AT1 or 3948_AT1",
"subsystem":"Propanoate metabolism"
},
{
"id":"2HBt2",
"name":"2 hydroxybutyrate cotransport with proton",
"metabolites":{
"2hb_c":1.0,
"2hb_e":-1.0,
"h_c":1.0,
"h_e":-1.0
},
"lower_bound":-10000.0,
"upper_bound":10000.0,
"gene_reaction_rule":"9123_AT1 or 9194_AT1 or 6566_AT1",
"subsystem":"Transport, extracellular"
},
{
"id":"2HCO3_NAt",
"name":"Bicarbonate transport (Na/HCO3 1:2 cotransport)",
"metabolites":{
"hco3_c":2.0,
"hco3_e":-2.0,
"na1_c":1.0,
"na1_e":-1.0
},
"lower_bound":-10000.0,
"upper_bound":10000.0,
"gene_reaction_rule":"57835_AT3 or 8671_AT1 or 57835_AT2 or 57835_AT1 or 57835_AT4",
"subsystem":"Transport, extracellular"
},
{
"id":"2MCITt",
"name":"2-methylcitrate transport via diffusion",
"metabolites":{
"2mcit_c":-1.0,
"2mcit_e":1.0
},
"lower_bound":-10000.0,
"upper_bound":10000.0,
"gene_reaction_rule":"",
"subsystem":"Transport, extracellular"
},
{
"id":"2OXOADOXm",
"name":"2-Oxoadipate:lipoamde 2-oxidoreductase(decarboxylating and acceptor-succinylating) (mitochondria)",
"metabolites":{
"2oxoadp_m":-1.0,
"co2_m":1.0,
"coa_m":-1.0,
"glutcoa_m":1.0,
"nad_m":-1.0,
"nadh_m":1.0
},
"lower_bound":0.0,
"upper_bound":10000.0,
"gene_reaction_rule":"(4967_AT2 and 1738_AT1 and 8050_AT1 and 1743_AT1) or (4967_AT1 and 1738_AT1 and 8050_AT1 and 1743_AT1)",
"subsystem":"Lysine metabolism"
},
{
"id":"34HPLFM",
"name":"3  4 hydroxyphenyl  lactate formation",
"metabolites":{
"34hpl_m":1.0,
"34hpp_m":-1.0,
"h_m":-1.0,
"nad_m":1.0,
"nadh_m":-1.0
},
"lower_bound":0.0,
"upper_bound":10000.0,
"gene_reaction_rule":"",
"subsystem":"Ubiquinone synthesis"
},
{
"id":"34HPPOR",
"name":"4 Hydroxyphenylpyruvateoxygen oxidoreductase",
"metabolites":{
"34hpp_c":-1.0,
"co2_c":1.0,
"hgentis_c":1.0,
"o2_c":-1.0
},
"lower_bound":0.0,
"upper_bound":10000.0,
"gene_reaction_rule":"3242_AT1",
"subsystem":"Tyrosine metabolism"
},
{
"id":"35CGMPtn",
"name":"35cGMP nuclear transport",
"metabolites":{
"35cgmp_c":-1.0,
"35cgmp_n":1.0
},
"lower_bound":-10000.0,
"upper_bound":10000.0,
"gene_reaction_rule":"",
"subsystem":"Transport, nuclear"
},
{
"id":"3AIBTm",
"name":"L-3-aminoisobutyrate transaminase, mitochondrial",
"metabolites":{
"2mop_m":-1.0,
"3aib_m":1.0,
"akg_m":1.0,
"glu__L_m":-1.0
},
"lower_bound":-10000.0,
"upper_bound":10000.0,
"gene_reaction_rule":"18_AT1 or 18_AT2",
"subsystem":"Valine, leucine, and isoleucine metabolism"
},
{
"id":"3AIBtm",
"name":"3-amino-isobutyrate transport, mitochondrial",
"metabolites":{
"3aib_c":1.0,
"3aib_m":-1.0
},
"lower_bound":0.0,
"upper_bound":10000.0,
"gene_reaction_rule":"18_AT1 or 18_AT2",
"subsystem":"Transport, mitochondrial"
},
{
"id":"3HBCDm",
"name":"3-hydroxybutyryl-CoA dehydratase, mitochondrial",
"metabolites":{
"3hbcoa__R_m":1.0,
"b2coa_m":-1.0,
"h2o_m":-1.0
},
"lower_bound":-10000.0,
"upper_bound":10000.0,
"gene_reaction_rule":"55268_AT1",
"subsystem":"Butanoate metabolism"
},
{
"id":"3HKYNAKGAT",
"name":"3-Hydroxy-L-kynurenine:2-oxoglutarate aminotransferase",
"metabolites":{
"42A3HP24DB_c":1.0,
"akg_c":-1.0,
"glu__L_c":1.0,
"hLkynr_c":-1.0
},
"lower_bound":0.0,
"upper_bound":10000.0,
"gene_reaction_rule":"51166_AT1 or 883_AT1 or 51166_AT2",
"subsystem":"Tryptophan metabolism"
},
{
"id":"3HLYTCL",
"name":"3-Hydroxy-L-tyrosine carboxy-lyase",
"metabolites":{
"34dhphe_c":-1.0,
"co2_c":1.0,
"dopa_c":1.0,
"h_c":-1.0
},
"lower_bound":0.0,
"upper_bound":10000.0,
"gene_reaction_rule":"1644_AT1",
"subsystem":"Tyrosine metabolism"
},
{
"id":"3MOBt2im",
"name":"3-methyl-2-oxobutanoate mitochondrial transport via proton symport",
"metabolites":{
"3mob_c":-1.0,
"3mob_m":1.0,
"h_c":-1.0,
"h_m":1.0
},
"lower_bound":0.0,
"upper_bound":10000.0,
"gene_reaction_rule":"",
"subsystem":"Transport, mitochondrial"
},
{
"id":"3SALAASPm",
"name":"Cysteinesulfinate-aspartate mitochondrial shuttle",
"metabolites":{
"3sala_c":1.0,
"3sala_m":-1.0,
"asp__L_c":-1.0,
"asp__L_m":1.0
},
"lower_bound":-10000.0,
"upper_bound":10000.0,
"gene_reaction_rule":"10165_AT1 or 8604_AT1",
"subsystem":"Transport, mitochondrial"
},
{
"id":"3SALACBOXL_cho",
"name":"3-Sulfino-L-alanine carboxy-lyase",
"metabolites":{
"3sala_c":-1.0,
"co2_c":1.0,
"h_c":-2.0,
"hyptaur_c":1.0
},
"lower_bound":0.0,
"upper_bound":10000.0,
"gene_reaction_rule":"51380_AT1 or 2571_AT1 or 2572_AT1 or 2571_AT2",
"subsystem":"Taurine and hypotaurine metabolism"
},
{
"id":"3SALAOX",
"name":"Cysteinesulfinic acid oxidase",
"metabolites":{
"3sala_c":-2.0,
"Lcyst_c":2.0,
"h_c":-2.0,
"o2_c":-1.0
},
"lower_bound":0.0,
"upper_bound":10000.0,
"gene_reaction_rule":"",
"subsystem":"Taurine and hypotaurine metabolism"
},
{
"id":"3SALATAi",
"name":"3-sulfino-alanine transaminase (irreversible)",
"metabolites":{
"3sala_c":-1.0,
"3snpyr_c":1.0,
"akg_c":-1.0,
"glu__L_c":1.0,
"h_c":-1.0
},
"lower_bound":0.0,
"upper_bound":10000.0,
"gene_reaction_rule":"2805_AT1",
"subsystem":"Methionine and cysteine metabolism"
},
{
"id":"3SALATAim",
"name":"3-sulfino-alanine transaminase (irreversible), mitochondrial",
"metabolites":{
"3sala_m":-1.0,
"3snpyr_m":1.0,
"akg_m":-1.0,
"glu__L_m":1.0,
"h_m":-1.0
},
"lower_bound":0.0,
"upper_bound":10000.0,
"gene_reaction_rule":"2806_AT1",
"subsystem":"Methionine and cysteine metabolism"
},
{
"id":"3SPYRSP",
"name":"3-sulfinopyruvate hydrolase (spotaneous reaction)",
"metabolites":{
"3snpyr_c":-1.0,
"h2o_c":-1.0,
"h_c":1.0,
"pyr_c":1.0,
"so3_c":1.0
},
"lower_bound":0.0,
"upper_bound":10000.0,
"gene_reaction_rule":"",
"subsystem":"Methionine and cysteine metabolism"
},
{
"id":"3SPYRSPm",
"name":"3-sulfinopyruvate hydrolase (spotaneous reaction), mitochondrial",
"metabolites":{
"3snpyr_m":-1.0,
"h2o_m":-1.0,
"h_m":1.0,
"pyr_m":1.0,
"so3_m":1.0
},
"lower_bound":0.0,
"upper_bound":10000.0,
"gene_reaction_rule":"",
"subsystem":"Methionine and cysteine metabolism"
},
{
"id":"42A12BOOX",
"name":"4-(2-Aminoethyl)-1,2-benzenediol:oxygen oxidoreductase(deaminating)(flavin-containing)",
"metabolites":{
"34dhpac_c":1.0,
"dopa_c":-1.0,
"h2o2_c":1.0,
"h2o_c":-1.0,
"nh4_c":1.0,
"o2_c":-1.0
},
"lower_bound":0.0,
"upper_bound":10000.0,
"gene_reaction_rule":"4129_AT1 or 8639_AT1 or 26_AT1 or 314_AT2 or 314_AT1 or 4128_AT1",
"subsystem":"Tyrosine metabolism"
},
{
"id":"4ABUTtm",
"name":"4 aminobutanoate mitochondrial transport via diffusion",
"metabolites":{
"4abut_c":-1.0,
"4abut_m":1.0
},
"lower_bound":-10000.0,
"upper_bound":10000.0,
"gene_reaction_rule":"",
"subsystem":"Transport, mitochondrial"
},
{
"id":"4HBZCOAFm",
"name":"4 hydroxybenzoyl CoA formation",
"metabolites":{
"4hbzcoa_m":1.0,
"accoa_m":1.0,
"coa_m":-1.0,
"coucoa_m":-1.0,
"h2o_m":-1.0,
"h_m":1.0,
"nad_m":-1.0,
"nadh_m":1.0
},
"lower_bound":0.0,
"upper_bound":10000.0,
"gene_reaction_rule":"",
"subsystem":"Ubiquinone synthesis"
},
{
"id":"4HBZFm",
"name":"4 hydroxybenzoate formation",
"metabolites":{
"4hbz_m":1.0,
"4hbzcoa_m":-1.0,
"coa_m":1.0,
"h2o_m":-1.0,
"h_m":1.0
},
"lower_bound":0.0,
"upper_bound":10000.0,
"gene_reaction_rule":"",
"subsystem":"Ubiquinone synthesis"
},
{
"id":"4HGLSDm",
"name":"L 4 hydroxyglutamate semialdehyde dehydrogenase  mitochondrial",
"metabolites":{
"4hglusa_m":-1.0,
"e4hglu_m":1.0,
"h2o_m":-1.0,
"h_m":2.0,
"nad_m":-1.0,
"nadh_m":1.0
},
"lower_bound":0.0,
"upper_bound":10000.0,
"gene_reaction_rule":"8659_AT1 or 8659_AT2",
"subsystem":"Arginine and proline metabolism"
},
{
"id":"5AOPtm",
"name":"5 Aminolevulinate mitochondrial transport",
"metabolites":{
"5aop_c":-1.0,
"5aop_m":1.0
},
"lower_bound":-10000.0,
"upper_bound":10000.0,
"gene_reaction_rule":"",
"subsystem":"Heme synthesis"
},
{
"id":"5HOXINOXDA",
"name":"5-Hydroxytryptamine:oxygen oxidoreductase(deaminating)(flavin-containing)",
"metabolites":{
"5hoxindact_c":1.0,
"h2o2_c":1.0,
"h2o_c":-1.0,
"nh4_c":1.0,
"o2_c":-1.0,
"srtn_c":-1.0
},
"lower_bound":0.0,
"upper_bound":10000.0,
"gene_reaction_rule":"4128_AT1 or 4129_AT1",
"subsystem":"Tryptophan metabolism"
},
{
"id":"5MTHFt",
"name":"5-Methyltetrahydrofolate transport via receptor binding and protolysis",
"metabolites":{
"5mthf_c":1.0,
"5mthf_e":-1.0
},
"lower_bound":-10000.0,
"upper_bound":10000.0,
"gene_reaction_rule":"2348_AT5 or 2348_AT3 or 2348_AT1 or 2348_AT6 or 2352_AT1 or 2348_AT4 or 2348_AT2",
"subsystem":"Transport, extracellular"
},
{
"id":"5MTHFt2_1",
"name":"5-Methyltetrahydrofolate Transport via Anion Exchange",
"metabolites":{
"5mthf_c":1.0,
"5mthf_e":-1.0,
"h2o_c":-1.0,
"h2o_e":1.0
},
"lower_bound":-10000.0,
"upper_bound":10000.0,
"gene_reaction_rule":"6573_AT1 or 6573_AT2",
"subsystem":"Transport, extracellular"
},
{
"id":"AACTtm",
"name":"Aminoacetone transport (mitochondrial)",
"metabolites":{
"aact_c":1.0,
"aact_m":-1.0
},
"lower_bound":0.0,
"upper_bound":10000.0,
"gene_reaction_rule":"",
"subsystem":"Transport, mitochondrial"
},
{
"id":"AASAD3m",
"name":"L-aminoadipate-semialdehyde dehydrogenase (NADH), mitochondrial",
"metabolites":{
"L2aadp6sa_m":-1.0,
"L2aadp_m":1.0,
"h2o_m":-1.0,
"h_m":2.0,
"nad_m":-1.0,
"nadh_m":1.0
},
"lower_bound":0.0,
"upper_bound":10000.0,
"gene_reaction_rule":"",
"subsystem":"Lysine metabolism"
},
{
"id":"AATA",
"name":"2 aminoadipate transaminase",
"metabolites":{
"2oxoadp_c":-1.0,
"L2aadp_c":1.0,
"akg_c":1.0,
"glu__L_c":-1.0
},
"lower_bound":-10000.0,
"upper_bound":10000.0,
"gene_reaction_rule":"51166_AT1 or 51166_AT2",
"subsystem":"Lysine metabolism"
},
{
"id":"ABTArm",
"name":"4-aminobutyrate transaminase, reversible (mitochondrial)",
"metabolites":{
"4abut_m":-1.0,
"akg_m":-1.0,
"glu__L_m":1.0,
"sucsal_m":1.0
},
"lower_bound":-10000.0,
"upper_bound":10000.0,
"gene_reaction_rule":"18_AT1 or 18_AT2",
"subsystem":"Glutamate metabolism"
},
{
"id":"ABTD",
"name":"L-arabinitol 4-dehydrogenase",
"metabolites":{
"abt_c":-1.0,
"h_c":1.0,
"nad_c":-1.0,
"nadh_c":1.0,
"xylu__L_c":1.0
},
"lower_bound":-10000.0,
"upper_bound":10000.0,
"gene_reaction_rule":"",
"subsystem":"Pentose phosphate pathway"
},
{
"id":"ABTt",
"name":"L arabinitol transport via passive diffusion",
"metabolites":{
"abt_c":1.0,
"abt_e":-1.0
},
"lower_bound":-10000.0,
"upper_bound":0.0,
"gene_reaction_rule":"",
"subsystem":"Transport, extracellular"
},
{
"id":"ABUTt4_2_r",
"name":"ABUTt4 LPAREN 2 RPAREN r",
"metabolites":{
"4abut_c":1.0,
"4abut_e":-1.0,
"na1_c":2.0,
"na1_e":-2.0
},
"lower_bound":-10000.0,
"upper_bound":10000.0,
"gene_reaction_rule":"6529_AT1 or 6538_AT1 or 6540_AT1 or 6539_AT1",
"subsystem":"Transport, extracellular"
},
{
"id":"ACACT10m",
"name":"Acetyl-CoA C-acyltransferase",
"metabolites":{
"2maacoa_m":-1.0,
"accoa_m":1.0,
"coa_m":-1.0,
"ppcoa_m":1.0
},
"lower_bound":-10000.0,
"upper_bound":10000.0,
"gene_reaction_rule":"38_AT1 or 3032_AT1 or 10449_AT1",
"subsystem":"Valine, leucine, and isoleucine metabolism"
},
{
"id":"ACACT1m",
"name":"Acetyl CoA C acetyltransferase  mitochondrial",
"metabolites":{
"aacoa_m":1.0,
"accoa_m":-2.0,
"coa_m":1.0
},
"lower_bound":0.0,
"upper_bound":10000.0,
"gene_reaction_rule":"(3030_AT1 and 3032_AT1) or 38_AT1",
"subsystem":"Tryptophan metabolism"
},
{
"id":"ACACT1x",
"name":"Acetyl-CoA:acetyl-CoA C-acetyltransferase",
"metabolites":{
"aacoa_x":1.0,
"accoa_x":-2.0,
"coa_x":1.0
},
"lower_bound":0.0,
"upper_bound":10000.0,
"gene_reaction_rule":"39_AT1",
"subsystem":"Cholesterol metabolism"
},
{
"id":"ACACt2m",
"name":"Acetoacetate mitochondrial transport via H+ symport",
"metabolites":{
"acac_c":-1.0,
"acac_m":1.0,
"h_c":-1.0,
"h_m":1.0
},
"lower_bound":-10000.0,
"upper_bound":10000.0,
"gene_reaction_rule":"6566_AT1",
"subsystem":"Transport, mitochondrial"
},
{
"id":"ACACT4p",
"name":"Acetyl CoA C acetyltransferase  octanoyl CoA   peroxisomal",
"metabolites":{
"3odcoa_x":-1.0,
"accoa_x":1.0,
"coa_x":-1.0,
"occoa_x":1.0
},
"lower_bound":0.0,
"upper_bound":10000.0,
"gene_reaction_rule":"30_AT1",
"subsystem":"Fatty acid oxidation"
},
{
"id":"ACACT5p",
"name":"Acetyl CoA C acyltransferase  decanoyl CoA   peroxisomal",
"metabolites":{
"3oddcoa_x":-1.0,
"accoa_x":1.0,
"coa_x":-1.0,
"dcacoa_x":1.0
},
"lower_bound":0.0,
"upper_bound":10000.0,
"gene_reaction_rule":"30_AT1",
"subsystem":"Fatty acid oxidation"
},
{
"id":"ACACT6p",
"name":"Acetyl CoA C acetyltransferase  dodecanoyl   peroxisomal",
"metabolites":{
"3otdcoa_x":-1.0,
"accoa_x":1.0,
"coa_x":-1.0,
"ddcacoa_x":1.0
},
"lower_bound":0.0,
"upper_bound":10000.0,
"gene_reaction_rule":"30_AT1",
"subsystem":"Fatty acid oxidation"
},
{
"id":"ACACT7p",
"name":"Acetyl CoA acyltransferase  tetradecanoyl CoA   peroxisomal",
"metabolites":{
"3ohdcoa_x":-1.0,
"accoa_x":1.0,
"coa_x":-1.0,
"tdcoa_x":1.0
},
"lower_bound":0.0,
"upper_bound":10000.0,
"gene_reaction_rule":"30_AT1",
"subsystem":"Fatty acid oxidation"
},
{
"id":"ACACT8p",
"name":"Acetyl CoA acyltransferase  hexadecanoyl CoA   peroxisomal",
"metabolites":{
"3ohodcoa_x":-1.0,
"accoa_x":1.0,
"coa_x":-1.0,
"pmtcoa_x":1.0
},
"lower_bound":0.0,
"upper_bound":10000.0,
"gene_reaction_rule":"30_AT1",
"subsystem":"Fatty acid oxidation"
},
{
"id":"ACACtx",
"name":"Acetoacetate transport via diffusion, glyoxysome",
"metabolites":{
"acac_c":-1.0,
"acac_x":1.0
},
"lower_bound":-10000.0,
"upper_bound":10000.0,
"gene_reaction_rule":"",
"subsystem":"Transport, peroxisomal"
},
{
"id":"ACALDtm",
"name":"Acetaldehyde mitochondrial diffusion",
"metabolites":{
"acald_c":1.0,
"acald_m":-1.0
},
"lower_bound":-10000.0,
"upper_bound":10000.0,
"gene_reaction_rule":"",
"subsystem":"Transport, mitochondrial"
},
{
"id":"ACCOALm",
"name":"Acetate-CoA ligase (AMP-forming)",
"metabolites":{
"amp_m":1.0,
"atp_m":-1.0,
"coa_m":-1.0,
"ppa_m":-1.0,
"ppcoa_m":1.0,
"ppi_m":1.0
},
"lower_bound":0.0,
"upper_bound":10000.0,
"gene_reaction_rule":"84532_AT1 or 79611_AT1",
"subsystem":"Propanoate metabolism"
},
{
"id":"ACETONEt2",
"name":"Acetone transport via proton symport",
"metabolites":{
"acetone_c":1.0,
"acetone_e":-1.0,
"h_c":1.0,
"h_e":-1.0
},
"lower_bound":-10000.0,
"upper_bound":10000.0,
"gene_reaction_rule":"6566_AT1 or 9123_AT1 or 9194_AT1",
"subsystem":"Transport, extracellular"
},
{
"id":"ACETONEt2m",
"name":"Acetone mitochondrial transport via proton symport",
"metabolites":{
"acetone_c":-1.0,
"acetone_m":1.0,
"h_c":-1.0,
"h_m":1.0
},
"lower_bound":-10000.0,
"upper_bound":10000.0,
"gene_reaction_rule":"6566_AT1",
"subsystem":"Transport, mitochondrial"
},
{
"id":"ACGALK",
"name":"N-acetylgalactosamine kinase",
"metabolites":{
"acgal1p_c":1.0,
"acgal_c":-1.0,
"adp_c":1.0,
"atp_c":-1.0,
"h_c":1.0
},
"lower_bound":0.0,
"upper_bound":10000.0,
"gene_reaction_rule":"",
"subsystem":"Aminosugar metabolism"
},
{
"id":"ACGALK2",
"name":"N-acetylgalactosamine kinase (ITP)",
"metabolites":{
"acgal1p_c":1.0,
"acgal_c":-1.0,
"h_c":1.0,
"idp_c":1.0,
"itp_c":-1.0
},
"lower_bound":0.0,
"upper_bound":10000.0,
"gene_reaction_rule":"",
"subsystem":"Aminosugar metabolism"
},
{
"id":"ACGAM6PS",
"name":"N acetylglucosamine 6 phosphate synthase",
"metabolites":{
"accoa_c":-1.0,
"acgam6p_c":1.0,
"coa_c":1.0,
"gam6p_c":-1.0,
"h_c":1.0
},
"lower_bound":0.0,
"upper_bound":10000.0,
"gene_reaction_rule":"64841_AT1",
"subsystem":"Aminosugar metabolism"
},
{
"id":"ACGAMK",
"name":"N-acetylglucosamine kinase",
"metabolites":{
"acgam6p_c":1.0,
"acgam_c":-1.0,
"adp_c":1.0,
"atp_c":-1.0,
"h_c":1.0
},
"lower_bound":0.0,
"upper_bound":10000.0,
"gene_reaction_rule":"55577_AT1",
"subsystem":"Aminosugar metabolism"
},
{
"id":"ACGAMPM",
"name":"Phosphoacetylglucosamine mutase",
"metabolites":{
"acgam1p_c":1.0,
"acgam6p_c":-1.0
},
"lower_bound":-10000.0,
"upper_bound":10000.0,
"gene_reaction_rule":"5238_AT1",
"subsystem":"Aminosugar metabolism"
},
{
"id":"ACGAMtly",
"name":"N-acetyl-glucosamine lysosomal efflux",
"metabolites":{
"acgam_c":1.0,
"acgam_l":-1.0
},
"lower_bound":0.0,
"upper_bound":10000.0,
"gene_reaction_rule":"",
"subsystem":"Transport, lysosomal"
},
{
"id":"ACITL",
"name":"ATP-Citrate lyase",
"metabolites":{
"accoa_c":1.0,
"adp_c":1.0,
"atp_c":-1.0,
"cit_c":-1.0,
"coa_c":-1.0,
"oaa_c":1.0,
"pi_c":1.0
},
"lower_bound":0.0,
"upper_bound":10000.0,
"gene_reaction_rule":"47_AT1 or 47_AT2",
"subsystem":"Citric acid cycle"
},
{
"id":"ACNAM9PL",
"name":"N-Acetylneuraminate 9-phosphate pyruvate-lyase (pyruvate-phosphorylating)",
"metabolites":{
"acmanap_c":-1.0,
"acnamp_c":1.0,
"h2o_c":-1.0,
"pep_c":-1.0,
"pi_c":1.0
},
"lower_bound":0.0,
"upper_bound":10000.0,
"gene_reaction_rule":"54187_AT1",
"subsystem":"Aminosugar metabolism"
},
{
"id":"ACNAM9PL2",
"name":"N-Acetylneuraminate 9-phosphate pyruvate-lyase (pyruvate-phosphorylating)",
"metabolites":{
"h2o_c":-1.0,
"kdnp_c":1.0,
"man6p_c":-1.0,
"pep_c":-1.0,
"pi_c":1.0
},
"lower_bound":0.0,
"upper_bound":10000.0,
"gene_reaction_rule":"54187_AT1",
"subsystem":"Aminosugar metabolism"
},
{
"id":"ACNAMPH",
"name":"N-Acetylneuraminate 9-phosphate phosphohydrolase",
"metabolites":{
"acnam_c":1.0,
"acnamp_c":-1.0,
"h2o_c":-1.0,
"pi_c":1.0
},
"lower_bound":0.0,
"upper_bound":10000.0,
"gene_reaction_rule":"140838_AT1 or 54_AT1 or 51205_AT1",
"subsystem":"Aminosugar metabolism"
},
{
"id":"ACNAMtn",
"name":"N-acetylneuraminate nuclear import",
"metabolites":{
"acnam_c":-1.0,
"acnam_n":1.0
},
"lower_bound":0.0,
"upper_bound":10000.0,
"gene_reaction_rule":"",
"subsystem":"Transport, nuclear"
},
{
"id":"ACNML",
"name":"N-Acetylneuraminate lyase",
"metabolites":{
"acmana_c":1.0,
"acnam_c":-1.0,
"pyr_c":1.0
},
"lower_bound":-10000.0,
"upper_bound":10000.0,
"gene_reaction_rule":"",
"subsystem":"Aminosugar metabolism"
},
{
"id":"ACOAD1fm",
"name":"Acyl-CoA dehydrogenase (butanoyl-CoA), mitochondrial",
"metabolites":{
"b2coa_m":1.0,
"btcoa_m":-1.0,
"fad_m":-1.0,
"fadh2_m":1.0
},
"lower_bound":0.0,
"upper_bound":10000.0,
"gene_reaction_rule":"80724_AT1 or 36_AT1 or 35_AT1 or 34_AT1 or 84129_AT1 or 27034_AT1 or 28976_AT1",
"subsystem":"Butanoate metabolism"
},
{
"id":"ACOAH",
"name":"Acetyl-CoA hydrolase",
"metabolites":{
"ac_c":-1.0,
"accoa_c":1.0,
"coa_c":-1.0,
"h2o_c":1.0,
"h_c":-1.0
},
"lower_bound":-10000.0,
"upper_bound":0.0,
"gene_reaction_rule":"134526_AT1",
"subsystem":"Pyruvate metabolism"
},
{
"id":"ACOAO7p",
"name":"Acyl CoA oxidase  hexadecanoyl CoA   peroxisomal",
"metabolites":{
"h2o2_x":1.0,
"hdd2coa_x":1.0,
"o2_x":-1.0,
"pmtcoa_x":-1.0
},
"lower_bound":0.0,
"upper_bound":10000.0,
"gene_reaction_rule":"51_AT1 or 51_AT2",
"subsystem":"Fatty acid oxidation"
},
{
"id":"ACONTm",
"name":"Aconitate hydratase",
"metabolites":{
"cit_m":-1.0,
"icit_m":1.0
},
"lower_bound":-10000.0,
"upper_bound":10000.0,
"gene_reaction_rule":"50_AT1 or 48_AT1",
"subsystem":"Citric acid cycle"
},
{
"id":"ACOX22x",
"name":"Acyl-Coenzyme A oxidase 2, branched chain",
"metabolites":{
"dhcholoylcoa_x":-1.0,
"fad_x":1.0,
"fadh2_x":-1.0,
"o2_x":-0.5,
"thcholoylcoa_x":1.0
},
"lower_bound":0.0,
"upper_bound":10000.0,
"gene_reaction_rule":"8309_AT1",
"subsystem":"Bile acid synthesis"
},
{
"id":"ACP1_FMN",
"name":"Acid phosphatase (FMN)",
"metabolites":{
"fmn_c":-1.0,
"h2o_c":-1.0,
"pi_c":1.0,
"ribflv_c":1.0
},
"lower_bound":0.0,
"upper_bound":10000.0,
"gene_reaction_rule":"52_AT1 or 52_AT3 or 52_AT2 or 55_AT1 or 51205_AT1 or 54_AT1",
"subsystem":"Vitamin B2 metabolism"
},
{
"id":"ACRNtm",
"name":"O acetylcarnintine transport into mitochondria via diffusion",
"metabolites":{
"acrn_c":-1.0,
"acrn_m":1.0
},
"lower_bound":-10000.0,
"upper_bound":10000.0,
"gene_reaction_rule":"788_AT1",
"subsystem":"Transport, mitochondrial"
},
{
"id":"ACS2",
"name":"Acetyl-CoA synthase (propionate)",
"metabolites":{
"amp_c":1.0,
"atp_c":-1.0,
"coa_c":-1.0,
"ppa_c":-1.0,
"ppcoa_c":1.0,
"ppi_c":1.0
},
"lower_bound":0.0,
"upper_bound":10000.0,
"gene_reaction_rule":"55902_AT1 or 65985_AT1 or 55902_AT2",
"subsystem":"Propanoate metabolism"
},
{
"id":"ACSm",
"name":"Acetyl CoA synthetase",
"metabolites":{
"ac_m":-1.0,
"accoa_m":1.0,
"amp_m":1.0,
"atp_m":-1.0,
"coa_m":-1.0,
"ppi_m":1.0
},
"lower_bound":0.0,
"upper_bound":10000.0,
"gene_reaction_rule":"84532_AT1",
"subsystem":"Glycolysis/gluconeogenesis"
},
{
"id":"ACt2m",
"name":"Acetate mitochondrial transport via proton symport",
"metabolites":{
"ac_c":-1.0,
"ac_m":1.0,
"h_c":-1.0,
"h_m":1.0
},
"lower_bound":-10000.0,
"upper_bound":10000.0,
"gene_reaction_rule":"",
"subsystem":"Transport, mitochondrial"
},
{
"id":"ACt2r",
"name":"Acetate reversible transport via proton symport",
"metabolites":{
"ac_c":1.0,
"ac_e":-1.0,
"h_c":1.0,
"h_e":-1.0
},
"lower_bound":-10000.0,
"upper_bound":10000.0,
"gene_reaction_rule":"",
"subsystem":"Transport, extracellular"
},
{
"id":"ACTLMO",
"name":"Acetol monooxygenase",
"metabolites":{
"acetol_c":-1.0,
"h2o_c":2.0,
"h_c":-1.0,
"mthgxl_c":1.0,
"nadp_c":1.0,
"nadph_c":-1.0,
"o2_c":-1.0
},
"lower_bound":0.0,
"upper_bound":10000.0,
"gene_reaction_rule":"1571_AT1",
"subsystem":"Pyruvate metabolism"
},
{
"id":"ACTNMO",
"name":"Acetone monooxygenase",
"metabolites":{
"acetol_c":1.0,
"acetone_c":-1.0,
"h2o_c":1.0,
"h_c":-1.0,
"nadp_c":1.0,
"nadph_c":-1.0,
"o2_c":-1.0
},
"lower_bound":0.0,
"upper_bound":10000.0,
"gene_reaction_rule":"1571_AT1",
"subsystem":"Pyruvate metabolism"
},
{
"id":"ADA",
"name":"Adenosine deaminase",
"metabolites":{
"adn_c":-1.0,
"h2o_c":-1.0,
"h_c":-1.0,
"ins_c":1.0,
"nh4_c":1.0
},
"lower_bound":0.0,
"upper_bound":10000.0,
"gene_reaction_rule":"100_AT1",
"subsystem":"Purine catabolism"
},
{
"id":"ADAe",
"name":"Adenosine deaminase, extracellular",
"metabolites":{
"adn_e":-1.0,
"h2o_e":-1.0,
"h_e":-1.0,
"ins_e":1.0,
"nh4_e":1.0
},
"lower_bound":0.0,
"upper_bound":10000.0,
"gene_reaction_rule":"100_AT1",
"subsystem":"Purine catabolism"
},
{
"id":"ADCim",
"name":"Acetoacetate decarboxylation (irreversible), mitochondrial",
"metabolites":{
"acac_m":-1.0,
"acetone_m":1.0,
"co2_m":1.0,
"h_m":-1.0
},
"lower_bound":0.0,
"upper_bound":10000.0,
"gene_reaction_rule":"",
"subsystem":"Propanoate metabolism"
},
{
"id":"ADK3",
"name":"Adentylate kinase (GTP)",
"metabolites":{
"adp_c":1.0,
"amp_c":-1.0,
"gdp_c":1.0,
"gtp_c":-1.0
},
"lower_bound":-10000.0,
"upper_bound":10000.0,
"gene_reaction_rule":"26289_AT1 or 26289_AT2",
"subsystem":"Nucleotide interconversion"
},
{
"id":"ADK3m",
"name":"Adentylate kinase  GTP ",
"metabolites":{
"adp_m":1.0,
"amp_m":-1.0,
"gdp_m":1.0,
"gtp_m":-1.0
},
"lower_bound":-10000.0,
"upper_bound":10000.0,
"gene_reaction_rule":"50808_AT1",
"subsystem":"Nucleotide interconversion"
},
{
"id":"ADKd",
"name":"Adenylate kinase (d form)",
"metabolites":{
"dadp_c":2.0,
"damp_c":-1.0,
"datp_c":-1.0
},
"lower_bound":-10000.0,
"upper_bound":10000.0,
"gene_reaction_rule":"26289_AT2 or 26289_AT1",
"subsystem":"Nucleotide interconversion"
},
{
"id":"ADNCYC",
"name":"Adenylate cyclase",
"metabolites":{
"atp_c":-1.0,
"camp_c":1.0,
"ppi_c":1.0
},
"lower_bound":0.0,
"upper_bound":10000.0,
"gene_reaction_rule":"112_AT1 or 55811_AT1 or 109_AT1 or 112_AT2 or 114_AT1 or 108_AT1 or 113_AT1 or 107_AT1 or 196883_AT1 or 115_AT1 or 111_AT1",
"subsystem":"Nucleotide interconversion"
},
{
"id":"ADNK1m",
"name":"Adenosine kinase, mitochondria",
"metabolites":{
"adn_m":-1.0,
"adp_m":1.0,
"amp_m":1.0,
"atp_m":-1.0,
"h_m":1.0
},
"lower_bound":0.0,
"upper_bound":10000.0,
"gene_reaction_rule":"",
"subsystem":"Nucleotide interconversion"
},
{
"id":"ADNt",
"name":"Adenosine facilated transport in cytosol",
"metabolites":{
"adn_c":1.0,
"adn_e":-1.0
},
"lower_bound":-10000.0,
"upper_bound":10000.0,
"gene_reaction_rule":"3177_AT1 or 2030_AT1",
"subsystem":"Transport, extracellular"
},
{
"id":"ADNtm",
"name":"Equilibrative nucleoside transporter, mitochondrial",
"metabolites":{
"adn_c":-1.0,
"adn_m":1.0
},
"lower_bound":-10000.0,
"upper_bound":10000.0,
"gene_reaction_rule":"2030_AT1",
"subsystem":"Transport, mitochondrial"
},
{
"id":"ADPtx",
"name":"ADP transporter, peroxisomal",
"metabolites":{
"adp_c":-1.0,
"adp_x":1.0
},
"lower_bound":-10000.0,
"upper_bound":10000.0,
"gene_reaction_rule":"",
"subsystem":"Transport, peroxisomal"
},
{
"id":"ADRNCRNt",
"name":"Transport into the mitochondria (carnitine)",
"metabolites":{
"adrncrn_c":-1.0,
"adrncrn_m":1.0
},
"lower_bound":-10000.0,
"upper_bound":10000.0,
"gene_reaction_rule":"788_AT1 or 788_AT1",
"subsystem":"Fatty acid oxidation"
},
{
"id":"ADRNLPVESSEC_1",
"name":"Adrenaline Secretion via Secretory Vesicle (ATP Driven)",
"metabolites":{
"adp_c":1.0,
"adrnl_c":-1.0,
"adrnl_e":1.0,
"atp_c":-1.0,
"h2o_c":-1.0,
"h_c":1.0,
"pi_c":1.0
},
"lower_bound":0.0,
"upper_bound":10000.0,
"gene_reaction_rule":"6570_AT1 or 6571_AT1",
"subsystem":"Transport, extracellular"
},
{
"id":"ADRNt",
"name":"Fatty acid transport via diffusion",
"metabolites":{
"adrn_c":1.0,
"adrn_e":-1.0
},
"lower_bound":-10000.0,
"upper_bound":10000.0,
"gene_reaction_rule":"",
"subsystem":"Transport, extracellular"
},
{
"id":"ADSK",
"name":"Adenylyl-sulfate kinase",
"metabolites":{
"adp_c":1.0,
"aps_c":-1.0,
"atp_c":-1.0,
"h_c":1.0,
"paps_c":1.0
},
"lower_bound":0.0,
"upper_bound":10000.0,
"gene_reaction_rule":"9060_AT1 or 9061_AT1",
"subsystem":"Nucleotide interconversion"
},
{
"id":"ADSL1r",
"name":"Adenylsuccinate lyase",
"metabolites":{
"amp_c":1.0,
"dcamp_c":-1.0,
"fum_c":1.0
},
"lower_bound":0.0,
"upper_bound":10000.0,
"gene_reaction_rule":"158_AT1 or 158_AT2",
"subsystem":"Nucleotide interconversion"
},
{
"id":"ADSL2r",
"name":"Adenylosuccinate lyase",
"metabolites":{
"25aics_c":-1.0,
"aicar_c":1.0,
"fum_c":1.0
},
"lower_bound":0.0,
"upper_bound":10000.0,
"gene_reaction_rule":"158_AT1 or 158_AT2",
"subsystem":"Purine synthesis"
},
{
"id":"AGPAT1_1",
"name":"1-Acylglycerol-3-Phosphate O-Acyltransferase 1",
"metabolites":{
"Rtotal2coa_c":-1.0,
"alpa_hs_c":-1.0,
"coa_c":1.0,
"h_c":-2.0,
"pa_hs_c":1.0
},
"lower_bound":0.0,
"upper_bound":10000.0,
"gene_reaction_rule":"10555_AT1 or 137964_AT1 or 56895_AT1 or 56894_AT2 or 56894_AT1 or 55326_AT1 or 10554_AT1 or 129642_AT1",
"subsystem":"Triacylglycerol synthesis"
},
{
"id":"AGTim",
"name":"Alanine---glyoxylate aminotransferase",
"metabolites":{
"ala__L_m":-1.0,
"glx_m":-1.0,
"gly_m":1.0,
"pyr_m":1.0
},
"lower_bound":0.0,
"upper_bound":10000.0,
"gene_reaction_rule":"64902_AT1 or 64850_AT1",
"subsystem":"Alanine and aspartate metabolism"
},
{
"id":"AIRCr",
"name":"Phosphoribosylaminoimidazole carboxylase",
"metabolites":{
"5aizc_c":1.0,
"air_c":-1.0,
"co2_c":-1.0,
"h_c":1.0
},
"lower_bound":-10000.0,
"upper_bound":10000.0,
"gene_reaction_rule":"10606_AT1",
"subsystem":"Purine synthesis"
},
{
"id":"AKGDm",
"name":"2-oxoglutarate dehydrogenase",
"metabolites":{
"akg_m":-1.0,
"co2_m":1.0,
"coa_m":-1.0,
"nad_m":-1.0,
"nadh_m":1.0,
"succoa_m":1.0
},
"lower_bound":0.0,
"upper_bound":10000.0,
"gene_reaction_rule":"(4967_AT2 and 1738_AT1 and 8050_AT1 and 1743_AT1) or (4967_AT1 and 1738_AT1 and 8050_AT1 and 1743_AT1)",
"subsystem":"Citric acid cycle"
},
{
"id":"AKGMALtm",
"name":"Dicarboxylate/tricarboxylate carrier (mal:akg), mitochondrial",
"metabolites":{
"akg_c":1.0,
"akg_m":-1.0,
"mal__L_c":-1.0,
"mal__L_m":1.0
},
"lower_bound":-10000.0,
"upper_bound":10000.0,
"gene_reaction_rule":"8402_AT1 or 1468_AT1",
"subsystem":"Transport, mitochondrial"
},
{
"id":"AKGt4_3",
"name":"AKG transport via sodium symport",
"metabolites":{
"akg_c":1.0,
"akg_e":-1.0,
"na1_c":3.0,
"na1_e":-3.0
},
"lower_bound":-10000.0,
"upper_bound":10000.0,
"gene_reaction_rule":"64849_AT1 or 64849_AT2",
"subsystem":"Transport, extracellular"
},
{
"id":"AKGtp",
"name":"AKG transporter  peroxisome",
"metabolites":{
"akg_c":-1.0,
"akg_x":1.0
},
"lower_bound":-10000.0,
"upper_bound":10000.0,
"gene_reaction_rule":"",
"subsystem":"Transport, peroxisomal"
},
{
"id":"AKR1C41",
"name":"Aldo-keto reductase family 1, member C4 (chlordecone reductase; 3-alpha hydroxysteroid dehydrogenase, type I; dihydrodiol dehydrogenase 4)",
"metabolites":{
"h_c":-1.0,
"nad_c":1.0,
"nadh_c":-1.0,
"xol7ah2_c":1.0,
"xol7ah_c":-1.0
},
"lower_bound":0.0,
"upper_bound":10000.0,
"gene_reaction_rule":"1109_AT1",
"subsystem":"Bile acid synthesis"
},
{
"id":"AKR1C42",
"name":"Aldo-keto reductase family 1, member C4 (chlordecone reductase; 3-alpha hydroxysteroid dehydrogenase, type I; dihydrodiol dehydrogenase 4)",
"metabolites":{
"h_c":-1.0,
"nad_c":1.0,
"nadh_c":-1.0,
"xoldioloneh_c":-1.0,
"xoltriol_c":1.0
},
"lower_bound":0.0,
"upper_bound":10000.0,
"gene_reaction_rule":"1109_AT1",
"subsystem":"Bile acid synthesis"
},
{
"id":"AKR1D",
"name":"Aldo-keto reductase family 1, member D1 (delta 4-3-ketosteroid-5-beta-reductase)",
"metabolites":{
"h_c":-1.0,
"nadp_c":1.0,
"nadph_c":-1.0,
"xol7ah_c":1.0,
"xol7aone_c":-1.0
},
"lower_bound":0.0,
"upper_bound":10000.0,
"gene_reaction_rule":"6718_AT1",
"subsystem":"Bile acid synthesis"
},
{
"id":"ALAASNNaEx",
"name":"L-alanine/L-asparagine Na-dependent exchange (Ala-L in)",
"metabolites":{
"ala__L_c":1.0,
"ala__L_e":-1.0,
"asn__L_c":-1.0,
"asn__L_e":1.0,
"na1_c":1.0,
"na1_e":-1.0
},
"lower_bound":0.0,
"upper_bound":10000.0,
"gene_reaction_rule":"6510_AT1",
"subsystem":"Transport, extracellular"
},
{
"id":"ALACYSNaEx",
"name":"L-alanine/L-cysteine Na-dependent exchange (Ala-L in)",
"metabolites":{
"ala__L_c":1.0,
"ala__L_e":-1.0,
"cys__L_c":-1.0,
"cys__L_e":1.0,
"na1_c":1.0,
"na1_e":-1.0
},
"lower_bound":0.0,
"upper_bound":10000.0,
"gene_reaction_rule":"6509_AT1 or 6510_AT1",
"subsystem":"Transport, extracellular"
},
{
"id":"ALAGLNNaEx",
"name":"L-alanine/L-glutamine Na-dependent exchange (Ala-L in)",
"metabolites":{
"ala__L_c":1.0,
"ala__L_e":-1.0,
"gln__L_c":-1.0,
"gln__L_e":1.0,
"na1_c":1.0,
"na1_e":-1.0
},
"lower_bound":0.0,
"upper_bound":10000.0,
"gene_reaction_rule":"6510_AT1",
"subsystem":"Transport, extracellular"
},
{
"id":"ALASERNaEx",
"name":"L-alanine/L-serine Na-dependent exchange (Ala-L in)",
"metabolites":{
"ala__L_c":1.0,
"ala__L_e":-1.0,
"na1_c":1.0,
"na1_e":-1.0,
"ser__L_c":-1.0,
"ser__L_e":1.0
},
"lower_bound":0.0,
"upper_bound":10000.0,
"gene_reaction_rule":"6509_AT1 or 6510_AT1",
"subsystem":"Transport, extracellular"
},
{
"id":"ALASm",
"name":"5 aminolevulinate synthase",
"metabolites":{
"5aop_m":1.0,
"co2_m":1.0,
"coa_m":1.0,
"gly_m":-1.0,
"h_m":-1.0,
"succoa_m":-1.0
},
"lower_bound":0.0,
"upper_bound":10000.0,
"gene_reaction_rule":"212_AT1 or 23464_AT1 or 211_AT2 or 211_AT1",
"subsystem":"Glycine, serine, alanine, and threonine metabolism"
},
{
"id":"ALAt4",
"name":"Alanine-Sodium symporter",
"metabolites":{
"ala__L_c":1.0,
"ala__L_e":-1.0,
"na1_c":1.0,
"na1_e":-1.0
},
"lower_bound":0.0,
"upper_bound":10000.0,
"gene_reaction_rule":"54407_AT1 or 6542_AT1 or 11254_AT1 or 6541_AT1 or 81539_AT1 or 55089_AT1 or 84889_AT1 or (340024_AT1 and 57393_AT1) or (340024_AT1 and 59272_AT1)",
"subsystem":"Transport, extracellular"
},
{
"id":"ALATA_L",
"name":"L-alanine transaminase",
"metabolites":{
"akg_c":-1.0,
"ala__L_c":-1.0,
"glu__L_c":1.0,
"pyr_c":1.0
},
"lower_bound":-10000.0,
"upper_bound":10000.0,
"gene_reaction_rule":"2875_AT1 or 84706_AT1",
"subsystem":"Glutamate metabolism"
},
{
"id":"ALATHRNaEx",
"name":"L-alanine/L-threonine Na-dependent exchange (Ala-L in)",
"metabolites":{
"ala__L_c":1.0,
"ala__L_e":-1.0,
"na1_c":1.0,
"na1_e":-1.0,
"thr__L_c":-1.0,
"thr__L_e":1.0
},
"lower_bound":0.0,
"upper_bound":10000.0,
"gene_reaction_rule":"6509_AT1 or 6510_AT1",
"subsystem":"Transport, extracellular"
},
{
"id":"ALAtN1",
"name":"Alanine transport (Na, H coupled)",
"metabolites":{
"ala__L_c":1.0,
"ala__L_e":-1.0,
"h_c":-1.0,
"h_e":1.0,
"na1_c":2.0,
"na1_e":-2.0
},
"lower_bound":-10000.0,
"upper_bound":10000.0,
"gene_reaction_rule":"92745_AT1 or 10991_AT1",
"subsystem":"Transport, extracellular"
},
{
"id":"ALCD21_D",
"name":"Alcohol dehydrogenase (D-1,2-propanediol)",
"metabolites":{
"12ppd__R_c":-1.0,
"h_c":1.0,
"lald__D_c":1.0,
"nad_c":-1.0,
"nadh_c":1.0
},
"lower_bound":0.0,
"upper_bound":10000.0,
"gene_reaction_rule":"127_AT1 or 284273_AT2 or 125_AT1 or 128_AT1 or 131_AT1 or (125_AT1 and 124_AT1) or 124_AT1 or 130_AT1 or 137872_AT1 or (125_AT1 and 126_AT1) or (126_AT1 and 124_AT1) or 284273_AT1 or 126_AT1",
"subsystem":"Pyruvate metabolism"
},
{
"id":"LCARS",
"name":"Lacaldehyde reductase (S-propane-1,2-diol forming)",
"metabolites":{
"12ppd__S_c":1.0,
"h_c":-1.0,
"lald__L_c":-1.0,
"nad_c":1.0,
"nadh_c":-1.0
},
"lower_bound":-10000.0,
"upper_bound":0.0,
"gene_reaction_rule":"130_AT1 or 125_AT1 or (125_AT1 and 124_AT1) or 128_AT1 or 126_AT1 or 284273_AT2 or 137872_AT1 or 127_AT1 or 124_AT1 or (126_AT1 and 124_AT1) or 284273_AT1 or (125_AT1 and 126_AT1) or 131_AT1",
"subsystem":"Pyruvate metabolism"
},
{
"id":"ALCD22_D",
"name":"Alcohol dehydrogenase (D-lactaldehyde)",
"metabolites":{
"h_c":1.0,
"lald__D_c":-1.0,
"mthgxl_c":1.0,
"nad_c":-1.0,
"nadh_c":1.0
},
"lower_bound":0.0,
"upper_bound":10000.0,
"gene_reaction_rule":"126_AT1 or 137872_AT1 or (126_AT1 and 124_AT1) or 127_AT1 or 130_AT1 or 284273_AT1 or (125_AT1 and 124_AT1) or 128_AT1 or 124_AT1 or 125_AT1 or 284273_AT2 or 131_AT1 or (125_AT1 and 126_AT1)",
"subsystem":"Pyruvate metabolism"
},
{
"id":"ALCD22_L",
"name":"Alcohol dehydrogenase (L-lactaldehyde)",
"metabolites":{
"h_c":1.0,
"lald__L_c":-1.0,
"mthgxl_c":1.0,
"nad_c":-1.0,
"nadh_c":1.0
},
"lower_bound":0.0,
"upper_bound":10000.0,
"gene_reaction_rule":"126_AT1 or 137872_AT1 or (126_AT1 and 124_AT1) or 127_AT1 or 130_AT1 or 284273_AT1 or (125_AT1 and 124_AT1) or 128_AT1 or 124_AT1 or 125_AT1 or 284273_AT2 or 131_AT1 or (125_AT1 and 126_AT1)",
"subsystem":"Pyruvate metabolism"
},
{
"id":"ALDD20x",
"name":"Aldehyde dehydrogenase (indole-3-acetaldehyde, NAD)",
"metabolites":{
"h2o_c":-1.0,
"h_c":2.0,
"id3acald_c":-1.0,
"ind3ac_c":1.0,
"nad_c":-1.0,
"nadh_c":1.0
},
"lower_bound":0.0,
"upper_bound":10000.0,
"gene_reaction_rule":"216_AT1 or 8854_AT2 or 501_AT1 or 8854_AT1 or 223_AT1 or 224_AT1 or 8854_AT3",
"subsystem":"Tryptophan metabolism"
},
{
"id":"ALDD20xm",
"name":"Aldehyde dehydrogenase  indole 3 acetaldehyde  NAD   mitochondrial",
"metabolites":{
"h2o_m":-1.0,
"h_m":2.0,
"id3acald_m":-1.0,
"ind3ac_m":1.0,
"nad_m":-1.0,
"nadh_m":1.0
},
"lower_bound":0.0,
"upper_bound":10000.0,
"gene_reaction_rule":"219_AT1 or 8659_AT1 or 217_AT1 or 8659_AT2",
"subsystem":"Tryptophan metabolism"
},
{
"id":"ALDD21",
"name":"Aldehyde dehydrogenase (pristanal, NAD)",
"metabolites":{
"h2o_c":-1.0,
"h_c":2.0,
"nad_c":-1.0,
"nadh_c":1.0,
"prist_c":1.0,
"pristanal_c":-1.0
},
"lower_bound":0.0,
"upper_bound":10000.0,
"gene_reaction_rule":"224_AT1",
"subsystem":"Fatty acid oxidation"
},
{
"id":"ALDD2xm",
"name":"Aldehyde dehydrogenase  acetylaldehyde  NAD   mitochondrial",
"metabolites":{
"ac_m":1.0,
"acald_m":-1.0,
"h2o_m":-1.0,
"h_m":2.0,
"nad_m":-1.0,
"nadh_m":1.0
},
"lower_bound":0.0,
"upper_bound":10000.0,
"gene_reaction_rule":"219_AT1 or 217_AT1",
"subsystem":"Glycolysis/gluconeogenesis"
},
{
"id":"ALDD2y",
"name":"Aldehyde dehydrogenase (acetaldehyde, NADP)",
"metabolites":{
"ac_c":1.0,
"acald_c":-1.0,
"h2o_c":-1.0,
"h_c":2.0,
"nadp_c":-1.0,
"nadph_c":1.0
},
"lower_bound":0.0,
"upper_bound":10000.0,
"gene_reaction_rule":"223_AT1 or 221_AT1 or 218_AT1 or 8854_AT1 or 8854_AT3 or 222_AT1 or 8854_AT2 or 224_AT1 or 219_AT1",
"subsystem":"Glycolysis/gluconeogenesis"
},
{
"id":"ALR2",
"name":"Aldose reductase (methylglyoxal)",
"metabolites":{
"acetol_c":1.0,
"h_c":-1.0,
"mthgxl_c":-1.0,
"nadp_c":1.0,
"nadph_c":-1.0
},
"lower_bound":0.0,
"upper_bound":10000.0,
"gene_reaction_rule":"10327_AT2 or 8574_AT1 or 10327_AT1 or 231_AT1",
"subsystem":"Pyruvate metabolism"
},
{
"id":"ALR3",
"name":"Aldose reductase (acetol)",
"metabolites":{
"12ppd__S_c":1.0,
"acetol_c":-1.0,
"h_c":-1.0,
"nadp_c":1.0,
"nadph_c":-1.0
},
"lower_bound":0.0,
"upper_bound":10000.0,
"gene_reaction_rule":"10327_AT2 or 8574_AT1 or 10327_AT1 or 231_AT1",
"subsystem":"Pyruvate metabolism"
},
{
"id":"AMETt2m",
"name":"S-Adenosyl-L-methionine reversible transport, mitochondrial",
"metabolites":{
"ahcys_c":1.0,
"ahcys_m":-1.0,
"amet_c":-1.0,
"amet_m":1.0
},
"lower_bound":-10000.0,
"upper_bound":10000.0,
"gene_reaction_rule":"115286_AT3 or 115286_AT2 or 115286_AT1",
"subsystem":"Transport, mitochondrial"
},
{
"id":"AMPDA",
"name":"Adenosine monophosphate deaminase",
"metabolites":{
"amp_c":-1.0,
"h2o_c":-1.0,
"h_c":-1.0,
"imp_c":1.0,
"nh4_c":1.0
},
"lower_bound":0.0,
"upper_bound":10000.0,
"gene_reaction_rule":"271_AT2 or 270_AT1 or 271_AT1 or 272_AT1 or 271_AT3",
"subsystem":"Nucleotide interconversion"
},
{
"id":"AMPTASECGe",
"name":"Alanyl aminopeptidase (cys-gly) (e)",
"metabolites":{
"cgly_e":-1.0,
"cys__L_e":1.0,
"gly_e":1.0,
"h2o_e":-1.0
},
"lower_bound":0.0,
"upper_bound":10000.0,
"gene_reaction_rule":"290_AT1",
"subsystem":"Glutathione metabolism"
},
{
"id":"AMPtp",
"name":"AMP transporter, peroxisome",
"metabolites":{
"amp_c":-1.0,
"amp_x":1.0
},
"lower_bound":-10000.0,
"upper_bound":10000.0,
"gene_reaction_rule":"",
"subsystem":"Transport, peroxisomal"
},
{
"id":"ANDRSTRNtr",
"name":"Androsterone intracellular transport",
"metabolites":{
"andrstrn_c":1.0,
"andrstrn_r":-1.0
},
"lower_bound":-10000.0,
"upper_bound":10000.0,
"gene_reaction_rule":"",
"subsystem":"Transport, endoplasmic reticular"
},
{
"id":"AOBUTDsm",
"name":"L-2-amino-3-oxobutanoate decarboxylation, mitochondrial  (spontaneous)",
"metabolites":{
"2aobut_m":-1.0,
"aact_m":1.0,
"co2_m":1.0,
"h_m":-1.0
},
"lower_bound":0.0,
"upper_bound":10000.0,
"gene_reaction_rule":"",
"subsystem":"Glycine, serine, alanine, and threonine metabolism"
},
{
"id":"APAT2rm",
"name":"3-Aminopropanoate:2-oxoglutarate aminotransferase (m)",
"metabolites":{
"akg_m":-1.0,
"ala_B_m":-1.0,
"glu__L_m":1.0,
"msa_m":1.0
},
"lower_bound":-10000.0,
"upper_bound":10000.0,
"gene_reaction_rule":"18_AT1 or 18_AT2",
"subsystem":"Beta-Alanine metabolism"
},
{
"id":"APRTO2",
"name":"N acetylputrescine oxygen oxireductase  deaminating ",
"metabolites":{
"aprut_c":-1.0,
"h2o2_c":1.0,
"h2o_c":-1.0,
"n4abutn_c":1.0,
"nh4_c":1.0,
"o2_c":-1.0
},
"lower_bound":0.0,
"upper_bound":10000.0,
"gene_reaction_rule":"4128_AT1 or 4129_AT1",
"subsystem":"Arginine and proline metabolism"
},
{
"id":"ARACHCOAtx",
"name":"Fatty acid intracellular transport",
"metabolites":{
"arachcoa_c":-1.0,
"arachcoa_x":1.0
},
"lower_bound":-10000.0,
"upper_bound":10000.0,
"gene_reaction_rule":"",
"subsystem":"Transport, peroxisomal"
},
{
"id":"ARACHCPT1",
"name":"Carnitine transferase",
"metabolites":{
"arachcoa_c":-1.0,
"arachcrn_c":1.0,
"coa_c":1.0,
"crn_c":-1.0
},
"lower_bound":-10000.0,
"upper_bound":10000.0,
"gene_reaction_rule":"1375_AT3 or 1374_AT1 or 1375_AT2 or 1375_AT4 or 1375_AT1 or 126129_AT1",
"subsystem":"Fatty acid oxidation"
},
{
"id":"ARACHCPT2",
"name":"Carnitine transferase",
"metabolites":{
"arachcoa_m":1.0,
"arachcrn_m":-1.0,
"coa_m":-1.0,
"crn_m":1.0
},
"lower_bound":-10000.0,
"upper_bound":10000.0,
"gene_reaction_rule":"1376_AT1",
"subsystem":"Fatty acid oxidation"
},
{
"id":"ARACHCRNt",
"name":"Transport into the mitochondria (carnitine)",
"metabolites":{
"arachcrn_c":-1.0,
"arachcrn_m":1.0
},
"lower_bound":-10000.0,
"upper_bound":10000.0,
"gene_reaction_rule":"788_AT1",
"subsystem":"Fatty acid oxidation"
},
{
"id":"ARACHDCOAtx",
"name":"Fatty acid intracellular transport",
"metabolites":{
"arachdcoa_c":-1.0,
"arachdcoa_x":1.0
},
"lower_bound":-10000.0,
"upper_bound":10000.0,
"gene_reaction_rule":"",
"subsystem":"Transport, peroxisomal"
},
{
"id":"ARACHDtr",
"name":"Intracellular transport",
"metabolites":{
"arachd_c":-1.0,
"arachd_r":1.0
},
"lower_bound":-10000.0,
"upper_bound":10000.0,
"gene_reaction_rule":"",
"subsystem":"Transport, endoplasmic reticular"
},
{
"id":"ARACHt",
"name":"Fatty acid transport via diffusion",
"metabolites":{
"arach_c":1.0,
"arach_e":-1.0
},
"lower_bound":-10000.0,
"upper_bound":10000.0,
"gene_reaction_rule":"",
"subsystem":"Transport, extracellular"
},
{
"id":"ARGSS",
"name":"Argininosuccinate synthase",
"metabolites":{
"amp_c":1.0,
"argsuc_c":1.0,
"asp__L_c":-1.0,
"atp_c":-1.0,
"citr__L_c":-1.0,
"h_c":1.0,
"ppi_c":1.0
},
"lower_bound":0.0,
"upper_bound":10000.0,
"gene_reaction_rule":"445_AT1 or 445_AT2",
"subsystem":"Alanine and aspartate metabolism"
},
{
"id":"ARTCOAL1_cho",
"name":"R group coenzyme a ligase",
"metabolites":{
"Rtotal_c":1.0,
"Rtotalcoa_c":-1.0,
"coa_c":1.0,
"h2o_c":-1.0,
"h_c":1.0
},
"lower_bound":0.0,
"upper_bound":10000.0,
"gene_reaction_rule":"",
"subsystem":"R group synthesis"
},
{
"id":"ARTCOAL2_cho",
"name":"R group coenzyme a ligase",
"metabolites":{
"Rtotal2_c":1.0,
"Rtotal2coa_c":-1.0,
"coa_c":1.0,
"h2o_c":-1.0,
"h_c":1.0
},
"lower_bound":0.0,
"upper_bound":10000.0,
"gene_reaction_rule":"",
"subsystem":"R group synthesis"
},
{
"id":"ARTCOAL3_cho",
"name":"R group coenzyme a ligase",
"metabolites":{
"Rtotal3_c":1.0,
"Rtotal3coa_c":-1.0,
"coa_c":1.0,
"h2o_c":-1.0,
"h_c":1.0
},
"lower_bound":0.0,
"upper_bound":10000.0,
"gene_reaction_rule":"",
"subsystem":"R group synthesis"
},
{
"id":"R_group_phosphotase_1",
"name":"R group phosphotase 1",
"metabolites":{
"Rtotal_c":-1.0,
"Rtotalcoa_c":1.0,
"amp_c":1.0,
"atp_c":-1.0,
"coa_c":-1.0,
"ppi_c":1.0
},
"lower_bound":0.0,
"upper_bound":10000.0,
"gene_reaction_rule":"",
"subsystem":"Miscellaneous"
},
{
"id":"R_group_phosphotase_2",
"name":"R group phosphotase 2",
"metabolites":{
"Rtotal2_c":-1.0,
"Rtotal2coa_c":1.0,
"amp_c":1.0,
"atp_c":-1.0,
"coa_c":-1.0,
"ppi_c":1.0
},
"lower_bound":0.0,
"upper_bound":10000.0,
"gene_reaction_rule":"",
"subsystem":"Miscellaneous"
},
{
"id":"R_group_phosphotase_3",
"name":"R group phosphotase 3",
"metabolites":{
"Rtotal3_c":-1.0,
"Rtotal3coa_c":1.0,
"amp_c":1.0,
"atp_c":-1.0,
"coa_c":-1.0,
"ppi_c":1.0
},
"lower_bound":0.0,
"upper_bound":10000.0,
"gene_reaction_rule":"",
"subsystem":"Miscellaneous"
},
{
"id":"ASAH1",
"name":"N-acylsphingosine amidohydrolase",
"metabolites":{
"Rtotal_l":1.0,
"crm_hs_l":-1.0,
"h2o_l":-1.0,
"sphings_l":1.0
},
"lower_bound":0.0,
"upper_bound":10000.0,
"gene_reaction_rule":"427_AT1 or 427_AT2",
"subsystem":"Sphingolipid metabolism"
},
{
"id":"ASCBt",
"name":"L-ascorbate transport via facilitated diffusion",
"metabolites":{
"ascb__L_c":1.0,
"ascb__L_e":-1.0
},
"lower_bound":-10000.0,
"upper_bound":10000.0,
"gene_reaction_rule":"",
"subsystem":"Transport, extracellular"
},
{
"id":"ASCBt4",
"name":"L-ascorbate transport via proton symport",
"metabolites":{
"ascb__L_c":1.0,
"ascb__L_e":-1.0,
"na1_c":1.0,
"na1_e":-1.0
},
"lower_bound":-10000.0,
"upper_bound":10000.0,
"gene_reaction_rule":"9962_AT2 or 9963_AT1 or 9962_AT1 or 9963_AT2",
"subsystem":"Transport, extracellular"
},
{
"id":"ASNALANaEx",
"name":"L-alanine/L-asparagine Na-dependent exchange (Asn-L in)",
"metabolites":{
"ala__L_c":-1.0,
"ala__L_e":1.0,
"asn__L_c":1.0,
"asn__L_e":-1.0,
"na1_c":1.0,
"na1_e":-1.0
},
"lower_bound":0.0,
"upper_bound":10000.0,
"gene_reaction_rule":"6510_AT1",
"subsystem":"Transport, extracellular"
},
{
"id":"ASNCYSNaEx",
"name":"L-cysteine/L-asparagine Na-dependent exchange (Asn-L in)",
"metabolites":{
"asn__L_c":1.0,
"asn__L_e":-1.0,
"cys__L_c":-1.0,
"cys__L_e":1.0,
"na1_c":1.0,
"na1_e":-1.0
},
"lower_bound":0.0,
"upper_bound":10000.0,
"gene_reaction_rule":"6510_AT1",
"subsystem":"Transport, extracellular"
},
{
"id":"ASNGLNNaEx",
"name":"L-glutamine/L-asparagine Na-dependent exchange (Asn-L in)",
"metabolites":{
"asn__L_c":1.0,
"asn__L_e":-1.0,
"gln__L_c":-1.0,
"gln__L_e":1.0,
"na1_c":1.0,
"na1_e":-1.0
},
"lower_bound":0.0,
"upper_bound":10000.0,
"gene_reaction_rule":"6510_AT1",
"subsystem":"Transport, extracellular"
},
{
"id":"ASNS1",
"name":"Asparagine synthase (glutamine-hydrolysing)",
"metabolites":{
"amp_c":1.0,
"asn__L_c":1.0,
"asp__L_c":-1.0,
"atp_c":-1.0,
"gln__L_c":-1.0,
"glu__L_c":1.0,
"h2o_c":-1.0,
"h_c":1.0,
"ppi_c":1.0
},
"lower_bound":0.0,
"upper_bound":10000.0,
"gene_reaction_rule":"440_AT1 or 440_AT3 or 440_AT2",
"subsystem":"Alanine and aspartate metabolism"
},
{
"id":"ASNSERNaEx",
"name":"L-serine/L-asparagine Na-dependent exchange (Asn-L in)",
"metabolites":{
"asn__L_c":1.0,
"asn__L_e":-1.0,
"na1_c":1.0,
"na1_e":-1.0,
"ser__L_c":-1.0,
"ser__L_e":1.0
},
"lower_bound":0.0,
"upper_bound":10000.0,
"gene_reaction_rule":"6510_AT1",
"subsystem":"Transport, extracellular"
},
{
"id":"ASNt4",
"name":"L-asparagine transport in via sodium symport",
"metabolites":{
"asn__L_c":1.0,
"asn__L_e":-1.0,
"na1_c":1.0,
"na1_e":-1.0
},
"lower_bound":0.0,
"upper_bound":10000.0,
"gene_reaction_rule":"81539_AT1 or 11254_AT1 or 54407_AT1 or 55089_AT1 or (340024_AT1 and 57393_AT1) or (340024_AT1 and 59272_AT1)",
"subsystem":"Transport, extracellular"
},
{
"id":"ASNTHRNaEx",
"name":"L-threonine/L-asparagine Na-dependent exchange (Asn-L in)",
"metabolites":{
"asn__L_c":1.0,
"asn__L_e":-1.0,
"na1_c":1.0,
"na1_e":-1.0,
"thr__L_c":-1.0,
"thr__L_e":1.0
},
"lower_bound":0.0,
"upper_bound":10000.0,
"gene_reaction_rule":"6510_AT1",
"subsystem":"Transport, extracellular"
},
{
"id":"ASNtN1",
"name":"Asparagine transport (Na, H coupled)",
"metabolites":{
"asn__L_c":1.0,
"asn__L_e":-1.0,
"h_c":-1.0,
"h_e":1.0,
"na1_c":2.0,
"na1_e":-2.0
},
"lower_bound":-10000.0,
"upper_bound":10000.0,
"gene_reaction_rule":"92745_AT1 or 10991_AT1",
"subsystem":"Transport, extracellular"
},
{
"id":"ASPCT",
"name":"Aspartate carbamoyltransferase",
"metabolites":{
"asp__L_c":-1.0,
"cbasp_c":1.0,
"cbp_c":-1.0,
"h_c":1.0,
"pi_c":1.0
},
"lower_bound":-10000.0,
"upper_bound":10000.0,
"gene_reaction_rule":"790_AT1",
"subsystem":"Pyrimidine synthesis"
},
{
"id":"ASPDt6",
"name":"D-aspartate transport via Na, H symport and K antiport",
"metabolites":{
"asp__D_c":1.0,
"asp__D_e":-1.0,
"h_c":1.0,
"h_e":-1.0,
"k_c":-1.0,
"k_e":1.0,
"na1_c":3.0,
"na1_e":-3.0
},
"lower_bound":0.0,
"upper_bound":10000.0,
"gene_reaction_rule":"6511_AT1 or 6505_AT1 or 6507_AT1 or 6506_AT1 or 6512_AT1",
"subsystem":"Transport, extracellular"
},
{
"id":"ASPGLUm",
"name":"Aspartate-glutamate mitochondrial shuttle",
"metabolites":{
"asp__L_c":1.0,
"asp__L_m":-1.0,
"glu__L_c":-1.0,
"glu__L_m":1.0,
"h_c":-1.0,
"h_m":1.0
},
"lower_bound":0.0,
"upper_bound":10000.0,
"gene_reaction_rule":"8604_AT1 or 10165_AT1",
"subsystem":"Transport, mitochondrial"
},
{
"id":"ASPNATm",
"name":"Aspartate N-acetyltransferase, mitochondrial",
"metabolites":{
"Nacasp_m":1.0,
"accoa_m":-1.0,
"asp__L_m":-1.0,
"coa_m":1.0,
"h_m":1.0
},
"lower_bound":0.0,
"upper_bound":10000.0,
"gene_reaction_rule":"",
"subsystem":"Alanine and aspartate metabolism"
},
{
"id":"ASPt6",
"name":"L-aspartate transport via Na, H symport and K antiport",
"metabolites":{
"asp__L_c":1.0,
"asp__L_e":-1.0,
"h_c":1.0,
"h_e":-1.0,
"k_c":-1.0,
"k_e":1.0,
"na1_c":3.0,
"na1_e":-3.0
},
"lower_bound":0.0,
"upper_bound":10000.0,
"gene_reaction_rule":"6511_AT1 or 6505_AT1 or 6507_AT1 or 6506_AT1 or 6512_AT1",
"subsystem":"Transport, extracellular"
},
{
"id":"ASPTAm",
"name":"Aspartate transaminase",
"metabolites":{
"akg_m":-1.0,
"asp__L_m":-1.0,
"glu__L_m":1.0,
"oaa_m":1.0
},
"lower_bound":-10000.0,
"upper_bound":10000.0,
"gene_reaction_rule":"2806_AT1",
"subsystem":"Alanine and aspartate metabolism"
},
{
"id":"ATP1ter",
"name":"ADP/ATP transporter, endoplasmic reticulum",
"metabolites":{
"adp_c":1.0,
"adp_r":-1.0,
"atp_c":-1.0,
"atp_r":1.0
},
"lower_bound":-10000.0,
"upper_bound":10000.0,
"gene_reaction_rule":"",
"subsystem":"Transport, endoplasmic reticular"
},
{
"id":"ATP2ter",
"name":"AMP/ATP transporter, endoplasmic reticulum",
"metabolites":{
"amp_c":1.0,
"amp_r":-1.0,
"atp_c":-1.0,
"atp_r":1.0
},
"lower_bound":-10000.0,
"upper_bound":10000.0,
"gene_reaction_rule":"",
"subsystem":"Transport, endoplasmic reticular"
},
{
"id":"ATPH1e",
"name":"ATP diphosphohydrolase",
"metabolites":{
"amp_e":1.0,
"atp_e":-1.0,
"h2o_e":-2.0,
"h_e":2.0,
"pi_e":2.0
},
"lower_bound":0.0,
"upper_bound":10000.0,
"gene_reaction_rule":"954_AT1 or 954_AT2 or 953_AT1 or 956_AT1 or 955_AT1 or 957_AT1",
"subsystem":"Nucleotide interconversion"
},
{
"id":"ATPH2e",
"name":"ATP diphosphohydrolase",
"metabolites":{
"adp_e":-1.0,
"amp_e":1.0,
"h2o_e":-1.0,
"h_e":1.0,
"pi_e":1.0
},
"lower_bound":0.0,
"upper_bound":10000.0,
"gene_reaction_rule":"954_AT2 or 954_AT1 or 953_AT1 or 956_AT1 or 955_AT1 or 957_AT1 or 377841_AT1",
"subsystem":"Nucleotide interconversion"
},
{
"id":"ATPtm",
"name":"ADP/ATP transporter, mitochondrial",
"metabolites":{
"adp_c":-1.0,
"adp_m":1.0,
"atp_c":1.0,
"atp_m":-1.0
},
"lower_bound":0.0,
"upper_bound":10000.0,
"gene_reaction_rule":"291_AT1 or 293_AT1 or 292_AT1",
"subsystem":"Transport, mitochondrial"
},
{
"id":"ATPtn",
"name":"ATP diffusion in nucleus",
"metabolites":{
"atp_c":-1.0,
"atp_n":1.0
},
"lower_bound":-10000.0,
"upper_bound":10000.0,
"gene_reaction_rule":"",
"subsystem":"Transport, nuclear"
},
{
"id":"ATPtx",
"name":"ATP transporter, peroxisomal",
"metabolites":{
"atp_c":-1.0,
"atp_x":1.0
},
"lower_bound":-10000.0,
"upper_bound":10000.0,
"gene_reaction_rule":"",
"subsystem":"Transport, peroxisomal"
},
{
"id":"BALAtmr",
"name":"Beta-alanine transport, mitochondria",
"metabolites":{
"ala_B_c":-1.0,
"ala_B_m":1.0
},
"lower_bound":-10000.0,
"upper_bound":10000.0,
"gene_reaction_rule":"",
"subsystem":"Transport, mitochondrial"
},
{
"id":"BDHm",
"name":"3-Hydroxybutanoate:NAD+ oxidoreductase, mitochondria",
"metabolites":{
"acac_m":1.0,
"bhb_m":-1.0,
"h_m":1.0,
"nad_m":-1.0,
"nadh_m":1.0
},
"lower_bound":-10000.0,
"upper_bound":10000.0,
"gene_reaction_rule":"622_AT2 or 622_AT3 or 622_AT1",
"subsystem":"Butanoate metabolism"
},
{
"id":"BETALDHxm",
"name":"Betaine-aldehyde dehydrogenase, mitochondrial",
"metabolites":{
"betald_m":-1.0,
"glyb_m":1.0,
"h2o_m":-1.0,
"h_m":2.0,
"nad_m":-1.0,
"nadh_m":1.0
},
"lower_bound":0.0,
"upper_bound":10000.0,
"gene_reaction_rule":"",
"subsystem":"Glycine, serine, alanine, and threonine metabolism"
},
{
"id":"BHBt",
"name":"(R)-3-Hydroxybutanoate transport via H+ symport",
"metabolites":{
"bhb_c":1.0,
"bhb_e":-1.0,
"h_c":1.0,
"h_e":-1.0
},
"lower_bound":-10000.0,
"upper_bound":10000.0,
"gene_reaction_rule":"",
"subsystem":"Transport, extracellular"
},
{
"id":"BHBtm",
"name":"(R)-3-Hydroxybutanoate mitochondrial transport via H+ symport",
"metabolites":{
"bhb_c":-1.0,
"bhb_m":1.0,
"h_c":-1.0,
"h_m":1.0
},
"lower_bound":-10000.0,
"upper_bound":10000.0,
"gene_reaction_rule":"",
"subsystem":"Transport, mitochondrial"
},
{
"id":"BHMT",
"name":"Betaine-homocysteine S-methyltransferase",
"metabolites":{
"dmgly_c":1.0,
"glyb_c":-1.0,
"hcys__L_c":-1.0,
"met__L_c":1.0
},
"lower_bound":0.0,
"upper_bound":10000.0,
"gene_reaction_rule":"23743_AT1 or 635_AT1",
"subsystem":"Glycine, serine, alanine, and threonine metabolism"
},
{
"id":"BILIRUBtr",
"name":"Lipid, flip-flop intracellular transport",
"metabolites":{
"bilirub_c":-1.0,
"bilirub_r":1.0
},
"lower_bound":-10000.0,
"upper_bound":10000.0,
"gene_reaction_rule":"",
"subsystem":"Transport, endoplasmic reticular"
},
{
"id":"BPNT2",
"name":"3'-Phospho-5'-adenylyl sulfate 3'-phosphohydrolase",
"metabolites":{
"aps_c":1.0,
"h2o_c":-1.0,
"paps_c":-1.0,
"pi_c":1.0
},
"lower_bound":0.0,
"upper_bound":10000.0,
"gene_reaction_rule":"10380_AT1",
"subsystem":"Nucleotide interconversion"
},
{
"id":"BTNt2i",
"name":"Biotin uptake",
"metabolites":{
"btn_c":1.0,
"btn_e":-1.0,
"h_c":1.0,
"h_e":-1.0
},
"lower_bound":-10000.0,
"upper_bound":10000.0,
"gene_reaction_rule":"6566_AT1",
"subsystem":"Transport, extracellular"
},
{
"id":"BTNt2m",
"name":"Biotin reversible transport via proton symport, mitochondria",
"metabolites":{
"btn_c":-1.0,
"btn_m":1.0,
"h_c":-1.0,
"h_m":1.0
},
"lower_bound":-10000.0,
"upper_bound":10000.0,
"gene_reaction_rule":"6566_AT1",
"subsystem":"Transport, mitochondrial"
},
{
"id":"BTNt4i",
"name":"Biotin uptake (antiport)",
"metabolites":{
"btn_c":1.0,
"btn_e":-1.0,
"h_c":-1.0,
"h_e":1.0
},
"lower_bound":0.0,
"upper_bound":10000.0,
"gene_reaction_rule":"80704_AT1",
"subsystem":"Transport, extracellular"
},
{
"id":"BTNtn",
"name":"Biotin transport, nuclear",
"metabolites":{
"btn_c":-1.0,
"btn_n":1.0
},
"lower_bound":-10000.0,
"upper_bound":10000.0,
"gene_reaction_rule":"",
"subsystem":"Transport, nuclear"
},
{
"id":"BUP2",
"name":"Beta-ureidopropionase (D-3-amino-isobutanoate forming)",
"metabolites":{
"3aib__D_c":1.0,
"3uib_c":-1.0,
"co2_c":1.0,
"h2o_c":-1.0,
"h_c":-2.0,
"nh4_c":1.0
},
"lower_bound":0.0,
"upper_bound":10000.0,
"gene_reaction_rule":"51733_AT1",
"subsystem":"Pyrimidine catabolism"
},
{
"id":"C160CPT1",
"name":"Carnitine O-palmitoyltransferase",
"metabolites":{
"coa_c":1.0,
"crn_c":-1.0,
"pmtcoa_c":-1.0,
"pmtcrn_c":1.0
},
"lower_bound":-10000.0,
"upper_bound":10000.0,
"gene_reaction_rule":"126129_AT1 or 1375_AT3 or 1374_AT1 or 1375_AT2 or 1375_AT1",
"subsystem":"Fatty acid oxidation"
},
{
"id":"C160CPT2",
"name":"C160 transport into the mitochondria",
"metabolites":{
"coa_m":-1.0,
"crn_m":1.0,
"pmtcoa_m":1.0,
"pmtcrn_m":-1.0
},
"lower_bound":-10000.0,
"upper_bound":10000.0,
"gene_reaction_rule":"1376_AT1 or 1374_AT1",
"subsystem":"Fatty acid oxidation"
},
{
"id":"C160CRNt",
"name":"C160 transport into the mitochondria",
"metabolites":{
"pmtcrn_c":-1.0,
"pmtcrn_m":1.0
},
"lower_bound":-10000.0,
"upper_bound":10000.0,
"gene_reaction_rule":"788_AT1",
"subsystem":"Fatty acid oxidation"
},
{
"id":"C161CPT1",
"name":"Carnitine O-palmitoyltransferase",
"metabolites":{
[truncated: 1,328,273 more chars]
